# Supplementary material for: Single-cell and spatial RNA sequencing reveal the spatiotemporal trajectories of fruit senescence
Source: Nat Commun. 2024 Apr 10;15:3108. doi: 10.1038/s41467-024-47329-x (PMC11006883; doi:10.1038/s41467-024-47329-x)
Supplement: Supplementary file 5 — Supplementary Dataset 2 [file 41467_2024_47329_MOESM5_ESM.xlsx]

## Sheet: cluster.marker.anno
ensembleID	cluster	p_val	avg_log2FC	pct.1	pct.2	p_val_adj	GO_id	GO_term	Go_description	KO_id	KO_name	Pathway_id	Pathway_definition
HU02G02886	4	1.09191e-189	4.29999	1	0.569	1.5967e-185
HU03G02606	4	5.12429e-290	3.26693	0.699	0.05	7.49325e-286
HU03G00483	4	0	2.84895	0.709	0.029	0	GO:0005576	cellular_component	CC:extracellular region	K13449	PR1	map04016;map04626;map04075	MAPK signaling pathway - plant;Plant-pathogen interaction;Plant hormone signal transduction
HU01G01937	6	3.98802e-79	2.77208	1	0.526	5.83169e-75	GO:0009737;GO:0009414;GO:0042542;GO:0016209;GO:0009723;GO:0010043;GO:0008270;GO:0046688;GO:0009409;GO:0009651;GO:0009635	biological_process;biological_process;biological_process;molecular_function;biological_process;biological_process;molecular_function;biological_process;biological_process;biological_process;biological_process	BP:response to abscisic acid;BP:response to water deprivation;BP:response to hydrogen peroxide;MF:antioxidant activity;BP:response to ethylene;BP:response to zinc ion;MF:zinc ion binding;BP:response to copper ion;BP:response to cold;BP:response to salt stress;BP:response to herbicide
HU08G01266	4	1.96599e-303	2.7685	0.771	0.065	2.87487e-299	GO:0004553;GO:0005975;GO:0042973	molecular_function;biological_process;molecular_function	MF:hydrolase activity, hydrolyzing O-glycosyl compounds;BP:carbohydrate metabolic process;MF:glucan endo-1,3-beta-D-glucosidase activity
HU01G01880	4	0	2.67046	0.88	0.057	0	GO:0006979;GO:0004867	biological_process;molecular_function	BP:response to oxidative stress;MF:serine-type endopeptidase inhibitor activity
HU03G02607	4	8.52307e-226	2.62585	0.541	0.035	1.24633e-221
HU07G01483	4	6.28092e-247	2.61129	0.558	0.032	9.18459e-243	GO:0006952;GO:0038023;GO:0009738;GO:0004864;GO:0010427	biological_process;molecular_function;biological_process;molecular_function;molecular_function	BP:defense response;MF:signaling receptor activity;BP:abscisic acid-activated signaling pathway;MF:protein phosphatase inhibitor activity;MF:abscisic acid binding
HU04G00167	4	3.28368e-165	2.46606	1	0.647	4.80173e-161
HU05G00060	6	6.54281e-71	2.42876	1	0.825	9.56756e-67
HU01G00526	4	2.82664e-281	2.37759	0.921	0.132	4.13339e-277	GO:0005576;GO:0005615	cellular_component;cellular_component	CC:extracellular region;CC:extracellular space	K13449	PR1	map04016;map04626;map04075	MAPK signaling pathway - plant;Plant-pathogen interaction;Plant hormone signal transduction
HU05G00061	6	8.00276e-72	2.36702	1	0.68	1.17024e-67
HU05G00062	6	9.58098e-75	2.36131	0.977	0.414	1.40103e-70
HU03G02451	3	0	2.3398	0.984	0.083	0	GO:0003700;GO:0005634;GO:0003677	molecular_function;cellular_component;molecular_function	MF:transcription factor activity, sequence-specific DNA binding;CC:nucleus;MF:DNA binding
HU03G02609	4	0	2.33567	0.493	0.006	0
HU04G00169	4	1.02571e-212	2.32807	0.517	0.034	1.49989e-208
HU11G01456	4	1.70868e-182	2.21736	0.89	0.246	2.4986e-178	GO:0004568;GO:0006032;GO:0005975;GO:0008061;GO:0016998	molecular_function;biological_process;biological_process;molecular_function;biological_process	MF:chitinase activity;BP:chitin catabolic process;BP:carbohydrate metabolic process;MF:chitin binding;BP:cell wall macromolecule catabolic process	K20547	CHIB	map00520;map04016	Amino sugar and nucleotide sugar metabolism;MAPK signaling pathway - plant
HU02G01866	3	0	2.19812	0.987	0.093	0	GO:0003700;GO:0005634;GO:0003677	molecular_function;cellular_component;molecular_function	MF:transcription factor activity, sequence-specific DNA binding;CC:nucleus;MF:DNA binding	K09286	EREBP
HU06G00603	7	2.16879e-42	2.05638	1	0.893	3.17142e-38	GO:0004657;GO:0010133;GO:0005739;GO:0071949;GO:0006562	molecular_function;biological_process;cellular_component;molecular_function;biological_process	MF:proline dehydrogenase activity;BP:proline catabolic process to glutamate;CC:mitochondrion;MF:FAD binding;BP:proline catabolic process	K00318	PRODH, fadM, putB	map00330	Arginine and proline metabolism
HU02G00566	3	2.78836e-162	2.04768	0.993	0.585	4.07742e-158	GO:0009753;GO:0009555;GO:0005634;GO:0009867;GO:0009611;GO:2000022;GO:0042742;GO:0009908;GO:0031347;GO:1900067	biological_process;biological_process;cellular_component;biological_process;biological_process;biological_process;biological_process;biological_process;biological_process;biological_process	BP:response to jasmonic acid;BP:pollen development;CC:nucleus;BP:jasmonic acid mediated signaling pathway;BP:response to wounding;BP:regulation of jasmonic acid mediated signaling pathway;BP:defense response to bacterium;BP:flower development;BP:regulation of defense response;BP:regulation of cellular response to alkaline pH	K13464	JAZ	map04075	Plant hormone signal transduction
HU04G00257	3	3.26626e-229	2.00969	0.967	0.241	4.77625e-225	GO:0003824;GO:0009058;GO:0030170;GO:0016847	molecular_function;biological_process;molecular_function;molecular_function	MF:catalytic activity;BP:biosynthetic process;MF:pyridoxal phosphate binding;MF:1-aminocyclopropane-1-carboxylate synthase activity	K20772	ACS1_2_6	map00270;map04016	Cysteine and methionine metabolism;MAPK signaling pathway - plant
HU04G00170	4	4.04491e-213	1.96916	0.401	0.013	5.91487e-209
HU01G00752	3	1.36045e-173	1.9551	0.997	0.496	1.98939e-169	GO:0005347;GO:0016021;GO:0006865;GO:0006844	molecular_function;cellular_component;biological_process;biological_process	MF:ATP transmembrane transporter activity;CC:integral component of membrane;BP:amino acid transport;BP:acyl carnitine transport	K15109	SLC25A20_29, CACT, CACL, CRC1
HU09G02047	4	3.72934e-235	1.94731	0.64	0.055	5.45342e-231
HU09G01177	3	5.76102e-202	1.88079	0.951	0.28	8.42434e-198	GO:0005509	molecular_function	MF:calcium ion binding	K13448	CML	map04626	Plant-pathogen interaction
HU07G00406	3	2.11878e-292	1.87157	0.944	0.14	3.09829e-288
HU09G01829	4	3.91926e-239	1.80473	0.545	0.031	5.73113e-235
HU01G01864	3	0	1.78601	0.895	0.075	0	GO:0005509	molecular_function	MF:calcium ion binding	K24345	KIC
HU07G01943	3	9.28989e-161	1.78049	0.971	0.415	1.35846e-156	GO:0031408;GO:0046872;GO:0016702	biological_process;molecular_function;molecular_function	BP:oxylipin biosynthetic process;MF:metal ion binding;MF:oxidoreductase activity, acting on single donors with incorporation of molecular oxygen, incorporation of two atoms of oxygen	K00454	LOX2S	map00591;map00592	Linoleic acid metabolism;alpha-Linolenic acid metabolism
HU02G01436	3	0	1.77539	0.935	0.11	0
HU10G01792	7	1.60446e-39	1.74556	1	0.546	2.3462e-35
HU10G01281	6	2.52303e-99	1.7396	0.775	0.137	3.68942e-95
HU07G00862	6	7.90157e-85	1.72733	0.814	0.175	1.15545e-80	GO:0003333;GO:0016021;GO:0015171;GO:0005886	biological_process;cellular_component;molecular_function;cellular_component	BP:amino acid transmembrane transport;CC:integral component of membrane;MF:amino acid transmembrane transporter activity;CC:plasma membrane	K24917	AAP
HU10G01308	2	8.15309e-203	1.70402	0.968	0.365	1.19223e-198	GO:0004451;GO:0046872;GO:0019752	molecular_function;molecular_function;biological_process	MF:isocitrate lyase activity;MF:metal ion binding;BP:carboxylic acid metabolic process	K01637	E4.1.3.1, aceA	map00630	Glyoxylate and dicarboxylate metabolism
HU08G02191	3	0	1.70093	0.935	0.091	0	GO:0003700;GO:0005634;GO:0003677	molecular_function;cellular_component;molecular_function	MF:transcription factor activity, sequence-specific DNA binding;CC:nucleus;MF:DNA binding	K09286	EREBP
HU01G00752	5	1.06613e-93	1.6931	1	0.515	1.559e-89	GO:0005347;GO:0016021;GO:0006865;GO:0006844	molecular_function;cellular_component;biological_process;biological_process	MF:ATP transmembrane transporter activity;CC:integral component of membrane;BP:amino acid transport;BP:acyl carnitine transport	K15109	SLC25A20_29, CACT, CACL, CRC1
HU09G00039	6	5.44661e-84	1.69092	0.574	0.079	7.96458e-80
HU10G01694	7	1.6243e-66	1.68847	0.853	0.145	2.37521e-62
HU05G01448	3	6.31558e-160	1.6863	0.997	0.63	9.23528e-156	GO:0046872	molecular_function	MF:metal ion binding
HU02G00069	3	5.86753e-183	1.68526	0.967	0.301	8.58008e-179
HU02G01227	6	5.4679e-104	1.67576	0.767	0.127	7.99571e-100
HU07G00407	3	9.7458e-259	1.65925	0.866	0.123	1.42513e-254
HU08G02060	3	0	1.65547	0.755	0.033	0	GO:0004842	molecular_function	MF:ubiquitin-protein transferase activity
HU10G00614	7	9.17648e-34	1.64039	0.985	0.544	1.34188e-29
HU01G00130	3	2.41865e-173	1.62249	0.984	0.437	3.53679e-169	GO:0004420;GO:0050662;GO:0005778;GO:0015936;GO:0016021;GO:0016126;GO:0042282;GO:0005789;GO:0008299	molecular_function;molecular_function;cellular_component;biological_process;cellular_component;biological_process;molecular_function;cellular_component;biological_process	MF:hydroxymethylglutaryl-CoA reductase (NADPH) activity;MF:coenzyme binding;CC:peroxisomal membrane;BP:coenzyme A metabolic process;CC:integral component of membrane;BP:sterol biosynthetic process;MF:hydroxymethylglutaryl-CoA reductase activity;CC:endoplasmic reticulum membrane;BP:isoprenoid biosynthetic process	K00021	HMGCR	map00900	Terpenoid backbone biosynthesis
HU03G02498	6	8.32285e-75	1.60569	0.76	0.169	1.21705e-70	GO:0016157;GO:0005985	molecular_function;biological_process	MF:sucrose synthase activity;BP:sucrose metabolic process	K00695	SUS	map00500	Starch and sucrose metabolism
HU08G02098	3	1.11184e-167	1.5893	0.98	0.371	1.62585e-163
HU03G02361	3	1.61032e-166	1.58817	0.993	0.478	2.35478e-162
HU01G00241	6	1.54828e-77	1.57954	0.814	0.189	2.26405e-73
HU11G01223	3	6.67692e-176	1.56668	0.954	0.322	9.76367e-172	GO:0005509	molecular_function	MF:calcium ion binding	K13448	CML	map04626	Plant-pathogen interaction
HU09G00169	3	1.94477e-254	1.55813	0.83	0.109	2.84384e-250	GO:0046872;GO:0004722;GO:0004724	molecular_function;molecular_function;molecular_function	MF:metal ion binding;MF:protein serine/threonine phosphatase activity;MF:magnesium-dependent protein serine/threonine phosphatase activity	K17506	PPM1L, PP2CE
HU07G00666	2	4.64031e-186	1.54542	1	0.791	6.78553e-182	GO:0016020;GO:0005506;GO:0008610;GO:0016021;GO:0016491	cellular_component;molecular_function;biological_process;cellular_component;molecular_function	CC:membrane;MF:iron ion binding;BP:lipid biosynthetic process;CC:integral component of membrane;MF:oxidoreductase activity	K15404	K15404, CER1	map00073	Cutin, suberine and wax biosynthesis
HU01G02081	7	1.65071e-37	1.53629	1	0.895	2.41384e-33	GO:0004252	molecular_function	MF:serine-type endopeptidase activity
HU02G03369	4	3.11125e-106	1.51545	0.798	0.301	4.54959e-102	GO:0046872;GO:0016491	molecular_function;molecular_function	MF:metal ion binding;MF:oxidoreductase activity
HU05G02185	3	1.21691e-153	1.51237	1	0.819	1.77948e-149	GO:0015729;GO:0005347;GO:0015297;GO:0071423;GO:0015709;GO:0015131;GO:0016021;GO:0015141;GO:0071422;GO:0031966;GO:0015116;GO:0015117;GO:0008272;GO:0006839;GO:0015140;GO:0035435	biological_process;molecular_function;molecular_function;biological_process;biological_process;molecular_function;cellular_component;molecular_function;biological_process;cellular_component;molecular_function;molecular_function;biological_process;biological_process;molecular_function;biological_process	BP:oxaloacetate transport;MF:ATP transmembrane transporter activity;MF:antiporter activity;BP:malate transmembrane transport;BP:thiosulfate transport;MF:oxaloacetate transmembrane transporter activity;CC:integral component of membrane;MF:succinate transmembrane transporter activity;BP:succinate transmembrane transport;CC:mitochondrial membrane;MF:sulfate transmembrane transporter activity;MF:thio…	K15104	SLC25A11, OGC
HU10G00784	5	1.2656e-77	1.48887	1	0.764	1.85069e-73	GO:0004612;GO:0005829;GO:0016301;GO:0005524;GO:0006094	molecular_function;cellular_component;molecular_function;molecular_function;biological_process	MF:phosphoenolpyruvate carboxykinase (ATP) activity;CC:cytosol;MF:kinase activity;MF:ATP binding;BP:gluconeogenesis	K01610	E4.1.1.49, pckA	map00020;map00010;map00620;map00710	Citrate cycle (TCA cycle;Glycolysis / Gluconeogenesis;Pyruvate metabolism;Carbon fixation in photosynthetic organisms
HU01G02767	7	5.89531e-36	1.47517	0.956	0.441	8.62071e-32	GO:0016874;GO:0016021;GO:0016020;GO:0016567;GO:0008270;GO:0004842	molecular_function;cellular_component;cellular_component;biological_process;molecular_function;molecular_function	MF:ligase activity;CC:integral component of membrane;CC:membrane;BP:protein ubiquitination;MF:zinc ion binding;MF:ubiquitin-protein transferase activity
HU11G01401	7	8.8831e-37	1.47068	1	0.487	1.29898e-32	GO:0004674;GO:0005524	molecular_function;molecular_function	MF:protein serine/threonine kinase activity;MF:ATP binding	K14498	SNRK2	map04016;map04075	MAPK signaling pathway - plant;Plant hormone signal transduction
HU04G01769	3	9.77225e-170	1.4643	0.908	0.257	1.429e-165
HU11G01127	1	7.29619e-200	1.45288	1	0.987	1.06692e-195	GO:0030603;GO:0003824;GO:0016740;GO:0046872;GO:0047776	molecular_function;molecular_function;molecular_function;molecular_function;molecular_function	MF:oxaloacetase activity;MF:catalytic activity;MF:transferase activity;MF:metal ion binding;MF:citramalate lyase activity
HU05G00112	3	8.54288e-199	1.44523	0.922	0.218	1.24923e-194	GO:0046872;GO:0030001	molecular_function;biological_process	MF:metal ion binding;BP:metal ion transport
HU04G00235	7	2.38728e-39	1.44134	1	0.471	3.49092e-35	GO:0016021	cellular_component	CC:integral component of membrane
HU08G01875	4	3.72107e-105	1.43234	0.983	0.649	5.44132e-101	GO:0016021	cellular_component	CC:integral component of membrane
HU05G00105	7	1.6464e-24	1.41977	0.897	0.4	2.40753e-20	GO:0008810;GO:0030245	molecular_function;biological_process	MF:cellulase activity;BP:cellulose catabolic process
HU02G01042	7	4.36583e-40	1.41694	0.912	0.3	6.38416e-36	GO:0016787	molecular_function	MF:hydrolase activity
HU11G01431	3	1.50497e-140	1.40972	0.938	0.351	2.20072e-136	GO:0005737;GO:0005634	cellular_component;cellular_component	CC:cytoplasm;CC:nucleus
HU07G02077	3	2.37585e-238	1.40415	0.768	0.096	3.4742e-234	GO:0004535;GO:0000932;GO:0016740;GO:0030014;GO:0030015;GO:0003676;GO:0017148;GO:0043928	molecular_function;cellular_component;molecular_function;cellular_component;cellular_component;molecular_function;biological_process;biological_process	MF:poly(A)-specific ribonuclease activity;CC:cytoplasmic mRNA processing body;MF:transferase activity;CC:CCR4-NOT complex;CC:CCR4-NOT core complex;MF:nucleic acid binding;BP:negative regulation of translation;BP:exonucleolytic nuclear-transcribed mRNA catabolic process involved in deadenylation-dependent decay	K12581	CNOT7_8, CAF1, POP2	map03018	RNA degradation
HU06G01886	3	2.32598e-169	1.40341	0.925	0.275	3.40128e-165	GO:0046872;GO:0009815;GO:0016491	molecular_function;molecular_function;molecular_function	MF:metal ion binding;MF:1-aminocyclopropane-1-carboxylate oxidase activity;MF:oxidoreductase activity	K05933	E1.14.17.4	map00270	Cysteine and methionine metabolism
HU01G00649	2	2.10348e-160	1.40319	0.998	0.671	3.07592e-156
HU03G02842	3	4.39005e-267	1.39434	0.879	0.118	6.41958e-263	GO:0016021	cellular_component	CC:integral component of membrane
HU06G02312	4	1.12997e-76	1.39283	0.661	0.246	1.65236e-72
HU06G00762	3	2.65679e-197	1.38502	0.869	0.176	3.88503e-193	GO:0008447;GO:0016021;GO:0005576;GO:0005507;GO:1900367;GO:0016491	molecular_function;cellular_component;cellular_component;molecular_function;biological_process;molecular_function	MF:L-ascorbate oxidase activity;CC:integral component of membrane;CC:extracellular region;MF:copper ion binding;BP:positive regulation of defense response to insect;MF:oxidoreductase activity
HU02G03368	4	2.60845e-108	1.37808	0.658	0.17	3.81434e-104	GO:0046872;GO:0016491	molecular_function;molecular_function	MF:metal ion binding;MF:oxidoreductase activity
HU03G00231	4	1.57677e-100	1.37379	0.856	0.348	2.30571e-96
HU09G01051	3	3.97639e-134	1.36436	1	0.849	5.81468e-130	GO:0046658;GO:0016021;GO:0009506	cellular_component;cellular_component;cellular_component	CC:anchored component of plasma membrane;CC:integral component of membrane;CC:plasmodesma
HU04G00256	3	6.12743e-127	1.36067	0.987	0.868	8.96014e-123	GO:0046872;GO:0030001	molecular_function;biological_process	MF:metal ion binding;BP:metal ion transport
HU07G00666	7	2.10967e-29	1.34712	1	0.813	3.08498e-25	GO:0016020;GO:0005506;GO:0008610;GO:0016021;GO:0016491	cellular_component;molecular_function;biological_process;cellular_component;molecular_function	CC:membrane;MF:iron ion binding;BP:lipid biosynthetic process;CC:integral component of membrane;MF:oxidoreductase activity	K15404	K15404, CER1	map00073	Cutin, suberine and wax biosynthesis
HU10G01528	7	5.63592e-30	1.34502	0.912	0.428	8.2414e-26	GO:0016020	cellular_component	CC:membrane	K17338	REEP1_2_3_4
HU06G00007	3	7.78394e-168	1.34421	0.931	0.274	1.13825e-163
HU06G02191	3	1.75734e-220	1.34305	0.889	0.16	2.56976e-216	GO:0005829;GO:0009536;GO:0042538;GO:0005509	cellular_component;cellular_component;biological_process;molecular_function	CC:cytosol;CC:plastid;BP:hyperosmotic salinity response;MF:calcium ion binding	K02183	CALM	map04626;map04070;map04016	Plant-pathogen interaction;Phosphatidylinositol signaling system;MAPK signaling pathway - plant
HU03G01381	7	2.107e-34	1.3419	1	0.516	3.08107e-30	GO:0006355;GO:0005634;GO:0003677	biological_process;cellular_component;molecular_function	BP:regulation of transcription, DNA-templated;CC:nucleus;MF:DNA binding
HU01G00649	5	9.86113e-61	1.33545	0.994	0.697	1.44199e-56
HU10G00784	2	3.24193e-140	1.33052	1	0.744	4.74067e-136	GO:0004612;GO:0005829;GO:0016301;GO:0005524;GO:0006094	molecular_function;cellular_component;molecular_function;molecular_function;biological_process	MF:phosphoenolpyruvate carboxykinase (ATP) activity;CC:cytosol;MF:kinase activity;MF:ATP binding;BP:gluconeogenesis	K01610	E4.1.1.49, pckA	map00020;map00010;map00620;map00710	Citrate cycle (TCA cycle;Glycolysis / Gluconeogenesis;Pyruvate metabolism;Carbon fixation in photosynthetic organisms
HU11G01140	7	3.70799e-28	1.32791	0.971	0.56	5.42219e-24
HU04G00983	7	3.7199e-32	1.32305	1	0.701	5.4396e-28	GO:0030148;GO:0005887;GO:0016021;GO:0005802;GO:0047493;GO:0016740;GO:0030176;GO:0030173;GO:0045140;GO:0033188;GO:0046513	biological_process;cellular_component;cellular_component;cellular_component;molecular_function;molecular_function;cellular_component;cellular_component;molecular_function;molecular_function;biological_process	BP:sphingolipid biosynthetic process;CC:integral component of plasma membrane;CC:integral component of membrane;CC:trans-Golgi network;MF:ceramide cholinephosphotransferase activity;MF:transferase activity;CC:integral component of endoplasmic reticulum membrane;CC:integral component of Golgi membrane;MF:inositol phosphoceramide synthase activity;MF:sphingomyelin synthase activity;BP:ceramide bios…	K22697	SAMD8
HU10G00417	3	3.88755e-189	1.31714	0.908	0.209	5.68477e-185	GO:0010115;GO:0009408	biological_process;biological_process	BP:regulation of abscisic acid biosynthetic process;BP:response to heat
HU08G01403	7	1.88191e-67	1.31574	0.897	0.159	2.75192e-63	GO:0016021	cellular_component	CC:integral component of membrane
HU06G02461	4	1.22799e-126	1.3132	0.678	0.151	1.7957e-122	GO:0046872;GO:0045486;GO:0051213;GO:0016491	molecular_function;molecular_function;molecular_function;molecular_function	MF:metal ion binding;MF:naringenin 3-dioxygenase activity;MF:dioxygenase activity;MF:oxidoreductase activity	K00475	F3H	map00941	Flavonoid biosynthesis
HU10G01771	7	3.02185e-37	1.31194	1	0.47	4.41885e-33	GO:0060858;GO:0030308;GO:0090630;GO:0005829;GO:0005802;GO:0005096;GO:0030276;GO:0035652;GO:0050829;GO:0046872;GO:0060866;GO:0005768;GO:0030136	biological_process;biological_process;biological_process;cellular_component;cellular_component;molecular_function;molecular_function;biological_process;biological_process;molecular_function;biological_process;cellular_component;cellular_component	BP:vesicle-mediated transport involved in floral organ abscission;BP:negative regulation of cell growth;BP:activation of GTPase activity;CC:cytosol;CC:trans-Golgi network;MF:GTPase activator activity;MF:clathrin binding;BP:cargo loading into clathrin-coated vesicle;BP:defense response to Gram-negative bacterium;MF:metal ion binding;BP:leaf abscission;CC:endosome;CC:clathrin-coated vesicle	K12486	SMAP	map04144	Endocytosis
HU01G02489	7	1.13896e-36	1.31186	1	0.554	1.6655e-32	GO:0003700;GO:0043565;GO:0005634;GO:0005516;GO:0080142	molecular_function;molecular_function;cellular_component;molecular_function;biological_process	MF:transcription factor activity, sequence-specific DNA binding;MF:sequence-specific DNA binding;CC:nucleus;MF:calmodulin binding;BP:regulation of salicylic acid biosynthetic process
HU08G01783	3	1.11929e-163	1.31161	0.886	0.24	1.63674e-159	GO:0046872;GO:0016702	molecular_function;molecular_function	MF:metal ion binding;MF:oxidoreductase activity, acting on single donors with incorporation of molecular oxygen, incorporation of two atoms of oxygen	K09840	NCED	map00906	Carotenoid biosynthesis
HU01G00605	7	1.5883e-38	1.31053	0.971	0.335	2.32257e-34	GO:0016021;GO:0030247;GO:0005524;GO:0004672	cellular_component;molecular_function;molecular_function;molecular_function	CC:integral component of membrane;MF:polysaccharide binding;MF:ATP binding;MF:protein kinase activity
HU09G01551	6	6.4511e-59	1.30828	0.729	0.187	9.43344e-55	GO:0016787;GO:0016021;GO:0120029;GO:0005886;GO:0008553;GO:0005524	molecular_function;cellular_component;biological_process;cellular_component;molecular_function;molecular_function	MF:hydrolase activity;CC:integral component of membrane;BP:proton export across plasma membrane;CC:plasma membrane;MF:hydrogen-exporting ATPase activity, phosphorylative mechanism;MF:ATP binding	K01535	PMA1, PMA2	map00190	Oxidative phosphorylation
HU03G02498	4	3.27954e-60	1.30591	0.507	0.162	4.79567e-56	GO:0016157;GO:0005985	molecular_function;biological_process	MF:sucrose synthase activity;BP:sucrose metabolic process	K00695	SUS	map00500	Starch and sucrose metabolism
HU07G00856	7	1.2056e-44	1.30521	0.971	0.306	1.76294e-40	GO:0005618;GO:0005975;GO:0004565;GO:0030246;GO:0005773	cellular_component;biological_process;molecular_function;molecular_function;cellular_component	CC:cell wall;BP:carbohydrate metabolic process;MF:beta-galactosidase activity;MF:carbohydrate binding;CC:vacuole
HU08G02151	2	1.55667e-176	1.30406	1	0.936	2.27632e-172	GO:0016021	cellular_component	CC:integral component of membrane
HU02G00566	5	2.57533e-67	1.30161	0.989	0.6	3.7659e-63	GO:0009753;GO:0009555;GO:0005634;GO:0009867;GO:0009611;GO:2000022;GO:0042742;GO:0009908;GO:0031347;GO:1900067	biological_process;biological_process;cellular_component;biological_process;biological_process;biological_process;biological_process;biological_process;biological_process;biological_process	BP:response to jasmonic acid;BP:pollen development;CC:nucleus;BP:jasmonic acid mediated signaling pathway;BP:response to wounding;BP:regulation of jasmonic acid mediated signaling pathway;BP:defense response to bacterium;BP:flower development;BP:regulation of defense response;BP:regulation of cellular response to alkaline pH	K13464	JAZ	map04075	Plant hormone signal transduction
HU06G02013	7	5.11295e-35	1.29796	1	0.966	7.47666e-31	GO:0016787	molecular_function	MF:hydrolase activity	K07025	K07025
HU03G00177	6	8.56038e-41	1.29149	0.868	0.453	1.25178e-36
HU05G00712	7	8.51896e-34	1.28932	1	0.987	1.24573e-29	GO:0005737;GO:0006879;GO:0004322;GO:0006880;GO:0005623;GO:0008198;GO:0008199;GO:0006826;GO:0005506	cellular_component;biological_process;molecular_function;biological_process;cellular_component;molecular_function;molecular_function;biological_process;molecular_function	CC:cytoplasm;BP:cellular iron ion homeostasis;MF:ferroxidase activity;BP:intracellular sequestering of iron ion;CC:cell;MF:ferrous iron binding;MF:ferric iron binding;BP:iron ion transport;MF:iron ion binding	K00522	FTH1
HU05G01989	4	4.79026e-107	1.28284	0.736	0.215	7.0048e-103	GO:0005975;GO:0009251;GO:0008422;GO:0004553	biological_process;biological_process;molecular_function;molecular_function	BP:carbohydrate metabolic process;BP:glucan catabolic process;MF:beta-glucosidase activity;MF:hydrolase activity, hydrolyzing O-glycosyl compounds	K05349	bglX	map00460;map00940;map00500	Cyanoamino acid metabolism;Phenylpropanoid biosynthesis;Starch and sucrose metabolism
HU04G00601	3	4.55509e-216	1.27765	0.863	0.155	6.66091e-212
HU05G01893	6	1.37408e-77	1.27482	0.767	0.157	2.00931e-73	GO:0005509;GO:0005739	molecular_function;cellular_component	MF:calcium ion binding;CC:mitochondrion	K13448	CML	map04626	Plant-pathogen interaction
HU03G02408	3	2.45594e-108	1.27454	1	0.647	3.59133e-104	GO:0048046;GO:0005618;GO:0030145;GO:0045735	cellular_component;cellular_component;molecular_function;molecular_function	CC:apoplast;CC:cell wall;MF:manganese ion binding;MF:nutrient reservoir activity
HU08G02035	7	9.75647e-35	1.26984	0.956	0.42	1.42669e-30	GO:0016021;GO:0005524;GO:0004672	cellular_component;molecular_function;molecular_function	CC:integral component of membrane;MF:ATP binding;MF:protein kinase activity
HU03G01226	7	1.9563e-27	1.26771	0.971	0.483	2.8607e-23	GO:0031305;GO:0016021;GO:0005746;GO:0033617	cellular_component;cellular_component;cellular_component;biological_process	CC:integral component of mitochondrial inner membrane;CC:integral component of membrane;CC:mitochondrial respiratory chain;BP:mitochondrial respiratory chain complex IV assembly
HU07G00785	4	1.25831e-201	1.26109	0.541	0.042	1.84003e-197	GO:0005506;GO:0016705;GO:0016021;GO:0020037	molecular_function;molecular_function;cellular_component;molecular_function	MF:iron ion binding;MF:oxidoreductase activity, acting on paired donors, with incorporation or reduction of molecular oxygen;CC:integral component of membrane;MF:heme binding
HU02G01451	3	3.29951e-291	1.25677	0.81	0.077	4.82487e-287
HU01G02570	7	1.20708e-33	1.25421	0.882	0.357	1.76511e-29	GO:0003676;GO:0005524;GO:0004386	molecular_function;molecular_function;molecular_function	MF:nucleic acid binding;MF:ATP binding;MF:helicase activity	K12823	DDX5, DBP2	map03040	Spliceosome
HU08G01497	3	2.84485e-124	1.24869	0.928	0.383	4.16003e-120	GO:0009506;GO:0019722	cellular_component;biological_process	CC:plasmodesma;BP:calcium-mediated signaling
HU06G01804	6	3.85003e-74	1.24481	0.636	0.108	5.62989e-70	GO:0005975;GO:0005615;GO:0016998;GO:0000272;GO:0006952;GO:0008061;GO:0004568;GO:0006032	biological_process;cellular_component;biological_process;biological_process;biological_process;molecular_function;molecular_function;biological_process	BP:carbohydrate metabolic process;CC:extracellular space;BP:cell wall macromolecule catabolic process;BP:polysaccharide catabolic process;BP:defense response;MF:chitin binding;MF:chitinase activity;BP:chitin catabolic process	K01183	E3.2.1.14	map00520	Amino sugar and nucleotide sugar metabolism
HU10G00114	7	5.87281e-33	1.23993	0.941	0.397	8.58782e-29	GO:0004674;GO:0016021;GO:0005524;GO:0004672	molecular_function;cellular_component;molecular_function;molecular_function	MF:protein serine/threonine kinase activity;CC:integral component of membrane;MF:ATP binding;MF:protein kinase activity
HU11G01457	4	1.16165e-80	1.23813	0.887	0.486	1.69868e-76	GO:0004568;GO:0006032;GO:0005975;GO:0008061;GO:0016998	molecular_function;biological_process;biological_process;molecular_function;biological_process	MF:chitinase activity;BP:chitin catabolic process;BP:carbohydrate metabolic process;MF:chitin binding;BP:cell wall macromolecule catabolic process	K20547	CHIB	map00520;map04016	Amino sugar and nucleotide sugar metabolism;MAPK signaling pathway - plant
HU05G01771	3	2.79222e-170	1.22967	0.768	0.149	4.08306e-166	GO:0004497;GO:0010268;GO:0020037;GO:0016132;GO:0016021;GO:0016705;GO:0016125;GO:0005506;GO:0007275;GO:0055114;GO:0016491	molecular_function;biological_process;molecular_function;biological_process;cellular_component;molecular_function;biological_process;molecular_function;biological_process;biological_process;molecular_function	MF:monooxygenase activity;BP:brassinosteroid homeostasis;MF:heme binding;BP:brassinosteroid biosynthetic process;CC:integral component of membrane;MF:oxidoreductase activity, acting on paired donors, with incorporation or reduction of molecular oxygen;BP:sterol metabolic process;MF:iron ion binding;BP:multicellular organism development;BP:oxidation-reduction process;MF:oxidoreductase activity	K09590	CYP85A1, BR6OX1	map00905	Brassinosteroid biosynthesis
HU08G00805	2	6.38437e-147	1.22622	0.968	0.561	9.33586e-143	GO:0032502	biological_process	BP:developmental process
HU06G00772	6	5.0475e-91	1.22568	0.605	0.08	7.38097e-87	GO:0005992;GO:0004805	biological_process;molecular_function	BP:trehalose biosynthetic process;MF:trehalose-phosphatase activity	K01087	otsB	map00500	Starch and sucrose metabolism
HU08G00805	7	9.29857e-27	1.2253	0.971	0.604	1.35973e-22	GO:0032502	biological_process	BP:developmental process
HU03G02410	5	1.89212e-50	1.22246	0.865	0.391	2.76684e-46	GO:0048046;GO:0005618;GO:0030145;GO:0045735	cellular_component;cellular_component;molecular_function;molecular_function	CC:apoplast;CC:cell wall;MF:manganese ion binding;MF:nutrient reservoir activity
HU03G00591	3	0	1.22153	0.742	0.033	0
HU05G00145	7	3.47517e-42	1.21813	0.765	0.174	5.08174e-38
HU07G00455	7	1.60527e-33	1.21739	1	0.973	2.34738e-29
HU10G01563	7	3.98428e-27	1.21238	0.941	0.507	5.82622e-23	GO:0005737;GO:0009651;GO:0005634	cellular_component;biological_process;cellular_component	CC:cytoplasm;BP:response to salt stress;CC:nucleus
HU03G01258	7	8.71674e-30	1.21236	0.956	0.507	1.27465e-25	GO:0016021;GO:0005516	cellular_component;molecular_function	CC:integral component of membrane;MF:calmodulin binding
HU01G00611	3	0	1.21151	0.778	0.033	0	GO:0016567;GO:0016021	biological_process;cellular_component	BP:protein ubiquitination;CC:integral component of membrane
HU06G02167	7	6.25261e-33	1.20901	0.956	0.405	9.14319e-29	GO:0005887;GO:0022857;GO:0046323;GO:0016021;GO:0005366	cellular_component;molecular_function;biological_process;cellular_component;molecular_function	CC:integral component of plasma membrane;MF:transmembrane transporter activity;BP:glucose import;CC:integral component of membrane;MF:myo-inositol	K08150	SLC2A13, ITR
HU05G00105	1	5.89879e-113	1.20635	0.761	0.35	8.6258e-109	GO:0008810;GO:0030245	molecular_function;biological_process	MF:cellulase activity;BP:cellulose catabolic process
HU05G01838	3	6.00945e-209	1.20545	0.817	0.131	8.78762e-205
HU10G00784	3	6.03648e-88	1.18496	0.993	0.756	8.82715e-84	GO:0004612;GO:0005829;GO:0016301;GO:0005524;GO:0006094	molecular_function;cellular_component;molecular_function;molecular_function;biological_process	MF:phosphoenolpyruvate carboxykinase (ATP) activity;CC:cytosol;MF:kinase activity;MF:ATP binding;BP:gluconeogenesis	K01610	E4.1.1.49, pckA	map00020;map00010;map00620;map00710	Citrate cycle (TCA cycle;Glycolysis / Gluconeogenesis;Pyruvate metabolism;Carbon fixation in photosynthetic organisms
HU02G00069	5	7.07664e-86	1.18405	0.966	0.327	1.03482e-81
HU03G02408	5	6.37295e-61	1.18277	1	0.66	9.31916e-57	GO:0048046;GO:0005618;GO:0030145;GO:0045735	cellular_component;cellular_component;molecular_function;molecular_function	CC:apoplast;CC:cell wall;MF:manganese ion binding;MF:nutrient reservoir activity
HU02G02875	3	4.55413e-147	1.18274	0.768	0.176	6.65951e-143	GO:0046417;GO:0004106;GO:0009073	biological_process;molecular_function;biological_process	BP:chorismate metabolic process;MF:chorismate mutase activity;BP:aromatic amino acid family biosynthetic process	K01850	E5.4.99.5	map00400	Phenylalanine, tyrosine and tryptophan biosynthesis
HU04G01846	3	1.94938e-175	1.18106	0.82	0.16	2.85058e-171
HU10G00307	7	1.5998e-33	1.17556	0.912	0.357	2.33938e-29
HU09G01051	5	1.58824e-62	1.16427	0.994	0.855	2.32248e-58	GO:0046658;GO:0016021;GO:0009506	cellular_component;cellular_component;cellular_component	CC:anchored component of plasma membrane;CC:integral component of membrane;CC:plasmodesma
HU03G00170	1	3.20368e-140	1.16397	0.996	0.845	4.68474e-136
HU06G01765	3	1.2598e-198	1.16333	0.853	0.144	1.8422e-194	GO:0005509	molecular_function	MF:calcium ion binding	K13448	CML	map04626	Plant-pathogen interaction
HU06G02469	3	5.24825e-125	1.16109	0.941	0.346	7.67452e-121	GO:0003700;GO:0005634;GO:0003677	molecular_function;cellular_component;molecular_function	MF:transcription factor activity, sequence-specific DNA binding;CC:nucleus;MF:DNA binding	K09286	EREBP
HU06G00168	7	4.1035e-35	1.16106	0.985	0.391	6.00054e-31	GO:0020037;GO:0006979;GO:0042744;GO:0004190;GO:0030163;GO:0006508;GO:0046872;GO:0004601	molecular_function;biological_process;biological_process;molecular_function;biological_process;biological_process;molecular_function;molecular_function	MF:heme binding;BP:response to oxidative stress;BP:hydrogen peroxide catabolic process;MF:aspartic-type endopeptidase activity;BP:protein catabolic process;BP:proteolysis;MF:metal ion binding;MF:peroxidase activity
HU04G01632	3	1.99653e-108	1.1541	0.993	0.873	2.91952e-104	GO:0004177	molecular_function	MF:aminopeptidase activity
HU07G00847	7	1.89142e-45	1.15012	0.765	0.159	2.76582e-41	GO:0005975;GO:0004565;GO:0030246	biological_process;molecular_function;molecular_function	BP:carbohydrate metabolic process;MF:beta-galactosidase activity;MF:carbohydrate binding
HU08G01872	7	4.73841e-31	1.14992	0.853	0.338	6.92897e-27	GO:0003723	molecular_function	MF:RNA binding
HU04G01962	7	1.78777e-29	1.1487	1	0.725	2.61425e-25	GO:0046872;GO:0016874;GO:0005524;GO:0004672	molecular_function;molecular_function;molecular_function;molecular_function	MF:metal ion binding;MF:ligase activity;MF:ATP binding;MF:protein kinase activity	K01968	E6.4.1.4A	map00280	Valine, leucine and isoleucine degradation
HU07G02309	3	2.00829e-165	1.1428	0.817	0.166	2.93673e-161	GO:0003676	molecular_function	MF:nucleic acid binding
HU05G01219	2	2.81363e-138	1.13971	0.87	0.319	4.11437e-134
HU04G02001	3	9.76957e-63	1.13927	0.827	0.43	1.4286e-58	GO:0009536;GO:0015934;GO:0019843;GO:0003735;GO:0016740;GO:0003723;GO:0006412;GO:0009507	cellular_component;cellular_component;molecular_function;molecular_function;molecular_function;molecular_function;biological_process;cellular_component	CC:plastid;CC:large ribosomal subunit;MF:rRNA binding;MF:structural constituent of ribosome;MF:transferase activity;MF:RNA binding;BP:translation;CC:chloroplast
HU05G01219	5	2.13521e-74	1.13754	0.955	0.357	3.12232e-70
HU11G00514	5	5.41292e-67	1.13063	0.921	0.338	7.91531e-63	GO:0005737;GO:0050113;GO:0019310;GO:0005506	cellular_component;molecular_function;biological_process;molecular_function	CC:cytoplasm;MF:inositol oxygenase activity;BP:inositol catabolic process;MF:iron ion binding	K00469	MIOX	map00053;map00562	Ascorbate and aldarate metabolism;Inositol phosphate metabolism
HU06G00603	2	5.55935e-137	1.12224	1	0.881	8.12943e-133	GO:0004657;GO:0010133;GO:0005739;GO:0071949;GO:0006562	molecular_function;biological_process;cellular_component;molecular_function;biological_process	MF:proline dehydrogenase activity;BP:proline catabolic process to glutamate;CC:mitochondrion;MF:FAD binding;BP:proline catabolic process	K00318	PRODH, fadM, putB	map00330	Arginine and proline metabolism
HU04G01015	7	5.37453e-29	1.12069	0.985	0.663	7.85917e-25	GO:0022857;GO:0016021	molecular_function;cellular_component	MF:transmembrane transporter activity;CC:integral component of membrane	K13863	SLC7A1, ATRC1
HU07G01304	7	8.97042e-27	1.10077	1	0.726	1.31174e-22	GO:0005743;GO:0009507;GO:0003924;GO:0005525	cellular_component;cellular_component;molecular_function;molecular_function	CC:mitochondrial inner membrane;CC:chloroplast;MF:GTPase activity;MF:GTP binding	K19828	MTG1
HU08G01263	3	2.22973e-97	1.0981	0.977	0.702	3.26053e-93	GO:0005737;GO:0016787;GO:0005634	cellular_component;molecular_function;cellular_component	CC:cytoplasm;MF:hydrolase activity;CC:nucleus	K07766	E3.6.1.52
HU05G01887	4	9.1158e-58	1.09639	0.695	0.333	1.333e-53	GO:0003700;GO:0043565;GO:0005634;GO:0042025	molecular_function;molecular_function;cellular_component;cellular_component	MF:transcription factor activity, sequence-specific DNA binding;MF:sequence-specific DNA binding;CC:nucleus;CC:host cell nucleus	K09419	HSFF
HU02G00457	3	3.29524e-138	1.0858	0.859	0.235	4.81863e-134	GO:0006557;GO:0004014;GO:0008295;GO:0006597	biological_process;molecular_function;biological_process;biological_process	BP:S-adenosylmethioninamine biosynthetic process;MF:adenosylmethionine decarboxylase activity;BP:spermidine biosynthetic process;BP:spermine biosynthetic process	K01611	speD, AMD1	map00270;map00330	Cysteine and methionine metabolism;Arginine and proline metabolism
HU02G03284	7	6.78658e-39	1.08223	1	1	9.92402e-35	GO:0016021;GO:0005975;GO:0004553	cellular_component;biological_process;molecular_function	CC:integral component of membrane;BP:carbohydrate metabolic process;MF:hydrolase activity, hydrolyzing O-glycosyl compounds
HU04G01770	3	7.37924e-94	1.07806	0.925	0.439	1.07907e-89
HU10G02026	6	1.27388e-34	1.0757	0.543	0.157	1.8628e-30
HU04G00167	1	1.32084e-135	1.07393	0.994	0.622	1.93147e-131
HU07G00983	5	3.19747e-69	1.06659	1	0.953	4.67566e-65
HU05G01923	3	5.59088e-130	1.06567	0.827	0.24	8.17554e-126	GO:0050832;GO:0070530;GO:0006281;GO:0003677	biological_process;molecular_function;biological_process;molecular_function	BP:defense response to fungus;MF:K63-linked polyubiquitin binding;BP:DNA repair;MF:DNA binding	K14011	UBXN6, UBXD1	map04141	Protein processing in endoplasmic reticulum
HU01G01936	6	1.755e-66	1.06562	0.698	0.139	2.56634e-62	GO:0009737;GO:0009414;GO:0042542;GO:0016209;GO:0009723;GO:0010043;GO:0008270;GO:0046688;GO:0009409;GO:0009651;GO:0009635	biological_process;biological_process;biological_process;molecular_function;biological_process;biological_process;molecular_function;biological_process;biological_process;biological_process;biological_process	BP:response to abscisic acid;BP:response to water deprivation;BP:response to hydrogen peroxide;MF:antioxidant activity;BP:response to ethylene;BP:response to zinc ion;MF:zinc ion binding;BP:response to copper ion;BP:response to cold;BP:response to salt stress;BP:response to herbicide
HU04G00814	3	6.49597e-126	1.06417	0.925	0.309	9.49906e-122	GO:0005737;GO:0004364;GO:0006749	cellular_component;molecular_function;biological_process	CC:cytoplasm;MF:glutathione transferase activity;BP:glutathione metabolic process	K00799	GST, gst	map00480	Glutathione metabolism
HU06G00169	7	7.63817e-26	1.06325	0.926	0.369	1.11693e-21	GO:0005737;GO:0004177;GO:0009058;GO:0003824	cellular_component;molecular_function;biological_process;molecular_function	CC:cytoplasm;MF:aminopeptidase activity;BP:biosynthetic process;MF:catalytic activity
HU07G01622	7	3.40102e-41	1.06024	0.765	0.165	4.97331e-37	GO:0042546;GO:0006073;GO:0005618;GO:0016021;GO:0048046;GO:0071555;GO:0016762;GO:0004553;GO:0010411	biological_process;biological_process;cellular_component;cellular_component;cellular_component;biological_process;molecular_function;molecular_function;biological_process	BP:cell wall biogenesis;BP:cellular glucan metabolic process;CC:cell wall;CC:integral component of membrane;CC:apoplast;BP:cell wall organization;MF:xyloglucan;MF:hydrolase activity, hydrolyzing O-glycosyl compounds;BP:xyloglucan metabolic process	K08235	E2.4.1.207
HU07G00280	4	3.6815e-178	1.05306	0.572	0.06	5.38346e-174	GO:0016788	molecular_function	MF:hydrolase activity, acting on ester bonds
HU04G00443	5	1.81521e-59	1.05279	1	0.76	2.65438e-55	GO:0016161;GO:0009570;GO:0005983;GO:0102229;GO:0000272;GO:0009409;GO:0000024	molecular_function;cellular_component;biological_process;molecular_function;biological_process;biological_process;biological_process	MF:beta-amylase activity;CC:chloroplast stroma;BP:starch catabolic process;MF:amylopectin maltohydrolase activity;BP:polysaccharide catabolic process;BP:response to cold;BP:maltose biosynthetic process	K01177	E3.2.1.2	map00500	Starch and sucrose metabolism
HU03G00731	7	5.24669e-30	1.05156	1	0.965	7.67223e-26	GO:0005618;GO:0005975;GO:0004565;GO:0030246;GO:0005773	cellular_component;biological_process;molecular_function;molecular_function;cellular_component	CC:cell wall;BP:carbohydrate metabolic process;MF:beta-galactosidase activity;MF:carbohydrate binding;CC:vacuole
HU10G00592	7	1.08211e-28	1.05102	0.971	0.445	1.58237e-24	GO:0015031;GO:0008104;GO:0006979	biological_process;biological_process;biological_process	BP:protein transport;BP:protein localization;BP:response to oxidative stress
HU03G00310	3	4.64647e-91	1.04973	0.931	0.481	6.79454e-87	GO:0005737;GO:0003935;GO:0009507;GO:0008686;GO:0009231	cellular_component;molecular_function;cellular_component;molecular_function;biological_process	CC:cytoplasm;MF:GTP cyclohydrolase II activity;CC:chloroplast;MF:3,4-dihydroxy-2-butanone-4-phosphate synthase activity;BP:riboflavin biosynthetic process	K14652	ribBA	map00740;map00790;map01240	Riboflavin metabolism;Folate biosynthesis;Biosynthesis of cofactors
HU08G01457	7	1.08243e-23	1.04928	0.985	0.584	1.58284e-19	GO:0046872;GO:0030001	molecular_function;biological_process	MF:metal ion binding;BP:metal ion transport
HU10G00784	7	6.15481e-18	1.03494	1	0.772	9.00018e-14	GO:0004612;GO:0005829;GO:0016301;GO:0005524;GO:0006094	molecular_function;cellular_component;molecular_function;molecular_function;biological_process	MF:phosphoenolpyruvate carboxykinase (ATP) activity;CC:cytosol;MF:kinase activity;MF:ATP binding;BP:gluconeogenesis	K01610	E4.1.1.49, pckA	map00020;map00010;map00620;map00710	Citrate cycle (TCA cycle;Glycolysis / Gluconeogenesis;Pyruvate metabolism;Carbon fixation in photosynthetic organisms
HU10G01777	7	5.95281e-26	1.03185	0.868	0.363	8.7048e-22	GO:0003700;GO:0043565;GO:0005634;GO:0005516;GO:0080142	molecular_function;molecular_function;cellular_component;molecular_function;biological_process	MF:transcription factor activity, sequence-specific DNA binding;MF:sequence-specific DNA binding;CC:nucleus;MF:calmodulin binding;BP:regulation of salicylic acid biosynthetic process
HU10G01308	5	1.80911e-57	1.02999	0.978	0.412	2.64546e-53	GO:0004451;GO:0046872;GO:0019752	molecular_function;molecular_function;biological_process	MF:isocitrate lyase activity;MF:metal ion binding;BP:carboxylic acid metabolic process	K01637	E4.1.3.1, aceA	map00630	Glyoxylate and dicarboxylate metabolism
HU02G01552	6	2.09962e-56	1.02613	0.682	0.158	3.07027e-52
HU08G02123	7	1.27821e-24	1.02511	0.824	0.32	1.86912e-20	GO:0046872;GO:0005524;GO:0004386	molecular_function;molecular_function;molecular_function	MF:metal ion binding;MF:ATP binding;MF:helicase activity
HU11G01739	3	1.39906e-87	1.02443	0.915	0.434	2.04584e-83	GO:0009269;GO:0016021;GO:0005829	biological_process;cellular_component;cellular_component	BP:response to desiccation;CC:integral component of membrane;CC:cytosol
HU10G00062	3	1.48991e-119	1.02312	0.843	0.263	2.1787e-115
HU07G02334	4	4.68805e-57	1.02301	0.644	0.268	6.85534e-53	GO:0016788	molecular_function	MF:hydrolase activity, acting on ester bonds
HU02G02446	7	2.77589e-25	1.02168	0.941	0.494	4.05918e-21				K01240	URH1	map00240;map00760	Pyrimidine metabolism;Nicotinate and nicotinamide metabolism
HU08G02294	3	8.61322e-88	1.01723	0.925	0.492	1.25951e-83
HU04G01632	5	1.08201e-56	1.01623	0.994	0.878	1.58222e-52	GO:0004177	molecular_function	MF:aminopeptidase activity
HU07G00854	7	3.40789e-19	1.01596	0.853	0.482	4.98335e-15	GO:0044212;GO:0019900;GO:0005634;GO:0009611;GO:0006355;GO:0003677;GO:0009788	molecular_function;molecular_function;cellular_component;biological_process;biological_process;molecular_function;biological_process	MF:transcription regulatory region DNA binding;MF:kinase binding;CC:nucleus;BP:response to wounding;BP:regulation of transcription, DNA-templated;MF:DNA binding;BP:negative regulation of abscisic acid-activated signaling pathway
HU02G00974	3	2.73801e-99	1.0147	0.967	0.509	4.00379e-95	GO:0016021	cellular_component	CC:integral component of membrane
HU02G01787	3	1.73013e-105	1.0142	0.846	0.308	2.52997e-101	GO:0048046;GO:0050203;GO:0033611;GO:0008756;GO:0009570;GO:0010214;GO:0050832;GO:0003824;GO:0009506;GO:0046686;GO:0016874;GO:0010030	cellular_component;molecular_function;biological_process;molecular_function;cellular_component;biological_process;biological_process;molecular_function;cellular_component;biological_process;molecular_function;biological_process	CC:apoplast;MF:oxalate-CoA ligase activity;BP:oxalate catabolic process;MF:o-succinylbenzoate-CoA ligase activity;CC:chloroplast stroma;BP:seed coat development;BP:defense response to fungus;MF:catalytic activity;CC:plasmodesma;BP:response to cadmium ion;MF:ligase activity;BP:positive regulation of seed germination	K22133	AAE3	map00630	Glyoxylate and dicarboxylate metabolism
HU08G01263	7	2.15948e-20	1.00919	0.971	0.721	3.1578e-16	GO:0005737;GO:0016787;GO:0005634	cellular_component;molecular_function;cellular_component	CC:cytoplasm;MF:hydrolase activity;CC:nucleus	K07766	E3.6.1.52
HU05G01323	4	2.97485e-63	1.00654	0.983	0.759	4.35012e-59	GO:0004556;GO:0103025;GO:0005975;GO:0005509	molecular_function;molecular_function;biological_process;molecular_function	MF:alpha-amylase activity;MF:alpha-amylase activity (releasing maltohexaose;BP:carbohydrate metabolic process;MF:calcium ion binding	K01176	AMY, amyA, malS	map00500	Starch and sucrose metabolism
HU02G01463	3	4.60409e-93	1.0003	0.859	0.367	6.73257e-89	GO:0016021	cellular_component	CC:integral component of membrane
HU04G00443	3	3.28563e-83	0.997572	0.984	0.752	4.80458e-79	GO:0016161;GO:0009570;GO:0005983;GO:0102229;GO:0000272;GO:0009409;GO:0000024	molecular_function;cellular_component;biological_process;molecular_function;biological_process;biological_process;biological_process	MF:beta-amylase activity;CC:chloroplast stroma;BP:starch catabolic process;MF:amylopectin maltohydrolase activity;BP:polysaccharide catabolic process;BP:response to cold;BP:maltose biosynthetic process	K01177	E3.2.1.2	map00500	Starch and sucrose metabolism
HU06G00268	3	7.70806e-77	0.99667	0.833	0.357	1.12715e-72	GO:0016021	cellular_component	CC:integral component of membrane	K23678	PQLC2, SLC66A1, LAAT1
HU03G02586	3	7.03561e-97	0.996018	0.931	0.444	1.02882e-92	GO:0050662;GO:0003824;GO:0016021;GO:0005802;GO:0033481;GO:0050832;GO:0050378;GO:0050829;GO:0005768	molecular_function;molecular_function;cellular_component;cellular_component;biological_process;biological_process;molecular_function;biological_process;cellular_component	MF:coenzyme binding;MF:catalytic activity;CC:integral component of membrane;CC:trans-Golgi network;BP:galacturonate biosynthetic process;BP:defense response to fungus;MF:UDP-glucuronate 4-epimerase activity;BP:defense response to Gram-negative bacterium;CC:endosome	K08679	GAE, cap1J	map00520;map00053;map01240	Amino sugar and nucleotide sugar metabolism;Ascorbate and aldarate metabolism;Biosynthesis of cofactors
HU08G02237	2	8.17565e-161	0.995461	0.686	0.14	1.19553e-156	GO:0005764;GO:0051603;GO:0004197;GO:0008234;GO:0005615	cellular_component;biological_process;molecular_function;molecular_function;cellular_component	CC:lysosome;BP:proteolysis involved in cellular protein catabolic process;MF:cysteine-type endopeptidase activity;MF:cysteine-type peptidase activity;CC:extracellular space	K16292	CEP, CYSEP
HU06G01870	2	2.37829e-103	0.981697	0.952	0.664	3.47778e-99	GO:0009269;GO:0005829	biological_process;cellular_component	BP:response to desiccation;CC:cytosol
HU06G00552	7	2.05159e-25	0.978736	0.971	0.453	3.00004e-21	GO:0009579;GO:0046863;GO:0005524;GO:0009570	cellular_component;molecular_function;molecular_function;cellular_component	CC:thylakoid;MF:ribulose-1,5-bisphosphate carboxylase/oxygenase activator activity;MF:ATP binding;CC:chloroplast stroma
HU11G01127	2	9.66442e-97	0.974396	1	0.987	1.41323e-92	GO:0030603;GO:0003824;GO:0016740;GO:0046872;GO:0047776	molecular_function;molecular_function;molecular_function;molecular_function;molecular_function	MF:oxaloacetase activity;MF:catalytic activity;MF:transferase activity;MF:metal ion binding;MF:citramalate lyase activity
HU11G01840	7	2.48692e-21	0.973918	0.985	0.669	3.63662e-17
HU01G00880	3	3.64619e-190	0.96904	0.748	0.111	5.33182e-186	GO:0006355;GO:0005634;GO:0003677	biological_process;cellular_component;molecular_function	BP:regulation of transcription, DNA-templated;CC:nucleus;MF:DNA binding
HU09G00940	4	2.81755e-68	0.968568	0.616	0.221	4.1201e-64	GO:0016872;GO:0045430;GO:0009813	molecular_function;molecular_function;biological_process	MF:intramolecular lyase activity;MF:chalcone isomerase activity;BP:flavonoid biosynthetic process	K01859	E5.5.1.6	map00941	Flavonoid biosynthesis
HU10G00616	3	5.34817e-88	0.964019	0.67	0.208	7.82064e-84	GO:0009507	cellular_component	CC:chloroplast	K18368	CSE	map00940	Phenylpropanoid biosynthesis
HU08G00829	3	7.92867e-151	0.963835	0.765	0.157	1.15941e-146	GO:0009507	cellular_component	CC:chloroplast
HU08G00289	3	7.67521e-129	0.962294	0.859	0.242	1.12235e-124	GO:0005737;GO:0006535;GO:0005829;GO:0009001	cellular_component;biological_process;cellular_component;molecular_function	CC:cytoplasm;BP:cysteine biosynthetic process from serine;CC:cytosol;MF:serine O-acetyltransferase activity	K00640	cysE	map00270;map00920	Cysteine and methionine metabolism;Sulfur metabolism
HU03G02416	1	2.75588e-166	0.954953	1	0.996	4.02992e-162	GO:0048046;GO:0005618;GO:0030145;GO:0045735	cellular_component;cellular_component;molecular_function;molecular_function	CC:apoplast;CC:cell wall;MF:manganese ion binding;MF:nutrient reservoir activity
HU10G00317	2	6.59995e-110	0.953722	0.977	0.779	9.6511e-106	GO:0005741;GO:0055085	cellular_component;biological_process	CC:mitochondrial outer membrane;BP:transmembrane transport
HU10G00792	7	1.27958e-21	0.953628	0.971	0.511	1.87113e-17	GO:0005351;GO:0016021;GO:0046323;GO:0008643;GO:0022857;GO:0005887	molecular_function;cellular_component;biological_process;biological_process;molecular_function;cellular_component	MF:sugar;CC:integral component of membrane;BP:glucose import;BP:carbohydrate transport;MF:transmembrane transporter activity;CC:integral component of plasma membrane	K03444	ERD6, ESL1
HU04G00656	7	5.32666e-20	0.953053	1	0.947	7.78918e-16	GO:0016787;GO:0005618;GO:0052793;GO:0071555;GO:0005576;GO:0052689;GO:0009505	molecular_function;cellular_component;molecular_function;biological_process;cellular_component;molecular_function;cellular_component	MF:hydrolase activity;CC:cell wall;MF:pectin acetylesterase activity;BP:cell wall organization;CC:extracellular region;MF:carboxylic ester hydrolase activity;CC:plant-type cell wall	K19882	NOTUM
HU09G01370	3	3.09004e-88	0.952727	0.951	0.535	4.51857e-84
HU04G01327	7	8.26485e-36	0.951949	0.706	0.16	1.20857e-31	GO:0016021;GO:0005886;GO:0008643	cellular_component;cellular_component;biological_process	CC:integral component of membrane;CC:plasma membrane;BP:carbohydrate transport	K15382	SLC50A, SWEET
HU10G00638	5	6.65057e-56	0.950302	0.921	0.383	9.72513e-52	GO:0016787;GO:0006541	molecular_function;biological_process	MF:hydrolase activity;BP:glutamine metabolic process
HU04G01093	3	2.54797e-80	0.948575	0.974	0.629	3.7259e-76	GO:0008460;GO:0009225	molecular_function;biological_process	MF:dTDP-glucose 4,6-dehydratase activity;BP:nucleotide-sugar metabolic process	K12450	RHM	map00520	Amino sugar and nucleotide sugar metabolism
HU05G00712	1	1.77363e-137	0.945592	1	0.985	2.59357e-133	GO:0005737;GO:0006879;GO:0004322;GO:0006880;GO:0005623;GO:0008198;GO:0008199;GO:0006826;GO:0005506	cellular_component;biological_process;molecular_function;biological_process;cellular_component;molecular_function;molecular_function;biological_process;molecular_function	CC:cytoplasm;BP:cellular iron ion homeostasis;MF:ferroxidase activity;BP:intracellular sequestering of iron ion;CC:cell;MF:ferrous iron binding;MF:ferric iron binding;BP:iron ion transport;MF:iron ion binding	K00522	FTH1
HU04G00813	4	4.67067e-161	0.944063	0.469	0.041	6.82992e-157				K00799	GST, gst	map00480	Glutathione metabolism
HU08G01746	2	3.20063e-116	0.942786	0.993	0.87	4.68028e-112	GO:0016021;GO:0009678;GO:0004427	cellular_component;molecular_function;molecular_function	CC:integral component of membrane;MF:hydrogen-translocating pyrophosphatase activity;MF:inorganic diphosphatase activity	K23025	AVP
HU08G01604	5	3.76532e-56	0.94106	0.972	0.466	5.50603e-52	GO:0045454;GO:0003756;GO:0005623	biological_process;molecular_function;cellular_component	BP:cell redox homeostasis;MF:protein disulfide isomerase activity;CC:cell	K09580	PDIA1, P4HB	map04141	Protein processing in endoplasmic reticulum
HU03G00170	6	9.12919e-33	0.93483	1	0.862	1.33496e-28
HU06G01498	7	2.95822e-26	0.933991	0.853	0.326	4.3258e-22	GO:0004333;GO:0005739;GO:0006099;GO:0006106;GO:0045239;GO:0006108	molecular_function;cellular_component;biological_process;biological_process;cellular_component;biological_process	MF:fumarate hydratase activity;CC:mitochondrion;BP:tricarboxylic acid cycle;BP:fumarate metabolic process;CC:tricarboxylic acid cycle enzyme complex;BP:malate metabolic process	K01679	E4.2.1.2B, fumC, FH	map00020;map00620	Citrate cycle (TCA cycle;Pyruvate metabolism
HU08G02093	4	4.16618e-58	0.932939	0.99	0.848	6.09221e-54	GO:0005887;GO:0022857;GO:0005351;GO:0016021;GO:0046323	cellular_component;molecular_function;molecular_function;cellular_component;biological_process	CC:integral component of plasma membrane;MF:transmembrane transporter activity;MF:sugar;CC:integral component of membrane;BP:glucose import	K24193	STP
HU05G02263	7	1.01819e-30	0.927876	0.824	0.267	1.4889e-26	GO:0006997;GO:0005773;GO:0005634;GO:0008239;GO:0006508;GO:0016021;GO:0008236	biological_process;cellular_component;cellular_component;molecular_function;biological_process;cellular_component;molecular_function	BP:nucleus organization;CC:vacuole;CC:nucleus;MF:dipeptidyl-peptidase activity;BP:proteolysis;CC:integral component of membrane;MF:serine-type peptidase activity	K01285	PRCP
HU03G02928	4	7.71661e-47	0.925289	0.473	0.171	1.1284e-42	GO:0046658;GO:0009055	cellular_component;molecular_function	CC:anchored component of plasma membrane;MF:electron carrier activity
HU02G01083	5	1.42741e-58	0.92505	0.989	0.883	2.0873e-54	GO:0016787	molecular_function	MF:hydrolase activity	K13051	ASRGL1, iaaA	map00460;map00250	Cyanoamino acid metabolism;Alanine, aspartate and glutamate metabolism
HU10G01879	2	1.12904e-99	0.922643	0.952	0.673	1.651e-95	GO:0045454;GO:0015035;GO:0006662;GO:0005623	biological_process;molecular_function;biological_process;cellular_component	BP:cell redox homeostasis;MF:protein disulfide oxidoreductase activity;BP:glycerol ether metabolic process;CC:cell	K03671	trxA
HU01G00584	3	3.21191e-259	0.920922	0.65	0.046	4.69678e-255	GO:0043565;GO:0009751;GO:0010200;GO:0044212;GO:0003700;GO:0005634;GO:0009611;GO:0050832;GO:0045892;GO:0042742;GO:0002237;GO:0016021;GO:0031347	molecular_function;biological_process;biological_process;molecular_function;molecular_function;cellular_component;biological_process;biological_process;biological_process;biological_process;biological_process;cellular_component;biological_process	MF:sequence-specific DNA binding;BP:response to salicylic acid;BP:response to chitin;MF:transcription regulatory region DNA binding;MF:transcription factor activity, sequence-specific DNA binding;CC:nucleus;BP:response to wounding;BP:defense response to fungus;BP:negative regulation of transcription, DNA-templated;BP:defense response to bacterium;BP:response to molecule of bacterial origin;CC:int…
HU10G00921	5	6.81644e-41	0.91815	0.938	0.493	9.96768e-37
HU11G01558	7	2.87471e-23	0.917963	0.824	0.346	4.20369e-19	GO:0005737;GO:0004399;GO:0009570;GO:0005829;GO:0051287;GO:0000105;GO:0046872	cellular_component;molecular_function;cellular_component;cellular_component;molecular_function;biological_process;molecular_function	CC:cytoplasm;MF:histidinol dehydrogenase activity;CC:chloroplast stroma;CC:cytosol;MF:NAD binding;BP:histidine biosynthetic process;MF:metal ion binding	K00013	hisD	map00340	Histidine metabolism
HU07G00983	3	3.41487e-86	0.91399	1	0.951	4.99356e-82
HU11G01287	5	4.8408e-65	0.911184	0.938	0.342	7.0787e-61	GO:0003746	molecular_function	MF:translation elongation factor activity
HU08G01746	7	7.86776e-22	0.910474	1	0.883	1.1505e-17	GO:0016021;GO:0009678;GO:0004427	cellular_component;molecular_function;molecular_function	CC:integral component of membrane;MF:hydrogen-translocating pyrophosphatase activity;MF:inorganic diphosphatase activity	K23025	AVP
HU03G01370	7	1.8664e-20	0.908226	0.956	0.601	2.72923e-16	GO:0004040	molecular_function	MF:amidase activity
HU03G00789	7	3.85e-18	0.904905	0.985	0.694	5.62986e-14	GO:0003723;GO:0003724;GO:0003676;GO:0005524;GO:0004386	molecular_function;molecular_function;molecular_function;molecular_function;molecular_function	MF:RNA binding;MF:RNA helicase activity;MF:nucleic acid binding;MF:ATP binding;MF:helicase activity	K12823	DDX5, DBP2	map03040	Spliceosome
HU06G01019	7	1.22358e-22	0.904688	0.779	0.289	1.78925e-18	GO:0006355;GO:0007623	biological_process;biological_process	BP:regulation of transcription, DNA-templated;BP:circadian rhythm
HU04G01255	4	1.06526e-60	0.903663	0.664	0.234	1.55774e-56
HU11G01287	3	7.86682e-94	0.903103	0.873	0.324	1.15036e-89	GO:0003746	molecular_function	MF:translation elongation factor activity
HU04G02019	3	5.87754e-86	0.902498	0.964	0.65	8.59473e-82	GO:0016021;GO:0016301;GO:0005524;GO:0004672	cellular_component;molecular_function;molecular_function;molecular_function	CC:integral component of membrane;MF:kinase activity;MF:ATP binding;MF:protein kinase activity
HU05G00744	6	1.37872e-24	0.902111	0.946	0.717	2.0161e-20
HU02G01178	7	2.55315e-22	0.897599	1	0.692	3.73348e-18	GO:0052654;GO:0052655;GO:0052656;GO:0009082	molecular_function;molecular_function;molecular_function;biological_process	MF:L-leucine transaminase activity;MF:L-valine transaminase activity;MF:L-isoleucine transaminase activity;BP:branched-chain amino acid biosynthetic process	K00826	E2.6.1.42, ilvE	map00280;map01240;map00270;map00290;map00966;map00770	Valine, leucine and isoleucine degradation;Biosynthesis of cofactors;Cysteine and methionine metabolism;Valine, leucine and isoleucine biosynthesis;Glucosinolate biosynthesis;Pantothenate and CoA biosynthesis
HU03G02795	3	5.83461e-280	0.894486	0.676	0.045	8.53196e-276	GO:0006633;GO:0016021;GO:0016747	biological_process;cellular_component;molecular_function	BP:fatty acid biosynthetic process;CC:integral component of membrane;MF:transferase activity, transferring acyl groups other than amino-acyl groups	K15397	KCS	map04626;map00062	Plant-pathogen interaction;Fatty acid elongation
HU11G00352	5	1.00596e-31	0.893437	0.826	0.501	1.47102e-27	GO:0048046;GO:0005618;GO:0030145;GO:0045735	cellular_component;cellular_component;molecular_function;molecular_function	CC:apoplast;CC:cell wall;MF:manganese ion binding;MF:nutrient reservoir activity
HU09G01361	5	2.10067e-38	0.892256	0.994	0.948	3.07181e-34
HU11G00461	3	3.32075e-215	0.888348	0.614	0.054	4.85594e-211	GO:0016021	cellular_component	CC:integral component of membrane
HU02G01073	7	7.39437e-20	0.887484	0.912	0.47	1.08128e-15	GO:0022857;GO:0016021;GO:0008643	molecular_function;cellular_component;biological_process	MF:transmembrane transporter activity;CC:integral component of membrane;BP:carbohydrate transport	K03444	ERD6, ESL1
HU01G02427	7	2.70779e-23	0.881837	0.882	0.365	3.9596e-19	GO:0003700;GO:0005634;GO:0005623;GO:0003677;GO:0010106;GO:0046983;GO:0016021	molecular_function;cellular_component;cellular_component;molecular_function;biological_process;molecular_function;cellular_component	MF:transcription factor activity, sequence-specific DNA binding;CC:nucleus;CC:cell;MF:DNA binding;BP:cellular response to iron ion starvation;MF:protein dimerization activity;CC:integral component of membrane
HU07G02117	3	1.86879e-173	0.880181	0.67	0.096	2.73274e-169
HU01G02629	7	7.38086e-19	0.879763	0.897	0.472	1.0793e-14	GO:0044210;GO:0019856;GO:0016021;GO:0006541;GO:0006241;GO:0003883;GO:0005524;GO:0042802	biological_process;biological_process;cellular_component;biological_process;biological_process;molecular_function;molecular_function;molecular_function	BP:'de novo' CTP biosynthetic process;BP:pyrimidine nucleobase biosynthetic process;CC:integral component of membrane;BP:glutamine metabolic process;BP:CTP biosynthetic process;MF:CTP synthase activity;MF:ATP binding;MF:identical protein binding	K01937	pyrG, CTPS	map00240;map01240	Pyrimidine metabolism;Biosynthesis of cofactors
HU07G00967	3	4.80882e-84	0.87873	0.863	0.377	7.03193e-80	GO:0016021	cellular_component	CC:integral component of membrane
HU09G00039	5	4.09368e-57	0.87566	0.433	0.079	5.98619e-53
HU05G00351	7	5.45499e-23	0.875634	0.779	0.293	7.97683e-19	GO:0005509	molecular_function	MF:calcium ion binding	K06268	PPP3R, CNB
HU01G00606	7	7.34506e-49	0.875253	0.765	0.139	1.07407e-44	GO:0016021;GO:0030247;GO:0005524;GO:0004672	cellular_component;molecular_function;molecular_function;molecular_function	CC:integral component of membrane;MF:polysaccharide binding;MF:ATP binding;MF:protein kinase activity
HU01G02267	7	1.92487e-23	0.871468	0.765	0.271	2.81474e-19	GO:0016021;GO:0006629	cellular_component;biological_process	CC:integral component of membrane;BP:lipid metabolic process
HU06G00169	2	2.46588e-116	0.871188	0.864	0.312	3.60586e-112	GO:0005737;GO:0004177;GO:0009058;GO:0003824	cellular_component;molecular_function;biological_process;molecular_function	CC:cytoplasm;MF:aminopeptidase activity;BP:biosynthetic process;MF:catalytic activity
HU06G02021	7	2.63326e-22	0.869972	0.882	0.374	3.85061e-18	GO:0016021;GO:0016020;GO:0012505;GO:0005783	cellular_component;cellular_component;cellular_component;cellular_component	CC:integral component of membrane;CC:membrane;CC:endomembrane system;CC:endoplasmic reticulum	K21248	VMP1
HU04G01498	2	4.51378e-91	0.86965	0.884	0.504	6.6005e-87	GO:0016021	cellular_component	CC:integral component of membrane	K24963	WDR83OS
HU10G00921	3	1.5002e-68	0.867851	0.941	0.475	2.19375e-64
HU03G00231	3	1.6504e-89	0.866467	0.912	0.341	2.41338e-85
HU11G01457	1	1.46099e-82	0.865956	0.825	0.467	2.1364e-78	GO:0004568;GO:0006032;GO:0005975;GO:0008061;GO:0016998	molecular_function;biological_process;biological_process;molecular_function;biological_process	MF:chitinase activity;BP:chitin catabolic process;BP:carbohydrate metabolic process;MF:chitin binding;BP:cell wall macromolecule catabolic process	K20547	CHIB	map00520;map04016	Amino sugar and nucleotide sugar metabolism;MAPK signaling pathway - plant
HU01G02629	4	2.78272e-21	0.86144	0.63	0.467	4.06917e-17	GO:0044210;GO:0019856;GO:0016021;GO:0006541;GO:0006241;GO:0003883;GO:0005524;GO:0042802	biological_process;biological_process;cellular_component;biological_process;biological_process;molecular_function;molecular_function;molecular_function	BP:'de novo' CTP biosynthetic process;BP:pyrimidine nucleobase biosynthetic process;CC:integral component of membrane;BP:glutamine metabolic process;BP:CTP biosynthetic process;MF:CTP synthase activity;MF:ATP binding;MF:identical protein binding	K01937	pyrG, CTPS	map00240;map01240	Pyrimidine metabolism;Biosynthesis of cofactors
HU08G01717	4	8.70587e-125	0.860982	0.483	0.064	1.27306e-120	GO:0004568;GO:0005975;GO:0008061;GO:0004553	molecular_function;biological_process;molecular_function;molecular_function	MF:chitinase activity;BP:carbohydrate metabolic process;MF:chitin binding;MF:hydrolase activity, hydrolyzing O-glycosyl compounds	K01183	E3.2.1.14	map00520	Amino sugar and nucleotide sugar metabolism
HU11G01067	3	1.28777e-127	0.859527	0.673	0.138	1.88311e-123	GO:0016021	cellular_component	CC:integral component of membrane
HU10G01308	7	2.79731e-16	0.856806	0.926	0.43	4.0905e-12	GO:0004451;GO:0046872;GO:0019752	molecular_function;molecular_function;biological_process	MF:isocitrate lyase activity;MF:metal ion binding;BP:carboxylic acid metabolic process	K01637	E4.1.3.1, aceA	map00630	Glyoxylate and dicarboxylate metabolism
HU07G00578	3	2.20757e-83	0.856488	0.99	0.835	3.22814e-79	GO:0005784;GO:0006886;GO:0006616;GO:0031204;GO:0031205;GO:0005086;GO:0016021	cellular_component;biological_process;biological_process;biological_process;cellular_component;molecular_function;cellular_component	CC:Sec61 translocon complex;BP:intracellular protein transport;BP:SRP-dependent cotranslational protein targeting to membrane, translocation;BP:posttranslational protein targeting to membrane, translocation;CC:endoplasmic reticulum Sec complex;MF:ARF guanyl-nucleotide exchange factor activity;CC:integral component of membrane	K09481	SEC61B, SBH2	map04145;map03060;map04141	Phagosome;Protein export;Protein processing in endoplasmic reticulum
HU09G00559	3	2.02249e-143	0.856454	0.725	0.143	2.95749e-139	GO:0016021	cellular_component	CC:integral component of membrane
HU06G01804	5	1.08409e-40	0.856292	0.444	0.111	1.58527e-36	GO:0005975;GO:0005615;GO:0016998;GO:0000272;GO:0006952;GO:0008061;GO:0004568;GO:0006032	biological_process;cellular_component;biological_process;biological_process;biological_process;molecular_function;molecular_function;biological_process	BP:carbohydrate metabolic process;CC:extracellular space;BP:cell wall macromolecule catabolic process;BP:polysaccharide catabolic process;BP:defense response;MF:chitin binding;MF:chitinase activity;BP:chitin catabolic process	K01183	E3.2.1.14	map00520	Amino sugar and nucleotide sugar metabolism
HU01G00684	4	1.59695e-46	0.850107	0.579	0.245	2.33522e-42	GO:0016740;GO:0016829	molecular_function;molecular_function	MF:transferase activity;MF:lyase activity
HU02G00017	5	1.63387e-51	0.849648	0.73	0.255	2.38921e-47	GO:0046475;GO:0016021;GO:0006629;GO:0008081	biological_process;cellular_component;biological_process;molecular_function	BP:glycerophospholipid catabolic process;CC:integral component of membrane;BP:lipid metabolic process;MF:phosphoric diester hydrolase activity	K18696	GDE1	map00564	Glycerophospholipid metabolism
HU09G00259	7	2.42023e-16	0.84767	0.941	0.531	3.5391e-12	GO:0005975;GO:0004553	biological_process;molecular_function	BP:carbohydrate metabolic process;MF:hydrolase activity, hydrolyzing O-glycosyl compounds
HU06G00546	7	5.2288e-18	0.847308	0.941	0.613	7.64608e-14	GO:0009738;GO:0010360;GO:0005634;GO:0004724;GO:0004722;GO:0019901;GO:0010119;GO:0009414;GO:0009409;GO:0009788;GO:0046872;GO:0005829	biological_process;biological_process;cellular_component;molecular_function;molecular_function;molecular_function;biological_process;biological_process;biological_process;biological_process;molecular_function;cellular_component	BP:abscisic acid-activated signaling pathway;BP:negative regulation of anion channel activity;CC:nucleus;MF:magnesium-dependent protein serine/threonine phosphatase activity;MF:protein serine/threonine phosphatase activity;MF:protein kinase binding;BP:regulation of stomatal movement;BP:response to water deprivation;BP:response to cold;BP:negative regulation of abscisic acid-activated signaling pa…	K14497	PP2C	map04016;map04075	MAPK signaling pathway - plant;Plant hormone signal transduction
HU06G00603	5	4.27738e-30	0.846336	0.994	0.89	6.25481e-26	GO:0004657;GO:0010133;GO:0005739;GO:0071949;GO:0006562	molecular_function;biological_process;cellular_component;molecular_function;biological_process	MF:proline dehydrogenase activity;BP:proline catabolic process to glutamate;CC:mitochondrion;MF:FAD binding;BP:proline catabolic process	K00318	PRODH, fadM, putB	map00330	Arginine and proline metabolism
HU04G01686	7	2.29621e-15	0.846245	0.882	0.515	3.35775e-11	GO:0009819;GO:0016021;GO:0006355;GO:0045893;GO:0003677;GO:0005634	biological_process;cellular_component;biological_process;biological_process;molecular_function;cellular_component	BP:drought recovery;CC:integral component of membrane;BP:regulation of transcription, DNA-templated;BP:positive regulation of transcription, DNA-templated;MF:DNA binding;CC:nucleus
HU11G01739	5	2.85912e-45	0.845992	0.927	0.452	4.1809e-41	GO:0009269;GO:0016021;GO:0005829	biological_process;cellular_component;cellular_component	BP:response to desiccation;CC:integral component of membrane;CC:cytosol
HU11G01127	4	3.34583e-53	0.844899	1	0.987	4.8926e-49	GO:0030603;GO:0003824;GO:0016740;GO:0046872;GO:0047776	molecular_function;molecular_function;molecular_function;molecular_function;molecular_function	MF:oxaloacetase activity;MF:catalytic activity;MF:transferase activity;MF:metal ion binding;MF:citramalate lyase activity
HU06G00363	3	2.75845e-95	0.844429	0.667	0.184	4.03368e-91	GO:0016787;GO:0005388;GO:0016021;GO:0005516;GO:0005524	molecular_function;molecular_function;cellular_component;molecular_function;molecular_function	MF:hydrolase activity;MF:calcium-transporting ATPase activity;CC:integral component of membrane;MF:calmodulin binding;MF:ATP binding	K01537	ATP2C
HU03G02699	3	3.36759e-84	0.843858	1	0.95	4.92443e-80	GO:0005737;GO:0050113;GO:0019310;GO:0005506	cellular_component;molecular_function;biological_process;molecular_function	CC:cytoplasm;MF:inositol oxygenase activity;BP:inositol catabolic process;MF:iron ion binding	K00469	MIOX	map00053;map00562	Ascorbate and aldarate metabolism;Inositol phosphate metabolism
HU11G01140	3	2.4486e-66	0.842329	0.928	0.534	3.58058e-62
HU07G01485	4	4.39518e-190	0.841921	0.346	0.009	6.42707e-186	GO:0006952;GO:0038023;GO:0009738;GO:0004864;GO:0010427	biological_process;molecular_function;biological_process;molecular_function;molecular_function	BP:defense response;MF:signaling receptor activity;BP:abscisic acid-activated signaling pathway;MF:protein phosphatase inhibitor activity;MF:abscisic acid binding
HU02G00333	7	8.24753e-19	0.840246	0.882	0.435	1.20604e-14	GO:0016567;GO:0016021;GO:0016020;GO:0004842;GO:0008270	biological_process;cellular_component;cellular_component;molecular_function;molecular_function	BP:protein ubiquitination;CC:integral component of membrane;CC:membrane;MF:ubiquitin-protein transferase activity;MF:zinc ion binding
HU07G01586	7	3.28699e-24	0.839117	0.897	0.39	4.80657e-20
HU07G00654	7	3.05613e-19	0.838654	0.765	0.328	4.46898e-15	GO:0005525	molecular_function	MF:GTP binding	K06943	NOG1	map03008	Ribosome biogenesis in eukaryotes
HU10G00921	4	1.67011e-49	0.836207	0.904	0.48	2.4422e-45
HU02G01989	7	1.78046e-29	0.832373	0.721	0.192	2.60357e-25	GO:0046323;GO:0016021;GO:0005351;GO:0022857;GO:0005887	biological_process;cellular_component;molecular_function;molecular_function;cellular_component	BP:glucose import;CC:integral component of membrane;MF:sugar;MF:transmembrane transporter activity;CC:integral component of plasma membrane	K24193	STP
HU07G00257	1	5.94234e-82	0.831985	0.901	0.597	8.68948e-78	GO:0016787	molecular_function	MF:hydrolase activity
HU11G00331	3	1.7398e-78	0.830882	0.987	0.75	2.54411e-74	GO:2000022;GO:0005634;GO:0009611;GO:0031347	biological_process;cellular_component;biological_process;biological_process	BP:regulation of jasmonic acid mediated signaling pathway;CC:nucleus;BP:response to wounding;BP:regulation of defense response	K13464	JAZ	map04075	Plant hormone signal transduction
HU01G00703	7	4.48447e-12	0.827019	0.971	0.746	6.55765e-08	GO:0005452;GO:0016021	molecular_function;cellular_component	MF:inorganic anion exchanger activity;CC:integral component of membrane	K24194	BOR
HU02G02646	7	5.44048e-21	0.826541	0.897	0.403	7.95561e-17	GO:0016021;GO:0055085	cellular_component;biological_process	CC:integral component of membrane;BP:transmembrane transport	K24139	PILS, ECM3
HU06G00686	3	7.80084e-71	0.826202	0.958	0.541	1.14072e-66	GO:0006633;GO:0016021;GO:0016747	biological_process;cellular_component;molecular_function	BP:fatty acid biosynthetic process;CC:integral component of membrane;MF:transferase activity, transferring acyl groups other than amino-acyl groups	K15397	KCS	map04626;map00062	Plant-pathogen interaction;Fatty acid elongation
HU07G01095	7	9.65562e-20	0.826046	0.941	0.487	1.41194e-15	GO:0016787;GO:0016021	molecular_function;cellular_component	MF:hydrolase activity;CC:integral component of membrane
HU03G00514	7	3.77733e-18	0.822556	0.971	0.653	5.52359e-14	GO:0003700;GO:0043565;GO:0005634	molecular_function;molecular_function;cellular_component	MF:transcription factor activity, sequence-specific DNA binding;MF:sequence-specific DNA binding;CC:nucleus
HU04G00223	7	1.06846e-25	0.82239	0.809	0.286	1.56241e-21	GO:0005737;GO:0010098;GO:0007346;GO:0005886;GO:0032147;GO:0031098;GO:0004674;GO:0005524;GO:0010229;GO:0004672;GO:0010103;GO:0023014;GO:0005938	cellular_component;biological_process;biological_process;cellular_component;biological_process;biological_process;molecular_function;molecular_function;biological_process;molecular_function;biological_process;biological_process;cellular_component	CC:cytoplasm;BP:suspensor development;BP:regulation of mitotic cell cycle;CC:plasma membrane;BP:activation of protein kinase activity;BP:stress-activated protein kinase signaling cascade;MF:protein serine/threonine kinase activity;MF:ATP binding;BP:inflorescence development;MF:protein kinase activity;BP:stomatal complex morphogenesis;BP:signal transduction by protein phosphorylation;CC:cell cortex	K20717	YDA	map04016	MAPK signaling pathway - plant
HU07G00666	5	2.49084e-39	0.821418	1	0.807	3.64235e-35	GO:0016020;GO:0005506;GO:0008610;GO:0016021;GO:0016491	cellular_component;molecular_function;biological_process;cellular_component;molecular_function	CC:membrane;MF:iron ion binding;BP:lipid biosynthetic process;CC:integral component of membrane;MF:oxidoreductase activity	K15404	K15404, CER1	map00073	Cutin, suberine and wax biosynthesis
HU09G02003	7	2.83752e-23	0.820525	0.926	0.403	4.14931e-19	GO:0005634;GO:0016021;GO:0003677	cellular_component;cellular_component;molecular_function	CC:nucleus;CC:integral component of membrane;MF:DNA binding
HU03G02408	2	1.99323e-79	0.81989	0.986	0.633	2.9147e-75	GO:0048046;GO:0005618;GO:0030145;GO:0045735	cellular_component;cellular_component;molecular_function;molecular_function	CC:apoplast;CC:cell wall;MF:manganese ion binding;MF:nutrient reservoir activity
HU06G00525	3	1.91647e-70	0.819548	0.941	0.599	2.80246e-66
HU06G00330	5	2.94802e-48	0.818305	0.669	0.225	4.31089e-44	GO:0016740;GO:0004792	molecular_function;molecular_function	MF:transferase activity;MF:thiosulfate sulfurtransferase activity
HU01G02772	3	1.28988e-118	0.814154	0.712	0.163	1.88619e-114	GO:0003700	molecular_function	MF:transcription factor activity, sequence-specific DNA binding
HU11G01171	3	2.4446e-72	0.813589	0.846	0.381	3.57474e-68	GO:0003333;GO:0016021;GO:0015171;GO:0005886	biological_process;cellular_component;molecular_function;cellular_component	BP:amino acid transmembrane transport;CC:integral component of membrane;MF:amino acid transmembrane transporter activity;CC:plasma membrane	K24917	AAP
HU08G02093	2	1.11907e-89	0.812931	0.995	0.841	1.63642e-85	GO:0005887;GO:0022857;GO:0005351;GO:0016021;GO:0046323	cellular_component;molecular_function;molecular_function;cellular_component;biological_process	CC:integral component of plasma membrane;MF:transmembrane transporter activity;MF:sugar;CC:integral component of membrane;BP:glucose import	K24193	STP
HU04G00381	7	5.19532e-19	0.812417	0.691	0.265	7.59711e-15
HU08G02098	5	3.46995e-47	0.812305	0.893	0.399	5.07411e-43
HU06G02469	5	5.27277e-42	0.812214	0.86	0.373	7.71037e-38	GO:0003700;GO:0005634;GO:0003677	molecular_function;cellular_component;molecular_function	MF:transcription factor activity, sequence-specific DNA binding;CC:nucleus;MF:DNA binding	K09286	EREBP
HU10G00317	7	1.12698e-19	0.811833	1	0.8	1.64798e-15	GO:0005741;GO:0055085	cellular_component;biological_process	CC:mitochondrial outer membrane;BP:transmembrane transport
HU05G01575	7	1.36996e-20	0.808402	0.824	0.356	2.00329e-16	GO:0009738;GO:0010360;GO:0005634;GO:0004724;GO:0004722;GO:0019901;GO:0010119;GO:0009414;GO:0009409;GO:0009788;GO:0046872;GO:0005829	biological_process;biological_process;cellular_component;molecular_function;molecular_function;molecular_function;biological_process;biological_process;biological_process;biological_process;molecular_function;cellular_component	BP:abscisic acid-activated signaling pathway;BP:negative regulation of anion channel activity;CC:nucleus;MF:magnesium-dependent protein serine/threonine phosphatase activity;MF:protein serine/threonine phosphatase activity;MF:protein kinase binding;BP:regulation of stomatal movement;BP:response to water deprivation;BP:response to cold;BP:negative regulation of abscisic acid-activated signaling pa…	K14497	PP2C	map04016;map04075	MAPK signaling pathway - plant;Plant hormone signal transduction
HU10G00708	3	3.61397e-61	0.806652	0.869	0.453	5.28471e-57
HU02G01083	2	4.65624e-94	0.806026	1	0.872	6.80882e-90	GO:0016787	molecular_function	MF:hydrolase activity	K13051	ASRGL1, iaaA	map00460;map00250	Cyanoamino acid metabolism;Alanine, aspartate and glutamate metabolism
HU01G00685	3	1.34437e-81	0.804527	0.69	0.218	1.96587e-77
HU04G00443	7	1.07291e-13	0.804408	0.971	0.768	1.56892e-09	GO:0016161;GO:0009570;GO:0005983;GO:0102229;GO:0000272;GO:0009409;GO:0000024	molecular_function;cellular_component;biological_process;molecular_function;biological_process;biological_process;biological_process	MF:beta-amylase activity;CC:chloroplast stroma;BP:starch catabolic process;MF:amylopectin maltohydrolase activity;BP:polysaccharide catabolic process;BP:response to cold;BP:maltose biosynthetic process	K01177	E3.2.1.2	map00500	Starch and sucrose metabolism
HU10G01517	3	5.42074e-200	0.803749	0.592	0.054	7.92674e-196
HU02G01463	5	2.60498e-48	0.801047	0.888	0.384	3.80926e-44	GO:0016021	cellular_component	CC:integral component of membrane
HU08G01263	5	5.31256e-40	0.800456	0.955	0.714	7.76855e-36	GO:0005737;GO:0016787;GO:0005634	cellular_component;molecular_function;cellular_component	CC:cytoplasm;MF:hydrolase activity;CC:nucleus	K07766	E3.6.1.52
HU02G00010	2	9.22216e-86	0.798297	0.955	0.716	1.34856e-81	GO:0009845;GO:0009793;GO:0010029;GO:0098755	biological_process;biological_process;biological_process;biological_process	BP:seed germination;BP:embryo development ending in seed dormancy;BP:regulation of seed germination;BP:maintenance of seed dormancy by absisic acid
HU08G01746	5	1.13921e-47	0.79633	1	0.88	1.66587e-43	GO:0016021;GO:0009678;GO:0004427	cellular_component;molecular_function;molecular_function	CC:integral component of membrane;MF:hydrogen-translocating pyrophosphatase activity;MF:inorganic diphosphatase activity	K23025	AVP
HU04G00789	3	7.20076e-172	0.796044	0.556	0.057	1.05297e-167	GO:0004842	molecular_function	MF:ubiquitin-protein transferase activity
HU05G01141	7	2.20113e-32	0.794408	0.824	0.228	3.21871e-28	GO:0005634;GO:0003723	cellular_component;molecular_function	CC:nucleus;MF:RNA binding
HU10G00163	6	4.26083e-54	0.793503	0.55	0.106	6.23062e-50
HU08G02151	4	1.75125e-53	0.791661	1	0.938	2.56086e-49	GO:0016021	cellular_component	CC:integral component of membrane
HU03G00590	1	2.75884e-91	0.791401	0.996	0.855	4.03426e-87	GO:0016829;GO:0016740	molecular_function;molecular_function	MF:lyase activity;MF:transferase activity
HU06G02111	3	4.99674e-119	0.791028	0.68	0.151	7.30674e-115	GO:0005737;GO:0005634;GO:0000398;GO:0006464;GO:0004672;GO:0031386;GO:0005524	cellular_component;cellular_component;biological_process;biological_process;molecular_function;molecular_function;molecular_function	CC:cytoplasm;CC:nucleus;BP:mRNA splicing, via spliceosome;BP:cellular protein modification process;MF:protein kinase activity;MF:protein tag;MF:ATP binding	K13113	UBL5, HUB1
HU10G00671	7	2.17245e-17	0.789603	0.882	0.465	3.17678e-13
HU05G02044	3	7.52736e-82	0.78891	0.745	0.254	1.10073e-77	GO:0003676	molecular_function	MF:nucleic acid binding
HU11G01223	5	9.36073e-39	0.788616	0.803	0.354	1.36882e-34	GO:0005509	molecular_function	MF:calcium ion binding	K13448	CML	map04626	Plant-pathogen interaction
HU10G01737	4	3.79253e-178	0.788527	0.291	0.005	5.54582e-174	GO:0046872;GO:0046148;GO:0004097	molecular_function;biological_process;molecular_function	MF:metal ion binding;BP:pigment biosynthetic process;MF:catechol oxidase activity	K00422	E1.10.3.1	map00950;map00350	Isoquinoline alkaloid biosynthesis;Tyrosine metabolism
HU02G02558	7	3.5324e-21	0.788464	0.75	0.278	5.16542e-17	GO:0016021	cellular_component	CC:integral component of membrane
HU02G01294	7	1.55388e-15	0.787639	0.912	0.524	2.27223e-11	GO:0045454;GO:0035556;GO:0005623	biological_process;biological_process;cellular_component	BP:cell redox homeostasis;BP:intracellular signal transduction;CC:cell	K17609	NXN
HU07G02334	3	5.75202e-70	0.785819	0.735	0.258	8.41119e-66	GO:0016788	molecular_function	MF:hydrolase activity, acting on ester bonds
HU07G00257	3	2.02755e-58	0.785343	0.951	0.612	2.96489e-54	GO:0016787	molecular_function	MF:hydrolase activity
HU09G01473	1	1.96997e-149	0.781245	1	0.999	2.88069e-145	GO:0006624;GO:0051603;GO:0008233;GO:0004197;GO:0005773	biological_process;biological_process;molecular_function;molecular_function;cellular_component	BP:vacuolar protein processing;BP:proteolysis involved in cellular protein catabolic process;MF:peptidase activity;MF:cysteine-type endopeptidase activity;CC:vacuole	K01369	LGMN
HU06G00552	1	1.05161e-54	0.780066	0.682	0.426	1.53777e-50	GO:0009579;GO:0046863;GO:0005524;GO:0009570	cellular_component;molecular_function;molecular_function;cellular_component	CC:thylakoid;MF:ribulose-1,5-bisphosphate carboxylase/oxygenase activator activity;MF:ATP binding;CC:chloroplast stroma
HU03G02699	5	3.36861e-47	0.778757	1	0.952	4.92592e-43	GO:0005737;GO:0050113;GO:0019310;GO:0005506	cellular_component;molecular_function;biological_process;molecular_function	CC:cytoplasm;MF:inositol oxygenase activity;BP:inositol catabolic process;MF:iron ion binding	K00469	MIOX	map00053;map00562	Ascorbate and aldarate metabolism;Inositol phosphate metabolism
HU03G02451	5	1.50656e-58	0.778448	0.607	0.137	2.20304e-54	GO:0003700;GO:0005634;GO:0003677	molecular_function;cellular_component;molecular_function	MF:transcription factor activity, sequence-specific DNA binding;CC:nucleus;MF:DNA binding
HU04G01632	2	5.53208e-87	0.778337	0.991	0.868	8.08957e-83	GO:0004177	molecular_function	MF:aminopeptidase activity
HU04G00054	3	1.79779e-45	0.777168	0.99	0.869	2.62891e-41
HU02G02539	3	1.37378e-190	0.776379	0.605	0.062	2.00888e-186	GO:0003700;GO:0043565;GO:0005634	molecular_function;molecular_function;cellular_component	MF:transcription factor activity, sequence-specific DNA binding;MF:sequence-specific DNA binding;CC:nucleus	K13424	WRKY33	map04016;map04626	MAPK signaling pathway - plant;Plant-pathogen interaction
HU02G00893	3	6.37324e-125	0.776009	0.65	0.125	9.31959e-121	GO:0042545;GO:0004857;GO:0045490;GO:0030599;GO:0045330	biological_process;molecular_function;biological_process;molecular_function;molecular_function	BP:cell wall modification;MF:enzyme inhibitor activity;BP:pectin catabolic process;MF:pectinesterase activity;MF:aspartyl esterase activity	K01051	E3.1.1.11	map00040	Pentose and glucuronate interconversions
HU06G00169	1	2.12583e-55	0.775086	0.645	0.335	3.1086e-51	GO:0005737;GO:0004177;GO:0009058;GO:0003824	cellular_component;molecular_function;biological_process;molecular_function	CC:cytoplasm;MF:aminopeptidase activity;BP:biosynthetic process;MF:catalytic activity
HU11G01127	6	3.39002e-22	0.775017	1	0.988	4.95722e-18	GO:0030603;GO:0003824;GO:0016740;GO:0046872;GO:0047776	molecular_function;molecular_function;molecular_function;molecular_function;molecular_function	MF:oxaloacetase activity;MF:catalytic activity;MF:transferase activity;MF:metal ion binding;MF:citramalate lyase activity
HU09G00108	5	2.01774e-39	0.774379	0.809	0.398	2.95054e-35	GO:0005737;GO:0006986;GO:0030968;GO:0042623;GO:0031072;GO:0005634;GO:0016020;GO:0044183;GO:0005788;GO:0051787;GO:0051082;GO:0016887;GO:0030433;GO:0042026;GO:0034663;GO:0051085;GO:0005524;GO:0034620	cellular_component;biological_process;biological_process;molecular_function;molecular_function;cellular_component;cellular_component;molecular_function;cellular_component;molecular_function;molecular_function;molecular_function;biological_process;biological_process;cellular_component;biological_process;molecular_function;biological_process	CC:cytoplasm;BP:response to unfolded protein;BP:endoplasmic reticulum unfolded protein response;MF:ATPase activity, coupled;MF:heat shock protein binding;CC:nucleus;CC:membrane;MF:protein binding involved in protein folding;CC:endoplasmic reticulum lumen;MF:misfolded protein binding;MF:unfolded protein binding;MF:ATPase activity;BP:ER-associated ubiquitin-dependent protein catabolic process;BP:pr…	K09490	HSPA5, BIP	map03060;map04141	Protein export;Protein processing in endoplasmic reticulum
HU07G00927	3	4.30845e-114	0.773224	0.542	0.093	6.30025e-110	GO:0004842	molecular_function	MF:ubiquitin-protein transferase activity
HU07G01943	5	2.05544e-42	0.772968	0.921	0.439	3.00567e-38	GO:0031408;GO:0046872;GO:0016702	biological_process;molecular_function;molecular_function	BP:oxylipin biosynthetic process;MF:metal ion binding;MF:oxidoreductase activity, acting on single donors with incorporation of molecular oxygen, incorporation of two atoms of oxygen	K00454	LOX2S	map00591;map00592	Linoleic acid metabolism;alpha-Linolenic acid metabolism
HU09G00574	7	3.06972e-17	0.771904	0.971	0.746	4.48885e-13	GO:0005737;GO:0016407;GO:0016746;GO:0005739;GO:0031405	cellular_component;molecular_function;molecular_function;cellular_component;molecular_function	CC:cytoplasm;MF:acetyltransferase activity;MF:transferase activity, transferring acyl groups;CC:mitochondrion;MF:lipoic acid binding	K09699	DBT, bkdB	map00280;map00640	Valine, leucine and isoleucine degradation;Propanoate metabolism
HU07G00454	7	2.88196e-24	0.771832	0.735	0.245	4.21429e-20
HU03G00514	3	7.7999e-51	0.770633	0.928	0.634	1.14058e-46	GO:0003700;GO:0043565;GO:0005634	molecular_function;molecular_function;cellular_component	MF:transcription factor activity, sequence-specific DNA binding;MF:sequence-specific DNA binding;CC:nucleus
HU11G01140	5	7.68243e-37	0.767998	0.916	0.549	1.1234e-32
HU06G01393	1	9.02917e-67	0.766444	0.466	0.162	1.32034e-62				K20478	GOLGB1
HU03G00713	3	1.19363e-90	0.765427	0.696	0.203	1.74544e-86
HU08G00372	3	2.81129e-85	0.762547	0.716	0.224	4.11096e-81
HU09G01266	3	7.93329e-61	0.761889	0.977	0.816	1.16009e-56
HU10G01071	3	2.28689e-100	0.761256	1	1	3.34411e-96	GO:0016021	cellular_component	CC:integral component of membrane
HU03G00232	7	2.18505e-30	0.761228	0.632	0.144	3.19519e-26	GO:0009809;GO:0016616;GO:0045551;GO:0047924;GO:0008270;GO:0016491	biological_process;molecular_function;molecular_function;molecular_function;molecular_function;molecular_function	BP:lignin biosynthetic process;MF:oxidoreductase activity, acting on the CH-OH group of donors, NAD or NADP as acceptor;MF:cinnamyl-alcohol dehydrogenase activity;MF:geraniol dehydrogenase activity;MF:zinc ion binding;MF:oxidoreductase activity	K00083	CAD	map00940	Phenylpropanoid biosynthesis
HU10G00638	3	3.12332e-66	0.759678	0.859	0.368	4.56724e-62	GO:0016787;GO:0006541	molecular_function;biological_process	MF:hydrolase activity;BP:glutamine metabolic process
HU02G02264	2	7.12476e-80	0.757732	0.973	0.792	1.04185e-75	GO:0003824;GO:0016757	molecular_function;molecular_function	MF:catalytic activity;MF:transferase activity, transferring glycosyl groups	K06617	E2.4.1.82	map00052	Galactose metabolism
HU05G01476	5	1.47546e-35	0.757614	0.82	0.443	2.15756e-31	GO:0006952;GO:0019441;GO:0046872;GO:0020037	biological_process;biological_process;molecular_function;molecular_function	BP:defense response;BP:tryptophan catabolic process to kynurenine;MF:metal ion binding;MF:heme binding
HU08G01875	1	1.94824e-73	0.755071	0.909	0.637	2.84891e-69	GO:0016021	cellular_component	CC:integral component of membrane
HU04G00814	5	8.35118e-42	0.754892	0.82	0.338	1.22119e-37	GO:0005737;GO:0004364;GO:0006749	cellular_component;molecular_function;biological_process	CC:cytoplasm;MF:glutathione transferase activity;BP:glutathione metabolic process	K00799	GST, gst	map00480	Glutathione metabolism
HU01G01850	3	6.53386e-137	0.754851	0.585	0.089	9.55446e-133	GO:0003700;GO:0043565;GO:0005634;GO:0006355	molecular_function;molecular_function;cellular_component;biological_process	MF:transcription factor activity, sequence-specific DNA binding;MF:sequence-specific DNA binding;CC:nucleus;BP:regulation of transcription, DNA-templated
HU03G00590	7	1.70525e-17	0.754232	1	0.873	2.49358e-13	GO:0016829;GO:0016740	molecular_function;molecular_function	MF:lyase activity;MF:transferase activity
HU01G00123	3	4.42844e-69	0.753785	0.797	0.338	6.47571e-65
HU02G02577	2	1.74526e-88	0.752641	0.989	0.854	2.5521e-84	GO:0005764;GO:0006629;GO:0006665	cellular_component;biological_process;biological_process	CC:lysosome;BP:lipid metabolic process;BP:sphingolipid metabolic process	K12382	PSAP, SGP1	map00600	Sphingolipid metabolism
HU08G00475	6	1.1057e-57	0.752523	0.473	0.073	1.61686e-53
HU06G01804	4	5.89295e-23	0.752244	0.301	0.112	8.61725e-19	GO:0005975;GO:0005615;GO:0016998;GO:0000272;GO:0006952;GO:0008061;GO:0004568;GO:0006032	biological_process;cellular_component;biological_process;biological_process;biological_process;molecular_function;molecular_function;biological_process	BP:carbohydrate metabolic process;CC:extracellular space;BP:cell wall macromolecule catabolic process;BP:polysaccharide catabolic process;BP:defense response;MF:chitin binding;MF:chitinase activity;BP:chitin catabolic process	K01183	E3.2.1.14	map00520	Amino sugar and nucleotide sugar metabolism
HU11G00514	4	3.45901e-31	0.751236	0.63	0.344	5.05811e-27	GO:0005737;GO:0050113;GO:0019310;GO:0005506	cellular_component;molecular_function;biological_process;molecular_function	CC:cytoplasm;MF:inositol oxygenase activity;BP:inositol catabolic process;MF:iron ion binding	K00469	MIOX	map00053;map00562	Ascorbate and aldarate metabolism;Inositol phosphate metabolism
HU10G01792	3	1.49715e-47	0.750279	0.866	0.525	2.18928e-43
HU04G00611	3	2.97281e-128	0.747144	0.657	0.125	4.34714e-124	GO:0003700;GO:0043565;GO:0005634	molecular_function;molecular_function;cellular_component	MF:transcription factor activity, sequence-specific DNA binding;MF:sequence-specific DNA binding;CC:nucleus
HU02G00457	5	4.66324e-40	0.743569	0.697	0.267	6.81906e-36	GO:0006557;GO:0004014;GO:0008295;GO:0006597	biological_process;molecular_function;biological_process;biological_process	BP:S-adenosylmethioninamine biosynthetic process;MF:adenosylmethionine decarboxylase activity;BP:spermidine biosynthetic process;BP:spermine biosynthetic process	K01611	speD, AMD1	map00270;map00330	Cysteine and methionine metabolism;Arginine and proline metabolism
HU11G00383	7	4.86351e-20	0.743157	0.691	0.243	7.11191e-16	GO:0005886	cellular_component	CC:plasma membrane
HU11G01145	7	4.94174e-21	0.742597	0.868	0.371	7.22631e-17	GO:0006886	biological_process	BP:intracellular protein transport
HU08G01006	5	4.53263e-30	0.741893	0.876	0.529	6.62806e-26	GO:0005777;GO:0006598;GO:0046592;GO:0016491	cellular_component;biological_process;molecular_function;molecular_function	CC:peroxisome;BP:polyamine catabolic process;MF:polyamine oxidase activity;MF:oxidoreductase activity	K17839	PAO4, PAO3, PAO2	map00330;map00770;map00410	Arginine and proline metabolism;Pantothenate and CoA biosynthesis;beta-Alanine metabolism
HU10G00777	2	1.04726e-86	0.741685	0.989	0.915	1.53141e-82	GO:0016161;GO:0102229;GO:0000272	molecular_function;molecular_function;biological_process	MF:beta-amylase activity;MF:amylopectin maltohydrolase activity;BP:polysaccharide catabolic process
HU03G00170	4	1.51737e-36	0.739001	0.979	0.857	2.21884e-32
HU06G00852	3	4.73542e-201	0.738856	0.477	0.028	6.92461e-197	GO:0003700;GO:0005634;GO:0003677	molecular_function;cellular_component;molecular_function	MF:transcription factor activity, sequence-specific DNA binding;CC:nucleus;MF:DNA binding
HU08G00125	7	1.39702e-17	0.738717	0.838	0.408	2.04287e-13	GO:0016021	cellular_component	CC:integral component of membrane	K23344	DDRGK1
HU11G00352	3	7.85776e-45	0.738247	0.824	0.489	1.14904e-40	GO:0048046;GO:0005618;GO:0030145;GO:0045735	cellular_component;cellular_component;molecular_function;molecular_function	CC:apoplast;CC:cell wall;MF:manganese ion binding;MF:nutrient reservoir activity
HU08G02151	5	2.9296e-33	0.736994	1	0.941	4.28395e-29	GO:0016021	cellular_component	CC:integral component of membrane
HU02G01866	5	8.73749e-78	0.736817	0.708	0.141	1.27768e-73	GO:0003700;GO:0005634;GO:0003677	molecular_function;cellular_component;molecular_function	MF:transcription factor activity, sequence-specific DNA binding;CC:nucleus;MF:DNA binding	K09286	EREBP
HU01G00820	3	7.5462e-87	0.736335	0.748	0.241	1.10348e-82	GO:0009733;GO:0044212;GO:0005634;GO:0009723;GO:0003677;GO:0009739	biological_process;molecular_function;cellular_component;biological_process;molecular_function;biological_process	BP:response to auxin;MF:transcription regulatory region DNA binding;CC:nucleus;BP:response to ethylene;MF:DNA binding;BP:response to gibberellin
HU05G01219	3	7.65581e-69	0.736307	0.869	0.342	1.11951e-64
HU08G00081	3	1.00708e-212	0.735321	0.526	0.034	1.47265e-208	GO:0005509	molecular_function	MF:calcium ion binding	K24345	KIC
HU08G01733	7	1.58804e-15	0.732821	0.706	0.315	2.32219e-11	GO:0016021;GO:0016020;GO:0009506;GO:0005886	cellular_component;cellular_component;cellular_component;cellular_component	CC:integral component of membrane;CC:membrane;CC:plasmodesma;CC:plasma membrane
HU05G01989	1	8.3569e-57	0.730816	0.52	0.213	1.22203e-52	GO:0005975;GO:0009251;GO:0008422;GO:0004553	biological_process;biological_process;molecular_function;molecular_function	BP:carbohydrate metabolic process;BP:glucan catabolic process;MF:beta-glucosidase activity;MF:hydrolase activity, hydrolyzing O-glycosyl compounds	K05349	bglX	map00460;map00940;map00500	Cyanoamino acid metabolism;Phenylpropanoid biosynthesis;Starch and sucrose metabolism
HU06G02418	5	3.62156e-28	0.727563	0.978	0.825	5.29581e-24	GO:0004857;GO:0043086;GO:0009641	molecular_function;biological_process;biological_process	MF:enzyme inhibitor activity;BP:negative regulation of catalytic activity;BP:shade avoidance
HU11G01367	3	1.03813e-66	0.727257	0.993	0.869	1.51805e-62	GO:0003700;GO:0043565;GO:0005634;GO:0003677	molecular_function;molecular_function;cellular_component;molecular_function	MF:transcription factor activity, sequence-specific DNA binding;MF:sequence-specific DNA binding;CC:nucleus;MF:DNA binding	K09286	EREBP
HU04G01909	3	1.37399e-134	0.72715	0.516	0.068	2.00919e-130	GO:0052634;GO:0009639;GO:0051213;GO:0009416;GO:0046872;GO:0045487;GO:0016491	molecular_function;biological_process;molecular_function;biological_process;molecular_function;biological_process;molecular_function	MF:C-19 gibberellin 2-beta-dioxygenase activity;BP:response to red or far red light;MF:dioxygenase activity;BP:response to light stimulus;MF:metal ion binding;BP:gibberellin catabolic process;MF:oxidoreductase activity	K04125	GA2ox	map00904	Diterpenoid biosynthesis
HU06G01656	7	2.24755e-12	0.726653	0.912	0.583	3.28659e-08
HU0G00026	1	3.42018e-46	0.725364	0.612	0.358	5.00134e-42
HU06G00940	5	1.42902e-36	0.724613	0.64	0.248	2.08965e-32	GO:0005618;GO:0009664;GO:0016020;GO:0005576	cellular_component;biological_process;cellular_component;cellular_component	CC:cell wall;BP:plant-type cell wall organization;CC:membrane;CC:extracellular region	K20628	exlX
HU10G00807	7	3.05871e-17	0.723951	0.912	0.45	4.47275e-13	GO:0051119;GO:0016021;GO:0005886;GO:0008643	molecular_function;cellular_component;cellular_component;biological_process	MF:sugar transmembrane transporter activity;CC:integral component of membrane;CC:plasma membrane;BP:carbohydrate transport	K15382	SLC50A, SWEET
HU09G00259	3	3.60008e-55	0.723113	0.889	0.506	5.2644e-51	GO:0005975;GO:0004553	biological_process;molecular_function	BP:carbohydrate metabolic process;MF:hydrolase activity, hydrolyzing O-glycosyl compounds
HU06G00087	3	1.61572e-157	0.720738	0.503	0.051	2.36267e-153	GO:0048443;GO:0004497;GO:0010268;GO:0016132;GO:0020037;GO:0016709;GO:0016021;GO:0016705;GO:0016125;GO:0009965;GO:0048441;GO:0042814;GO:0005506;GO:0007275;GO:0055114;GO:0016491	biological_process;molecular_function;biological_process;biological_process;molecular_function;molecular_function;cellular_component;molecular_function;biological_process;biological_process;biological_process;biological_process;molecular_function;biological_process;biological_process;molecular_function	BP:stamen development;MF:monooxygenase activity;BP:brassinosteroid homeostasis;BP:brassinosteroid biosynthetic process;MF:heme binding;MF:oxidoreductase activity, acting on paired donors, with incorporation or reduction of molecular oxygen, NAD(P)H as one donor, and incorporation of one atom of oxygen;CC:integral component of membrane;MF:oxidoreductase activity, acting on paired donors, with inco…	K12637	CYP90C1, ROT3	map00905	Brassinosteroid biosynthesis
HU03G02979	3	2.2298e-90	0.717445	0.614	0.155	3.26063e-86	GO:0006571;GO:0004665;GO:0008977;GO:0009507	biological_process;molecular_function;molecular_function;cellular_component	BP:tyrosine biosynthetic process;MF:prephenate dehydrogenase (NADP+) activity;MF:prephenate dehydrogenase activity;CC:chloroplast	K15227	TYRAAT	map00400	Phenylalanine, tyrosine and tryptophan biosynthesis
HU02G03273	5	4.46968e-24	0.716131	0.758	0.494	6.53601e-20	GO:0003700	molecular_function	MF:transcription factor activity, sequence-specific DNA binding
HU05G02185	5	8.06258e-29	0.710382	0.978	0.827	1.17899e-24	GO:0015729;GO:0005347;GO:0015297;GO:0071423;GO:0015709;GO:0015131;GO:0016021;GO:0015141;GO:0071422;GO:0031966;GO:0015116;GO:0015117;GO:0008272;GO:0006839;GO:0015140;GO:0035435	biological_process;molecular_function;molecular_function;biological_process;biological_process;molecular_function;cellular_component;molecular_function;biological_process;cellular_component;molecular_function;molecular_function;biological_process;biological_process;molecular_function;biological_process	BP:oxaloacetate transport;MF:ATP transmembrane transporter activity;MF:antiporter activity;BP:malate transmembrane transport;BP:thiosulfate transport;MF:oxaloacetate transmembrane transporter activity;CC:integral component of membrane;MF:succinate transmembrane transporter activity;BP:succinate transmembrane transport;CC:mitochondrial membrane;MF:sulfate transmembrane transporter activity;MF:thio…	K15104	SLC25A11, OGC
HU08G00873	7	2.82132e-15	0.708675	0.897	0.5	4.12561e-11	GO:0031047;GO:0003676;GO:0003743	biological_process;molecular_function;molecular_function	BP:gene silencing by RNA;MF:nucleic acid binding;MF:translation initiation factor activity	K11593	ELF2C, AGO
HU08G00805	5	4.74098e-34	0.707936	0.938	0.594	6.93273e-30	GO:0032502	biological_process	BP:developmental process
HU06G01378	7	2.06557e-14	0.706882	0.912	0.556	3.02049e-10	GO:0016874	molecular_function	MF:ligase activity	K16280	RGLG
HU04G01466	3	6.01474e-88	0.706423	0.654	0.174	8.79535e-84	GO:0010582;GO:0043565;GO:0044212;GO:0003700;GO:0005634;GO:0007275;GO:0045944;GO:0000977;GO:0000976;GO:0046983;GO:0008134;GO:0000981	biological_process;molecular_function;molecular_function;molecular_function;cellular_component;biological_process;biological_process;molecular_function;molecular_function;molecular_function;molecular_function;molecular_function	BP:floral meristem determinacy;MF:sequence-specific DNA binding;MF:transcription regulatory region DNA binding;MF:transcription factor activity, sequence-specific DNA binding;CC:nucleus;BP:multicellular organism development;BP:positive regulation of transcription from RNA polymerase II promoter;MF:RNA polymerase II regulatory region sequence-specific DNA binding;MF:transcription regulatory region…	K09264	K09264
HU02G00903	3	3.43226e-110	0.705032	1	1	5.01899e-106
HU07G00107	5	4.08833e-40	0.704919	0.747	0.307	5.97837e-36	GO:0016301	molecular_function	MF:kinase activity
HU06G01870	1	2.81375e-66	0.704554	0.899	0.665	4.11454e-62	GO:0009269;GO:0005829	biological_process;cellular_component	BP:response to desiccation;CC:cytosol
HU04G01466	5	2.98765e-56	0.703874	0.68	0.191	4.36884e-52	GO:0010582;GO:0043565;GO:0044212;GO:0003700;GO:0005634;GO:0007275;GO:0045944;GO:0000977;GO:0000976;GO:0046983;GO:0008134;GO:0000981	biological_process;molecular_function;molecular_function;molecular_function;cellular_component;biological_process;biological_process;molecular_function;molecular_function;molecular_function;molecular_function;molecular_function	BP:floral meristem determinacy;MF:sequence-specific DNA binding;MF:transcription regulatory region DNA binding;MF:transcription factor activity, sequence-specific DNA binding;CC:nucleus;BP:multicellular organism development;BP:positive regulation of transcription from RNA polymerase II promoter;MF:RNA polymerase II regulatory region sequence-specific DNA binding;MF:transcription regulatory region…	K09264	K09264
HU06G02082	3	3.66843e-129	0.703498	0.464	0.054	5.36434e-125	GO:0005737;GO:0045548;GO:0009800;GO:0006559	cellular_component;molecular_function;biological_process;biological_process	CC:cytoplasm;MF:phenylalanine ammonia-lyase activity;BP:cinnamic acid biosynthetic process;BP:L-phenylalanine catabolic process	K10775	PAL	map00940;map00360	Phenylpropanoid biosynthesis;Phenylalanine metabolism
HU02G00286	7	6.2295e-21	0.70334	0.721	0.251	9.1094e-17
HU10G00209	3	1.96864e-76	0.703091	0.618	0.182	2.87874e-72
HU06G02610	3	7.17353e-53	0.701958	0.804	0.392	1.04899e-48	GO:0005634;GO:0046872;GO:0005829;GO:0004724;GO:0004722	cellular_component;molecular_function;cellular_component;molecular_function;molecular_function	CC:nucleus;MF:metal ion binding;CC:cytosol;MF:magnesium-dependent protein serine/threonine phosphatase activity;MF:protein serine/threonine phosphatase activity	K14497	PP2C	map04016;map04075	MAPK signaling pathway - plant;Plant hormone signal transduction
HU11G01141	7	1.15873e-16	0.701809	1	0.897	1.69441e-12	GO:0016624;GO:0016021	molecular_function;cellular_component	MF:oxidoreductase activity, acting on the aldehyde or oxo group of donors, disulfide as acceptor;CC:integral component of membrane	K00166	BCKDHA, bkdA1	map00280;map00640	Valine, leucine and isoleucine degradation;Propanoate metabolism
HU02G01543	2	1.7557e-54	0.701751	0.88	0.628	2.56737e-50	GO:0016874	molecular_function	MF:ligase activity
HU11G01390	7	7.89876e-24	0.701409	0.706	0.212	1.15504e-19	GO:0003729	molecular_function	MF:mRNA binding	K25006	RBM24_38
HU06G01170	4	1.00931e-48	0.70112	0.49	0.171	1.47591e-44	GO:0016021	cellular_component	CC:integral component of membrane	K15015	SLC32A, VGAT
HU07G00983	2	1.55902e-77	0.701094	1	0.949	2.27976e-73
HU10G00399	7	9.23295e-19	0.700914	0.721	0.266	1.35013e-14	GO:0016021;GO:0005227;GO:0005886	cellular_component;molecular_function;cellular_component	CC:integral component of membrane;MF:calcium activated cation channel activity;CC:plasma membrane	K21989	TMEM63, CSC1
HU03G00590	2	1.65911e-76	0.700044	0.993	0.859	2.42612e-72	GO:0016829;GO:0016740	molecular_function;molecular_function	MF:lyase activity;MF:transferase activity
HU10G00677	3	1.39158e-65	0.700038	0.663	0.223	2.03491e-61	GO:0016021	cellular_component	CC:integral component of membrane
HU04G00256	5	1.07765e-34	0.700006	0.994	0.872	1.57585e-30	GO:0046872;GO:0030001	molecular_function;biological_process	MF:metal ion binding;BP:metal ion transport
HU07G01622	5	4.51802e-62	0.698741	0.64	0.152	6.60671e-58	GO:0042546;GO:0006073;GO:0005618;GO:0016021;GO:0048046;GO:0071555;GO:0016762;GO:0004553;GO:0010411	biological_process;biological_process;cellular_component;cellular_component;cellular_component;biological_process;molecular_function;molecular_function;biological_process	BP:cell wall biogenesis;BP:cellular glucan metabolic process;CC:cell wall;CC:integral component of membrane;CC:apoplast;BP:cell wall organization;MF:xyloglucan;MF:hydrolase activity, hydrolyzing O-glycosyl compounds;BP:xyloglucan metabolic process	K08235	E2.4.1.207
HU03G01441	3	3.77356e-56	0.698187	0.912	0.525	5.51808e-52	GO:0005737;GO:0004478;GO:0006556;GO:0006730;GO:0046872;GO:0005524	cellular_component;molecular_function;biological_process;biological_process;molecular_function;molecular_function	CC:cytoplasm;MF:methionine adenosyltransferase activity;BP:S-adenosylmethionine biosynthetic process;BP:one-carbon metabolic process;MF:metal ion binding;MF:ATP binding	K00789	metK	map00270;map01240	Cysteine and methionine metabolism;Biosynthesis of cofactors
HU02G00205	7	7.31844e-15	0.697316	0.735	0.327	1.07017e-10				K22544	SAMHD1
HU01G00236	4	9.72971e-20	0.694616	0.74	0.539	1.42278e-15
HU01G02529	7	1.01189e-15	0.694149	1	0.916	1.47969e-11	GO:0003950	molecular_function	MF:NAD+ ADP-ribosyltransferase activity
HU02G00049	5	1.49469e-32	0.693735	0.955	0.658	2.18569e-28	GO:0016021;GO:0005783;GO:0030968;GO:0006486	cellular_component;cellular_component;biological_process;biological_process	CC:integral component of membrane;CC:endoplasmic reticulum;BP:endoplasmic reticulum unfolded protein response;BP:protein glycosylation
HU06G02025	4	1.33753e-53	0.693574	0.37	0.088	1.95587e-49	GO:0010487;GO:0016740;GO:0006596	molecular_function;molecular_function;biological_process	MF:thermospermine synthase activity;MF:transferase activity;BP:polyamine biosynthetic process	K18787	ACL5
HU01G02166	7	1.18162e-17	0.693011	0.735	0.294	1.72788e-13	GO:0016021	cellular_component	CC:integral component of membrane
HU03G01613	4	2.40914e-136	0.692677	0.247	0.006	3.52289e-132	GO:0046658;GO:0042973;GO:0005975;GO:0004553	cellular_component;molecular_function;biological_process;molecular_function	CC:anchored component of plasma membrane;MF:glucan endo-1,3-beta-D-glucosidase activity;BP:carbohydrate metabolic process;MF:hydrolase activity, hydrolyzing O-glycosyl compounds
HU04G00384	1	1.48495e-52	0.690741	0.868	0.655	2.17144e-48	GO:0005737;GO:0016846;GO:0019346;GO:0016829;GO:0018826;GO:0003824;GO:0030170	cellular_component;molecular_function;biological_process;molecular_function;molecular_function;molecular_function;molecular_function	CC:cytoplasm;MF:carbon-sulfur lyase activity;BP:transsulfuration;MF:lyase activity;MF:methionine gamma-lyase activity;MF:catalytic activity;MF:pyridoxal phosphate binding	K01761	E4.4.1.11	map00270;map00450	Cysteine and methionine metabolism;Selenocompound metabolism
HU04G00383	7	6.98198e-26	0.687757	0.632	0.164	1.02097e-21	GO:0016592;GO:0005634;GO:0006357;GO:0045944;GO:0003712	cellular_component;cellular_component;biological_process;biological_process;molecular_function	CC:mediator complex;CC:nucleus;BP:regulation of transcription from RNA polymerase II promoter;BP:positive regulation of transcription from RNA polymerase II promoter;MF:transcription cofactor activity	K15151	MED10, NUT2
HU03G02410	3	5.85679e-54	0.687506	0.85	0.373	8.56439e-50	GO:0048046;GO:0005618;GO:0030145;GO:0045735	cellular_component;cellular_component;molecular_function;molecular_function	CC:apoplast;CC:cell wall;MF:manganese ion binding;MF:nutrient reservoir activity
HU07G00578	5	1.06071e-37	0.686488	1	0.841	1.55107e-33	GO:0005784;GO:0006886;GO:0006616;GO:0031204;GO:0031205;GO:0005086;GO:0016021	cellular_component;biological_process;biological_process;biological_process;cellular_component;molecular_function;cellular_component	CC:Sec61 translocon complex;BP:intracellular protein transport;BP:SRP-dependent cotranslational protein targeting to membrane, translocation;BP:posttranslational protein targeting to membrane, translocation;CC:endoplasmic reticulum Sec complex;MF:ARF guanyl-nucleotide exchange factor activity;CC:integral component of membrane	K09481	SEC61B, SBH2	map04145;map03060;map04141	Phagosome;Protein export;Protein processing in endoplasmic reticulum
HU05G01614	5	2.96813e-40	0.68524	0.691	0.261	4.34029e-36
HU09G01473	2	2.24748e-116	0.684995	1	0.999	3.2865e-112	GO:0006624;GO:0051603;GO:0008233;GO:0004197;GO:0005773	biological_process;biological_process;molecular_function;molecular_function;cellular_component	BP:vacuolar protein processing;BP:proteolysis involved in cellular protein catabolic process;MF:peptidase activity;MF:cysteine-type endopeptidase activity;CC:vacuole	K01369	LGMN
HU05G01923	5	1.83119e-40	0.684549	0.719	0.268	2.67776e-36	GO:0050832;GO:0070530;GO:0006281;GO:0003677	biological_process;molecular_function;biological_process;molecular_function	BP:defense response to fungus;MF:K63-linked polyubiquitin binding;BP:DNA repair;MF:DNA binding	K14011	UBXN6, UBXD1	map04141	Protein processing in endoplasmic reticulum
HU01G00685	5	6.47755e-40	0.682861	0.669	0.237	9.47212e-36
HU02G01238	3	1.46087e-88	0.682679	0.621	0.158	2.13623e-84	GO:0005506;GO:0016705;GO:0004497;GO:0020037	molecular_function;molecular_function;molecular_function;molecular_function	MF:iron ion binding;MF:oxidoreductase activity, acting on paired donors, with incorporation or reduction of molecular oxygen;MF:monooxygenase activity;MF:heme binding
HU02G00113	7	2.97772e-27	0.682551	0.706	0.193	4.35432e-23
HU02G00306	5	4.44497e-57	0.682124	0.736	0.223	6.49988e-53	GO:0030176;GO:0016021;GO:0008643;GO:0022857;GO:0005460;GO:0030173;GO:0072334;GO:0005459;GO:0055085	cellular_component;cellular_component;biological_process;molecular_function;molecular_function;cellular_component;biological_process;molecular_function;biological_process	CC:integral component of endoplasmic reticulum membrane;CC:integral component of membrane;BP:carbohydrate transport;MF:transmembrane transporter activity;MF:UDP-glucose transmembrane transporter activity;CC:integral component of Golgi membrane;BP:UDP-galactose transmembrane transport;MF:UDP-galactose transmembrane transporter activity;BP:transmembrane transport	K15275	SLC35B1
HU01G00011	1	4.11139e-83	0.680422	1	0.959	6.01209e-79
HU08G00358	4	2.17745e-100	0.680342	0.346	0.037	3.18409e-96	GO:0003333;GO:0016021;GO:0015171;GO:0005886	biological_process;cellular_component;molecular_function;cellular_component	BP:amino acid transmembrane transport;CC:integral component of membrane;MF:amino acid transmembrane transporter activity;CC:plasma membrane
HU11G00514	2	3.6143e-72	0.679037	0.775	0.309	5.28519e-68	GO:0005737;GO:0050113;GO:0019310;GO:0005506	cellular_component;molecular_function;biological_process;molecular_function	CC:cytoplasm;MF:inositol oxygenase activity;BP:inositol catabolic process;MF:iron ion binding	K00469	MIOX	map00053;map00562	Ascorbate and aldarate metabolism;Inositol phosphate metabolism
HU02G00037	3	1.99972e-101	0.677707	0.644	0.146	2.92418e-97	GO:0003700;GO:0043565;GO:0005634	molecular_function;molecular_function;cellular_component	MF:transcription factor activity, sequence-specific DNA binding;MF:sequence-specific DNA binding;CC:nucleus
HU03G00731	2	3.74444e-81	0.67744	1	0.961	5.4755e-77	GO:0005618;GO:0005975;GO:0004565;GO:0030246;GO:0005773	cellular_component;biological_process;molecular_function;molecular_function;cellular_component	CC:cell wall;BP:carbohydrate metabolic process;MF:beta-galactosidase activity;MF:carbohydrate binding;CC:vacuole
HU03G02842	5	3.14006e-48	0.675347	0.596	0.162	4.59171e-44	GO:0016021	cellular_component	CC:integral component of membrane
HU11G01350	7	7.54031e-15	0.675157	0.809	0.432	1.10262e-10	GO:0003860	molecular_function	MF:3-hydroxyisobutyryl-CoA hydrolase activity	K05605	HIBCH	map00280;map00640;map00410	Valine, leucine and isoleucine degradation;Propanoate metabolism;beta-Alanine metabolism
HU02G00417	3	1.69023e-111	0.673403	0.614	0.124	2.47162e-107	GO:0010582;GO:0043565;GO:0044212;GO:0003700;GO:0005634;GO:0007275;GO:0045944;GO:0000977;GO:0000976;GO:0046983;GO:0008134;GO:0000981	biological_process;molecular_function;molecular_function;molecular_function;cellular_component;biological_process;biological_process;molecular_function;molecular_function;molecular_function;molecular_function;molecular_function	BP:floral meristem determinacy;MF:sequence-specific DNA binding;MF:transcription regulatory region DNA binding;MF:transcription factor activity, sequence-specific DNA binding;CC:nucleus;BP:multicellular organism development;BP:positive regulation of transcription from RNA polymerase II promoter;MF:RNA polymerase II regulatory region sequence-specific DNA binding;MF:transcription regulatory region…	K09264	K09264
HU07G01517	2	1.71245e-63	0.673042	0.927	0.728	2.50411e-59	GO:0005759;GO:0050660;GO:0009055	cellular_component;molecular_function;molecular_function	CC:mitochondrial matrix;MF:flavin adenine dinucleotide binding;MF:electron carrier activity	K03522	fixB, etfA
HU02G00312	3	3.01405e-54	0.67302	0.993	0.823	4.40745e-50
HU11G01858	7	4.83508e-32	0.672126	0.603	0.123	7.07034e-28	GO:0050200;GO:0006644;GO:0016021;GO:0016746;GO:0005509;GO:0000038;GO:0071618	molecular_function;biological_process;cellular_component;molecular_function;molecular_function;biological_process;molecular_function	MF:plasmalogen synthase activity;BP:phospholipid metabolic process;CC:integral component of membrane;MF:transferase activity, transferring acyl groups;MF:calcium ion binding;BP:very long-chain fatty acid metabolic process;MF:lysophosphatidylethanolamine acyltransferase activity	K13510	LPCAT1_2	map00565;map00564	Ether lipid metabolism;Glycerophospholipid metabolism
HU06G01503	3	1.50167e-58	0.672001	0.644	0.234	2.19589e-54
HU06G00330	3	1.56126e-78	0.670039	0.686	0.206	2.28303e-74	GO:0016740;GO:0004792	molecular_function;molecular_function	MF:transferase activity;MF:thiosulfate sulfurtransferase activity
HU08G01234	4	5.57421e-60	0.66824	0.421	0.104	8.15117e-56	GO:0008453;GO:0003824;GO:0005777;GO:0008483;GO:0004760;GO:0019265	molecular_function;molecular_function;cellular_component;molecular_function;molecular_function;biological_process	MF:alanine-glyoxylate transaminase activity;MF:catalytic activity;CC:peroxisome;MF:transaminase activity;MF:serine-pyruvate transaminase activity;BP:glycine biosynthetic process, by transamination of glyoxylate	K00830	AGXT	map00630;map00250;map00260;map04146	Glyoxylate and dicarboxylate metabolism;Alanine, aspartate and glutamate metabolism;Glycine, serine and threonine metabolism;Peroxisome
HU02G00372	6	2.75661e-75	0.667614	0.496	0.061	4.03099e-71	GO:0006452;GO:0045901;GO:0045905;GO:0003746;GO:0043022;GO:0003743	biological_process;biological_process;biological_process;molecular_function;molecular_function;molecular_function	BP:translational frameshifting;BP:positive regulation of translational elongation;BP:positive regulation of translational termination;MF:translation elongation factor activity;MF:ribosome binding;MF:translation initiation factor activity	K03263	EIF5A
HU10G01563	2	1.83826e-53	0.667446	0.793	0.477	2.68809e-49	GO:0005737;GO:0009651;GO:0005634	cellular_component;biological_process;cellular_component	CC:cytoplasm;BP:response to salt stress;CC:nucleus
HU08G01604	4	1.46444e-29	0.666095	0.747	0.469	2.14145e-25	GO:0045454;GO:0003756;GO:0005623	biological_process;molecular_function;cellular_component	BP:cell redox homeostasis;MF:protein disulfide isomerase activity;CC:cell	K09580	PDIA1, P4HB	map04141	Protein processing in endoplasmic reticulum
HU05G00112	5	2.95666e-42	0.665618	0.719	0.255	4.32352e-38	GO:0046872;GO:0030001	molecular_function;biological_process	MF:metal ion binding;BP:metal ion transport
HU06G00940	3	2.58073e-73	0.664864	0.696	0.228	3.7738e-69	GO:0005618;GO:0009664;GO:0016020;GO:0005576	cellular_component;biological_process;cellular_component;cellular_component	CC:cell wall;BP:plant-type cell wall organization;CC:membrane;CC:extracellular region	K20628	exlX
HU04G00786	7	8.26472e-13	0.663021	0.853	0.463	1.20855e-08	GO:0016740;GO:0035250;GO:0019375;GO:0009707	molecular_function;molecular_function;biological_process;cellular_component	MF:transferase activity;MF:UDP-galactosyltransferase activity;BP:galactolipid biosynthetic process;CC:chloroplast outer membrane	K09480	DGD	map00561	Glycerolipid metabolism
HU02G03369	1	5.50327e-54	0.661365	0.606	0.297	8.04743e-50	GO:0046872;GO:0016491	molecular_function;molecular_function	MF:metal ion binding;MF:oxidoreductase activity
HU10G00677	7	7.63078e-13	0.660798	0.632	0.253	1.11585e-08	GO:0016021	cellular_component	CC:integral component of membrane
HU10G00375	3	4.57965e-82	0.659903	0.595	0.153	6.69682e-78
HU10G00317	1	1.38451e-59	0.658813	0.959	0.778	2.02457e-55	GO:0005741;GO:0055085	cellular_component;biological_process	CC:mitochondrial outer membrane;BP:transmembrane transport
HU07G00856	5	1.17833e-39	0.658447	0.77	0.295	1.72307e-35	GO:0005618;GO:0005975;GO:0004565;GO:0030246;GO:0005773	cellular_component;biological_process;molecular_function;molecular_function;cellular_component	CC:cell wall;BP:carbohydrate metabolic process;MF:beta-galactosidase activity;MF:carbohydrate binding;CC:vacuole
HU03G02791	5	5.00524e-37	0.658408	0.674	0.257	7.31916e-33
HU02G01333	3	1.30774e-84	0.658046	0.627	0.161	1.9123e-80	GO:0009415	biological_process	BP:response to water
HU09G00095	4	4.86214e-57	0.657514	0.466	0.131	7.1099e-53	GO:0046872	molecular_function	MF:metal ion binding
HU08G01746	1	2.46427e-66	0.655376	0.988	0.868	3.6035e-62	GO:0016021;GO:0009678;GO:0004427	cellular_component;molecular_function;molecular_function	CC:integral component of membrane;MF:hydrogen-translocating pyrophosphatase activity;MF:inorganic diphosphatase activity	K23025	AVP
HU08G01689	2	1.68535e-59	0.65262	0.945	0.759	2.46448e-55	GO:0005347;GO:0016021	molecular_function;cellular_component	MF:ATP transmembrane transporter activity;CC:integral component of membrane	K15104	SLC25A11, OGC
HU09G01953	7	2.87754e-14	0.652511	0.794	0.377	4.20782e-10	GO:0005634	cellular_component	CC:nucleus
HU06G02403	5	2.27706e-41	0.652498	0.584	0.18	3.32974e-37	GO:0005992;GO:0004805	biological_process;molecular_function	BP:trehalose biosynthetic process;MF:trehalose-phosphatase activity	K01087	otsB	map00500	Starch and sucrose metabolism
HU11G01908	3	2.77832e-55	0.651524	0.993	0.831	4.06273e-51	GO:0016813;GO:0008783;GO:0046872;GO:0033389;GO:0004053	molecular_function;molecular_function;molecular_function;biological_process;molecular_function	MF:hydrolase activity, acting on carbon-nitrogen (but not peptide) bonds, in linear amidines;MF:agmatinase activity;MF:metal ion binding;BP:putrescine biosynthetic process from arginine, using agmatinase;MF:arginase activity	K01476	E3.5.3.1, rocF, arg	map00220;map00330	Arginine biosynthesis;Arginine and proline metabolism
HU08G01689	7	8.07454e-15	0.650132	0.985	0.778	1.18074e-10	GO:0005347;GO:0016021	molecular_function;cellular_component	MF:ATP transmembrane transporter activity;CC:integral component of membrane	K15104	SLC25A11, OGC
HU06G00552	2	6.6824e-68	0.650041	0.832	0.411	9.77167e-64	GO:0009579;GO:0046863;GO:0005524;GO:0009570	cellular_component;molecular_function;molecular_function;cellular_component	CC:thylakoid;MF:ribulose-1,5-bisphosphate carboxylase/oxygenase activator activity;MF:ATP binding;CC:chloroplast stroma
HU01G02377	3	1.52631e-110	0.649727	0.487	0.075	2.23193e-106	GO:0016021;GO:0004721;GO:0004674;GO:0005886;GO:0004708;GO:0005524	cellular_component;molecular_function;molecular_function;cellular_component;molecular_function;molecular_function	CC:integral component of membrane;MF:phosphoprotein phosphatase activity;MF:protein serine/threonine kinase activity;CC:plasma membrane;MF:MAP kinase kinase activity;MF:ATP binding
HU08G01911	3	2.99112e-129	0.648956	0.539	0.077	4.37391e-125	GO:0006995;GO:0006970	biological_process;biological_process	BP:cellular response to nitrogen starvation;BP:response to osmotic stress
HU02G00212	4	1.2325e-25	0.648295	0.599	0.391	1.80229e-21	GO:0008957;GO:0016620	molecular_function;molecular_function	MF:phenylacetaldehyde dehydrogenase activity;MF:oxidoreductase activity, acting on the aldehyde or oxo group of donors, NAD or NADP as acceptor	K00128	ALDH	map00310;map00561;map00280;map01240;map00903;map00330;map00053;map00380;map00010;map00620;map00071;map00340;map00770;map00410	Lysine degradation;Glycerolipid metabolism;Valine, leucine and isoleucine degradation;Biosynthesis of cofactors;Limonene and pinene degradation;Arginine and proline metabolism;Ascorbate and aldarate metabolism;Tryptophan metabolism;Glycolysis / Gluconeogenesis;Pyruvate metabolism;Fatty acid degradation;Histidine metabolism;Pantothenate and CoA biosynthesis;beta-Alanine metabolism
HU02G00620	3	5.57929e-70	0.646406	0.699	0.244	8.15859e-66	GO:0005262;GO:0016021;GO:0015292;GO:0005739;GO:0051560	molecular_function;cellular_component;molecular_function;cellular_component;biological_process	MF:calcium channel activity;CC:integral component of membrane;MF:uniporter activity;CC:mitochondrion;BP:mitochondrial calcium ion homeostasis	K20858	MCU
HU02G02735	7	9.5071e-15	0.645866	0.691	0.302	1.39022e-10	GO:1990604;GO:0030968;GO:0016021;GO:0004540;GO:0004521;GO:0051082;GO:0005789;GO:0036498;GO:0004674;GO:0004672;GO:0005524;GO:0006397	cellular_component;biological_process;cellular_component;molecular_function;molecular_function;molecular_function;cellular_component;biological_process;molecular_function;molecular_function;molecular_function;biological_process	CC:IRE1-TRAF2-ASK1 complex;BP:endoplasmic reticulum unfolded protein response;CC:integral component of membrane;MF:ribonuclease activity;MF:endoribonuclease activity;MF:unfolded protein binding;CC:endoplasmic reticulum membrane;BP:IRE1-mediated unfolded protein response;MF:protein serine/threonine kinase activity;MF:protein kinase activity;MF:ATP binding;BP:mRNA processing	K08852	ERN1	map04141	Protein processing in endoplasmic reticulum
HU08G01900	7	6.47594e-13	0.645586	0.809	0.426	9.46977e-09	GO:0005947;GO:0007584;GO:0005739;GO:0003824;GO:0003826;GO:0003863;GO:0009083	cellular_component;biological_process;cellular_component;molecular_function;molecular_function;molecular_function;biological_process	CC:mitochondrial alpha-ketoglutarate dehydrogenase complex;BP:response to nutrient;CC:mitochondrion;MF:catalytic activity;MF:alpha-ketoacid dehydrogenase activity;MF:3-methyl-2-oxobutanoate dehydrogenase (2-methylpropanoyl-transferring) activity;BP:branched-chain amino acid catabolic process	K00167	BCKDHB, bkdA2	map00280;map00640	Valine, leucine and isoleucine degradation;Propanoate metabolism
HU10G01775	7	9.7904e-19	0.644872	0.721	0.257	1.43165e-14	GO:0003951	molecular_function	MF:NAD+ kinase activity	K04718	SPHK	map00600	Sphingolipid metabolism
HU03G01030	3	3.05258e-118	0.643285	0.493	0.071	4.46379e-114	GO:0004197	molecular_function	MF:cysteine-type endopeptidase activity
HU01G00011	2	1.39109e-73	0.642632	1	0.96	2.03419e-69
HU01G01273	2	8.13763e-64	0.642448	0.991	0.873	1.18997e-59	GO:0016021	cellular_component	CC:integral component of membrane
HU03G00731	5	9.00567e-37	0.641805	1	0.964	1.3169e-32	GO:0005618;GO:0005975;GO:0004565;GO:0030246;GO:0005773	cellular_component;biological_process;molecular_function;molecular_function;cellular_component	CC:cell wall;BP:carbohydrate metabolic process;MF:beta-galactosidase activity;MF:carbohydrate binding;CC:vacuole
HU11G00570	5	2.03877e-18	0.641635	0.781	0.506	2.9813e-14	GO:0050661;GO:0050660;GO:0016709;GO:0016021;GO:0005789;GO:0003958;GO:0010181;GO:0005829;GO:0016491	molecular_function;molecular_function;molecular_function;cellular_component;cellular_component;molecular_function;molecular_function;cellular_component;molecular_function	MF:NADP binding;MF:flavin adenine dinucleotide binding;MF:oxidoreductase activity, acting on paired donors, with incorporation or reduction of molecular oxygen, NAD(P)H as one donor, and incorporation of one atom of oxygen;CC:integral component of membrane;CC:endoplasmic reticulum membrane;MF:NADPH-hemoprotein reductase activity;MF:FMN binding;CC:cytosol;MF:oxidoreductase activity	K00327	POR
HU04G01962	2	2.19666e-59	0.641215	0.925	0.703	3.21217e-55	GO:0046872;GO:0016874;GO:0005524;GO:0004672	molecular_function;molecular_function;molecular_function;molecular_function	MF:metal ion binding;MF:ligase activity;MF:ATP binding;MF:protein kinase activity	K01968	E6.4.1.4A	map00280	Valine, leucine and isoleucine degradation
HU11G00801	3	1.66089e-105	0.639983	0.575	0.112	2.42872e-101	GO:0016301	molecular_function	MF:kinase activity
HU05G00661	3	4.96848e-78	0.639184	0.585	0.155	7.2654e-74
HU08G01103	3	8.55425e-91	0.638414	0.572	0.13	1.25089e-86	GO:0006152;GO:0016787;GO:0008270;GO:0047974	biological_process;molecular_function;molecular_function;molecular_function	BP:purine nucleoside catabolic process;MF:hydrolase activity;MF:zinc ion binding;MF:guanosine deaminase activity
HU08G00806	7	3.13535e-13	0.638305	0.941	0.61	4.58482e-09	GO:0005887;GO:0016021;GO:0008271;GO:0015301;GO:0015293	cellular_component;cellular_component;molecular_function;molecular_function;molecular_function	CC:integral component of plasma membrane;CC:integral component of membrane;MF:secondary active sulfate transmembrane transporter activity;MF:anion;MF:symporter activity	K18059	SULTR4
HU01G01273	7	2.74925e-13	0.637978	0.985	0.885	4.02023e-09	GO:0016021	cellular_component	CC:integral component of membrane
HU07G00868	3	8.34367e-203	0.637929	0.444	0.022	1.22009e-198	GO:0046872;GO:0051213;GO:0016491	molecular_function;molecular_function;molecular_function	MF:metal ion binding;MF:dioxygenase activity;MF:oxidoreductase activity	K05933	E1.14.17.4	map00270	Cysteine and methionine metabolism
HU08G02204	6	3.04634e-21	0.636593	0.488	0.179	4.45466e-17	GO:0043565;GO:0048574;GO:0009816;GO:0048578;GO:0009631;GO:0006355;GO:0045893;GO:0009414;GO:0009651;GO:0009408;GO:0005634	molecular_function;biological_process;biological_process;biological_process;biological_process;biological_process;biological_process;biological_process;biological_process;biological_process;cellular_component	MF:sequence-specific DNA binding;BP:long-day photoperiodism, flowering;BP:defense response to bacterium, incompatible interaction;BP:positive regulation of long-day photoperiodism, flowering;BP:cold acclimation;BP:regulation of transcription, DNA-templated;BP:positive regulation of transcription, DNA-templated;BP:response to water deprivation;BP:response to salt stress;BP:response to heat;CC:nucl…
HU06G02292	7	4.12749e-17	0.636132	0.882	0.412	6.03563e-13	GO:0005737;GO:0004674;GO:0005634;GO:0018105;GO:0005524	cellular_component;molecular_function;cellular_component;biological_process;molecular_function	CC:cytoplasm;MF:protein serine/threonine kinase activity;CC:nucleus;BP:peptidyl-serine phosphorylation;MF:ATP binding	K08960	CSNK1E
HU01G00409	7	3.28781e-14	0.634393	0.824	0.425	4.80776e-10	GO:0005739;GO:0005777;GO:0008270;GO:0006979;GO:0016491	cellular_component;cellular_component;molecular_function;biological_process;molecular_function	CC:mitochondrion;CC:peroxisome;MF:zinc ion binding;BP:response to oxidative stress;MF:oxidoreductase activity
HU03G02410	1	2.90324e-50	0.634308	0.699	0.366	4.24541e-46	GO:0048046;GO:0005618;GO:0030145;GO:0045735	cellular_component;cellular_component;molecular_function;molecular_function	CC:apoplast;CC:cell wall;MF:manganese ion binding;MF:nutrient reservoir activity
HU01G01436	7	3.46484e-12	0.63359	0.647	0.291	5.06664e-08	GO:0004497;GO:0003676;GO:0071949	molecular_function;molecular_function;molecular_function	MF:monooxygenase activity;MF:nucleic acid binding;MF:FAD binding
HU02G02846	6	1.66219e-19	0.633578	0.682	0.33	2.43062e-15				K22075	BOLA3
HU04G01792	3	2.15846e-91	0.632954	0.536	0.113	3.15631e-87	GO:0046872;GO:0030001	molecular_function;biological_process	MF:metal ion binding;BP:metal ion transport
HU07G01622	2	4.78118e-87	0.631794	0.511	0.129	6.99152e-83	GO:0042546;GO:0006073;GO:0005618;GO:0016021;GO:0048046;GO:0071555;GO:0016762;GO:0004553;GO:0010411	biological_process;biological_process;cellular_component;cellular_component;cellular_component;biological_process;molecular_function;molecular_function;biological_process	BP:cell wall biogenesis;BP:cellular glucan metabolic process;CC:cell wall;CC:integral component of membrane;CC:apoplast;BP:cell wall organization;MF:xyloglucan;MF:hydrolase activity, hydrolyzing O-glycosyl compounds;BP:xyloglucan metabolic process	K08235	E2.4.1.207
HU03G02589	3	1.2443e-55	0.63155	0.997	0.918	1.81954e-51	GO:0016021;GO:0009506;GO:0005886	cellular_component;cellular_component;cellular_component	CC:integral component of membrane;CC:plasmodesma;CC:plasma membrane
HU06G00686	2	1.26294e-59	0.630618	0.891	0.532	1.84679e-55	GO:0006633;GO:0016021;GO:0016747	biological_process;cellular_component;molecular_function	BP:fatty acid biosynthetic process;CC:integral component of membrane;MF:transferase activity, transferring acyl groups other than amino-acyl groups	K15397	KCS	map04626;map00062	Plant-pathogen interaction;Fatty acid elongation
HU02G02395	7	1.74253e-18	0.630495	0.603	0.196	2.5481e-14	GO:0006570;GO:0005737;GO:0006520;GO:0004411;GO:0006559	biological_process;cellular_component;biological_process;molecular_function;biological_process	BP:tyrosine metabolic process;CC:cytoplasm;BP:cellular amino acid metabolic process;MF:homogentisate 1,2-dioxygenase activity;BP:L-phenylalanine catabolic process	K00451	HGD, hmgA	map00350	Tyrosine metabolism
HU01G01690	3	2.32574e-73	0.630425	0.627	0.191	3.40093e-69	GO:0016779;GO:0080048;GO:0016021;GO:0080047	molecular_function;molecular_function;cellular_component;molecular_function	MF:nucleotidyltransferase activity;MF:GDP-D-glucose phosphorylase activity;CC:integral component of membrane;MF:GDP-L-galactose phosphorylase activity	K14190	VTC2_5	map00053;map01240	Ascorbate and aldarate metabolism;Biosynthesis of cofactors
HU04G01735	6	7.32027e-14	0.630324	0.488	0.238	1.07044e-09	GO:0016021;GO:0055085	cellular_component;biological_process	CC:integral component of membrane;BP:transmembrane transport
HU08G02237	7	2.2842e-23	0.62826	0.721	0.198	3.34018e-19	GO:0005764;GO:0051603;GO:0004197;GO:0008234;GO:0005615	cellular_component;biological_process;molecular_function;molecular_function;cellular_component	CC:lysosome;BP:proteolysis involved in cellular protein catabolic process;MF:cysteine-type endopeptidase activity;MF:cysteine-type peptidase activity;CC:extracellular space	K16292	CEP, CYSEP
HU06G00394	3	6.38198e-83	0.62765	0.565	0.136	9.33237e-79				K14487	GH3	map04075	Plant hormone signal transduction
HU11G01043	7	8.29425e-21	0.626829	0.691	0.223	1.21287e-16	GO:0005615;GO:0004181;GO:0004185;GO:0008270;GO:0016485;GO:0006518;GO:0016021	cellular_component;molecular_function;molecular_function;molecular_function;biological_process;biological_process;cellular_component	CC:extracellular space;MF:metallocarboxypeptidase activity;MF:serine-type carboxypeptidase activity;MF:zinc ion binding;BP:protein processing;BP:peptide metabolic process;CC:integral component of membrane	K07752	CPD
HU06G00988	3	1.56808e-139	0.626699	0.497	0.058	2.29301e-135	GO:0016787	molecular_function	MF:hydrolase activity
HU09G02048	4	1.87125e-121	0.625944	0.199	0.003	2.73633e-117
HU07G01947	3	1.67523e-45	0.624457	0.817	0.442	2.44969e-41	GO:0015969;GO:0016301	biological_process;molecular_function	BP:guanosine tetraphosphate metabolic process;MF:kinase activity	K00951	relA	map00230	Purine metabolism
HU05G02236	7	1.01089e-10	0.622655	0.779	0.405	1.47823e-06	GO:0016021;GO:0015292;GO:0005739;GO:0051560	cellular_component;molecular_function;cellular_component;biological_process	CC:integral component of membrane;MF:uniporter activity;CC:mitochondrion;BP:mitochondrial calcium ion homeostasis	K20858	MCU
HU03G02672	2	7.14884e-73	0.619201	0.695	0.279	1.04538e-68	GO:0006644;GO:0016021;GO:0050482;GO:0008289;GO:0005576;GO:0005509;GO:0102567;GO:0102568;GO:0004623;GO:0016042	biological_process;cellular_component;biological_process;molecular_function;cellular_component;molecular_function;molecular_function;molecular_function;molecular_function;biological_process	BP:phospholipid metabolic process;CC:integral component of membrane;BP:arachidonic acid secretion;MF:lipid binding;CC:extracellular region;MF:calcium ion binding;MF:phospholipase A2 activity (consuming 1,2-dipalmitoylphosphatidylcholine;MF:phospholipase A2 activity consuming 1,2-dioleoylphosphatidylethanolamine;MF:phospholipase A2 activity;BP:lipid catabolic process	K01047	PLA2G, SPLA2	map00565;map00564;map00592;map00591;map00590	Ether lipid metabolism;Glycerophospholipid metabolism;alpha-Linolenic acid metabolism;Linoleic acid metabolism;Arachidonic acid metabolism
HU06G00525	5	2.44033e-26	0.619178	0.921	0.613	3.56849e-22
HU06G01532	3	1.2944e-47	0.61898	0.876	0.518	1.8928e-43	GO:0005634;GO:0046982;GO:0000786;GO:0005886;GO:0003677	cellular_component;molecular_function;cellular_component;cellular_component;molecular_function	CC:nucleus;MF:protein heterodimerization activity;CC:nucleosome;CC:plasma membrane;MF:DNA binding	K11253	H3
HU10G01921	3	5.90841e-48	0.617874	0.755	0.344	8.63987e-44	GO:0051259;GO:0006457;GO:0042542;GO:0051082;GO:0000302;GO:0009651;GO:0009408;GO:0043621	biological_process;biological_process;biological_process;molecular_function;biological_process;biological_process;biological_process;molecular_function	BP:protein oligomerization;BP:protein folding;BP:response to hydrogen peroxide;MF:unfolded protein binding;BP:response to reactive oxygen species;BP:response to salt stress;BP:response to heat;MF:protein self-association	K13993	HSP20	map04141	Protein processing in endoplasmic reticulum
HU11G01971	7	1.20498e-24	0.617143	0.676	0.186	1.76204e-20	GO:0016567;GO:0005634;GO:0061630	biological_process;cellular_component;molecular_function	BP:protein ubiquitination;CC:nucleus;MF:ubiquitin protein ligase activity	K10640	RNF25, AO7
HU02G01436	5	7.41307e-50	0.617053	0.612	0.159	1.08401e-45
HU05G00744	3	1.86785e-48	0.61588	0.961	0.703	2.73136e-44
HU01G02400	5	6.67676e-48	0.615864	0.584	0.161	9.76342e-44	GO:0045454;GO:0005623	biological_process;cellular_component	BP:cell redox homeostasis;CC:cell
HU04G01854	5	5.15069e-24	0.615475	0.809	0.44	7.53186e-20	GO:0046556;GO:0045493;GO:0008422;GO:0009505;GO:0102483;GO:0004553;GO:0031222;GO:0005975;GO:0009044	molecular_function;biological_process;molecular_function;cellular_component;molecular_function;molecular_function;biological_process;biological_process;molecular_function	MF:alpha-L-arabinofuranosidase activity;BP:xylan catabolic process;MF:beta-glucosidase activity;CC:plant-type cell wall;MF:scopolin beta-glucosidase activity;MF:hydrolase activity, hydrolyzing O-glycosyl compounds;BP:arabinan catabolic process;BP:carbohydrate metabolic process;MF:xylan 1,4-beta-xylosidase activity
HU07G00919	3	2.90031e-155	0.614745	0.425	0.033	4.24112e-151	GO:0006355;GO:0005634;GO:0003677	biological_process;cellular_component;molecular_function	BP:regulation of transcription, DNA-templated;CC:nucleus;MF:DNA binding
HU03G02257	7	1.00581e-16	0.614598	0.794	0.326	1.47079e-12	GO:0006869;GO:0005634;GO:0009734;GO:0008289;GO:0006355;GO:0003677;GO:0016021	biological_process;cellular_component;biological_process;molecular_function;biological_process;molecular_function;cellular_component	BP:lipid transport;CC:nucleus;BP:auxin-activated signaling pathway;MF:lipid binding;BP:regulation of transcription, DNA-templated;MF:DNA binding;CC:integral component of membrane
HU02G00974	5	1.29474e-24	0.613929	0.865	0.532	1.8933e-20	GO:0016021	cellular_component	CC:integral component of membrane
HU02G02811	3	2.33884e-46	0.612957	0.814	0.428	3.42009e-42	GO:0004497;GO:0005506;GO:0016705;GO:0016021;GO:0020037	molecular_function;molecular_function;molecular_function;cellular_component;molecular_function	MF:monooxygenase activity;MF:iron ion binding;MF:oxidoreductase activity, acting on paired donors, with incorporation or reduction of molecular oxygen;CC:integral component of membrane;MF:heme binding
HU10G01458	7	2.96761e-13	0.612492	0.824	0.431	4.33954e-09	GO:0045454;GO:0005788;GO:0003756;GO:0005623	biological_process;cellular_component;molecular_function;cellular_component	BP:cell redox homeostasis;CC:endoplasmic reticulum lumen;MF:protein disulfide isomerase activity;CC:cell	K09584	PDIA6, TXNDC7	map04141	Protein processing in endoplasmic reticulum
HU05G01997	3	1.24086e-111	0.612119	0.487	0.073	1.8145e-107
HU04G02199	7	5.20067e-13	0.611752	0.809	0.431	7.60495e-09	GO:0050897;GO:0016620;GO:0072593;GO:0003842;GO:0005739;GO:0010133;GO:0008270;GO:0009651	molecular_function;molecular_function;biological_process;molecular_function;cellular_component;biological_process;molecular_function;biological_process	MF:cobalt ion binding;MF:oxidoreductase activity, acting on the aldehyde or oxo group of donors, NAD or NADP as acceptor;BP:reactive oxygen species metabolic process;MF:1-pyrroline-5-carboxylate dehydrogenase activity;CC:mitochondrion;BP:proline catabolic process to glutamate;MF:zinc ion binding;BP:response to salt stress	K00294	E1.2.1.88	map00250;map00330	Alanine, aspartate and glutamate metabolism;Arginine and proline metabolism
HU02G00092	4	1.0718e-68	0.611328	0.205	0.017	1.5673e-64	GO:0050661;GO:0051287;GO:0005829;GO:0016620;GO:0004365;GO:0006006;GO:0006096	molecular_function;molecular_function;cellular_component;molecular_function;molecular_function;biological_process;biological_process	MF:NADP binding;MF:NAD binding;CC:cytosol;MF:oxidoreductase activity, acting on the aldehyde or oxo group of donors, NAD or NADP as acceptor;MF:glyceraldehyde-3-phosphate dehydrogenase (NAD+) (phosphorylating) activity;BP:glucose metabolic process;BP:glycolytic process	K00134	GAPDH, gapA	map00010;map00710	Glycolysis / Gluconeogenesis;Carbon fixation in photosynthetic organisms
HU04G00155	7	6.11953e-13	0.611287	0.985	0.83	8.94858e-09	GO:0004252;GO:0016021	molecular_function;cellular_component	MF:serine-type endopeptidase activity;CC:integral component of membrane
HU05G01284	7	1.90634e-30	0.610723	0.574	0.115	2.78764e-26	GO:0016740	molecular_function	MF:transferase activity
HU09G01051	2	6.00324e-62	0.610395	0.998	0.843	8.77854e-58	GO:0046658;GO:0016021;GO:0009506	cellular_component;cellular_component;cellular_component	CC:anchored component of plasma membrane;CC:integral component of membrane;CC:plasmodesma
HU01G00999	2	5.77635e-72	0.610243	0.564	0.191	8.44676e-68
HU01G02400	3	8.38906e-77	0.610188	0.569	0.146	1.22673e-72	GO:0045454;GO:0005623	biological_process;cellular_component	BP:cell redox homeostasis;CC:cell
HU05G01939	3	6.25721e-89	0.60989	0.487	0.094	9.14992e-85	GO:0005634;GO:0003677	cellular_component;molecular_function	CC:nucleus;MF:DNA binding	K09422	MYBP
HU10G01792	2	1.30519e-53	0.609606	0.839	0.514	1.90858e-49
HU11G01287	2	5.05092e-58	0.608728	0.723	0.322	7.38596e-54	GO:0003746	molecular_function	MF:translation elongation factor activity
HU04G01962	5	6.98007e-25	0.60846	0.955	0.718	1.0207e-20	GO:0046872;GO:0016874;GO:0005524;GO:0004672	molecular_function;molecular_function;molecular_function;molecular_function	MF:metal ion binding;MF:ligase activity;MF:ATP binding;MF:protein kinase activity	K01968	E6.4.1.4A	map00280	Valine, leucine and isoleucine degradation
HU06G02610	5	3.55309e-25	0.607568	0.77	0.41	5.19569e-21	GO:0005634;GO:0046872;GO:0005829;GO:0004724;GO:0004722	cellular_component;molecular_function;cellular_component;molecular_function;molecular_function	CC:nucleus;MF:metal ion binding;CC:cytosol;MF:magnesium-dependent protein serine/threonine phosphatase activity;MF:protein serine/threonine phosphatase activity	K14497	PP2C	map04016;map04075	MAPK signaling pathway - plant;Plant hormone signal transduction
HU06G01871	3	1.17373e-65	0.606497	0.644	0.213	1.71634e-61	GO:0046622;GO:0016021	biological_process;cellular_component	BP:positive regulation of organ growth;CC:integral component of membrane
HU02G02488	3	3.66064e-73	0.605983	0.621	0.182	5.35296e-69	GO:0005634;GO:0003677	cellular_component;molecular_function	CC:nucleus;MF:DNA binding
HU02G00921	6	1.86299e-14	0.605911	0.806	0.548	2.72426e-10	GO:0016787	molecular_function	MF:hydrolase activity
HU02G00488	7	1.31333e-25	0.605639	0.544	0.123	1.92048e-21	GO:0016787;GO:0010296;GO:0016021;GO:0000139;GO:0005789;GO:0009056	molecular_function;molecular_function;cellular_component;cellular_component;cellular_component;biological_process	MF:hydrolase activity;MF:prenylcysteine methylesterase activity;CC:integral component of membrane;CC:Golgi membrane;CC:endoplasmic reticulum membrane;BP:catabolic process	K15889	PCME	map00900	Terpenoid backbone biosynthesis
HU08G01732	3	1.94986e-61	0.605565	0.588	0.189	2.85128e-57
HU08G02151	1	3.95624e-62	0.604919	1	0.934	5.78521e-58	GO:0016021	cellular_component	CC:integral component of membrane
HU08G01689	5	5.58549e-30	0.60439	0.989	0.771	8.16767e-26	GO:0005347;GO:0016021	molecular_function;cellular_component	MF:ATP transmembrane transporter activity;CC:integral component of membrane	K15104	SLC25A11, OGC
HU01G02081	2	4.28686e-58	0.604174	0.973	0.886	6.26867e-54	GO:0004252	molecular_function	MF:serine-type endopeptidase activity
HU02G02167	7	7.88961e-11	0.603801	0.647	0.32	1.1537e-06	GO:0005737;GO:0007346;GO:1900424;GO:0032147;GO:0031098;GO:0004674;GO:0023014;GO:1900150;GO:0004672;GO:0002221;GO:0005524	cellular_component;biological_process;biological_process;biological_process;biological_process;molecular_function;biological_process;biological_process;molecular_function;biological_process;molecular_function	CC:cytoplasm;BP:regulation of mitotic cell cycle;BP:regulation of defense response to bacterium;BP:activation of protein kinase activity;BP:stress-activated protein kinase signaling cascade;MF:protein serine/threonine kinase activity;BP:signal transduction by protein phosphorylation;BP:regulation of defense response to fungus;MF:protein kinase activity;BP:pattern recognition receptor signaling pa…	K04421	MAP3K3, MEKK3
HU03G00228	7	6.13355e-15	0.603186	0.721	0.298	8.96909e-11	GO:0016021;GO:0004806;GO:0006629;GO:0016788;GO:0016042	cellular_component;molecular_function;biological_process;molecular_function;biological_process	CC:integral component of membrane;MF:triglyceride lipase activity;BP:lipid metabolic process;MF:hydrolase activity, acting on ester bonds;BP:lipid catabolic process	K01052	LIPA	map00100	Steroid biosynthesis
HU04G00598	7	1.53667e-22	0.602256	0.632	0.176	2.24707e-18	GO:0006355;GO:0016592	biological_process;cellular_component	BP:regulation of transcription, DNA-templated;CC:mediator complex	K15141	MED28
HU05G01229	3	3.33399e-44	0.602025	0.954	0.689	4.87529e-40	GO:0016762;GO:0005618;GO:0016021;GO:0030246;GO:0048046;GO:0006073;GO:0004553	molecular_function;cellular_component;cellular_component;molecular_function;cellular_component;biological_process;molecular_function	MF:xyloglucan;CC:cell wall;CC:integral component of membrane;MF:carbohydrate binding;CC:apoplast;BP:cellular glucan metabolic process;MF:hydrolase activity, hydrolyzing O-glycosyl compounds	K14504;K08235	TCH4;E2.4.1.207	map04075	Plant hormone signal transduction
HU10G00921	1	4.35749e-45	0.602014	0.8	0.467	6.37196e-41
HU06G02403	7	1.4481e-17	0.600578	0.603	0.193	2.11756e-13	GO:0005992;GO:0004805	biological_process;molecular_function	BP:trehalose biosynthetic process;MF:trehalose-phosphatase activity	K01087	otsB	map00500	Starch and sucrose metabolism
HU10G01322	3	1.69561e-68	0.600451	0.493	0.123	2.47949e-64	GO:0016021;GO:0005524;GO:0004672	cellular_component;molecular_function;molecular_function	CC:integral component of membrane;MF:ATP binding;MF:protein kinase activity
HU03G00170	2	2.12783e-55	0.600322	0.995	0.849	3.11153e-51
HU02G02638	7	4.55658e-12	0.599999	0.676	0.325	6.66309e-08	GO:0046873;GO:0016020;GO:0071577;GO:0016021;GO:0005385	molecular_function;cellular_component;biological_process;cellular_component;molecular_function	MF:metal ion transmembrane transporter activity;CC:membrane;BP:zinc II ion transmembrane transport;CC:integral component of membrane;MF:zinc ion transmembrane transporter activity
HU11G00570	7	2.2742e-11	0.599631	0.897	0.512	3.32557e-07	GO:0050661;GO:0050660;GO:0016709;GO:0016021;GO:0005789;GO:0003958;GO:0010181;GO:0005829;GO:0016491	molecular_function;molecular_function;molecular_function;cellular_component;cellular_component;molecular_function;molecular_function;cellular_component;molecular_function	MF:NADP binding;MF:flavin adenine dinucleotide binding;MF:oxidoreductase activity, acting on paired donors, with incorporation or reduction of molecular oxygen, NAD(P)H as one donor, and incorporation of one atom of oxygen;CC:integral component of membrane;CC:endoplasmic reticulum membrane;MF:NADPH-hemoprotein reductase activity;MF:FMN binding;CC:cytosol;MF:oxidoreductase activity	K00327	POR
HU07G00257	2	2.01701e-47	0.599539	0.909	0.604	2.94947e-43	GO:0016787	molecular_function	MF:hydrolase activity
HU02G00621	3	8.83912e-52	0.599048	0.641	0.254	1.29254e-47	GO:0016021;GO:0016740	cellular_component;molecular_function	CC:integral component of membrane;MF:transferase activity
HU05G01219	7	6.02639e-13	0.59857	0.838	0.379	8.81238e-09
HU02G00264	7	3.36159e-12	0.598389	0.735	0.355	4.91565e-08	GO:0140326;GO:0000287;GO:0016021;GO:0015914;GO:0005524	molecular_function;molecular_function;cellular_component;biological_process;molecular_function	MF:ATPase-coupled intramembrane lipid transporter activity;MF:magnesium ion binding;CC:integral component of membrane;BP:phospholipid transport;MF:ATP binding	K14802	DRS2, ATP8A
HU07G00451	3	1.75716e-86	0.59748	0.438	0.077	2.5695e-82	GO:0016021	cellular_component	CC:integral component of membrane
HU05G01344	4	1.27001e-21	0.596978	0.572	0.362	1.85714e-17	GO:0016872	molecular_function	MF:intramolecular lyase activity	K01859	E5.5.1.6	map00941	Flavonoid biosynthesis
HU03G00231	1	2.30823e-44	0.596662	0.643	0.347	3.37532e-40
HU02G02586	5	2.44916e-48	0.596475	0.635	0.185	3.58141e-44	GO:0016788	molecular_function	MF:hydrolase activity, acting on ester bonds
HU10G00388	5	4.32914e-35	0.596297	0.674	0.269	6.3305e-31	GO:0016021;GO:0005789	cellular_component;cellular_component	CC:integral component of membrane;CC:endoplasmic reticulum membrane	K20352	TMED10, ERV25
HU01G02578	3	1.25909e-36	0.596102	0.631	0.292	1.84117e-32	GO:0005737;GO:0004674;GO:0005524	cellular_component;molecular_function;molecular_function	CC:cytoplasm;MF:protein serine/threonine kinase activity;MF:ATP binding
HU02G00883	7	1.15191e-11	0.595729	0.721	0.359	1.68444e-07	GO:0000155;GO:0016021;GO:0038199;GO:0005783;GO:0051740	molecular_function;cellular_component;molecular_function;cellular_component;molecular_function	MF:phosphorelay sensor kinase activity;CC:integral component of membrane;MF:ethylene receptor activity;CC:endoplasmic reticulum;MF:ethylene binding	K14509	ETR, ERS	map04016;map04075	MAPK signaling pathway - plant;Plant hormone signal transduction
HU02G01037	6	8.84624e-30	0.595059	0.481	0.136	1.29359e-25	GO:0016491	molecular_function	MF:oxidoreductase activity	K10767	ALKBH5
HU10G01879	1	8.08793e-47	0.594168	0.889	0.676	1.1827e-42	GO:0045454;GO:0015035;GO:0006662;GO:0005623	biological_process;molecular_function;biological_process;cellular_component	BP:cell redox homeostasis;MF:protein disulfide oxidoreductase activity;BP:glycerol ether metabolic process;CC:cell	K03671	trxA
HU01G02797	1	3.07795e-31	0.593499	0.685	0.509	4.50089e-27	GO:0030744;GO:0051555;GO:0009809;GO:0008757;GO:0047763;GO:0008171;GO:0017096;GO:0019438;GO:0046983;GO:0032259;GO:0030187	molecular_function;biological_process;biological_process;molecular_function;molecular_function;molecular_function;molecular_function;biological_process;molecular_function;biological_process;biological_process	MF:luteolin O-methyltransferase activity;BP:flavonol biosynthetic process;BP:lignin biosynthetic process;MF:S-adenosylmethionine-dependent methyltransferase activity;MF:caffeate O-methyltransferase activity;MF:O-methyltransferase activity;MF:acetylserotonin O-methyltransferase activity;BP:aromatic compound biosynthetic process;MF:protein dimerization activity;BP:methylation;BP:melatonin biosynthe…	K13066	COMT	map00940;map00380	Phenylpropanoid biosynthesis;Tryptophan metabolism
HU06G01503	4	2.53801e-23	0.59314	0.483	0.25	3.71132e-19
HU08G01006	7	6.51021e-12	0.593085	0.912	0.54	9.51988e-08	GO:0005777;GO:0006598;GO:0046592;GO:0016491	cellular_component;biological_process;molecular_function;molecular_function	CC:peroxisome;BP:polyamine catabolic process;MF:polyamine oxidase activity;MF:oxidoreductase activity	K17839	PAO4, PAO3, PAO2	map00330;map00770;map00410	Arginine and proline metabolism;Pantothenate and CoA biosynthesis;beta-Alanine metabolism
HU11G01321	3	3.09303e-126	0.592626	0.556	0.084	4.52293e-122
HU03G01096	4	2.55826e-31	0.592594	0.432	0.177	3.74094e-27	GO:0005737;GO:0006535;GO:0004124;GO:0030170	cellular_component;biological_process;molecular_function;molecular_function	CC:cytoplasm;BP:cysteine biosynthetic process from serine;MF:cysteine synthase activity;MF:pyridoxal phosphate binding	K01738	cysK	map00270;map00920	Cysteine and methionine metabolism;Sulfur metabolism
HU06G00854	3	2.66331e-113	0.59239	0.451	0.06	3.89455e-109	GO:0010928;GO:0044212;GO:0010200;GO:0003700;GO:0005634;GO:0050832;GO:0010087;GO:0003677;GO:0090357;GO:0051301	biological_process;molecular_function;biological_process;molecular_function;cellular_component;biological_process;biological_process;molecular_function;biological_process;biological_process	BP:regulation of auxin mediated signaling pathway;MF:transcription regulatory region DNA binding;BP:response to chitin;MF:transcription factor activity, sequence-specific DNA binding;CC:nucleus;BP:defense response to fungus;BP:phloem or xylem histogenesis;MF:DNA binding;BP:regulation of tryptophan metabolic process;BP:cell division
HU01G00011	3	9.50722e-43	0.592245	1	0.961	1.39024e-38
HU08G02103	3	4.55178e-53	0.59161	0.735	0.315	6.65607e-49	GO:0044877;GO:0000813;GO:0043328	molecular_function;cellular_component;biological_process	MF:macromolecular complex binding;CC:ESCRT I complex;BP:protein targeting to vacuole involved in ubiquitin-dependent protein catabolic process via the multivesicular body sorting pathway	K12184	VPS28	map04144	Endocytosis
HU03G01642	6	2.2205e-21	0.591604	0.589	0.248	3.24704e-17	GO:0015297;GO:0016021;GO:0042910	molecular_function;cellular_component;molecular_function	MF:antiporter activity;CC:integral component of membrane;MF:xenobiotic transporter activity
HU01G00494	4	2.48239e-28	0.591334	0.295	0.094	3.63e-24	GO:0005887;GO:0016021;GO:0055085;GO:0035673	cellular_component;cellular_component;biological_process;molecular_function	CC:integral component of plasma membrane;CC:integral component of membrane;BP:transmembrane transport;MF:oligopeptide transmembrane transporter activity
HU04G00320	7	4.15641e-16	0.590804	0.809	0.358	6.07792e-12
HU08G01604	6	1.92142e-15	0.590109	0.814	0.479	2.80969e-11	GO:0045454;GO:0003756;GO:0005623	biological_process;molecular_function;cellular_component	BP:cell redox homeostasis;MF:protein disulfide isomerase activity;CC:cell	K09580	PDIA1, P4HB	map04141	Protein processing in endoplasmic reticulum
HU07G01833	7	9.96553e-23	0.589918	0.603	0.162	1.45726e-18	GO:0003723	molecular_function	MF:RNA binding	K17943	PUM
HU11G01840	2	1.43999e-42	0.589675	0.88	0.646	2.1057e-38
HU07G00054	7	5.14527e-16	0.589416	0.574	0.189	7.52392e-12	GO:0016021;GO:0005802;GO:0005768;GO:0016740	cellular_component;cellular_component;cellular_component;molecular_function	CC:integral component of membrane;CC:trans-Golgi network;CC:endosome;MF:transferase activity
HU03G01110	7	1.66713e-09	0.588899	0.618	0.308	2.43784e-05	GO:0019432;GO:0010287;GO:0004144;GO:0016747;GO:0033306	biological_process;cellular_component;molecular_function;molecular_function;biological_process	BP:triglyceride biosynthetic process;CC:plastoglobule;MF:diacylglycerol O-acyltransferase activity;MF:transferase activity, transferring acyl groups other than amino-acyl groups;BP:phytol metabolic process
HU08G01507	3	2.47044e-39	0.588445	0.761	0.408	3.61253e-35	GO:0031305;GO:0016021;GO:0005746;GO:0033617	cellular_component;cellular_component;cellular_component;biological_process	CC:integral component of mitochondrial inner membrane;CC:integral component of membrane;CC:mitochondrial respiratory chain;BP:mitochondrial respiratory chain complex IV assembly
HU03G02738	6	3.55309e-51	0.58833	0.364	0.048	5.19568e-47	GO:0005886	cellular_component	CC:plasma membrane
HU11G01807	3	2.81718e-76	0.58756	0.549	0.137	4.11956e-72	GO:0016021	cellular_component	CC:integral component of membrane
HU10G01086	4	3.88583e-19	0.58747	0.572	0.393	5.68225e-15	GO:0016787	molecular_function	MF:hydrolase activity
HU06G01555	7	4.10116e-14	0.585743	0.676	0.292	5.99712e-10	GO:0015994;GO:0043546;GO:0020037;GO:0005777;GO:0030151;GO:0008482;GO:0010477;GO:0006790;GO:0005739;GO:0016491	biological_process;molecular_function;molecular_function;cellular_component;molecular_function;molecular_function;biological_process;biological_process;cellular_component;molecular_function	BP:chlorophyll metabolic process;MF:molybdopterin cofactor binding;MF:heme binding;CC:peroxisome;MF:molybdenum ion binding;MF:sulfite oxidase activity;BP:response to sulfur dioxide;BP:sulfur compound metabolic process;CC:mitochondrion;MF:oxidoreductase activity	K00387	SUOX	map00920	Sulfur metabolism
HU02G01557	7	6.54807e-19	0.583603	0.544	0.152	9.57525e-15	GO:0004488	molecular_function	MF:methylenetetrahydrofolate dehydrogenase (NADP+) activity
HU02G00017	7	2.6668e-14	0.583589	0.691	0.27	3.89966e-10	GO:0046475;GO:0016021;GO:0006629;GO:0008081	biological_process;cellular_component;biological_process;molecular_function	BP:glycerophospholipid catabolic process;CC:integral component of membrane;BP:lipid metabolic process;MF:phosphoric diester hydrolase activity	K18696	GDE1	map00564	Glycerophospholipid metabolism
HU04G01580	7	4.60764e-12	0.582194	0.912	0.529	6.73775e-08	GO:0005737;GO:0004805;GO:0005829;GO:0005992;GO:0003825;GO:0003824	cellular_component;molecular_function;cellular_component;biological_process;molecular_function;molecular_function	CC:cytoplasm;MF:trehalose-phosphatase activity;CC:cytosol;BP:trehalose biosynthetic process;MF:alpha,alpha-trehalose-phosphate synthase (UDP-forming) activity;MF:catalytic activity	K16055	TPS	map00500	Starch and sucrose metabolism
HU10G01980	4	1.17639e-28	0.582147	0.507	0.244	1.72024e-24	GO:0003700;GO:0043565;GO:0005634	molecular_function;molecular_function;cellular_component	MF:transcription factor activity, sequence-specific DNA binding;MF:sequence-specific DNA binding;CC:nucleus
HU11G01556	7	2.0475e-20	0.581917	0.632	0.187	2.99406e-16	GO:0005829;GO:0005987;GO:0033926;GO:0004575	cellular_component;biological_process;molecular_function;molecular_function	CC:cytosol;BP:sucrose catabolic process;MF:glycopeptide alpha-N-acetylgalactosaminidase activity;MF:sucrose alpha-glucosidase activity
HU05G01774	3	1.3718e-227	0.581204	0.422	0.012	2.00599e-223	GO:0003700;GO:0046983;GO:0005634;GO:0045944;GO:0000977	molecular_function;molecular_function;cellular_component;biological_process;molecular_function	MF:transcription factor activity, sequence-specific DNA binding;MF:protein dimerization activity;CC:nucleus;BP:positive regulation of transcription from RNA polymerase II promoter;MF:RNA polymerase II regulatory region sequence-specific DNA binding	K09264	K09264
HU11G00514	7	1.70834e-12	0.5809	0.824	0.358	2.4981e-08	GO:0005737;GO:0050113;GO:0019310;GO:0005506	cellular_component;molecular_function;biological_process;molecular_function	CC:cytoplasm;MF:inositol oxygenase activity;BP:inositol catabolic process;MF:iron ion binding	K00469	MIOX	map00053;map00562	Ascorbate and aldarate metabolism;Inositol phosphate metabolism
HU06G00641	3	8.9456e-214	0.580767	0.402	0.012	1.30811e-209
HU04G00384	5	5.04058e-25	0.580564	0.944	0.672	7.37084e-21	GO:0005737;GO:0016846;GO:0019346;GO:0016829;GO:0018826;GO:0003824;GO:0030170	cellular_component;molecular_function;biological_process;molecular_function;molecular_function;molecular_function;molecular_function	CC:cytoplasm;MF:carbon-sulfur lyase activity;BP:transsulfuration;MF:lyase activity;MF:methionine gamma-lyase activity;MF:catalytic activity;MF:pyridoxal phosphate binding	K01761	E4.4.1.11	map00270;map00450	Cysteine and methionine metabolism;Selenocompound metabolism
HU03G00397	6	4.15851e-24	0.580465	0.38	0.103	6.081e-20	GO:0016740;GO:0006511;GO:0061631;GO:0005524	molecular_function;biological_process;molecular_function;molecular_function	MF:transferase activity;BP:ubiquitin-dependent protein catabolic process;MF:ubiquitin conjugating enzyme activity;MF:ATP binding	K06689	UBE2D, UBC4, UBC5	map04120;map04141	Ubiquitin mediated proteolysis;Protein processing in endoplasmic reticulum
HU10G01420	7	3.39012e-11	0.58001	0.824	0.505	4.95737e-07	GO:0016021;GO:0005789	cellular_component;cellular_component	CC:integral component of membrane;CC:endoplasmic reticulum membrane
HU08G01053.1	6	2.82875e-14	0.579983	0.837	0.61	4.13647e-10	GO:0006567;GO:0005829;GO:0006545;GO:0016829;GO:0006520;GO:0008732;GO:0004793	biological_process;cellular_component;biological_process;molecular_function;biological_process;molecular_function;molecular_function	BP:threonine catabolic process;CC:cytosol;BP:glycine biosynthetic process;MF:lyase activity;BP:cellular amino acid metabolic process;MF:L-allo-threonine aldolase activity;MF:threonine aldolase activity	K01620	ltaE	map00260	Glycine, serine and threonine metabolism
HU09G01177	5	3.58269e-32	0.579649	0.742	0.317	5.23896e-28	GO:0005509	molecular_function	MF:calcium ion binding	K13448	CML	map04626	Plant-pathogen interaction
HU03G00459	3	1.28755e-39	0.579028	0.758	0.41	1.88279e-35
HU03G00570	3	9.93373e-46	0.57871	0.673	0.294	1.45261e-41	GO:0016021;GO:0016740;GO:0004142	cellular_component;molecular_function;molecular_function	CC:integral component of membrane;MF:transferase activity;MF:diacylglycerol cholinephosphotransferase activity
HU02G02264	7	4.42567e-10	0.578478	0.971	0.811	6.47166e-06	GO:0003824;GO:0016757	molecular_function;molecular_function	MF:catalytic activity;MF:transferase activity, transferring glycosyl groups	K06617	E2.4.1.82	map00052	Galactose metabolism
HU11G00257	1	4.14956e-142	0.577823	1	1	6.0679e-138	GO:0005618;GO:0005975;GO:0004565;GO:0030246;GO:0005773	cellular_component;biological_process;molecular_function;molecular_function;cellular_component	CC:cell wall;BP:carbohydrate metabolic process;MF:beta-galactosidase activity;MF:carbohydrate binding;CC:vacuole
HU01G00782	7	9.35348e-11	0.577115	0.809	0.435	1.36776e-06	GO:0016021;GO:0015333;GO:0022857;GO:0005886;GO:1904680;GO:0035673	cellular_component;molecular_function;molecular_function;cellular_component;molecular_function;molecular_function	CC:integral component of membrane;MF:peptide;MF:transmembrane transporter activity;CC:plasma membrane;MF:peptide transmembrane transporter activity;MF:oligopeptide transmembrane transporter activity	K14638	SLC15A3_4, PHT
HU09G00812	7	8.8148e-14	0.57702	0.588	0.221	1.28899e-09
HU05G02236	3	2.15503e-34	0.576969	0.712	0.383	3.15129e-30	GO:0016021;GO:0015292;GO:0005739;GO:0051560	cellular_component;molecular_function;cellular_component;biological_process	CC:integral component of membrane;MF:uniporter activity;CC:mitochondrion;BP:mitochondrial calcium ion homeostasis	K20858	MCU
HU10G00583	2	6.04948e-44	0.576884	0.814	0.541	8.84616e-40				K06630	YWHAE
HU09G00064	4	3.16202e-39	0.576197	0.322	0.087	4.62383e-35	GO:0030744;GO:0051555;GO:0009809;GO:0047763;GO:0008171;GO:0017096;GO:0046983;GO:0032259;GO:0030187	molecular_function;biological_process;biological_process;molecular_function;molecular_function;molecular_function;molecular_function;biological_process;biological_process	MF:luteolin O-methyltransferase activity;BP:flavonol biosynthetic process;BP:lignin biosynthetic process;MF:caffeate O-methyltransferase activity;MF:O-methyltransferase activity;MF:acetylserotonin O-methyltransferase activity;MF:protein dimerization activity;BP:methylation;BP:melatonin biosynthetic process	K13066	COMT	map00940;map00380	Phenylpropanoid biosynthesis;Tryptophan metabolism
HU04G02019	5	2.18482e-25	0.576026	0.944	0.663	3.19486e-21	GO:0016021;GO:0016301;GO:0005524;GO:0004672	cellular_component;molecular_function;molecular_function;molecular_function	CC:integral component of membrane;MF:kinase activity;MF:ATP binding;MF:protein kinase activity
HU08G00137	3	2.73658e-117	0.575805	0.487	0.068	4.0017e-113
HU01G02104	7	5.05817e-18	0.575082	0.559	0.17	7.39656e-14	GO:0016021;GO:0008289;GO:0006869	cellular_component;molecular_function;biological_process	CC:integral component of membrane;MF:lipid binding;BP:lipid transport
HU07G00802	3	1.85404e-64	0.5746	0.611	0.193	2.71116e-60	GO:0005737;GO:0005856;GO:0005524;GO:0004386	cellular_component;cellular_component;molecular_function;molecular_function	CC:cytoplasm;CC:cytoskeleton;MF:ATP binding;MF:helicase activity	K10355	ACTF
HU08G01424	3	3.06959e-46	0.574063	0.755	0.342	4.48866e-42	GO:0016787;GO:0003677	molecular_function;molecular_function	MF:hydrolase activity;MF:DNA binding
HU11G00939	7	3.84941e-12	0.573787	0.618	0.266	5.62899e-08	GO:0046872	molecular_function	MF:metal ion binding
HU02G02577	1	3.81242e-50	0.57369	0.969	0.854	5.5749e-46	GO:0005764;GO:0006629;GO:0006665	cellular_component;biological_process;biological_process	CC:lysosome;BP:lipid metabolic process;BP:sphingolipid metabolic process	K12382	PSAP, SGP1	map00600	Sphingolipid metabolism
HU06G00762	5	3.82065e-31	0.573419	0.596	0.217	5.58693e-27	GO:0008447;GO:0016021;GO:0005576;GO:0005507;GO:1900367;GO:0016491	molecular_function;cellular_component;cellular_component;molecular_function;biological_process;molecular_function	MF:L-ascorbate oxidase activity;CC:integral component of membrane;CC:extracellular region;MF:copper ion binding;BP:positive regulation of defense response to insect;MF:oxidoreductase activity
HU10G00807	2	6.26493e-53	0.57333	0.786	0.412	9.1612e-49	GO:0051119;GO:0016021;GO:0005886;GO:0008643	molecular_function;cellular_component;cellular_component;biological_process	MF:sugar transmembrane transporter activity;CC:integral component of membrane;CC:plasma membrane;BP:carbohydrate transport	K15382	SLC50A, SWEET
HU04G00165	2	8.42907e-78	0.572267	1	0.99	1.23258e-73	GO:0019388;GO:0006012;GO:0033499;GO:0003978;GO:0005829	biological_process;biological_process;biological_process;molecular_function;cellular_component	BP:galactose catabolic process;BP:galactose metabolic process;BP:galactose catabolic process via UDP-galactose;MF:UDP-glucose 4-epimerase activity;CC:cytosol	K01784	galE, GALE	map00520;map00052	Amino sugar and nucleotide sugar metabolism;Galactose metabolism
HU08G02237	1	1.40311e-48	0.570728	0.443	0.168	2.05176e-44	GO:0005764;GO:0051603;GO:0004197;GO:0008234;GO:0005615	cellular_component;biological_process;molecular_function;molecular_function;cellular_component	CC:lysosome;BP:proteolysis involved in cellular protein catabolic process;MF:cysteine-type endopeptidase activity;MF:cysteine-type peptidase activity;CC:extracellular space	K16292	CEP, CYSEP
HU03G00745	7	1.04542e-14	0.570432	0.691	0.264	1.52872e-10	GO:0009408;GO:0005886;GO:0044183;GO:0061077;GO:0005783	biological_process;cellular_component;molecular_function;biological_process;cellular_component	BP:response to heat;CC:plasma membrane;MF:protein binding involved in protein folding;BP:chaperone-mediated protein folding;CC:endoplasmic reticulum
HU10G00305	7	4.49701e-15	0.570259	0.676	0.263	6.57598e-11				K01490	AMPD	map00230	Purine metabolism
HU06G00603	1	3.35775e-55	0.570251	0.994	0.879	4.91004e-51	GO:0004657;GO:0010133;GO:0005739;GO:0071949;GO:0006562	molecular_function;biological_process;cellular_component;molecular_function;biological_process	MF:proline dehydrogenase activity;BP:proline catabolic process to glutamate;CC:mitochondrion;MF:FAD binding;BP:proline catabolic process	K00318	PRODH, fadM, putB	map00330	Arginine and proline metabolism
HU02G01586	3	4.14112e-92	0.5697	0.477	0.086	6.05556e-88	GO:0003700;GO:0005634;GO:0003677	molecular_function;cellular_component;molecular_function	MF:transcription factor activity, sequence-specific DNA binding;CC:nucleus;MF:DNA binding
HU06G01171	2	3.78262e-41	0.569345	0.761	0.475	5.53132e-37	GO:0016021	cellular_component	CC:integral component of membrane	K15015	SLC32A, VGAT
HU02G03069	7	1.22742e-19	0.568973	0.735	0.244	1.79486e-15	GO:0005737;GO:0019200;GO:0009702;GO:0005829;GO:0009506;GO:0005534;GO:0005524	cellular_component;molecular_function;molecular_function;cellular_component;cellular_component;molecular_function;molecular_function	CC:cytoplasm;MF:carbohydrate kinase activity;MF:L-arabinokinase activity;CC:cytosol;CC:plasmodesma;MF:galactose binding;MF:ATP binding	K12446	E2.7.1.46	map00520	Amino sugar and nucleotide sugar metabolism
HU03G02068	7	4.88832e-19	0.568716	0.632	0.199	7.14819e-15
HU08G01026	6	3.74919e-25	0.568546	0.512	0.163	5.48244e-21				K19045	BB
HU05G01890	3	7.84169e-210	0.568494	0.441	0.019	1.14669e-205	GO:0003700;GO:0005634;GO:0003677	molecular_function;cellular_component;molecular_function	MF:transcription factor activity, sequence-specific DNA binding;CC:nucleus;MF:DNA binding
HU06G02068	7	4.03552e-12	0.568224	0.985	0.892	5.90114e-08	GO:0032259;GO:0008898;GO:0033528;GO:0008270;GO:0047150;GO:0009086	biological_process;molecular_function;biological_process;molecular_function;molecular_function;biological_process	BP:methylation;MF:S-adenosylmethionine-homocysteine S-methyltransferase activity;BP:S-methylmethionine cycle;MF:zinc ion binding;MF:betaine-homocysteine S-methyltransferase activity;BP:methionine biosynthetic process	K00547	mmuM, BHMT2	map00270	Cysteine and methionine metabolism
HU04G01390	3	5.59958e-50	0.567126	0.706	0.301	8.18827e-46	GO:0006457;GO:0005783;GO:0030968;GO:0016021;GO:0051082;GO:0005789;GO:0005509	biological_process;cellular_component;biological_process;cellular_component;molecular_function;cellular_component;molecular_function	BP:protein folding;CC:endoplasmic reticulum;BP:endoplasmic reticulum unfolded protein response;CC:integral component of membrane;MF:unfolded protein binding;CC:endoplasmic reticulum membrane;MF:calcium ion binding	K08054	CANX	map04145;map04141	Phagosome;Protein processing in endoplasmic reticulum
HU04G01686	3	1.38598e-39	0.566612	0.833	0.492	2.02672e-35	GO:0009819;GO:0016021;GO:0006355;GO:0045893;GO:0003677;GO:0005634	biological_process;cellular_component;biological_process;biological_process;molecular_function;cellular_component	BP:drought recovery;CC:integral component of membrane;BP:regulation of transcription, DNA-templated;BP:positive regulation of transcription, DNA-templated;MF:DNA binding;CC:nucleus
HU02G01083	3	1.65615e-43	0.56639	0.993	0.878	2.42178e-39	GO:0016787	molecular_function	MF:hydrolase activity	K13051	ASRGL1, iaaA	map00460;map00250	Cyanoamino acid metabolism;Alanine, aspartate and glutamate metabolism
HU01G00130	5	1.96865e-23	0.565356	0.82	0.466	2.87875e-19	GO:0004420;GO:0050662;GO:0005778;GO:0015936;GO:0016021;GO:0016126;GO:0042282;GO:0005789;GO:0008299	molecular_function;molecular_function;cellular_component;biological_process;cellular_component;biological_process;molecular_function;cellular_component;biological_process	MF:hydroxymethylglutaryl-CoA reductase (NADPH) activity;MF:coenzyme binding;CC:peroxisomal membrane;BP:coenzyme A metabolic process;CC:integral component of membrane;BP:sterol biosynthetic process;MF:hydroxymethylglutaryl-CoA reductase activity;CC:endoplasmic reticulum membrane;BP:isoprenoid biosynthetic process	K00021	HMGCR	map00900	Terpenoid backbone biosynthesis
HU09G01361	2	3.61144e-56	0.565169	0.995	0.944	5.281e-52
HU04G00384	2	1.54249e-46	0.565078	0.905	0.655	2.25558e-42	GO:0005737;GO:0016846;GO:0019346;GO:0016829;GO:0018826;GO:0003824;GO:0030170	cellular_component;molecular_function;biological_process;molecular_function;molecular_function;molecular_function;molecular_function	CC:cytoplasm;MF:carbon-sulfur lyase activity;BP:transsulfuration;MF:lyase activity;MF:methionine gamma-lyase activity;MF:catalytic activity;MF:pyridoxal phosphate binding	K01761	E4.4.1.11	map00270;map00450	Cysteine and methionine metabolism;Selenocompound metabolism
HU06G01661	4	1.57396e-55	0.564723	0.325	0.064	2.3016e-51	GO:0016021	cellular_component	CC:integral component of membrane
HU08G02191	5	6.94517e-58	0.56454	0.618	0.14	1.01559e-53	GO:0003700;GO:0005634;GO:0003677	molecular_function;cellular_component;molecular_function	MF:transcription factor activity, sequence-specific DNA binding;CC:nucleus;MF:DNA binding	K09286	EREBP
HU06G00701	7	2.35605e-10	0.564521	0.676	0.346	3.44524e-06	GO:0004640;GO:0000162;GO:0004425;GO:0006568	molecular_function;biological_process;molecular_function;biological_process	MF:phosphoribosylanthranilate isomerase activity;BP:tryptophan biosynthetic process;MF:indole-3-glycerol-phosphate synthase activity;BP:tryptophan metabolic process	K01609	trpC	map00400	Phenylalanine, tyrosine and tryptophan biosynthesis
HU09G00259	5	1.89161e-22	0.564427	0.865	0.521	2.76609e-18	GO:0005975;GO:0004553	biological_process;molecular_function	BP:carbohydrate metabolic process;MF:hydrolase activity, hydrolyzing O-glycosyl compounds
HU09G00774	7	3.03129e-26	0.564354	0.515	0.107	4.43266e-22	GO:0018024	molecular_function	MF:histone-lysine N-methyltransferase activity
HU10G00677	5	2.48677e-26	0.56407	0.584	0.243	3.63641e-22	GO:0016021	cellular_component	CC:integral component of membrane
HU03G01420	6	2.83918e-18	0.563824	0.969	0.788	4.15173e-14	GO:0005618;GO:0016787;GO:0005576;GO:0071555	cellular_component;molecular_function;cellular_component;biological_process	CC:cell wall;MF:hydrolase activity;CC:extracellular region;BP:cell wall organization	K19882	NOTUM
HU02G02947	4	4.51616e-64	0.563632	0.298	0.045	6.60399e-60	GO:0006624;GO:0051603;GO:0008233;GO:0004197;GO:0005773	biological_process;biological_process;molecular_function;molecular_function;cellular_component	BP:vacuolar protein processing;BP:proteolysis involved in cellular protein catabolic process;MF:peptidase activity;MF:cysteine-type endopeptidase activity;CC:vacuole	K01369	LGMN
HU11G01832	3	9.19258e-50	0.5634	0.712	0.308	1.34423e-45
HU11G01856	7	9.36539e-13	0.563004	0.588	0.232	1.3695e-08	GO:0003824	molecular_function	MF:catalytic activity	K01115	PLD1_2	map00565;map00564;map04144	Ether lipid metabolism;Glycerophospholipid metabolism;Endocytosis
HU09G00512	2	7.42269e-46	0.562544	0.695	0.376	1.08542e-41	GO:0019748;GO:0016747;GO:0004185	biological_process;molecular_function;molecular_function	BP:secondary metabolic process;MF:transferase activity, transferring acyl groups other than amino-acyl groups;MF:serine-type carboxypeptidase activity	K16296	SCPL-I
HU04G01340	5	8.05928e-28	0.562325	0.702	0.33	1.17851e-23	GO:0006457;GO:0005783;GO:0030968;GO:0016021;GO:0051082;GO:0005789;GO:0005509	biological_process;cellular_component;biological_process;cellular_component;molecular_function;cellular_component;molecular_function	BP:protein folding;CC:endoplasmic reticulum;BP:endoplasmic reticulum unfolded protein response;CC:integral component of membrane;MF:unfolded protein binding;CC:endoplasmic reticulum membrane;MF:calcium ion binding	K08054	CANX	map04145;map04141	Phagosome;Protein processing in endoplasmic reticulum
HU03G01422	1	1.10195e-35	0.561822	0.798	0.656	1.61138e-31
HU09G01361	3	2.63635e-42	0.561645	0.997	0.946	3.85514e-38
HU10G00887	3	1.19263e-76	0.561569	0.484	0.107	1.74398e-72	GO:0048046	cellular_component	CC:apoplast
HU01G00674	7	8.32738e-10	0.561549	0.912	0.647	1.21771e-05	GO:0016779;GO:0016020;GO:0016042;GO:0070290;GO:0005509;GO:0004630;GO:0046470	molecular_function;cellular_component;biological_process;molecular_function;molecular_function;molecular_function;biological_process	MF:nucleotidyltransferase activity;CC:membrane;BP:lipid catabolic process;MF:N-acylphosphatidylethanolamine-specific phospholipase D activity;MF:calcium ion binding;MF:phospholipase D activity;BP:phosphatidylcholine metabolic process	K01115	PLD1_2	map00565;map00564;map04144	Ether lipid metabolism;Glycerophospholipid metabolism;Endocytosis
HU07G01160	7	1.26866e-22	0.561534	0.529	0.126	1.85516e-18	GO:0006012;GO:0016021;GO:0003978	biological_process;cellular_component;molecular_function	BP:galactose metabolic process;CC:integral component of membrane;MF:UDP-glucose 4-epimerase activity	K12448	UXE, uxe	map00520	Amino sugar and nucleotide sugar metabolism
HU11G00570	3	6.13446e-29	0.561271	0.788	0.494	8.97042e-25	GO:0050661;GO:0050660;GO:0016709;GO:0016021;GO:0005789;GO:0003958;GO:0010181;GO:0005829;GO:0016491	molecular_function;molecular_function;molecular_function;cellular_component;cellular_component;molecular_function;molecular_function;cellular_component;molecular_function	MF:NADP binding;MF:flavin adenine dinucleotide binding;MF:oxidoreductase activity, acting on paired donors, with incorporation or reduction of molecular oxygen, NAD(P)H as one donor, and incorporation of one atom of oxygen;CC:integral component of membrane;CC:endoplasmic reticulum membrane;MF:NADPH-hemoprotein reductase activity;MF:FMN binding;CC:cytosol;MF:oxidoreductase activity	K00327	POR
HU03G02410	2	3.06366e-37	0.560969	0.72	0.371	4.47998e-33	GO:0048046;GO:0005618;GO:0030145;GO:0045735	cellular_component;cellular_component;molecular_function;molecular_function	CC:apoplast;CC:cell wall;MF:manganese ion binding;MF:nutrient reservoir activity
HU08G00009	7	2.56499e-18	0.560722	0.706	0.245	3.75079e-14	GO:0016021	cellular_component	CC:integral component of membrane
HU04G01854	3	3.22531e-41	0.560719	0.82	0.424	4.71638e-37	GO:0046556;GO:0045493;GO:0008422;GO:0009505;GO:0102483;GO:0004553;GO:0031222;GO:0005975;GO:0009044	molecular_function;biological_process;molecular_function;cellular_component;molecular_function;molecular_function;biological_process;biological_process;molecular_function	MF:alpha-L-arabinofuranosidase activity;BP:xylan catabolic process;MF:beta-glucosidase activity;CC:plant-type cell wall;MF:scopolin beta-glucosidase activity;MF:hydrolase activity, hydrolyzing O-glycosyl compounds;BP:arabinan catabolic process;BP:carbohydrate metabolic process;MF:xylan 1,4-beta-xylosidase activity
HU02G03003	7	4.32641e-10	0.559293	0.647	0.332	6.32651e-06	GO:0004674;GO:0005524	molecular_function;molecular_function	MF:protein serine/threonine kinase activity;MF:ATP binding	K08790	STK38, NDR
HU03G00852	6	3.55204e-16	0.559003	0.907	0.749	5.19414e-12	GO:0006878;GO:0005623;GO:0030001;GO:0019904;GO:0046686;GO:0046872;GO:0009507	biological_process;cellular_component;biological_process;molecular_function;biological_process;molecular_function;cellular_component	BP:cellular copper ion homeostasis;CC:cell;BP:metal ion transport;MF:protein domain specific binding;BP:response to cadmium ion;MF:metal ion binding;CC:chloroplast	K07213	ATOX1, ATX1, copZ, golB
HU11G00904	3	1.32101e-46	0.55849	0.621	0.254	1.93171e-42	GO:0071949;GO:0016491	molecular_function;molecular_function	MF:FAD binding;MF:oxidoreductase activity
HU06G00392	6	1.20858e-18	0.558258	0.55	0.234	1.76731e-14	GO:0015086;GO:2000379;GO:0005773;GO:0016021;GO:0005774;GO:0055072;GO:0042742;GO:0005384;GO:0046873	molecular_function;biological_process;cellular_component;cellular_component;cellular_component;biological_process;biological_process;molecular_function;molecular_function	MF:cadmium ion transmembrane transporter activity;BP:positive regulation of reactive oxygen species metabolic process;CC:vacuole;CC:integral component of membrane;CC:vacuolar membrane;BP:iron ion homeostasis;BP:defense response to bacterium;MF:manganese ion transmembrane transporter activity;MF:metal ion transmembrane transporter activity	K21398	SLC11A2, DMT1, NRAMP2
HU03G02981	7	1.2171e-15	0.557625	0.662	0.245	1.77977e-11	GO:0022857;GO:0016021	molecular_function;cellular_component	MF:transmembrane transporter activity;CC:integral component of membrane	K08193	SLC17A
HU05G00882	7	2.07149e-11	0.55734	0.941	0.679	3.02914e-07	GO:0005524;GO:0004672	molecular_function;molecular_function	MF:ATP binding;MF:protein kinase activity	K08269	ULK2, ATG1	map04136	Autophagy - other
HU10G00062	5	1.71833e-30	0.557103	0.691	0.293	2.51271e-26
HU01G00027	7	1.38379e-15	0.556559	0.588	0.202	2.02351e-11	GO:0016021;GO:0016740;GO:0015019	cellular_component;molecular_function;molecular_function	CC:integral component of membrane;MF:transferase activity;MF:heparan-alpha-glucosaminide N-acetyltransferase activity	K10532	HGSNAT	map00531	Glycosaminoglycan degradation
HU05G00744	4	3.96501e-24	0.555806	0.87	0.712	5.79804e-20
HU08G01900	2	2.23966e-48	0.555656	0.725	0.392	3.27506e-44	GO:0005947;GO:0007584;GO:0005739;GO:0003824;GO:0003826;GO:0003863;GO:0009083	cellular_component;biological_process;cellular_component;molecular_function;molecular_function;molecular_function;biological_process	CC:mitochondrial alpha-ketoglutarate dehydrogenase complex;BP:response to nutrient;CC:mitochondrion;MF:catalytic activity;MF:alpha-ketoacid dehydrogenase activity;MF:3-methyl-2-oxobutanoate dehydrogenase (2-methylpropanoyl-transferring) activity;BP:branched-chain amino acid catabolic process	K00167	BCKDHB, bkdA2	map00280;map00640	Valine, leucine and isoleucine degradation;Propanoate metabolism
HU02G01423	3	1.06299e-68	0.555369	0.526	0.139	1.55441e-64	GO:0003700;GO:0043565;GO:0005634	molecular_function;molecular_function;cellular_component	MF:transcription factor activity, sequence-specific DNA binding;MF:sequence-specific DNA binding;CC:nucleus	K13424	WRKY33	map04016;map04626	MAPK signaling pathway - plant;Plant-pathogen interaction
HU11G01908	5	2.59644e-25	0.555367	0.978	0.838	3.79677e-21	GO:0016813;GO:0008783;GO:0046872;GO:0033389;GO:0004053	molecular_function;molecular_function;molecular_function;biological_process;molecular_function	MF:hydrolase activity, acting on carbon-nitrogen (but not peptide) bonds, in linear amidines;MF:agmatinase activity;MF:metal ion binding;BP:putrescine biosynthetic process from arginine, using agmatinase;MF:arginase activity	K01476	E3.5.3.1, rocF, arg	map00220;map00330	Arginine biosynthesis;Arginine and proline metabolism
HU02G00010	1	1.35621e-41	0.555363	0.874	0.724	1.98318e-37	GO:0009845;GO:0009793;GO:0010029;GO:0098755	biological_process;biological_process;biological_process;biological_process	BP:seed germination;BP:embryo development ending in seed dormancy;BP:regulation of seed germination;BP:maintenance of seed dormancy by absisic acid
HU04G01716	3	5.68417e-48	0.554691	0.673	0.287	8.31196e-44	GO:0046872;GO:0004722;GO:0004724	molecular_function;molecular_function;molecular_function	MF:metal ion binding;MF:protein serine/threonine phosphatase activity;MF:magnesium-dependent protein serine/threonine phosphatase activity	K14803	PTC2_3
HU06G00646	3	2.94591e-123	0.554497	0.386	0.036	4.3078e-119	GO:0003735;GO:0015934;GO:0006412	molecular_function;cellular_component;biological_process	MF:structural constituent of ribosome;CC:large ribosomal subunit;BP:translation
HU10G00807	5	1.03497e-22	0.554414	0.792	0.441	1.51344e-18	GO:0051119;GO:0016021;GO:0005886;GO:0008643	molecular_function;cellular_component;cellular_component;biological_process	MF:sugar transmembrane transporter activity;CC:integral component of membrane;CC:plasma membrane;BP:carbohydrate transport	K15382	SLC50A, SWEET
HU05G01614	7	6.84733e-14	0.554033	0.676	0.275	1.00128e-09
HU03G00249	3	2.53807e-91	0.553978	0.458	0.079	3.71142e-87	GO:0043531	molecular_function	MF:ADP binding
HU03G01777	2	1.63527e-51	0.553809	0.673	0.321	2.39126e-47	GO:0003735;GO:0006412;GO:0005840	molecular_function;biological_process;cellular_component	MF:structural constituent of ribosome;BP:translation;CC:ribosome	K02903	RP-L28e, RPL28	map03010	Ribosome
HU06G02167	2	1.6196e-45	0.553685	0.698	0.375	2.36834e-41	GO:0005887;GO:0022857;GO:0046323;GO:0016021;GO:0005366	cellular_component;molecular_function;biological_process;cellular_component;molecular_function	CC:integral component of plasma membrane;MF:transmembrane transporter activity;BP:glucose import;CC:integral component of membrane;MF:myo-inositol	K08150	SLC2A13, ITR
HU01G00880	5	2.42428e-48	0.553344	0.567	0.145	3.54502e-44	GO:0006355;GO:0005634;GO:0003677	biological_process;cellular_component;molecular_function	BP:regulation of transcription, DNA-templated;CC:nucleus;MF:DNA binding
HU05G00712	2	3.61984e-57	0.553242	1	0.985	5.29329e-53	GO:0005737;GO:0006879;GO:0004322;GO:0006880;GO:0005623;GO:0008198;GO:0008199;GO:0006826;GO:0005506	cellular_component;biological_process;molecular_function;biological_process;cellular_component;molecular_function;molecular_function;biological_process;molecular_function	CC:cytoplasm;BP:cellular iron ion homeostasis;MF:ferroxidase activity;BP:intracellular sequestering of iron ion;CC:cell;MF:ferrous iron binding;MF:ferric iron binding;BP:iron ion transport;MF:iron ion binding	K00522	FTH1
HU08G00843	3	5.18674e-92	0.55312	0.536	0.109	7.58456e-88	GO:0005737;GO:0007346;GO:0032147;GO:0031098;GO:0004674;GO:0005524;GO:0023014	cellular_component;biological_process;biological_process;biological_process;molecular_function;molecular_function;biological_process	CC:cytoplasm;BP:regulation of mitotic cell cycle;BP:activation of protein kinase activity;BP:stress-activated protein kinase signaling cascade;MF:protein serine/threonine kinase activity;MF:ATP binding;BP:signal transduction by protein phosphorylation	K13413	MKK4_5	map04016;map04626;map04075	MAPK signaling pathway - plant;Plant-pathogen interaction;Plant hormone signal transduction
HU07G02309	4	5.61307e-16	0.553119	0.387	0.207	8.208e-12	GO:0003676	molecular_function	MF:nucleic acid binding
HU02G00187	4	3.95099e-21	0.553009	0.692	0.518	5.77754e-17	GO:0006508;GO:0005829;GO:0016920	biological_process;cellular_component;molecular_function	BP:proteolysis;CC:cytosol;MF:pyroglutamyl-peptidase activity	K01304	pcp
HU03G02959	4	2.53056e-70	0.553006	0.342	0.056	3.70044e-66	GO:0016021;GO:0016301	cellular_component;molecular_function	CC:integral component of membrane;MF:kinase activity
HU01G02514	5	8.0218e-55	0.552487	0.421	0.077	1.17303e-50	GO:0005737;GO:0005634;GO:0004842	cellular_component;cellular_component;molecular_function	CC:cytoplasm;CC:nucleus;MF:ubiquitin-protein transferase activity
HU02G01191	4	1.47399e-15	0.551998	0.64	0.479	2.15541e-11
HU02G00446	7	9.21369e-09	0.551792	0.765	0.458	0.000134732	GO:0009751;GO:0005741;GO:0020037;GO:1900425;GO:0009814;GO:0016021;GO:0016301;GO:0006979;GO:2000031;GO:0016462;GO:0042744;GO:0002237;GO:1902289;GO:0010113;GO:0002239;GO:0046872;GO:0004601;GO:0005524	biological_process;cellular_component;molecular_function;biological_process;biological_process;cellular_component;molecular_function;biological_process;biological_process;molecular_function;biological_process;biological_process;biological_process;biological_process;biological_process;molecular_function;molecular_function;molecular_function	BP:response to salicylic acid;CC:mitochondrial outer membrane;MF:heme binding;BP:negative regulation of defense response to bacterium;BP:defense response, incompatible interaction;CC:integral component of membrane;MF:kinase activity;BP:response to oxidative stress;BP:regulation of salicylic acid mediated signaling pathway;MF:pyrophosphatase activity;BP:hydrogen peroxide catabolic process;BP:respo…	K00876	udk, UCK	map00240	Pyrimidine metabolism
HU09G01339	7	7.55436e-15	0.551646	0.574	0.196	1.10467e-10	GO:0043565;GO:0009751;GO:0010200;GO:0044212;GO:0003700;GO:0005634;GO:0009611;GO:0050832;GO:0045892;GO:0042742;GO:0002237;GO:0031347	molecular_function;biological_process;biological_process;molecular_function;molecular_function;cellular_component;biological_process;biological_process;biological_process;biological_process;biological_process;biological_process	MF:sequence-specific DNA binding;BP:response to salicylic acid;BP:response to chitin;MF:transcription regulatory region DNA binding;MF:transcription factor activity, sequence-specific DNA binding;CC:nucleus;BP:response to wounding;BP:defense response to fungus;BP:negative regulation of transcription, DNA-templated;BP:defense response to bacterium;BP:response to molecule of bacterial origin;BP:reg…
HU04G01848	5	1.70772e-24	0.551619	0.876	0.523	2.4972e-20	GO:0006457;GO:0051082	biological_process;molecular_function	BP:protein folding;MF:unfolded protein binding	K09517	DNAJB11	map04141	Protein processing in endoplasmic reticulum
HU10G00417	5	8.10255e-31	0.550497	0.652	0.249	1.18484e-26	GO:0010115;GO:0009408	biological_process;biological_process	BP:regulation of abscisic acid biosynthetic process;BP:response to heat
HU0G00161	1	1.96747e-43	0.550171	0.361	0.134	2.87703e-39	GO:0005840;GO:0005739	cellular_component;cellular_component	CC:ribosome;CC:mitochondrion
HU08G01732	5	3.28223e-33	0.549646	0.579	0.204	4.79961e-29
HU05G01047	7	4.21834e-13	0.549591	0.765	0.364	6.16848e-09
HU01G00251	3	3.86495e-132	0.548993	0.438	0.045	5.65172e-128	GO:0043565;GO:0005634;GO:0008270;GO:0045893	molecular_function;cellular_component;molecular_function;biological_process	MF:sequence-specific DNA binding;CC:nucleus;MF:zinc ion binding;BP:positive regulation of transcription, DNA-templated
HU02G00306	3	9.04781e-51	0.548707	0.592	0.216	1.32306e-46	GO:0030176;GO:0016021;GO:0008643;GO:0022857;GO:0005460;GO:0030173;GO:0072334;GO:0005459;GO:0055085	cellular_component;cellular_component;biological_process;molecular_function;molecular_function;cellular_component;biological_process;molecular_function;biological_process	CC:integral component of endoplasmic reticulum membrane;CC:integral component of membrane;BP:carbohydrate transport;MF:transmembrane transporter activity;MF:UDP-glucose transmembrane transporter activity;CC:integral component of Golgi membrane;BP:UDP-galactose transmembrane transport;MF:UDP-galactose transmembrane transporter activity;BP:transmembrane transport	K15275	SLC35B1
HU01G00154	2	4.41099e-42	0.548155	0.914	0.802	6.4502e-38	GO:0005737;GO:0003723	cellular_component;molecular_function	CC:cytoplasm;MF:RNA binding	K13126	PABPC	map03018;map03015	RNA degradation;mRNA surveillance pathway
HU11G01840	5	3.28304e-23	0.548018	0.927	0.662	4.80079e-19
HU04G01466	7	1.35963e-21	0.547799	0.706	0.206	1.98818e-17	GO:0010582;GO:0043565;GO:0044212;GO:0003700;GO:0005634;GO:0007275;GO:0045944;GO:0000977;GO:0000976;GO:0046983;GO:0008134;GO:0000981	biological_process;molecular_function;molecular_function;molecular_function;cellular_component;biological_process;biological_process;molecular_function;molecular_function;molecular_function;molecular_function;molecular_function	BP:floral meristem determinacy;MF:sequence-specific DNA binding;MF:transcription regulatory region DNA binding;MF:transcription factor activity, sequence-specific DNA binding;CC:nucleus;BP:multicellular organism development;BP:positive regulation of transcription from RNA polymerase II promoter;MF:RNA polymerase II regulatory region sequence-specific DNA binding;MF:transcription regulatory region…	K09264	K09264
HU06G01687	3	5.05293e-47	0.546562	0.676	0.278	7.3889e-43	GO:0005524	molecular_function	MF:ATP binding	K03283	HSPA1s	map04144;map04141;map03040	Endocytosis;Protein processing in endoplasmic reticulum;Spliceosome
HU08G01965	7	2.01229e-17	0.546246	0.603	0.194	2.94257e-13	GO:0045261;GO:0015986;GO:0046933	cellular_component;biological_process;molecular_function	CC:proton-transporting ATP synthase complex, catalytic core F(1;BP:ATP synthesis coupled proton transport;MF:proton-transporting ATP synthase activity, rotational mechanism
HU02G00174	7	4.75957e-12	0.545459	0.706	0.33	6.95992e-08	GO:0016787;GO:0016021	molecular_function;cellular_component	MF:hydrolase activity;CC:integral component of membrane
HU10G01170	3	1.24844e-55	0.54492	0.51	0.157	1.82559e-51	GO:0005634;GO:0003677	cellular_component;molecular_function	CC:nucleus;MF:DNA binding
HU11G01396	3	7.78728e-36	0.544899	0.837	0.473	1.13873e-31
HU07G00856	3	5.20211e-46	0.54478	0.69	0.284	7.60704e-42	GO:0005618;GO:0005975;GO:0004565;GO:0030246;GO:0005773	cellular_component;biological_process;molecular_function;molecular_function;cellular_component	CC:cell wall;BP:carbohydrate metabolic process;MF:beta-galactosidase activity;MF:carbohydrate binding;CC:vacuole
HU08G00498	3	1.2005e-58	0.544552	0.588	0.189	1.75549e-54	GO:0006631;GO:0003857;GO:0005777;GO:0070403	biological_process;molecular_function;cellular_component;molecular_function	BP:fatty acid metabolic process;MF:3-hydroxyacyl-CoA dehydrogenase activity;CC:peroxisome;MF:NAD+ binding	K00074	paaH, hbd, fadB, mmgB	map00360;map00650	Phenylalanine metabolism;Butanoate metabolism
HU08G00936	2	5.69744e-57	0.544235	1	0.944	8.33137e-53	GO:0003868;GO:0046872;GO:0009072	molecular_function;molecular_function;biological_process	MF:4-hydroxyphenylpyruvate dioxygenase activity;MF:metal ion binding;BP:aromatic amino acid family metabolic process	K00457	HPD, hppD	map00130;map00360;map00350;map01240	Ubiquinone and other terpenoid-quinone biosynthesis;Phenylalanine metabolism;Tyrosine metabolism;Biosynthesis of cofactors
HU09G00108	3	1.61111e-34	0.544229	0.742	0.388	2.35593e-30	GO:0005737;GO:0006986;GO:0030968;GO:0042623;GO:0031072;GO:0005634;GO:0016020;GO:0044183;GO:0005788;GO:0051787;GO:0051082;GO:0016887;GO:0030433;GO:0042026;GO:0034663;GO:0051085;GO:0005524;GO:0034620	cellular_component;biological_process;biological_process;molecular_function;molecular_function;cellular_component;cellular_component;molecular_function;cellular_component;molecular_function;molecular_function;molecular_function;biological_process;biological_process;cellular_component;biological_process;molecular_function;biological_process	CC:cytoplasm;BP:response to unfolded protein;BP:endoplasmic reticulum unfolded protein response;MF:ATPase activity, coupled;MF:heat shock protein binding;CC:nucleus;CC:membrane;MF:protein binding involved in protein folding;CC:endoplasmic reticulum lumen;MF:misfolded protein binding;MF:unfolded protein binding;MF:ATPase activity;BP:ER-associated ubiquitin-dependent protein catabolic process;BP:pr…	K09490	HSPA5, BIP	map03060;map04141	Protein export;Protein processing in endoplasmic reticulum
HU02G01178	2	9.43854e-41	0.544153	0.891	0.67	1.3802e-36	GO:0052654;GO:0052655;GO:0052656;GO:0009082	molecular_function;molecular_function;molecular_function;biological_process	MF:L-leucine transaminase activity;MF:L-valine transaminase activity;MF:L-isoleucine transaminase activity;BP:branched-chain amino acid biosynthetic process	K00826	E2.6.1.42, ilvE	map00280;map01240;map00270;map00290;map00966;map00770	Valine, leucine and isoleucine degradation;Biosynthesis of cofactors;Cysteine and methionine metabolism;Valine, leucine and isoleucine biosynthesis;Glucosinolate biosynthesis;Pantothenate and CoA biosynthesis
HU04G01327	2	6.39883e-73	0.543879	0.47	0.128	9.35701e-69	GO:0016021;GO:0005886;GO:0008643	cellular_component;cellular_component;biological_process	CC:integral component of membrane;CC:plasma membrane;BP:carbohydrate transport	K15382	SLC50A, SWEET
HU06G02230	5	9.82217e-37	0.543355	0.657	0.233	1.4363e-32	GO:0070971;GO:0005794;GO:0006888;GO:0005783;GO:0006886;GO:0003924;GO:0016050;GO:0061024;GO:0003400;GO:0005525;GO:0070863;GO:0030127;GO:0016192	cellular_component;cellular_component;biological_process;cellular_component;biological_process;molecular_function;biological_process;biological_process;biological_process;molecular_function;biological_process;cellular_component;biological_process	CC:endoplasmic reticulum exit site;CC:Golgi apparatus;BP:ER to Golgi vesicle-mediated transport;CC:endoplasmic reticulum;BP:intracellular protein transport;MF:GTPase activity;BP:vesicle organization;BP:membrane organization;BP:regulation of COPII vesicle coating;MF:GTP binding;BP:positive regulation of protein exit from endoplasmic reticulum;CC:COPII vesicle coat;BP:vesicle-mediated transport	K07953	SAR1	map04141	Protein processing in endoplasmic reticulum
HU02G01400	7	5.63544e-13	0.542455	0.632	0.27	8.24071e-09	GO:0003729	molecular_function	MF:mRNA binding
HU10G00659	7	1.83369e-33	0.542095	0.397	0.052	2.68141e-29	GO:0043631;GO:0004652;GO:0031123;GO:0003723	biological_process;molecular_function;biological_process;molecular_function	BP:RNA polyadenylation;MF:polynucleotide adenylyltransferase activity;BP:RNA 3'-end processing;MF:RNA binding	K14376	PAP	map03015	mRNA surveillance pathway
HU09G00803	7	4.2464e-13	0.541773	0.662	0.287	6.20951e-09	GO:0005886;GO:0006955;GO:0010337;GO:0009626	cellular_component;biological_process;biological_process;biological_process	CC:plasma membrane;BP:immune response;BP:regulation of salicylic acid metabolic process;BP:plant-type hypersensitive response
HU06G01029	3	7.92311e-61	0.541481	0.592	0.182	1.1586e-56	GO:0051091	biological_process	BP:positive regulation of sequence-specific DNA binding transcription factor activity
HU01G02081	4	5.18706e-28	0.540663	0.986	0.889	7.58503e-24	GO:0004252	molecular_function	MF:serine-type endopeptidase activity
HU03G02361	5	5.58998e-17	0.540033	0.798	0.507	8.17423e-13
HU02G03022	7	1.46107e-08	0.540018	0.441	0.191	0.000213652				K03255	TIF31, CLU1
HU08G01604	1	2.02588e-28	0.539916	0.66	0.463	2.96244e-24	GO:0045454;GO:0003756;GO:0005623	biological_process;molecular_function;cellular_component	BP:cell redox homeostasis;MF:protein disulfide isomerase activity;CC:cell	K09580	PDIA1, P4HB	map04141	Protein processing in endoplasmic reticulum
HU10G00368	3	1.38316e-83	0.539234	0.48	0.096	2.02259e-79	GO:0016874	molecular_function	MF:ligase activity	K22378	RNF181
HU10G00616	5	9.2267e-25	0.539088	0.562	0.231	1.34922e-20	GO:0009507	cellular_component	CC:chloroplast	K18368	CSE	map00940	Phenylpropanoid biosynthesis
HU10G01308	1	2.22234e-56	0.538827	0.788	0.381	3.24972e-52	GO:0004451;GO:0046872;GO:0019752	molecular_function;molecular_function;biological_process	MF:isocitrate lyase activity;MF:metal ion binding;BP:carboxylic acid metabolic process	K01637	E4.1.3.1, aceA	map00630	Glyoxylate and dicarboxylate metabolism
HU10G00159	3	4.40494e-75	0.538751	0.5	0.115	6.44134e-71	GO:0008270	molecular_function	MF:zinc ion binding	K16285	XERICO
HU08G02103	5	2.20508e-25	0.537656	0.697	0.333	3.22448e-21	GO:0044877;GO:0000813;GO:0043328	molecular_function;cellular_component;biological_process	MF:macromolecular complex binding;CC:ESCRT I complex;BP:protein targeting to vacuole involved in ubiquitin-dependent protein catabolic process via the multivesicular body sorting pathway	K12184	VPS28	map04144	Endocytosis
HU11G00578	3	6.54041e-198	0.536851	0.408	0.017	9.56404e-194	GO:0043531	molecular_function	MF:ADP binding
HU06G00007	5	5.89853e-24	0.536405	0.663	0.313	8.62542e-20
HU03G01891	7	5.76534e-17	0.53566	0.515	0.151	8.43065e-13
HU02G02586	7	3.37501e-15	0.535411	0.588	0.2	4.93527e-11	GO:0016788	molecular_function	MF:hydrolase activity, acting on ester bonds
HU10G00361	7	9.95851e-12	0.534866	0.691	0.337	1.45623e-07	GO:0016787;GO:0016021;GO:0005524	molecular_function;cellular_component;molecular_function	MF:hydrolase activity;CC:integral component of membrane;MF:ATP binding	K01510	ENTPD1_3_8, CD39	map00240;map00230	Pyrimidine metabolism;Purine metabolism
HU10G00777	5	2.95758e-23	0.534222	0.994	0.92	4.32488e-19	GO:0016161;GO:0102229;GO:0000272	molecular_function;molecular_function;biological_process	MF:beta-amylase activity;MF:amylopectin maltohydrolase activity;BP:polysaccharide catabolic process
HU01G00240	4	1.80491e-34	0.533894	0.425	0.158	2.63931e-30
HU06G00012	3	1.17017e-34	0.533874	0.565	0.244	1.71115e-30	GO:0005576;GO:0008083;GO:0008283	cellular_component;molecular_function;biological_process	CC:extracellular region;MF:growth factor activity;BP:cell proliferation
HU01G00649	1	1.41238e-54	0.532764	0.971	0.668	2.06532e-50
HU08G01881	7	4.68094e-18	0.531956	0.706	0.237	6.84494e-14	GO:0051119;GO:0016021;GO:0005886;GO:0008643	molecular_function;cellular_component;cellular_component;biological_process	MF:sugar transmembrane transporter activity;CC:integral component of membrane;CC:plasma membrane;BP:carbohydrate transport	K15382	SLC50A, SWEET
HU10G00509	7	1.98623e-12	0.531683	0.868	0.458	2.90446e-08	GO:0005829	cellular_component	CC:cytosol
HU05G00712	6	1.09292e-16	0.531664	1	0.986	1.59818e-12	GO:0005737;GO:0006879;GO:0004322;GO:0006880;GO:0005623;GO:0008198;GO:0008199;GO:0006826;GO:0005506	cellular_component;biological_process;molecular_function;biological_process;cellular_component;molecular_function;molecular_function;biological_process;molecular_function	CC:cytoplasm;BP:cellular iron ion homeostasis;MF:ferroxidase activity;BP:intracellular sequestering of iron ion;CC:cell;MF:ferrous iron binding;MF:ferric iron binding;BP:iron ion transport;MF:iron ion binding	K00522	FTH1
HU07G00114	3	2.94741e-46	0.531547	0.699	0.302	4.30999e-42	GO:0046983	molecular_function	MF:protein dimerization activity
HU04G00430	3	2.02352e-45	0.531502	0.575	0.218	2.95899e-41	GO:0005509	molecular_function	MF:calcium ion binding	K06268	PPP3R, CNB
HU11G01106	3	3.46188e-42	0.530277	0.627	0.262	5.06231e-38	GO:0006952;GO:0005524;GO:0043531	biological_process;molecular_function;molecular_function	BP:defense response;MF:ATP binding;MF:ADP binding
HU03G00731	1	8.51117e-54	0.530225	1	0.96	1.24459e-49	GO:0005618;GO:0005975;GO:0004565;GO:0030246;GO:0005773	cellular_component;biological_process;molecular_function;molecular_function;cellular_component	CC:cell wall;BP:carbohydrate metabolic process;MF:beta-galactosidase activity;MF:carbohydrate binding;CC:vacuole
HU02G00201	4	6.49646e-20	0.53014	0.517	0.314	9.49977e-16				K07466	RFA1, RPA1, rpa	map03430;map03440;map03420;map03030	Mismatch repair;Homologous recombination;Nucleotide excision repair;DNA replication
HU08G01299	7	2.87651e-15	0.529403	0.632	0.235	4.20632e-11	GO:0000798;GO:0003682;GO:0008278;GO:0006302;GO:0007062	cellular_component;molecular_function;cellular_component;biological_process;biological_process	CC:nuclear cohesin complex;MF:chromatin binding;CC:cohesin complex;BP:double-strand break repair;BP:sister chromatid cohesion	K06670	SCC1, MCD1, RAD21
HU04G01686	5	1.20641e-18	0.529309	0.826	0.506	1.76413e-14	GO:0009819;GO:0016021;GO:0006355;GO:0045893;GO:0003677;GO:0005634	biological_process;cellular_component;biological_process;biological_process;molecular_function;cellular_component	BP:drought recovery;CC:integral component of membrane;BP:regulation of transcription, DNA-templated;BP:positive regulation of transcription, DNA-templated;MF:DNA binding;CC:nucleus
HU10G01086	7	6.00336e-12	0.528867	0.794	0.4	8.77871e-08	GO:0016787	molecular_function	MF:hydrolase activity
HU04G00054	5	2.07205e-13	0.528446	0.927	0.877	3.02996e-09
HU03G01420	4	2.22062e-18	0.528311	0.938	0.782	3.24721e-14	GO:0005618;GO:0016787;GO:0005576;GO:0071555	cellular_component;molecular_function;cellular_component;biological_process	CC:cell wall;MF:hydrolase activity;CC:extracellular region;BP:cell wall organization	K19882	NOTUM
HU11G01739	7	6.69112e-08	0.527743	0.794	0.469	0.000978443	GO:0009269;GO:0016021;GO:0005829	biological_process;cellular_component;cellular_component	BP:response to desiccation;CC:integral component of membrane;CC:cytosol
HU07G00967	5	2.69984e-19	0.52772	0.73	0.403	3.94798e-15	GO:0016021	cellular_component	CC:integral component of membrane
HU02G01332	5	3.29297e-51	0.527639	0.517	0.118	4.81531e-47	GO:0008270;GO:0016491	molecular_function;molecular_function	MF:zinc ion binding;MF:oxidoreductase activity	K00121	frmA, ADH5, adhC	map00010;map00071;map00350;map00620	Glycolysis / Gluconeogenesis;Fatty acid degradation;Tyrosine metabolism;Pyruvate metabolism
HU11G01558	2	2.61877e-47	0.527444	0.643	0.315	3.82943e-43	GO:0005737;GO:0004399;GO:0009570;GO:0005829;GO:0051287;GO:0000105;GO:0046872	cellular_component;molecular_function;cellular_component;cellular_component;molecular_function;biological_process;molecular_function	CC:cytoplasm;MF:histidinol dehydrogenase activity;CC:chloroplast stroma;CC:cytosol;MF:NAD binding;BP:histidine biosynthetic process;MF:metal ion binding	K00013	hisD	map00340	Histidine metabolism
HU07G00098	7	1.06914e-13	0.527143	0.676	0.279	1.5634e-09	GO:0005216;GO:0016021;GO:0005886	molecular_function;cellular_component;cellular_component	MF:ion channel activity;CC:integral component of membrane;CC:plasma membrane	K05391	CNGC	map04626	Plant-pathogen interaction
HU08G00452	7	4.26702e-09	0.526897	0.809	0.512	6.23967e-05	GO:0003824;GO:0005886	molecular_function;cellular_component	MF:catalytic activity;CC:plasma membrane
HU02G00620	5	6.29504e-33	0.525995	0.674	0.263	9.20524e-29	GO:0005262;GO:0016021;GO:0015292;GO:0005739;GO:0051560	molecular_function;cellular_component;molecular_function;cellular_component;biological_process	MF:calcium channel activity;CC:integral component of membrane;MF:uniporter activity;CC:mitochondrion;BP:mitochondrial calcium ion homeostasis	K20858	MCU
HU02G02446	2	2.0958e-37	0.525977	0.752	0.467	3.06469e-33				K01240	URH1	map00240;map00760	Pyrimidine metabolism;Nicotinate and nicotinamide metabolism
HU05G01343	3	1.33093e-85	0.525232	0.474	0.09	1.94622e-81
HU01G00526	1	4.95469e-66	0.525209	0.489	0.148	7.24524e-62	GO:0005576;GO:0005615	cellular_component;cellular_component	CC:extracellular region;CC:extracellular space	K13449	PR1	map04016;map04626;map04075	MAPK signaling pathway - plant;Plant-pathogen interaction;Plant hormone signal transduction
HU05G00459	7	1.29521e-08	0.52496	0.721	0.413	0.000189399	GO:0061630;GO:0008270;GO:0003676;GO:0006397	molecular_function;molecular_function;molecular_function;biological_process	MF:ubiquitin protein ligase activity;MF:zinc ion binding;MF:nucleic acid binding;BP:mRNA processing	K10624	RBBP6
HU08G00408	2	2.2257e-47	0.524806	0.957	0.833	3.25464e-43
HU04G01403	2	7.62811e-50	0.524505	0.625	0.281	1.11546e-45	GO:0003700;GO:0043565;GO:0048831;GO:2000032;GO:0005634	molecular_function;molecular_function;biological_process;biological_process;cellular_component	MF:transcription factor activity, sequence-specific DNA binding;MF:sequence-specific DNA binding;BP:regulation of shoot system development;BP:regulation of secondary shoot formation;CC:nucleus
HU02G01225	2	5.22621e-70	0.524359	1	0.997	7.64229e-66	GO:0006355;GO:0005634;GO:0009734;GO:0003677	biological_process;cellular_component;biological_process;molecular_function	BP:regulation of transcription, DNA-templated;CC:nucleus;BP:auxin-activated signaling pathway;MF:DNA binding	K14486	K14486, ARF	map04075	Plant hormone signal transduction
HU01G00883	5	3.96268e-54	0.523999	0.489	0.101	5.79463e-50	GO:0046872;GO:0016791	molecular_function;molecular_function	MF:metal ion binding;MF:phosphatase activity	K13248	PHOSPHO2	map00750;map01240	Vitamin B6 metabolism;Biosynthesis of cofactors
HU10G01696	3	1.35785e-49	0.523756	0.565	0.201	1.98558e-45	GO:0016874;GO:0016021;GO:0044390;GO:0006511;GO:0071712;GO:0046872;GO:0061630	molecular_function;cellular_component;molecular_function;biological_process;biological_process;molecular_function;molecular_function	MF:ligase activity;CC:integral component of membrane;MF:ubiquitin-like protein conjugating enzyme binding;BP:ubiquitin-dependent protein catabolic process;BP:ER-associated misfolded protein catabolic process;MF:metal ion binding;MF:ubiquitin protein ligase activity	K10666	RNF5	map04141	Protein processing in endoplasmic reticulum
HU08G00498	5	1.60332e-26	0.52367	0.534	0.207	2.34453e-22	GO:0006631;GO:0003857;GO:0005777;GO:0070403	biological_process;molecular_function;cellular_component;molecular_function	BP:fatty acid metabolic process;MF:3-hydroxyacyl-CoA dehydrogenase activity;CC:peroxisome;MF:NAD+ binding	K00074	paaH, hbd, fadB, mmgB	map00360;map00650	Phenylalanine metabolism;Butanoate metabolism
HU08G02035	5	2.03707e-21	0.523656	0.758	0.413	2.9788e-17	GO:0016021;GO:0005524;GO:0004672	cellular_component;molecular_function;molecular_function	CC:integral component of membrane;MF:ATP binding;MF:protein kinase activity
HU04G00384	4	5.28254e-25	0.523196	0.901	0.667	7.72466e-21	GO:0005737;GO:0016846;GO:0019346;GO:0016829;GO:0018826;GO:0003824;GO:0030170	cellular_component;molecular_function;biological_process;molecular_function;molecular_function;molecular_function;molecular_function	CC:cytoplasm;MF:carbon-sulfur lyase activity;BP:transsulfuration;MF:lyase activity;MF:methionine gamma-lyase activity;MF:catalytic activity;MF:pyridoxal phosphate binding	K01761	E4.4.1.11	map00270;map00450	Cysteine and methionine metabolism;Selenocompound metabolism
HU05G01243	7	1.94163e-11	0.523151	0.985	0.884	2.83925e-07	GO:0003964;GO:0015074;GO:0003676	molecular_function;biological_process;molecular_function	MF:RNA-directed DNA polymerase activity;BP:DNA integration;MF:nucleic acid binding
HU08G00999	4	2.69236e-49	0.522775	0.26	0.046	3.93704e-45	GO:0016021;GO:0055085	cellular_component;biological_process	CC:integral component of membrane;BP:transmembrane transport
HU01G00707	3	5.33064e-32	0.522305	0.739	0.403	7.79499e-28	GO:0031969;GO:0016021;GO:0005471;GO:0005524	cellular_component;cellular_component;molecular_function;molecular_function	CC:chloroplast membrane;CC:integral component of membrane;MF:ATP;MF:ATP binding	K03301	TC.AAA
HU02G01178	5	4.81135e-22	0.520969	0.949	0.684	7.03563e-18	GO:0052654;GO:0052655;GO:0052656;GO:0009082	molecular_function;molecular_function;molecular_function;biological_process	MF:L-leucine transaminase activity;MF:L-valine transaminase activity;MF:L-isoleucine transaminase activity;BP:branched-chain amino acid biosynthetic process	K00826	E2.6.1.42, ilvE	map00280;map01240;map00270;map00290;map00966;map00770	Valine, leucine and isoleucine degradation;Biosynthesis of cofactors;Cysteine and methionine metabolism;Valine, leucine and isoleucine biosynthesis;Glucosinolate biosynthesis;Pantothenate and CoA biosynthesis
HU11G01141	2	1.98009e-48	0.520813	0.977	0.888	2.89549e-44	GO:0016624;GO:0016021	molecular_function;cellular_component	MF:oxidoreductase activity, acting on the aldehyde or oxo group of donors, disulfide as acceptor;CC:integral component of membrane	K00166	BCKDHA, bkdA1	map00280;map00640	Valine, leucine and isoleucine degradation;Propanoate metabolism
HU11G01396	5	9.24945e-21	0.52078	0.837	0.487	1.35255e-16
HU05G01989	7	9.12488e-08	0.520498	0.544	0.252	0.00133433	GO:0005975;GO:0009251;GO:0008422;GO:0004553	biological_process;biological_process;molecular_function;molecular_function	BP:carbohydrate metabolic process;BP:glucan catabolic process;MF:beta-glucosidase activity;MF:hydrolase activity, hydrolyzing O-glycosyl compounds	K05349	bglX	map00460;map00940;map00500	Cyanoamino acid metabolism;Phenylpropanoid biosynthesis;Starch and sucrose metabolism
HU01G00410	7	3.00504e-16	0.520306	0.647	0.227	4.39427e-12	GO:0030242	biological_process	BP:pexophagy	K17906	ATG2	map04136	Autophagy - other
HU06G00872	7	5.66385e-18	0.520237	0.485	0.132	8.28224e-14	GO:0034355;GO:0009435;GO:0005829;GO:0004514;GO:0004516	biological_process;biological_process;cellular_component;molecular_function;molecular_function	BP:NAD salvage;BP:NAD biosynthetic process;CC:cytosol;MF:nicotinate-nucleotide diphosphorylase (carboxylating) activity;MF:nicotinate phosphoribosyltransferase activity	K00763	pncB, NAPRT1	map00760;map01240	Nicotinate and nicotinamide metabolism;Biosynthesis of cofactors
HU11G00313	7	1.73291e-13	0.519787	0.618	0.244	2.53404e-09	GO:0005737;GO:0007015;GO:0000146;GO:0031982;GO:0051015;GO:0005623;GO:0003779;GO:0016459;GO:0030898;GO:0030050;GO:0003774;GO:0005524;GO:0015629	cellular_component;biological_process;molecular_function;cellular_component;molecular_function;cellular_component;molecular_function;cellular_component;molecular_function;biological_process;molecular_function;molecular_function;cellular_component	CC:cytoplasm;BP:actin filament organization;MF:microfilament motor activity;CC:vesicle;MF:actin filament binding;CC:cell;MF:actin binding;CC:myosin complex;MF:actin-dependent ATPase activity;BP:vesicle transport along actin filament;MF:motor activity;MF:ATP binding;CC:actin cytoskeleton	K10357	MYO5
HU06G02015	4	7.20841e-29	0.518912	0.408	0.167	1.05409e-24	GO:0034440;GO:0031408;GO:0046872;GO:0016702	biological_process;biological_process;molecular_function;molecular_function	BP:lipid oxidation;BP:oxylipin biosynthetic process;MF:metal ion binding;MF:oxidoreductase activity, acting on single donors with incorporation of molecular oxygen, incorporation of two atoms of oxygen	K15718	LOX1_5	map00591	Linoleic acid metabolism
HU05G01933	7	1.25353e-15	0.518671	0.471	0.134	1.83304e-11	GO:0005764;GO:0051603;GO:0004197;GO:0008234;GO:0005615	cellular_component;biological_process;molecular_function;molecular_function;cellular_component	CC:lysosome;BP:proteolysis involved in cellular protein catabolic process;MF:cysteine-type endopeptidase activity;MF:cysteine-type peptidase activity;CC:extracellular space
HU11G01315	3	9.37948e-48	0.518568	0.618	0.235	1.37156e-43
HU05G02147	7	3.02687e-10	0.518202	0.971	0.673	4.42619e-06	GO:0006508;GO:0004190;GO:0030163	biological_process;molecular_function;biological_process	BP:proteolysis;MF:aspartic-type endopeptidase activity;BP:protein catabolic process
HU02G02734	5	1.12316e-20	0.518055	0.764	0.431	1.6424e-16	GO:0016021	cellular_component	CC:integral component of membrane	K14209	SLC36A, PAT
HU07G00980	5	1.13391e-23	0.517863	0.86	0.499	1.65811e-19	GO:0005737;GO:0047134;GO:0005623;GO:0016671;GO:0045454;GO:0015035;GO:0006662	cellular_component;molecular_function;cellular_component;molecular_function;biological_process;molecular_function;biological_process	CC:cytoplasm;MF:protein-disulfide reductase activity;CC:cell;MF:oxidoreductase activity, acting on a sulfur group of donors, disulfide as acceptor;BP:cell redox homeostasis;MF:protein disulfide oxidoreductase activity;BP:glycerol ether metabolic process
HU02G02586	3	1.79748e-55	0.517623	0.552	0.175	2.62845e-51	GO:0016788	molecular_function	MF:hydrolase activity, acting on ester bonds
HU11G01396	7	6.58078e-08	0.517249	0.809	0.499	0.000962307
HU06G01153	4	9.21563e-31	0.516587	0.449	0.184	1.3476e-26	GO:0019318;GO:0030246;GO:0004034	biological_process;molecular_function;molecular_function	BP:hexose metabolic process;MF:carbohydrate binding;MF:aldose 1-epimerase activity	K01785	galM, GALM	map00010;map00052	Glycolysis / Gluconeogenesis;Galactose metabolism
HU03G01461	3	4.45137e-47	0.516279	0.523	0.181	6.50924e-43	GO:0005987;GO:0033926;GO:0005739;GO:0004575	biological_process;molecular_function;cellular_component;molecular_function	BP:sucrose catabolic process;MF:glycopeptide alpha-N-acetylgalactosaminidase activity;CC:mitochondrion;MF:sucrose alpha-glucosidase activity
HU06G00901	2	7.06127e-43	0.516107	0.745	0.428	1.03257e-38	GO:0006886;GO:0005774;GO:0019905;GO:0035494;GO:0031201;GO:0005483	biological_process;cellular_component;molecular_function;biological_process;cellular_component;molecular_function	BP:intracellular protein transport;CC:vacuolar membrane;MF:syntaxin binding;BP:SNARE complex disassembly;CC:SNARE complex;MF:soluble NSF attachment protein activity	K15296	NAPA, SNAPA, SEC17
HU01G00605	5	3.39808e-19	0.516056	0.64	0.332	4.96901e-15	GO:0016021;GO:0030247;GO:0005524;GO:0004672	cellular_component;molecular_function;molecular_function;molecular_function	CC:integral component of membrane;MF:polysaccharide binding;MF:ATP binding;MF:protein kinase activity
HU06G00471	7	6.43042e-10	0.515435	0.838	0.48	9.40321e-06	GO:0016021	cellular_component	CC:integral component of membrane
HU02G01488	3	5.35174e-142	0.515359	0.408	0.033	7.82585e-138	GO:0005739;GO:0000166;GO:0006099;GO:0048037;GO:0003676;GO:0004775	cellular_component;molecular_function;biological_process;molecular_function;molecular_function;molecular_function	CC:mitochondrion;MF:nucleotide binding;BP:tricarboxylic acid cycle;MF:cofactor binding;MF:nucleic acid binding;MF:succinate-CoA ligase (ADP-forming) activity
HU07G00193	6	6.70608e-15	0.515114	0.636	0.344	9.80629e-11	GO:0000160;GO:0005634	biological_process;cellular_component	BP:phosphorelay signal transduction system;CC:nucleus	K12130	PRR5	map04712	Circadian rhythm - plant
HU05G00105	6	4.28075e-16	0.514952	0.76	0.396	6.25973e-12	GO:0008810;GO:0030245	molecular_function;biological_process	MF:cellulase activity;BP:cellulose catabolic process
HU09G01727	3	9.08833e-64	0.513944	0.487	0.125	1.32899e-59
HU04G01340	3	4.4393e-43	0.512944	0.699	0.316	6.49159e-39	GO:0006457;GO:0005783;GO:0030968;GO:0016021;GO:0051082;GO:0005789;GO:0005509	biological_process;cellular_component;biological_process;cellular_component;molecular_function;cellular_component;molecular_function	BP:protein folding;CC:endoplasmic reticulum;BP:endoplasmic reticulum unfolded protein response;CC:integral component of membrane;MF:unfolded protein binding;CC:endoplasmic reticulum membrane;MF:calcium ion binding	K08054	CANX	map04145;map04141	Phagosome;Protein processing in endoplasmic reticulum
HU01G02081	5	4.98794e-18	0.512471	0.983	0.892	7.29386e-14	GO:0004252	molecular_function	MF:serine-type endopeptidase activity
HU01G00011	5	6.16321e-25	0.512028	1	0.963	9.01246e-21
HU02G01178	1	5.64472e-35	0.511625	0.849	0.672	8.25428e-31	GO:0052654;GO:0052655;GO:0052656;GO:0009082	molecular_function;molecular_function;molecular_function;biological_process	MF:L-leucine transaminase activity;MF:L-valine transaminase activity;MF:L-isoleucine transaminase activity;BP:branched-chain amino acid biosynthetic process	K00826	E2.6.1.42, ilvE	map00280;map01240;map00270;map00290;map00966;map00770	Valine, leucine and isoleucine degradation;Biosynthesis of cofactors;Cysteine and methionine metabolism;Valine, leucine and isoleucine biosynthesis;Glucosinolate biosynthesis;Pantothenate and CoA biosynthesis
HU02G01432	7	4.62212e-13	0.511623	0.618	0.248	6.75893e-09	GO:0050662;GO:0003824;GO:0005829;GO:0016616;GO:0016491	molecular_function;molecular_function;cellular_component;molecular_function;molecular_function	MF:coenzyme binding;MF:catalytic activity;CC:cytosol;MF:oxidoreductase activity, acting on the CH-OH group of donors, NAD or NADP as acceptor;MF:oxidoreductase activity
HU11G00801	5	9.70831e-35	0.511202	0.466	0.136	1.41965e-30	GO:0016301	molecular_function	MF:kinase activity
HU01G02797	4	7.02355e-15	0.509995	0.675	0.522	1.02705e-10	GO:0030744;GO:0051555;GO:0009809;GO:0008757;GO:0047763;GO:0008171;GO:0017096;GO:0019438;GO:0046983;GO:0032259;GO:0030187	molecular_function;biological_process;biological_process;molecular_function;molecular_function;molecular_function;molecular_function;biological_process;molecular_function;biological_process;biological_process	MF:luteolin O-methyltransferase activity;BP:flavonol biosynthetic process;BP:lignin biosynthetic process;MF:S-adenosylmethionine-dependent methyltransferase activity;MF:caffeate O-methyltransferase activity;MF:O-methyltransferase activity;MF:acetylserotonin O-methyltransferase activity;BP:aromatic compound biosynthetic process;MF:protein dimerization activity;BP:methylation;BP:melatonin biosynthe…	K13066	COMT	map00940;map00380	Phenylpropanoid biosynthesis;Tryptophan metabolism
HU03G00888	7	6.80945e-10	0.509155	0.662	0.354	9.95746e-06	GO:0005737;GO:0018105;GO:0005634;GO:0009931;GO:0005516;GO:0004672;GO:0035556;GO:0046777;GO:0005524;GO:0005509	cellular_component;biological_process;cellular_component;molecular_function;molecular_function;molecular_function;biological_process;biological_process;molecular_function;molecular_function	CC:cytoplasm;BP:peptidyl-serine phosphorylation;CC:nucleus;MF:calcium-dependent protein serine/threonine kinase activity;MF:calmodulin binding;MF:protein kinase activity;BP:intracellular signal transduction;BP:protein autophosphorylation;MF:ATP binding;MF:calcium ion binding	K13412	CPK	map04626	Plant-pathogen interaction
HU05G02174	7	2.54904e-17	0.50904	0.662	0.222	3.72746e-13	GO:0016021;GO:0016020;GO:0055085	cellular_component;cellular_component;biological_process	CC:integral component of membrane;CC:membrane;BP:transmembrane transport	K22047	MSL1_2_3
HU07G00666	1	1.12589e-35	0.508512	0.965	0.791	1.64639e-31	GO:0016020;GO:0005506;GO:0008610;GO:0016021;GO:0016491	cellular_component;molecular_function;biological_process;cellular_component;molecular_function	CC:membrane;MF:iron ion binding;BP:lipid biosynthetic process;CC:integral component of membrane;MF:oxidoreductase activity	K15404	K15404, CER1	map00073	Cutin, suberine and wax biosynthesis
HU02G00312	5	6.02781e-26	0.508312	0.994	0.829	8.81447e-22
HU08G00957	2	4.08516e-36	0.507772	0.823	0.602	5.97373e-32	GO:0042500;GO:0016021;GO:0033619;GO:0006465;GO:0071556;GO:0004190;GO:0071458	molecular_function;cellular_component;biological_process;biological_process;cellular_component;molecular_function;cellular_component	MF:aspartic endopeptidase activity, intramembrane cleaving;CC:integral component of membrane;BP:membrane protein proteolysis;BP:signal peptide processing;CC:integral component of lumenal side of endoplasmic reticulum membrane;MF:aspartic-type endopeptidase activity;CC:integral component of cytoplasmic side of endoplasmic reticulum membrane	K09595	HM13
HU10G00921	2	4.2114e-42	0.507466	0.855	0.467	6.15833e-38
HU08G01885	7	8.84639e-13	0.507394	0.574	0.218	1.29361e-08
HU04G01751	3	2.1112e-54	0.507203	0.441	0.117	3.08721e-50	GO:0009733	biological_process	BP:response to auxin	K14488	SAUR	map04075	Plant hormone signal transduction
HU09G01266	5	2.01682e-21	0.507042	0.972	0.822	2.9492e-17
HU01G00011	6	3.53079e-13	0.50695	1	0.963	5.16307e-09
HU05G01967	3	3.20774e-99	0.506949	0.435	0.063	4.69068e-95	GO:0010468	biological_process	BP:regulation of gene expression
HU02G01914	7	3.35545e-20	0.506406	0.588	0.161	4.90667e-16	GO:0000911;GO:0009524;GO:0055028;GO:0008017;GO:0000280;GO:0009624;GO:0009574;GO:0046785;GO:0000226;GO:0052096	biological_process;cellular_component;cellular_component;molecular_function;biological_process;biological_process;cellular_component;biological_process;biological_process;biological_process	BP:cytokinesis by cell plate formation;CC:phragmoplast;CC:cortical microtubule;MF:microtubule binding;BP:nuclear division;BP:response to nematode;CC:preprophase band;BP:microtubule polymerization;BP:microtubule cytoskeleton organization;BP:formation by symbiont of syncytium involving giant cell for nutrient acquisition from host	K16732	PRC1, ASE1, MAP65
HU04G00226	7	2.19648e-11	0.506269	0.574	0.234	3.21191e-07	GO:0005737;GO:0010098;GO:0007346;GO:0005886;GO:0032147;GO:0031098;GO:0004674;GO:0005524;GO:0010229;GO:0004672;GO:0010103;GO:0023014;GO:0005938	cellular_component;biological_process;biological_process;cellular_component;biological_process;biological_process;molecular_function;molecular_function;biological_process;molecular_function;biological_process;biological_process;cellular_component	CC:cytoplasm;BP:suspensor development;BP:regulation of mitotic cell cycle;CC:plasma membrane;BP:activation of protein kinase activity;BP:stress-activated protein kinase signaling cascade;MF:protein serine/threonine kinase activity;MF:ATP binding;BP:inflorescence development;MF:protein kinase activity;BP:stomatal complex morphogenesis;BP:signal transduction by protein phosphorylation;CC:cell cortex	K20717	YDA	map04016	MAPK signaling pathway - plant
HU06G01756	7	8.3488e-12	0.506184	0.559	0.219	1.22085e-07	GO:0016021;GO:0005524;GO:0004672	cellular_component;molecular_function;molecular_function	CC:integral component of membrane;MF:ATP binding;MF:protein kinase activity
HU01G02772	5	5.24967e-35	0.505733	0.579	0.191	7.67659e-31	GO:0003700	molecular_function	MF:transcription factor activity, sequence-specific DNA binding
HU02G01798	3	2.45399e-27	0.505693	0.856	0.577	3.58847e-23	GO:0016021;GO:0046872;GO:0030001	cellular_component;molecular_function;biological_process	CC:integral component of membrane;MF:metal ion binding;BP:metal ion transport
HU06G02568	3	7.1261e-64	0.504774	0.471	0.116	1.04205e-59	GO:0016021	cellular_component	CC:integral component of membrane
HU06G00934	7	8.709e-15	0.503825	0.618	0.224	1.27352e-10	GO:0052692;GO:0005975;GO:0009505	molecular_function;biological_process;cellular_component	MF:raffinose alpha-galactosidase activity;BP:carbohydrate metabolic process;CC:plant-type cell wall	K07407	E3.2.1.22B, galA, rafA	map00600;map00603;map00561;map00052	Sphingolipid metabolism;Glycosphingolipid biosynthesis - globo and isoglobo series;Glycerolipid metabolism;Galactose metabolism
HU02G02264	1	1.36411e-38	0.503283	0.94	0.793	1.99473e-34	GO:0003824;GO:0016757	molecular_function;molecular_function	MF:catalytic activity;MF:transferase activity, transferring glycosyl groups	K06617	E2.4.1.82	map00052	Galactose metabolism
HU04G02091	3	8.7738e-36	0.50309	0.804	0.448	1.28299e-31	GO:0005737;GO:0004362;GO:0005623;GO:0034599;GO:0015035;GO:0045454;GO:0009055	cellular_component;molecular_function;cellular_component;biological_process;molecular_function;biological_process;molecular_function	CC:cytoplasm;MF:glutathione-disulfide reductase activity;CC:cell;BP:cellular response to oxidative stress;MF:protein disulfide oxidoreductase activity;BP:cell redox homeostasis;MF:electron carrier activity	K03676	grxC, GLRX, GLRX2
HU02G00988	6	1.15798e-41	0.503038	0.364	0.058	1.69331e-37	GO:0045454;GO:0015035;GO:0005623;GO:0009055	biological_process;molecular_function;cellular_component;molecular_function	BP:cell redox homeostasis;MF:protein disulfide oxidoreductase activity;CC:cell;MF:electron carrier activity	K03676	grxC, GLRX, GLRX2
HU11G00300	7	2.30089e-08	0.502617	0.794	0.482	0.000336459	GO:0006355;GO:0016021;GO:0005634;GO:0003677	biological_process;cellular_component;cellular_component;molecular_function	BP:regulation of transcription, DNA-templated;CC:integral component of membrane;CC:nucleus;MF:DNA binding
HU05G01876	3	6.254e-87	0.502424	0.425	0.07	9.14523e-83	GO:0005737;GO:0007346;GO:0032147;GO:0031098;GO:0004674;GO:0005524;GO:0023014	cellular_component;biological_process;biological_process;biological_process;molecular_function;molecular_function;biological_process	CC:cytoplasm;BP:regulation of mitotic cell cycle;BP:activation of protein kinase activity;BP:stress-activated protein kinase signaling cascade;MF:protein serine/threonine kinase activity;MF:ATP binding;BP:signal transduction by protein phosphorylation
HU10G01696	5	1.18247e-28	0.502376	0.567	0.215	1.72912e-24	GO:0016874;GO:0016021;GO:0044390;GO:0006511;GO:0071712;GO:0046872;GO:0061630	molecular_function;cellular_component;molecular_function;biological_process;biological_process;molecular_function;molecular_function	MF:ligase activity;CC:integral component of membrane;MF:ubiquitin-like protein conjugating enzyme binding;BP:ubiquitin-dependent protein catabolic process;BP:ER-associated misfolded protein catabolic process;MF:metal ion binding;MF:ubiquitin protein ligase activity	K10666	RNF5	map04141	Protein processing in endoplasmic reticulum
HU03G02218	7	2.17677e-11	0.501408	0.618	0.265	3.18309e-07	GO:0004674;GO:0035556;GO:0018105;GO:0042742	molecular_function;biological_process;biological_process;biological_process	MF:protein serine/threonine kinase activity;BP:intracellular signal transduction;BP:peptidyl-serine phosphorylation;BP:defense response to bacterium
HU07G00860	3	4.73615e-51	0.501398	0.556	0.189	6.92567e-47
HU11G00627	3	8.27389e-48	0.501263	0.572	0.207	1.20989e-43	GO:0016021	cellular_component	CC:integral component of membrane
HU09G00226	3	5.04995e-187	0.500854	0.337	0.009	7.38454e-183	GO:0004535;GO:0000932;GO:0016740;GO:0030014;GO:0030015;GO:0003676;GO:0017148;GO:0043928	molecular_function;cellular_component;molecular_function;cellular_component;cellular_component;molecular_function;biological_process;biological_process	MF:poly(A)-specific ribonuclease activity;CC:cytoplasmic mRNA processing body;MF:transferase activity;CC:CCR4-NOT complex;CC:CCR4-NOT core complex;MF:nucleic acid binding;BP:negative regulation of translation;BP:exonucleolytic nuclear-transcribed mRNA catabolic process involved in deadenylation-dependent decay	K12581	CNOT7_8, CAF1, POP2	map03018	RNA degradation
HU09G01755	7	6.23611e-11	0.50081	0.691	0.328	9.11907e-07	GO:0016021;GO:0090332;GO:0009737;GO:0006665;GO:0005789	cellular_component;biological_process;biological_process;biological_process;cellular_component	CC:integral component of membrane;BP:stomatal closure;BP:response to abscisic acid;BP:sphingolipid metabolic process;CC:endoplasmic reticulum membrane
HU06G02688	3	1.54201e-79	0.500608	0.448	0.086	2.25489e-75	GO:0042626;GO:0016021;GO:0016887;GO:0005524;GO:0055085	molecular_function;cellular_component;molecular_function;molecular_function;biological_process	MF:ATPase activity, coupled to transmembrane movement of substances;CC:integral component of membrane;MF:ATPase activity;MF:ATP binding;BP:transmembrane transport	K05658	ABCB1, CD243	map02010	ABC transporters
HU08G01718	3	2.13547e-157	0.500458	0.382	0.022	3.12269e-153
HU07G00257	6	6.71389e-12	0.500374	0.876	0.633	9.81772e-08	GO:0016787	molecular_function	MF:hydrolase activity
HU08G01497	5	8.28854e-22	0.500348	0.77	0.412	1.21203e-17	GO:0009506;GO:0019722	cellular_component;biological_process	CC:plasmodesma;BP:calcium-mediated signaling
HU02G03069	3	4.506e-45	0.499402	0.582	0.223	6.58913e-41	GO:0005737;GO:0019200;GO:0009702;GO:0005829;GO:0009506;GO:0005534;GO:0005524	cellular_component;molecular_function;molecular_function;cellular_component;cellular_component;molecular_function;molecular_function	CC:cytoplasm;MF:carbohydrate kinase activity;MF:L-arabinokinase activity;CC:cytosol;CC:plasmodesma;MF:galactose binding;MF:ATP binding	K12446	E2.7.1.46	map00520	Amino sugar and nucleotide sugar metabolism
HU05G01961	7	5.07414e-26	0.499062	0.529	0.111	7.41992e-22	GO:0015979;GO:0009658;GO:0003723;GO:0000373;GO:0009507;GO:0010468;GO:0008270	biological_process;biological_process;molecular_function;biological_process;cellular_component;biological_process;molecular_function	BP:photosynthesis;BP:chloroplast organization;MF:RNA binding;BP:Group II intron splicing;CC:chloroplast;BP:regulation of gene expression;MF:zinc ion binding
HU03G01694	6	6.84883e-110	0.499013	0.194	0.002	1.0015e-105	GO:0020037;GO:0006979;GO:0005576;GO:0042744;GO:0046872;GO:0004601	molecular_function;biological_process;cellular_component;biological_process;molecular_function;molecular_function	MF:heme binding;BP:response to oxidative stress;CC:extracellular region;BP:hydrogen peroxide catabolic process;MF:metal ion binding;MF:peroxidase activity	K00430	E1.11.1.7	map00940	Phenylpropanoid biosynthesis
HU03G02232	7	3.36727e-13	0.498223	0.647	0.253	4.92396e-09	GO:0016021;GO:0008146	cellular_component;molecular_function	CC:integral component of membrane;MF:sulfotransferase activity	K22218	TPST
HU02G01464	7	5.97479e-12	0.497328	0.824	0.438	8.73694e-08	GO:0016787	molecular_function	MF:hydrolase activity
HU07G00296	7	3.66039e-15	0.497282	0.5	0.157	5.35258e-11
HU01G00369	2	2.08887e-42	0.496593	0.934	0.799	3.05456e-38	GO:0005773;GO:0016021;GO:0009631;GO:0009737;GO:0042631	cellular_component;cellular_component;biological_process;biological_process;biological_process	CC:vacuole;CC:integral component of membrane;BP:cold acclimation;BP:response to abscisic acid;BP:cellular response to water deprivation
HU06G01029	4	6.23174e-20	0.496473	0.408	0.201	9.11268e-16	GO:0051091	biological_process	BP:positive regulation of sequence-specific DNA binding transcription factor activity
HU01G01951	7	1.13633e-16	0.496085	0.588	0.185	1.66166e-12
HU11G01114	3	8.25776e-57	0.495764	0.363	0.078	1.20753e-52	GO:0008270;GO:0004022;GO:0016491	molecular_function;molecular_function;molecular_function	MF:zinc ion binding;MF:alcohol dehydrogenase (NAD) activity;MF:oxidoreductase activity	K18857	ADH1	map00620;map00010;map00592;map00071;map00350	Pyruvate metabolism;Glycolysis / Gluconeogenesis;alpha-Linolenic acid metabolism;Fatty acid degradation;Tyrosine metabolism
HU02G01103	5	9.35565e-21	0.495241	0.944	0.765	1.36808e-16	GO:0016021	cellular_component	CC:integral component of membrane
HU08G00976	7	2.42555e-22	0.494655	0.5	0.114	3.54689e-18	GO:0016787;GO:0046856	molecular_function;biological_process	MF:hydrolase activity;BP:phosphatidylinositol dephosphorylation
HU04G01327	5	5.49003e-29	0.49427	0.478	0.154	8.02807e-25	GO:0016021;GO:0005886;GO:0008643	cellular_component;cellular_component;biological_process	CC:integral component of membrane;CC:plasma membrane;BP:carbohydrate transport	K15382	SLC50A, SWEET
HU01G01827	3	2.27319e-132	0.494038	0.392	0.034	3.32409e-128	GO:0016021;GO:0016491	cellular_component;molecular_function	CC:integral component of membrane;MF:oxidoreductase activity
HU02G03361	2	8.28536e-37	0.493531	0.775	0.487	1.21157e-32	GO:0005759;GO:0009055	cellular_component;molecular_function	CC:mitochondrial matrix;MF:electron carrier activity	K03521	fixA, etfB
HU03G01229	2	2.80871e-37	0.493106	0.811	0.538	4.10718e-33
HU06G00686	5	1.2606e-18	0.492566	0.893	0.56	1.84337e-14	GO:0006633;GO:0016021;GO:0016747	biological_process;cellular_component;molecular_function	BP:fatty acid biosynthetic process;CC:integral component of membrane;MF:transferase activity, transferring acyl groups other than amino-acyl groups	K15397	KCS	map04626;map00062	Plant-pathogen interaction;Fatty acid elongation
HU04G01848	7	9.99347e-09	0.492448	0.882	0.534	0.000146134	GO:0006457;GO:0051082	biological_process;molecular_function	BP:protein folding;MF:unfolded protein binding	K09517	DNAJB11	map04141	Protein processing in endoplasmic reticulum
HU02G00260	3	6.92139e-101	0.492045	0.382	0.047	1.01211e-96	GO:0016757	molecular_function	MF:transferase activity, transferring glycosyl groups
HU10G01123	2	3.38047e-40	0.491858	0.673	0.366	4.94326e-36	GO:0004419;GO:0005739;GO:0046951	molecular_function;cellular_component;biological_process	MF:hydroxymethylglutaryl-CoA lyase activity;CC:mitochondrion;BP:ketone body biosynthetic process	K01640	HMGCL, hmgL	map04146;map00280;map00650	Peroxisome;Valine, leucine and isoleucine degradation;Butanoate metabolism
HU06G01317	6	1.30352e-11	0.491574	0.457	0.225	1.90614e-07	GO:0006739;GO:0051287;GO:0000287;GO:0005739;GO:0004450;GO:0006099;GO:0006102	biological_process;molecular_function;molecular_function;cellular_component;molecular_function;biological_process;biological_process	BP:NADP metabolic process;MF:NAD binding;MF:magnesium ion binding;CC:mitochondrion;MF:isocitrate dehydrogenase (NADP+) activity;BP:tricarboxylic acid cycle;BP:isocitrate metabolic process	K00031	IDH1, IDH2, icd	map00020;map04146;map00480	Citrate cycle (TCA cycle;Peroxisome;Glutathione metabolism
HU08G00936	1	4.8839e-45	0.491392	0.99	0.944	7.14173e-41	GO:0003868;GO:0046872;GO:0009072	molecular_function;molecular_function;biological_process	MF:4-hydroxyphenylpyruvate dioxygenase activity;MF:metal ion binding;BP:aromatic amino acid family metabolic process	K00457	HPD, hppD	map00130;map00360;map00350;map01240	Ubiquinone and other terpenoid-quinone biosynthesis;Phenylalanine metabolism;Tyrosine metabolism;Biosynthesis of cofactors
HU04G00649	4	1.0614e-149	0.490522	0.219	0.001	1.55209e-145	GO:0009058;GO:0016747	biological_process;molecular_function	BP:biosynthetic process;MF:transferase activity, transferring acyl groups other than amino-acyl groups	K00660	CHS	map04712;map00941	Circadian rhythm - plant;Flavonoid biosynthesis
HU03G00905	7	5.16912e-12	0.490407	0.544	0.207	7.55881e-08	GO:0003700;GO:0005634;GO:0003677	molecular_function;cellular_component;molecular_function	MF:transcription factor activity, sequence-specific DNA binding;CC:nucleus;MF:DNA binding
HU09G00600	7	2.81715e-17	0.490151	0.529	0.153	4.11951e-13	GO:0050661;GO:0005975;GO:0051287;GO:0016832;GO:0008270;GO:0016491	molecular_function;biological_process;molecular_function;molecular_function;molecular_function;molecular_function	MF:NADP binding;BP:carbohydrate metabolic process;MF:NAD binding;MF:aldehyde-lyase activity;MF:zinc ion binding;MF:oxidoreductase activity
HU08G00168	5	2.34653e-33	0.489712	0.517	0.162	3.43132e-29	GO:0016021	cellular_component	CC:integral component of membrane
HU02G01432	3	1.52235e-37	0.489598	0.549	0.227	2.22614e-33	GO:0050662;GO:0003824;GO:0005829;GO:0016616;GO:0016491	molecular_function;molecular_function;cellular_component;molecular_function;molecular_function	MF:coenzyme binding;MF:catalytic activity;CC:cytosol;MF:oxidoreductase activity, acting on the CH-OH group of donors, NAD or NADP as acceptor;MF:oxidoreductase activity
HU01G01273	5	1.03293e-19	0.489072	0.989	0.882	1.51045e-15	GO:0016021	cellular_component	CC:integral component of membrane
HU01G00123	5	9.30535e-16	0.488919	0.635	0.364	1.36072e-11
HU10G00598	7	3.64789e-09	0.48859	0.529	0.232	5.33431e-05	GO:0016021;GO:0015333;GO:0022857;GO:0005886;GO:1904680;GO:0035673	cellular_component;molecular_function;molecular_function;cellular_component;molecular_function;molecular_function	CC:integral component of membrane;MF:peptide;MF:transmembrane transporter activity;CC:plasma membrane;MF:peptide transmembrane transporter activity;MF:oligopeptide transmembrane transporter activity	K14638	SLC15A3_4, PHT
HU02G01506	1	3.0065e-46	0.488127	0.996	0.969	4.39641e-42	GO:0042732;GO:0005737;GO:0016021;GO:0048040;GO:0070403	biological_process;cellular_component;cellular_component;molecular_function;molecular_function	BP:D-xylose metabolic process;CC:cytoplasm;CC:integral component of membrane;MF:UDP-glucuronate decarboxylase activity;MF:NAD+ binding	K08678	UXS1, uxs	map00520	Amino sugar and nucleotide sugar metabolism
HU06G00617	3	3.16941e-79	0.488127	0.448	0.085	4.63463e-75	GO:0005509	molecular_function	MF:calcium ion binding	K13448	CML	map04626	Plant-pathogen interaction
HU08G00014	3	5.77004e-71	0.488049	0.395	0.075	8.43753e-67	GO:0003700;GO:0043565;GO:0005634;GO:0006355	molecular_function;molecular_function;cellular_component;biological_process	MF:transcription factor activity, sequence-specific DNA binding;MF:sequence-specific DNA binding;CC:nucleus;BP:regulation of transcription, DNA-templated
HU08G00325	5	6.04631e-21	0.488016	0.663	0.337	8.84152e-17	GO:0005794;GO:0007030;GO:0016021;GO:0006888;GO:0005783;GO:0005793;GO:0006886;GO:0005789;GO:0030134	cellular_component;biological_process;cellular_component;biological_process;cellular_component;cellular_component;biological_process;cellular_component;cellular_component	CC:Golgi apparatus;BP:Golgi organization;CC:integral component of membrane;BP:ER to Golgi vesicle-mediated transport;CC:endoplasmic reticulum;CC:endoplasmic reticulum-Golgi intermediate compartment;BP:intracellular protein transport;CC:endoplasmic reticulum membrane;CC:ER to Golgi transport vesicle
HU05G01047	5	1.38434e-18	0.487996	0.663	0.356	2.02432e-14
HU02G00037	5	8.0989e-37	0.487842	0.556	0.17	1.1843e-32	GO:0003700;GO:0043565;GO:0005634	molecular_function;molecular_function;cellular_component	MF:transcription factor activity, sequence-specific DNA binding;MF:sequence-specific DNA binding;CC:nucleus
HU10G00638	2	3.16568e-41	0.487563	0.723	0.366	4.62917e-37	GO:0016787;GO:0006541	molecular_function;biological_process	MF:hydrolase activity;BP:glutamine metabolic process
HU10G00614	2	4.72401e-43	0.487428	0.839	0.512	6.90791e-39
HU11G01457	2	3.82669e-47	0.487231	0.852	0.472	5.59577e-43	GO:0004568;GO:0006032;GO:0005975;GO:0008061;GO:0016998	molecular_function;biological_process;biological_process;molecular_function;biological_process	MF:chitinase activity;BP:chitin catabolic process;BP:carbohydrate metabolic process;MF:chitin binding;BP:cell wall macromolecule catabolic process	K20547	CHIB	map00520;map04016	Amino sugar and nucleotide sugar metabolism;MAPK signaling pathway - plant
HU06G02020	5	1.41774e-18	0.486376	0.955	0.727	2.07316e-14	GO:0022857;GO:0016021;GO:0008643	molecular_function;cellular_component;biological_process	MF:transmembrane transporter activity;CC:integral component of membrane;BP:carbohydrate transport	K24193	STP
HU11G00484	4	1.16704e-35	0.485896	0.308	0.087	1.70656e-31	GO:0005351;GO:0016021;GO:0046323;GO:0008643;GO:0022857;GO:0005887	molecular_function;cellular_component;biological_process;biological_process;molecular_function;cellular_component	MF:sugar;CC:integral component of membrane;BP:glucose import;BP:carbohydrate transport;MF:transmembrane transporter activity;CC:integral component of plasma membrane	K24193	STP
HU09G01842	7	1.48986e-28	0.485526	0.5	0.092	2.17863e-24	GO:0005524;GO:0004672	molecular_function;molecular_function	MF:ATP binding;MF:protein kinase activity	K08857	NEK1_4_5
HU05G02186	3	4.21585e-29	0.484657	0.856	0.538	6.16484e-25	GO:0015729;GO:0005347;GO:0015297;GO:0071423;GO:0015709;GO:0015117;GO:0015131;GO:0016021;GO:0071422;GO:0031966;GO:0015116;GO:0015141;GO:0008272;GO:0006839;GO:0015140;GO:0035435	biological_process;molecular_function;molecular_function;biological_process;biological_process;molecular_function;molecular_function;cellular_component;biological_process;cellular_component;molecular_function;molecular_function;biological_process;biological_process;molecular_function;biological_process	BP:oxaloacetate transport;MF:ATP transmembrane transporter activity;MF:antiporter activity;BP:malate transmembrane transport;BP:thiosulfate transport;MF:thiosulfate transmembrane transporter activity;MF:oxaloacetate transmembrane transporter activity;CC:integral component of membrane;BP:succinate transmembrane transport;CC:mitochondrial membrane;MF:sulfate transmembrane transporter activity;MF:su…	K15104	SLC25A11, OGC
HU08G02110	2	5.24717e-33	0.484353	0.659	0.392	7.67293e-29	GO:0004519;GO:0003676;GO:0006308	molecular_function;molecular_function;biological_process	MF:endonuclease activity;MF:nucleic acid binding;BP:DNA catabolic process	K05986	NUCS
HU06G01503	5	8.25052e-22	0.484141	0.584	0.253	1.20647e-17
HU10G00528	7	9.31099e-11	0.483872	0.559	0.228	1.36155e-06	GO:0006468;GO:0016021;GO:0004672;GO:0004675;GO:0005886;GO:0005524	biological_process;cellular_component;molecular_function;molecular_function;cellular_component;molecular_function	BP:protein phosphorylation;CC:integral component of membrane;MF:protein kinase activity;MF:transmembrane receptor protein serine/threonine kinase activity;CC:plasma membrane;MF:ATP binding
HU02G01431	7	9.22831e-09	0.483622	0.824	0.493	0.000134946				K08059	IFI30, GILT
HU08G01900	5	6.87322e-22	0.483602	0.775	0.415	1.00507e-17	GO:0005947;GO:0007584;GO:0005739;GO:0003824;GO:0003826;GO:0003863;GO:0009083	cellular_component;biological_process;cellular_component;molecular_function;molecular_function;molecular_function;biological_process	CC:mitochondrial alpha-ketoglutarate dehydrogenase complex;BP:response to nutrient;CC:mitochondrion;MF:catalytic activity;MF:alpha-ketoacid dehydrogenase activity;MF:3-methyl-2-oxobutanoate dehydrogenase (2-methylpropanoyl-transferring) activity;BP:branched-chain amino acid catabolic process	K00167	BCKDHB, bkdA2	map00280;map00640	Valine, leucine and isoleucine degradation;Propanoate metabolism
HU03G01641	3	2.09431e-34	0.48252	0.67	0.33	3.06251e-30	GO:0012506;GO:0035435;GO:0016020;GO:0005315;GO:0005460;GO:0016887;GO:0005524;GO:0010044	cellular_component;biological_process;cellular_component;molecular_function;molecular_function;molecular_function;molecular_function;biological_process	CC:vesicle membrane;BP:phosphate ion transmembrane transport;CC:membrane;MF:inorganic phosphate transmembrane transporter activity;MF:UDP-glucose transmembrane transporter activity;MF:ATPase activity;MF:ATP binding;BP:response to aluminum ion	K02068	STAR1, fetA
HU02G01409	7	5.71732e-09	0.482027	0.588	0.274	8.36044e-05
HU06G00364	7	2.06209e-13	0.481457	0.544	0.192	3.01539e-09
HU01G00606	3	3.45617e-52	0.48048	0.444	0.124	5.05395e-48	GO:0016021;GO:0030247;GO:0005524;GO:0004672	cellular_component;molecular_function;molecular_function;molecular_function	CC:integral component of membrane;MF:polysaccharide binding;MF:ATP binding;MF:protein kinase activity
HU02G00030	3	1.78086e-33	0.480327	0.516	0.222	2.60415e-29	GO:0004345;GO:0050661;GO:0006098;GO:0006006	molecular_function;molecular_function;biological_process;biological_process	MF:glucose-6-phosphate dehydrogenase activity;MF:NADP binding;BP:pentose-phosphate shunt;BP:glucose metabolic process	K00036	G6PD, zwf	map00480;map00030	Glutathione metabolism;Pentose phosphate pathway
HU11G01438	3	3.44336e-47	0.47994	0.52	0.173	5.03522e-43	GO:0016021	cellular_component	CC:integral component of membrane
HU07G00896	1	4.77532e-46	0.479816	0.313	0.096	6.98295e-42	GO:0030603;GO:0003824;GO:0016740;GO:0046872;GO:0047776	molecular_function;molecular_function;molecular_function;molecular_function;molecular_function	MF:oxaloacetase activity;MF:catalytic activity;MF:transferase activity;MF:metal ion binding;MF:citramalate lyase activity
HU06G02418	2	4.93242e-34	0.478926	0.945	0.817	7.21267e-30	GO:0004857;GO:0043086;GO:0009641	molecular_function;biological_process;biological_process	MF:enzyme inhibitor activity;BP:negative regulation of catalytic activity;BP:shade avoidance
HU08G00840	7	3.40175e-10	0.478892	0.676	0.332	4.97437e-06	GO:0009535;GO:0009570;GO:0009507	cellular_component;cellular_component;cellular_component	CC:chloroplast thylakoid membrane;CC:chloroplast stroma;CC:chloroplast
HU02G00582	4	4.17674e-12	0.478671	0.623	0.486	6.10765e-08	GO:0016788	molecular_function	MF:hydrolase activity, acting on ester bonds
HU07G00392	3	7.55497e-28	0.478649	0.931	0.687	1.10476e-23
HU10G00055	2	1.0095e-29	0.478529	0.877	0.725	1.47619e-25	GO:0016021;GO:0005783;GO:0030968;GO:0006486	cellular_component;cellular_component;biological_process;biological_process	CC:integral component of membrane;CC:endoplasmic reticulum;BP:endoplasmic reticulum unfolded protein response;BP:protein glycosylation
HU03G02408	1	3.20881e-42	0.478334	0.955	0.63	4.69224e-38	GO:0048046;GO:0005618;GO:0030145;GO:0045735	cellular_component;cellular_component;molecular_function;molecular_function	CC:apoplast;CC:cell wall;MF:manganese ion binding;MF:nutrient reservoir activity
HU02G01021	7	7.46816e-12	0.478106	0.647	0.268	1.09207e-07	GO:0005737;GO:0016787;GO:0009536;GO:0048444;GO:0010331;GO:0005634;GO:0010325;GO:0009939;GO:0009056	cellular_component;molecular_function;cellular_component;biological_process;molecular_function;cellular_component;biological_process;biological_process;biological_process	CC:cytoplasm;MF:hydrolase activity;CC:plastid;BP:floral organ morphogenesis;MF:gibberellin binding;CC:nucleus;BP:raffinose family oligosaccharide biosynthetic process;BP:positive regulation of gibberellic acid mediated signaling pathway;BP:catabolic process	K14493	GID1	map04075	Plant hormone signal transduction
HU07G00193	7	3.32869e-08	0.478023	0.647	0.349	0.000486754	GO:0000160;GO:0005634	biological_process;cellular_component	BP:phosphorelay signal transduction system;CC:nucleus	K12130	PRR5	map04712	Circadian rhythm - plant
HU02G02577	7	2.40358e-11	0.477692	1	0.868	3.51476e-07	GO:0005764;GO:0006629;GO:0006665	cellular_component;biological_process;biological_process	CC:lysosome;BP:lipid metabolic process;BP:sphingolipid metabolic process	K12382	PSAP, SGP1	map00600	Sphingolipid metabolism
HU06G00450	3	2.2089e-36	0.477532	0.451	0.165	3.23008e-32	GO:0016717;GO:0016021;GO:0006629	molecular_function;cellular_component;biological_process	MF:oxidoreductase activity, acting on paired donors, with oxidation of a pair of donors resulting in the reduction of molecular oxygen to two molecules of water;CC:integral component of membrane;BP:lipid metabolic process	K10257	FAD3, FAD7, FAD8, desB
HU05G00691	5	2.20782e-33	0.476801	0.551	0.183	3.22849e-29
HU10G00634	7	3.63449e-08	0.476729	0.794	0.505	0.000531471	GO:0004724;GO:0004722	molecular_function;molecular_function	MF:magnesium-dependent protein serine/threonine phosphatase activity;MF:protein serine/threonine phosphatase activity
HU05G00400	5	5.0697e-23	0.476656	0.702	0.346	7.41342e-19
HU10G01214	4	3.73784e-18	0.476059	0.873	0.784	5.46584e-14	GO:0009755;GO:0016301;GO:0005886	biological_process;molecular_function;cellular_component	BP:hormone-mediated signaling pathway;MF:kinase activity;CC:plasma membrane
HU11G01213	3	5.63842e-126	0.475398	0.379	0.033	8.24507e-122	GO:0016021	cellular_component	CC:integral component of membrane
HU08G02294	5	2.56946e-21	0.474557	0.865	0.512	3.75733e-17
HU03G00590	4	2.9433e-24	0.474549	0.993	0.865	4.30399e-20	GO:0016829;GO:0016740	molecular_function;molecular_function	MF:lyase activity;MF:transferase activity
HU02G00220	7	1.29241e-25	0.474027	0.382	0.062	1.88989e-21	GO:0016021	cellular_component	CC:integral component of membrane
HU07G00418	7	1.11315e-11	0.473748	0.529	0.202	1.62776e-07	GO:0003824;GO:0004724;GO:0004722;GO:0009882	molecular_function;molecular_function;molecular_function;molecular_function	MF:catalytic activity;MF:magnesium-dependent protein serine/threonine phosphatase activity;MF:protein serine/threonine phosphatase activity;MF:blue light photoreceptor activity	K17506	PPM1L, PP2CE
HU11G01600	5	2.64558e-37	0.473633	0.494	0.138	3.86863e-33	GO:0003729	molecular_function	MF:mRNA binding
HU09G00897	3	2.66196e-52	0.473553	0.533	0.168	3.89259e-48	GO:0008270	molecular_function	MF:zinc ion binding
HU06G02683	3	1.11949e-24	0.473041	0.768	0.504	1.63703e-20	GO:0016021;GO:0046872;GO:0005634;GO:0003677	cellular_component;molecular_function;cellular_component;molecular_function	CC:integral component of membrane;MF:metal ion binding;CC:nucleus;MF:DNA binding
HU10G01007	7	4.05354e-11	0.473031	0.588	0.252	5.9275e-07	GO:0005319;GO:0042626;GO:0043231;GO:0006869;GO:0016021;GO:0016887;GO:0005524	molecular_function;molecular_function;cellular_component;biological_process;cellular_component;molecular_function;molecular_function	MF:lipid transporter activity;MF:ATPase activity, coupled to transmembrane movement of substances;CC:intracellular membrane-bounded organelle;BP:lipid transport;CC:integral component of membrane;MF:ATPase activity;MF:ATP binding	K05643	ABCA3	map02010	ABC transporters
HU04G00757	5	3.19333e-25	0.472744	0.489	0.184	4.66961e-21				K14496	PYL	map04016;map04075	MAPK signaling pathway - plant;Plant hormone signal transduction
HU04G00656	5	4.92737e-20	0.472436	1	0.946	7.20529e-16	GO:0016787;GO:0005618;GO:0052793;GO:0071555;GO:0005576;GO:0052689;GO:0009505	molecular_function;cellular_component;molecular_function;biological_process;cellular_component;molecular_function;cellular_component	MF:hydrolase activity;CC:cell wall;MF:pectin acetylesterase activity;BP:cell wall organization;CC:extracellular region;MF:carboxylic ester hydrolase activity;CC:plant-type cell wall	K19882	NOTUM
HU06G00169	5	7.05367e-18	0.472403	0.708	0.363	1.03146e-13	GO:0005737;GO:0004177;GO:0009058;GO:0003824	cellular_component;molecular_function;biological_process;molecular_function	CC:cytoplasm;MF:aminopeptidase activity;BP:biosynthetic process;MF:catalytic activity
HU04G01498	1	2.41549e-26	0.471559	0.685	0.528	3.53218e-22	GO:0016021	cellular_component	CC:integral component of membrane	K24963	WDR83OS
HU06G02609	3	6.14503e-32	0.471124	0.654	0.332	8.98587e-28	GO:0030955;GO:0016301;GO:0000287;GO:0006596;GO:0016740;GO:0004766;GO:0004743	molecular_function;molecular_function;molecular_function;biological_process;molecular_function;molecular_function;molecular_function	MF:potassium ion binding;MF:kinase activity;MF:magnesium ion binding;BP:polyamine biosynthetic process;MF:transferase activity;MF:spermidine synthase activity;MF:pyruvate kinase activity	K00797	speE, SRM, SPE3	map00270;map00480;map00330	Cysteine and methionine metabolism;Glutathione metabolism;Arginine and proline metabolism
HU02G01830	3	6.90777e-27	0.47095	0.732	0.423	1.01012e-22	GO:0016567;GO:0006511;GO:0003723;GO:0019005;GO:0031146	biological_process;biological_process;molecular_function;cellular_component;biological_process	BP:protein ubiquitination;BP:ubiquitin-dependent protein catabolic process;MF:RNA binding;CC:SCF ubiquitin ligase complex;BP:SCF-dependent proteasomal ubiquitin-dependent protein catabolic process	K03875	SKP2, FBXL1	map04120	Ubiquitin mediated proteolysis
HU07G00482	2	1.40253e-31	0.470871	0.675	0.402	2.05092e-27	GO:0044375;GO:0005779;GO:0005778;GO:0016559	biological_process;cellular_component;cellular_component;biological_process	BP:regulation of peroxisome size;CC:integral component of peroxisomal membrane;CC:peroxisomal membrane;BP:peroxisome fission
HU03G00189	7	3.41912e-10	0.470585	0.603	0.271	4.99977e-06
HU11G00122	3	2.27159e-26	0.470425	0.925	0.771	3.32175e-22	GO:0042626;GO:0016021;GO:0016887;GO:0005886;GO:0055085;GO:0005524	molecular_function;cellular_component;molecular_function;cellular_component;biological_process;molecular_function	MF:ATPase activity, coupled to transmembrane movement of substances;CC:integral component of membrane;MF:ATPase activity;CC:plasma membrane;BP:transmembrane transport;MF:ATP binding
HU05G00691	7	1.55313e-12	0.470097	0.544	0.195	2.27114e-08
HU11G01171	5	1.18099e-19	0.469645	0.736	0.404	1.72696e-15	GO:0003333;GO:0016021;GO:0015171;GO:0005886	biological_process;cellular_component;molecular_function;cellular_component	BP:amino acid transmembrane transport;CC:integral component of membrane;MF:amino acid transmembrane transporter activity;CC:plasma membrane	K24917	AAP
HU01G02768	7	8.75849e-32	0.468659	0.471	0.074	1.28075e-27
HU02G00566	7	8.75292e-08	0.468213	0.897	0.614	0.00127994	GO:0009753;GO:0009555;GO:0005634;GO:0009867;GO:0009611;GO:2000022;GO:0042742;GO:0009908;GO:0031347;GO:1900067	biological_process;biological_process;cellular_component;biological_process;biological_process;biological_process;biological_process;biological_process;biological_process;biological_process	BP:response to jasmonic acid;BP:pollen development;CC:nucleus;BP:jasmonic acid mediated signaling pathway;BP:response to wounding;BP:regulation of jasmonic acid mediated signaling pathway;BP:defense response to bacterium;BP:flower development;BP:regulation of defense response;BP:regulation of cellular response to alkaline pH	K13464	JAZ	map04075	Plant hormone signal transduction
HU08G00625	4	5.72767e-17	0.467687	0.507	0.32	8.37557e-13	GO:0006555;GO:0035999;GO:0004489	biological_process;biological_process;molecular_function	BP:methionine metabolic process;BP:tetrahydrofolate interconversion;MF:methylenetetrahydrofolate reductase (NAD(P)H) activity	K00297	metF, MTHFR	map00670	One carbon pool by folate
HU10G01086	5	1.34368e-22	0.467243	0.764	0.388	1.96487e-18	GO:0016787	molecular_function	MF:hydrolase activity
HU03G02062	2	1.48384e-28	0.467216	0.8	0.591	2.16982e-24	GO:0005794;GO:0006888;GO:0005773;GO:0006886;GO:0003924;GO:0032482;GO:0012505;GO:0005886;GO:0005525	cellular_component;biological_process;cellular_component;biological_process;molecular_function;biological_process;cellular_component;cellular_component;molecular_function	CC:Golgi apparatus;BP:ER to Golgi vesicle-mediated transport;CC:vacuole;BP:intracellular protein transport;MF:GTPase activity;BP:Rab protein signal transduction;CC:endomembrane system;CC:plasma membrane;MF:GTP binding	K07877	RAB2A
HU10G00333	7	2.56403e-10	0.467073	0.779	0.416	3.74938e-06
HU08G00193	7	9.45172e-18	0.466454	1	1	1.38213e-13	GO:0016021;GO:0003723;GO:0003743	cellular_component;molecular_function;molecular_function	CC:integral component of membrane;MF:RNA binding;MF:translation initiation factor activity	K03113	EIF1, SUI1
HU03G00031	3	1.39927e-74	0.466401	0.418	0.079	2.04615e-70	GO:0005886	cellular_component	CC:plasma membrane
HU06G01870	6	6.61261e-12	0.466041	0.891	0.692	9.66962e-08	GO:0009269;GO:0005829	biological_process;cellular_component	BP:response to desiccation;CC:cytosol
HU03G02408	6	2.31005e-11	0.465691	0.93	0.668	3.37799e-07	GO:0048046;GO:0005618;GO:0030145;GO:0045735	cellular_component;cellular_component;molecular_function;molecular_function	CC:apoplast;CC:cell wall;MF:manganese ion binding;MF:nutrient reservoir activity
HU11G01140	2	4.54789e-31	0.465025	0.811	0.533	6.65038e-27
HU01G00828	4	5.33096e-28	0.464812	0.308	0.102	7.79546e-24	GO:0004396;GO:0005623;GO:0001678;GO:0006096;GO:0005524;GO:0005536	molecular_function;cellular_component;biological_process;biological_process;molecular_function;molecular_function	MF:hexokinase activity;CC:cell;BP:cellular glucose homeostasis;BP:glycolytic process;MF:ATP binding;MF:glucose binding	K00844	HK	map00520;map00051;map00524;map00052;map00010;map00500	Amino sugar and nucleotide sugar metabolism;Fructose and mannose metabolism;Neomycin, kanamycin and gentamicin biosynthesis;Galactose metabolism;Glycolysis / Gluconeogenesis;Starch and sucrose metabolism
HU02G01431	2	1.98747e-33	0.464252	0.748	0.464	2.90627e-29				K08059	IFI30, GILT
HU05G01394	7	1.339e-08	0.46422	0.765	0.436	0.000195802
HU05G01836	3	9.5063e-56	0.464101	0.48	0.135	1.39011e-51	GO:0005737;GO:0005506;GO:0005634;GO:0019509;GO:0010309	cellular_component;molecular_function;cellular_component;biological_process;molecular_function	CC:cytoplasm;MF:iron ion binding;CC:nucleus;BP:L-methionine biosynthetic process from methylthioadenosine;MF:acireductone dioxygenase [iron(II)-requiring] activity	K08967	mtnD, mtnZ, ADI1	map00270	Cysteine and methionine metabolism
HU07G00998	7	9.56265e-07	0.463809	0.471	0.233	0.0139835	GO:0003700;GO:0005634;GO:0003677	molecular_function;cellular_component;molecular_function	MF:transcription factor activity, sequence-specific DNA binding;CC:nucleus;MF:DNA binding
HU03G00179	3	1.10863e-32	0.463059	0.886	0.606	1.62115e-28	GO:0008792;GO:0006527;GO:0008295	molecular_function;biological_process;biological_process	MF:arginine decarboxylase activity;BP:arginine catabolic process;BP:spermidine biosynthetic process	K01583	E4.1.1.19	map00330	Arginine and proline metabolism
HU06G01765	5	2.91324e-34	0.462836	0.59	0.185	4.26003e-30	GO:0005509	molecular_function	MF:calcium ion binding	K13448	CML	map04626	Plant-pathogen interaction
HU06G00156	6	2.17202e-27	0.462516	0.388	0.091	3.17615e-23	GO:0016740;GO:0006511;GO:0016021;GO:0061631;GO:0005524	molecular_function;biological_process;cellular_component;molecular_function;molecular_function	MF:transferase activity;BP:ubiquitin-dependent protein catabolic process;CC:integral component of membrane;MF:ubiquitin conjugating enzyme activity;MF:ATP binding	K06689	UBE2D, UBC4, UBC5	map04120;map04141	Ubiquitin mediated proteolysis;Protein processing in endoplasmic reticulum
HU03G02910	7	3.84142e-12	0.46238	0.618	0.25	5.61731e-08	GO:0005737;GO:0006468;GO:0005634;GO:0004674;GO:0007165;GO:0035556;GO:0005524	cellular_component;biological_process;cellular_component;molecular_function;biological_process;biological_process;molecular_function	CC:cytoplasm;BP:protein phosphorylation;CC:nucleus;MF:protein serine/threonine kinase activity;BP:signal transduction;BP:intracellular signal transduction;MF:ATP binding
HU02G02538	3	5.56276e-42	0.462038	0.513	0.185	8.13443e-38	GO:0016021;GO:0051539;GO:0005886	cellular_component;molecular_function;cellular_component	CC:integral component of membrane;MF:4 iron, 4 sulfur cluster binding;CC:plasma membrane
HU05G02236	5	2.66113e-12	0.461954	0.64	0.4	3.89138e-08	GO:0016021;GO:0015292;GO:0005739;GO:0051560	cellular_component;molecular_function;cellular_component;biological_process	CC:integral component of membrane;MF:uniporter activity;CC:mitochondrion;BP:mitochondrial calcium ion homeostasis	K20858	MCU
HU11G00434	3	4.68159e-95	0.461954	0.418	0.061	6.84589e-91	GO:0009737;GO:0005730;GO:0005634;GO:0003713;GO:0009414;GO:0003677;GO:0009408	biological_process;cellular_component;cellular_component;molecular_function;biological_process;molecular_function;biological_process	BP:response to abscisic acid;CC:nucleolus;CC:nucleus;MF:transcription coactivator activity;BP:response to water deprivation;MF:DNA binding;BP:response to heat	K03627	MBF1
HU08G00408	1	4.91108e-34	0.461012	0.926	0.835	7.18147e-30
HU07G01984	7	1.45365e-11	0.460796	0.426	0.14	2.12567e-07	GO:0005975;GO:0004564;GO:0004553	biological_process;molecular_function;molecular_function	BP:carbohydrate metabolic process;MF:beta-fructofuranosidase activity;MF:hydrolase activity, hydrolyzing O-glycosyl compounds	K20849;K01193	6-FEH;INV, sacA	map00500;map00052	Starch and sucrose metabolism;Galactose metabolism
HU05G01493	7	2.79175e-10	0.460104	0.676	0.321	4.08237e-06
HU01G01306	7	4.66545e-11	0.460045	0.5	0.191	6.82229e-07	GO:0016021;GO:0010417;GO:0006486;GO:0016757	cellular_component;biological_process;biological_process;molecular_function	CC:integral component of membrane;BP:glucuronoxylan biosynthetic process;BP:protein glycosylation;MF:transferase activity, transferring glycosyl groups	K20889	IRX7, FRA8, F8H
HU04G01827	3	5.70591e-117	0.459294	0.333	0.026	8.34375e-113	GO:0043565;GO:0044212;GO:0003700;GO:0005634;GO:0030154;GO:0003677	molecular_function;molecular_function;molecular_function;cellular_component;biological_process;molecular_function	MF:sequence-specific DNA binding;MF:transcription regulatory region DNA binding;MF:transcription factor activity, sequence-specific DNA binding;CC:nucleus;BP:cell differentiation;MF:DNA binding	K09422	MYBP
HU09G01375	3	8.69011e-144	0.459212	0.34	0.019	1.27076e-139	GO:0005634;GO:0016301;GO:0009870;GO:0007165	cellular_component;molecular_function;biological_process;biological_process	CC:nucleus;MF:kinase activity;BP:defense response signaling pathway, resistance gene-dependent;BP:signal transduction	K20725	MKS1	map04016	MAPK signaling pathway - plant
HU06G01171	7	3.31884e-07	0.459085	0.779	0.505	0.00485313	GO:0016021	cellular_component	CC:integral component of membrane	K15015	SLC32A, VGAT
HU02G01771	5	1.4826e-47	0.458404	0.444	0.093	2.168e-43	GO:0016021;GO:0016020	cellular_component;cellular_component	CC:integral component of membrane;CC:membrane
HU11G01438	5	1.0905e-27	0.458202	0.517	0.186	1.59464e-23	GO:0016021	cellular_component	CC:integral component of membrane
HU01G01656	4	6.36756e-135	0.457698	0.205	0.002	9.31129e-131
HU05G01229	7	4.06025e-07	0.457508	0.941	0.708	0.0059373	GO:0016762;GO:0005618;GO:0016021;GO:0030246;GO:0048046;GO:0006073;GO:0004553	molecular_function;cellular_component;cellular_component;molecular_function;cellular_component;biological_process;molecular_function	MF:xyloglucan;CC:cell wall;CC:integral component of membrane;MF:carbohydrate binding;CC:apoplast;BP:cellular glucan metabolic process;MF:hydrolase activity, hydrolyzing O-glycosyl compounds	K14504;K08235	TCH4;E2.4.1.207	map04075	Plant hormone signal transduction
HU10G01792	5	1.80951e-13	0.456934	0.848	0.539	2.64605e-09
HU02G02101	7	6.60031e-14	0.456513	0.515	0.169	9.65163e-10	GO:0003682;GO:0009506	molecular_function;cellular_component	MF:chromatin binding;CC:plasmodesma
HU04G00165	5	6.03107e-25	0.45648	1	0.991	8.81923e-21	GO:0019388;GO:0006012;GO:0033499;GO:0003978;GO:0005829	biological_process;biological_process;biological_process;molecular_function;cellular_component	BP:galactose catabolic process;BP:galactose metabolic process;BP:galactose catabolic process via UDP-galactose;MF:UDP-glucose 4-epimerase activity;CC:cytosol	K01784	galE, GALE	map00520;map00052	Amino sugar and nucleotide sugar metabolism;Galactose metabolism
HU01G00999	7	2.94494e-13	0.456458	0.618	0.23	4.30639e-09
HU11G00739	7	2.99097e-09	0.45635	0.632	0.309	4.3737e-05	GO:0005524	molecular_function	MF:ATP binding	K18798	AFG1, LACE1
HU11G01862	5	1.15785e-19	0.456083	0.758	0.397	1.69313e-15	GO:0046872;GO:0051213;GO:0016491	molecular_function;molecular_function;molecular_function	MF:metal ion binding;MF:dioxygenase activity;MF:oxidoreductase activity
HU02G01262	5	1.58787e-16	0.455682	0.669	0.389	2.32194e-12	GO:0048471;GO:0006457;GO:0051082;GO:0005524;GO:0005783	cellular_component;biological_process;molecular_function;molecular_function;cellular_component	CC:perinuclear region of cytoplasm;BP:protein folding;MF:unfolded protein binding;MF:ATP binding;CC:endoplasmic reticulum	K09487	HSP90B, TRA1	map04626;map04141	Plant-pathogen interaction;Protein processing in endoplasmic reticulum
HU10G01879	6	1.54614e-10	0.455655	0.868	0.701	2.26092e-06	GO:0045454;GO:0015035;GO:0006662;GO:0005623	biological_process;molecular_function;biological_process;cellular_component	BP:cell redox homeostasis;MF:protein disulfide oxidoreductase activity;BP:glycerol ether metabolic process;CC:cell	K03671	trxA
HU04G01390	5	1.13862e-18	0.45485	0.629	0.32	1.66501e-14	GO:0006457;GO:0005783;GO:0030968;GO:0016021;GO:0051082;GO:0005789;GO:0005509	biological_process;cellular_component;biological_process;cellular_component;molecular_function;cellular_component;molecular_function	BP:protein folding;CC:endoplasmic reticulum;BP:endoplasmic reticulum unfolded protein response;CC:integral component of membrane;MF:unfolded protein binding;CC:endoplasmic reticulum membrane;MF:calcium ion binding	K08054	CANX	map04145;map04141	Phagosome;Protein processing in endoplasmic reticulum
HU05G02180	5	3.10003e-21	0.454672	0.713	0.368	4.53317e-17	GO:0003700;GO:0046983;GO:0005634;GO:0045944;GO:0000977	molecular_function;molecular_function;cellular_component;biological_process;molecular_function	MF:transcription factor activity, sequence-specific DNA binding;MF:protein dimerization activity;CC:nucleus;BP:positive regulation of transcription from RNA polymerase II promoter;MF:RNA polymerase II regulatory region sequence-specific DNA binding
HU06G00916	3	2.33174e-47	0.454502	0.48	0.15	3.4097e-43	GO:0005737;GO:0005975;GO:0005739;GO:0006099;GO:0030060;GO:0006108	cellular_component;biological_process;cellular_component;biological_process;molecular_function;biological_process	CC:cytoplasm;BP:carbohydrate metabolic process;CC:mitochondrion;BP:tricarboxylic acid cycle;MF:L-malate dehydrogenase activity;BP:malate metabolic process	K00026	MDH2	map00020;map00630;map00620;map00710;map00270	Citrate cycle (TCA cycle;Glyoxylate and dicarboxylate metabolism;Pyruvate metabolism;Carbon fixation in photosynthetic organisms;Cysteine and methionine metabolism
HU07G00980	3	9.09693e-30	0.454467	0.824	0.488	1.33024e-25	GO:0005737;GO:0047134;GO:0005623;GO:0016671;GO:0045454;GO:0015035;GO:0006662	cellular_component;molecular_function;cellular_component;molecular_function;biological_process;molecular_function;biological_process	CC:cytoplasm;MF:protein-disulfide reductase activity;CC:cell;MF:oxidoreductase activity, acting on a sulfur group of donors, disulfide as acceptor;BP:cell redox homeostasis;MF:protein disulfide oxidoreductase activity;BP:glycerol ether metabolic process
HU08G01006	2	1.63512e-32	0.454304	0.784	0.513	2.39103e-28	GO:0005777;GO:0006598;GO:0046592;GO:0016491	cellular_component;biological_process;molecular_function;molecular_function	CC:peroxisome;BP:polyamine catabolic process;MF:polyamine oxidase activity;MF:oxidoreductase activity	K17839	PAO4, PAO3, PAO2	map00330;map00770;map00410	Arginine and proline metabolism;Pantothenate and CoA biosynthesis;beta-Alanine metabolism
HU03G02381	7	2.3024e-15	0.454182	0.441	0.12	3.3668e-11	GO:0005737;GO:0016021;GO:0005802;GO:0008168;GO:0032259;GO:0005768	cellular_component;cellular_component;cellular_component;molecular_function;biological_process;cellular_component	CC:cytoplasm;CC:integral component of membrane;CC:trans-Golgi network;MF:methyltransferase activity;BP:methylation;CC:endosome
HU09G01473	7	8.52207e-12	0.453965	1	0.999	1.24618e-07	GO:0006624;GO:0051603;GO:0008233;GO:0004197;GO:0005773	biological_process;biological_process;molecular_function;molecular_function;cellular_component	BP:vacuolar protein processing;BP:proteolysis involved in cellular protein catabolic process;MF:peptidase activity;MF:cysteine-type endopeptidase activity;CC:vacuole	K01369	LGMN
HU09G00897	5	1.15968e-31	0.453825	0.545	0.181	1.6958e-27	GO:0008270	molecular_function	MF:zinc ion binding
HU04G00854	7	6.65822e-14	0.453361	0.647	0.241	9.73632e-10				K24810	IBTK
HU04G01132	7	1.28899e-09	0.452872	0.662	0.322	1.88489e-05	GO:0016021;GO:0008289;GO:0006869	cellular_component;molecular_function;biological_process	CC:integral component of membrane;MF:lipid binding;BP:lipid transport
HU05G01875	3	6.53405e-52	0.45286	0.474	0.138	9.55474e-48	GO:0016021	cellular_component	CC:integral component of membrane
HU06G02554	3	1.58732e-31	0.452553	0.578	0.258	2.32114e-27
HU06G00390	7	4.82725e-12	0.45242	0.632	0.257	7.05889e-08	GO:0016021;GO:0004190	cellular_component;molecular_function	CC:integral component of membrane;MF:aspartic-type endopeptidase activity
HU01G02237	7	2.60415e-12	0.452067	0.544	0.2	3.80804e-08	GO:0000911	biological_process	BP:cytokinesis by cell plate formation
HU03G01234	7	4.96e-12	0.451935	0.588	0.232	7.25301e-08	GO:0016853	molecular_function	MF:isomerase activity
HU03G00083	4	8.36852e-35	0.451785	0.233	0.051	1.22373e-30	GO:0005344;GO:0046872;GO:0019825;GO:0020037	molecular_function;molecular_function;molecular_function;molecular_function	MF:oxygen transporter activity;MF:metal ion binding;MF:oxygen binding;MF:heme binding
HU06G00546	3	4.6432e-27	0.451695	0.882	0.595	6.78975e-23	GO:0009738;GO:0010360;GO:0005634;GO:0004724;GO:0004722;GO:0019901;GO:0010119;GO:0009414;GO:0009409;GO:0009788;GO:0046872;GO:0005829	biological_process;biological_process;cellular_component;molecular_function;molecular_function;molecular_function;biological_process;biological_process;biological_process;biological_process;molecular_function;cellular_component	BP:abscisic acid-activated signaling pathway;BP:negative regulation of anion channel activity;CC:nucleus;MF:magnesium-dependent protein serine/threonine phosphatase activity;MF:protein serine/threonine phosphatase activity;MF:protein kinase binding;BP:regulation of stomatal movement;BP:response to water deprivation;BP:response to cold;BP:negative regulation of abscisic acid-activated signaling pa…	K14497	PP2C	map04016;map04075	MAPK signaling pathway - plant;Plant hormone signal transduction
HU08G00997	5	1.35239e-32	0.451446	0.539	0.173	1.97759e-28	GO:0016021	cellular_component	CC:integral component of membrane
HU09G00685	3	1.23051e-33	0.451173	0.627	0.295	1.79937e-29	GO:0046872;GO:0030001	molecular_function;biological_process	MF:metal ion binding;BP:metal ion transport
HU03G01189	7	4.70364e-09	0.450936	0.75	0.398	6.87813e-05	GO:0003824;GO:0102391;GO:0003996;GO:0016874;GO:0004467	molecular_function;molecular_function;molecular_function;molecular_function;molecular_function	MF:catalytic activity;MF:decanoate--CoA ligase activity;MF:acyl-CoA ligase activity;MF:ligase activity;MF:long-chain fatty acid-CoA ligase activity	K01897	ACSL, fadD	map04146;map00061;map00071	Peroxisome;Fatty acid biosynthesis;Fatty acid degradation
HU10G00380	5	1.78777e-11	0.450875	0.865	0.696	2.61426e-07	GO:0006355;GO:0005634;GO:0003677	biological_process;cellular_component;molecular_function	BP:regulation of transcription, DNA-templated;CC:nucleus;MF:DNA binding
HU07G00860	5	2.21893e-31	0.449858	0.579	0.202	3.24474e-27
HU03G02791	2	6.49201e-37	0.449518	0.53	0.242	9.49327e-33
HU04G00384	7	3.65088e-07	0.449503	0.926	0.681	0.00533868	GO:0005737;GO:0016846;GO:0019346;GO:0016829;GO:0018826;GO:0003824;GO:0030170	cellular_component;molecular_function;biological_process;molecular_function;molecular_function;molecular_function;molecular_function	CC:cytoplasm;MF:carbon-sulfur lyase activity;BP:transsulfuration;MF:lyase activity;MF:methionine gamma-lyase activity;MF:catalytic activity;MF:pyridoxal phosphate binding	K01761	E4.4.1.11	map00270;map00450	Cysteine and methionine metabolism;Selenocompound metabolism
HU07G00385	3	3.14054e-99	0.449286	0.366	0.042	4.59242e-95	GO:0006897;GO:0000149;GO:0005543;GO:0032050;GO:0005545;GO:0005546;GO:0072583;GO:0006900;GO:0005905;GO:0005886;GO:0016021;GO:0030136	biological_process;molecular_function;molecular_function;molecular_function;molecular_function;molecular_function;biological_process;biological_process;cellular_component;cellular_component;cellular_component;cellular_component	BP:endocytosis;MF:SNARE binding;MF:phospholipid binding;MF:clathrin heavy chain binding;MF:1-phosphatidylinositol binding;MF:phosphatidylinositol-4,5-bisphosphate binding;BP:clathrin-dependent endocytosis;BP:membrane budding;CC:clathrin-coated pit;CC:plasma membrane;CC:integral component of membrane;CC:clathrin-coated vesicle
HU02G00380	3	3.81224e-49	0.449242	0.493	0.155	5.57464e-45	GO:0009969;GO:0016021;GO:0005802;GO:0016757;GO:0016758;GO:0005768	biological_process;cellular_component;cellular_component;molecular_function;molecular_function;cellular_component	BP:xyloglucan biosynthetic process;CC:integral component of membrane;CC:trans-Golgi network;MF:transferase activity, transferring glycosyl groups;MF:transferase activity, transferring hexosyl groups;CC:endosome	K08238	XXT
HU02G02811	5	2.59392e-19	0.448919	0.781	0.444	3.79309e-15	GO:0004497;GO:0005506;GO:0016705;GO:0016021;GO:0020037	molecular_function;molecular_function;molecular_function;cellular_component;molecular_function	MF:monooxygenase activity;MF:iron ion binding;MF:oxidoreductase activity, acting on paired donors, with incorporation or reduction of molecular oxygen;CC:integral component of membrane;MF:heme binding
HU10G00375	5	1.69586e-24	0.448648	0.483	0.176	2.47986e-20
HU08G00957	5	3.47962e-17	0.448395	0.86	0.617	5.08824e-13	GO:0042500;GO:0016021;GO:0033619;GO:0006465;GO:0071556;GO:0004190;GO:0071458	molecular_function;cellular_component;biological_process;biological_process;cellular_component;molecular_function;cellular_component	MF:aspartic endopeptidase activity, intramembrane cleaving;CC:integral component of membrane;BP:membrane protein proteolysis;BP:signal peptide processing;CC:integral component of lumenal side of endoplasmic reticulum membrane;MF:aspartic-type endopeptidase activity;CC:integral component of cytoplasmic side of endoplasmic reticulum membrane	K09595	HM13
HU04G00491	2	2.74463e-34	0.448276	0.648	0.36	4.01348e-30
HU10G00317	6	9.13685e-14	0.448082	0.953	0.798	1.33608e-09	GO:0005741;GO:0055085	cellular_component;biological_process	CC:mitochondrial outer membrane;BP:transmembrane transport
HU08G00997	3	2.42552e-43	0.447852	0.487	0.163	3.54684e-39	GO:0016021	cellular_component	CC:integral component of membrane
HU07G00114	5	3.41104e-18	0.447847	0.624	0.321	4.98796e-14	GO:0046983	molecular_function	MF:protein dimerization activity
HU06G02010	7	1.71974e-13	0.447802	0.529	0.181	2.51478e-09	GO:0061575;GO:0008024;GO:0005634;GO:0032786;GO:0016538;GO:0006357;GO:0042025;GO:0016021	molecular_function;cellular_component;cellular_component;biological_process;molecular_function;biological_process;cellular_component;cellular_component	MF:cyclin-dependent protein serine/threonine kinase activator activity;CC:cyclin/CDK positive transcription elongation factor complex;CC:nucleus;BP:positive regulation of DNA-templated transcription, elongation;MF:cyclin-dependent protein serine/threonine kinase regulator activity;BP:regulation of transcription from RNA polymerase II promoter;CC:host cell nucleus;CC:integral component of membrane	K15188	CCNT
HU01G01935	6	6.89028e-35	0.447747	0.264	0.037	1.00757e-30	GO:0009737;GO:0009414;GO:0042542;GO:0016209;GO:0009723;GO:0010043;GO:0008270;GO:0046688;GO:0009409;GO:0009651;GO:0009635	biological_process;biological_process;biological_process;molecular_function;biological_process;biological_process;molecular_function;biological_process;biological_process;biological_process;biological_process	BP:response to abscisic acid;BP:response to water deprivation;BP:response to hydrogen peroxide;MF:antioxidant activity;BP:response to ethylene;BP:response to zinc ion;MF:zinc ion binding;BP:response to copper ion;BP:response to cold;BP:response to salt stress;BP:response to herbicide
HU05G00885	7	5.23726e-09	0.447465	0.559	0.263	7.65845e-05				K12471	EPN	map04144	Endocytosis
HU08G00829	5	6.07457e-27	0.447027	0.534	0.192	8.88284e-23	GO:0009507	cellular_component	CC:chloroplast
HU02G00312	4	6.02236e-18	0.446353	0.949	0.827	8.8065e-14
HU03G01229	5	1.01137e-15	0.446343	0.826	0.559	1.47893e-11
HU08G00462	7	3.70204e-17	0.446208	0.412	0.099	5.41349e-13	GO:0006952;GO:0016021;GO:0009607;GO:0005516	biological_process;cellular_component;biological_process;molecular_function	BP:defense response;CC:integral component of membrane;BP:response to biotic stimulus;MF:calmodulin binding	K08472	MLO
HU06G00585	2	8.66656e-36	0.445996	0.961	0.877	1.26731e-31	GO:0042973;GO:0005975;GO:0004553	molecular_function;biological_process;molecular_function	MF:glucan endo-1,3-beta-D-glucosidase activity;BP:carbohydrate metabolic process;MF:hydrolase activity, hydrolyzing O-glycosyl compounds
HU08G00368	7	2.44914e-08	0.445645	0.603	0.299	0.000358138	GO:0005634;GO:0005524	cellular_component;molecular_function	CC:nucleus;MF:ATP binding	K11367	CHD1
HU11G00185	6	2.88307e-28	0.445037	0.372	0.085	4.21591e-24
HU07G00887	7	8.49308e-18	0.44435	0.412	0.096	1.24194e-13	GO:0016624;GO:0003826;GO:0005947;GO:0009083	molecular_function;molecular_function;cellular_component;biological_process	MF:oxidoreductase activity, acting on the aldehyde or oxo group of donors, disulfide as acceptor;MF:alpha-ketoacid dehydrogenase activity;CC:mitochondrial alpha-ketoglutarate dehydrogenase complex;BP:branched-chain amino acid catabolic process	K00166	BCKDHA, bkdA1	map00280;map00640	Valine, leucine and isoleucine degradation;Propanoate metabolism
HU07G00225	4	4.37262e-16	0.443841	0.349	0.169	6.39408e-12				K19996	SFH5
HU06G00166	7	2.39153e-12	0.443826	0.5	0.174	3.49713e-08	GO:0008168;GO:0032259	molecular_function;biological_process	MF:methyltransferase activity;BP:methylation	K23151	METTL23
HU10G00203	2	1.24373e-25	0.443637	0.825	0.678	1.81871e-21	GO:0005737;GO:0006886;GO:0016192;GO:0005525	cellular_component;biological_process;biological_process;molecular_function	CC:cytoplasm;BP:intracellular protein transport;BP:vesicle-mediated transport;MF:GTP binding	K07937	ARF1_2	map04144	Endocytosis
HU04G01466	2	7.66861e-46	0.443578	0.475	0.179	1.12138e-41	GO:0010582;GO:0043565;GO:0044212;GO:0003700;GO:0005634;GO:0007275;GO:0045944;GO:0000977;GO:0000976;GO:0046983;GO:0008134;GO:0000981	biological_process;molecular_function;molecular_function;molecular_function;cellular_component;biological_process;biological_process;molecular_function;molecular_function;molecular_function;molecular_function;molecular_function	BP:floral meristem determinacy;MF:sequence-specific DNA binding;MF:transcription regulatory region DNA binding;MF:transcription factor activity, sequence-specific DNA binding;CC:nucleus;BP:multicellular organism development;BP:positive regulation of transcription from RNA polymerase II promoter;MF:RNA polymerase II regulatory region sequence-specific DNA binding;MF:transcription regulatory region…	K09264	K09264
HU10G01458	5	2.93583e-18	0.443569	0.742	0.422	4.29306e-14	GO:0045454;GO:0005788;GO:0003756;GO:0005623	biological_process;cellular_component;molecular_function;cellular_component	BP:cell redox homeostasis;CC:endoplasmic reticulum lumen;MF:protein disulfide isomerase activity;CC:cell	K09584	PDIA6, TXNDC7	map04141	Protein processing in endoplasmic reticulum
HU09G00574	2	6.59204e-35	0.443357	0.9	0.729	9.63954e-31	GO:0005737;GO:0016407;GO:0016746;GO:0005739;GO:0031405	cellular_component;molecular_function;molecular_function;cellular_component;molecular_function	CC:cytoplasm;MF:acetyltransferase activity;MF:transferase activity, transferring acyl groups;CC:mitochondrion;MF:lipoic acid binding	K09699	DBT, bkdB	map00280;map00640	Valine, leucine and isoleucine degradation;Propanoate metabolism
HU09G02045	4	7.13172e-14	0.443137	0.521	0.341	1.04287e-09	GO:0008430	molecular_function	MF:selenium binding	K17285	SELENBP1	map00920	Sulfur metabolism
HU03G01787	6	2.17105e-74	0.443022	0.287	0.018	3.17472e-70	GO:0046872;GO:0016791	molecular_function;molecular_function	MF:metal ion binding;MF:phosphatase activity	K13248	PHOSPHO2	map00750;map01240	Vitamin B6 metabolism;Biosynthesis of cofactors
HU03G02416	6	1.92251e-14	0.44294	1	0.996	2.81128e-10	GO:0048046;GO:0005618;GO:0030145;GO:0045735	cellular_component;cellular_component;molecular_function;molecular_function	CC:apoplast;CC:cell wall;MF:manganese ion binding;MF:nutrient reservoir activity
HU10G00203	6	7.93846e-10	0.442566	0.845	0.69	1.16084e-05	GO:0005737;GO:0006886;GO:0016192;GO:0005525	cellular_component;biological_process;biological_process;molecular_function	CC:cytoplasm;BP:intracellular protein transport;BP:vesicle-mediated transport;MF:GTP binding	K07937	ARF1_2	map04144	Endocytosis
HU08G02093	5	2.49161e-18	0.442307	0.994	0.853	3.64348e-14	GO:0005887;GO:0022857;GO:0005351;GO:0016021;GO:0046323	cellular_component;molecular_function;molecular_function;cellular_component;biological_process	CC:integral component of plasma membrane;MF:transmembrane transporter activity;MF:sugar;CC:integral component of membrane;BP:glucose import	K24193	STP
HU04G02062	7	5.0234e-10	0.44187	0.544	0.234	7.34572e-06	GO:0016844;GO:0009058;GO:0016021;GO:0005783	molecular_function;biological_process;cellular_component;cellular_component	MF:strictosidine synthase activity;BP:biosynthetic process;CC:integral component of membrane;CC:endoplasmic reticulum
HU11G01457	6	4.36303e-10	0.441492	0.775	0.509	6.38007e-06	GO:0004568;GO:0006032;GO:0005975;GO:0008061;GO:0016998	molecular_function;biological_process;biological_process;molecular_function;biological_process	MF:chitinase activity;BP:chitin catabolic process;BP:carbohydrate metabolic process;MF:chitin binding;BP:cell wall macromolecule catabolic process	K20547	CHIB	map00520;map04016	Amino sugar and nucleotide sugar metabolism;MAPK signaling pathway - plant
HU02G01102	7	3.71436e-13	0.441165	0.5	0.167	5.43151e-09	GO:0000062	molecular_function	MF:fatty-acyl-CoA binding
HU03G01818	3	6.00311e-29	0.441156	0.533	0.243	8.77834e-25	GO:0016021;GO:0004190	cellular_component;molecular_function	CC:integral component of membrane;MF:aspartic-type endopeptidase activity	K00924	E2.7.1.-
HU11G01141	1	8.09972e-33	0.440949	0.955	0.89	1.18442e-28	GO:0016624;GO:0016021	molecular_function;cellular_component	MF:oxidoreductase activity, acting on the aldehyde or oxo group of donors, disulfide as acceptor;CC:integral component of membrane	K00166	BCKDHA, bkdA1	map00280;map00640	Valine, leucine and isoleucine degradation;Propanoate metabolism
HU02G01451	5	2.52602e-38	0.440786	0.478	0.123	3.6938e-34
HU08G00168	7	4.96298e-10	0.440694	0.456	0.174	7.25736e-06	GO:0016021	cellular_component	CC:integral component of membrane
HU03G03005	2	7.00548e-35	0.440636	0.7	0.402	1.02441e-30	GO:0016021;GO:0016192	cellular_component;biological_process	CC:integral component of membrane;BP:vesicle-mediated transport	K08515	VAMP7	map04130	SNARE interactions in vesicular transport
HU09G00164	4	1.25096e-26	0.440488	0.277	0.088	1.82928e-22	GO:0016021;GO:0046872	cellular_component;molecular_function	CC:integral component of membrane;MF:metal ion binding
HU05G01599	7	1.22624e-07	0.439515	0.662	0.36	0.00179313	GO:0003677	molecular_function	MF:DNA binding
HU03G01391	7	1.00173e-08	0.439327	0.529	0.241	0.000146482	GO:0006629	biological_process	BP:lipid metabolic process
HU08G01875	6	3.04548e-13	0.439092	0.922	0.667	4.45341e-09	GO:0016021	cellular_component	CC:integral component of membrane
HU01G00369	1	5.93061e-27	0.438828	0.903	0.801	8.67233e-23	GO:0005773;GO:0016021;GO:0009631;GO:0009737;GO:0042631	cellular_component;cellular_component;biological_process;biological_process;biological_process	CC:vacuole;CC:integral component of membrane;BP:cold acclimation;BP:response to abscisic acid;BP:cellular response to water deprivation
HU07G02332	7	9.38803e-14	0.438807	0.5	0.162	1.37281e-09	GO:0005524;GO:0004672	molecular_function;molecular_function	MF:ATP binding;MF:protein kinase activity	K20715	PHOT
HU08G01256	7	7.98071e-09	0.438618	0.662	0.344	0.000116702	GO:0005737;GO:0006208;GO:0016812;GO:0016810;GO:0005829;GO:0004157	cellular_component;biological_process;molecular_function;molecular_function;cellular_component;molecular_function	CC:cytoplasm;BP:pyrimidine nucleobase catabolic process;MF:hydrolase activity, acting on carbon-nitrogen (but not peptide) bonds, in cyclic amides;MF:hydrolase activity, acting on carbon-nitrogen (but not peptide) bonds;CC:cytosol;MF:dihydropyrimidinase activity	K01464	DPYS, dht, hydA	map00240;map00770;map00410	Pyrimidine metabolism;Pantothenate and CoA biosynthesis;beta-Alanine metabolism
HU10G00524	3	9.9252e-86	0.43857	0.389	0.059	1.45136e-81	GO:0006557;GO:0005829;GO:0004014;GO:0008295;GO:0006597	biological_process;cellular_component;molecular_function;biological_process;biological_process	BP:S-adenosylmethioninamine biosynthetic process;CC:cytosol;MF:adenosylmethionine decarboxylase activity;BP:spermidine biosynthetic process;BP:spermine biosynthetic process	K01611	speD, AMD1	map00270;map00330	Cysteine and methionine metabolism;Arginine and proline metabolism
HU09G00967	7	2.1285e-12	0.438489	0.647	0.261	3.1125e-08	GO:0016787	molecular_function	MF:hydrolase activity	K01240	URH1	map00240;map00760	Pyrimidine metabolism;Nicotinate and nicotinamide metabolism
HU06G02688	7	1.54205e-18	0.438374	0.456	0.111	2.25493e-14	GO:0042626;GO:0016021;GO:0016887;GO:0005524;GO:0055085	molecular_function;cellular_component;molecular_function;molecular_function;biological_process	MF:ATPase activity, coupled to transmembrane movement of substances;CC:integral component of membrane;MF:ATPase activity;MF:ATP binding;BP:transmembrane transport	K05658	ABCB1, CD243	map02010	ABC transporters
HU05G02301	3	1.35998e-33	0.438097	0.556	0.238	1.9887e-29	GO:0033743;GO:0005886	molecular_function;cellular_component	MF:peptide-methionine (R)-S-oxide reductase activity;CC:plasma membrane
HU02G01112	4	4.87794e-27	0.437796	0.291	0.096	7.133e-23	GO:1901601;GO:0016787;GO:0010223	biological_process;molecular_function;biological_process	BP:strigolactone biosynthetic process;MF:hydrolase activity;BP:secondary shoot formation
HU05G01922	7	1.83404e-12	0.437607	0.662	0.271	2.68191e-08	GO:0016021	cellular_component	CC:integral component of membrane	K19525	VPS13A_C
HU07G01016	7	4.74189e-08	0.437064	0.985	0.781	0.000693406	GO:0016301	molecular_function	MF:kinase activity	K14156	CHK	map00564	Glycerophospholipid metabolism
HU04G00443	2	5.22866e-31	0.436366	0.927	0.75	7.64587e-27	GO:0016161;GO:0009570;GO:0005983;GO:0102229;GO:0000272;GO:0009409;GO:0000024	molecular_function;cellular_component;biological_process;molecular_function;biological_process;biological_process;biological_process	MF:beta-amylase activity;CC:chloroplast stroma;BP:starch catabolic process;MF:amylopectin maltohydrolase activity;BP:polysaccharide catabolic process;BP:response to cold;BP:maltose biosynthetic process	K01177	E3.2.1.2	map00500	Starch and sucrose metabolism
HU03G00745	5	2.52577e-20	0.435908	0.567	0.257	3.69343e-16	GO:0009408;GO:0005886;GO:0044183;GO:0061077;GO:0005783	biological_process;cellular_component;molecular_function;biological_process;cellular_component	BP:response to heat;CC:plasma membrane;MF:protein binding involved in protein folding;BP:chaperone-mediated protein folding;CC:endoplasmic reticulum
HU03G02353	7	6.54367e-08	0.435722	0.926	0.647	0.000956881	GO:0052692;GO:0005975;GO:0016021	molecular_function;biological_process;cellular_component	MF:raffinose alpha-galactosidase activity;BP:carbohydrate metabolic process;CC:integral component of membrane	K07407	E3.2.1.22B, galA, rafA	map00600;map00603;map00561;map00052	Sphingolipid metabolism;Glycosphingolipid biosynthesis - globo and isoglobo series;Glycerolipid metabolism;Galactose metabolism
HU03G01777	5	2.99475e-14	0.435246	0.607	0.352	4.37922e-10	GO:0003735;GO:0006412;GO:0005840	molecular_function;biological_process;cellular_component	MF:structural constituent of ribosome;BP:translation;CC:ribosome	K02903	RP-L28e, RPL28	map03010	Ribosome
HU10G01189	7	3.31107e-10	0.434511	0.647	0.297	4.84177e-06	GO:0005737;GO:0005049;GO:0006611;GO:0006886;GO:0008536;GO:0005643;GO:0005634	cellular_component;molecular_function;biological_process;biological_process;molecular_function;cellular_component;cellular_component	CC:cytoplasm;MF:nuclear export signal receptor activity;BP:protein export from nucleus;BP:intracellular protein transport;MF:Ran GTPase binding;CC:nuclear pore;CC:nucleus	K18460	XPO7, EXP7	map03013	Nucleocytoplasmic transport
HU08G00702	7	5.384e-09	0.434233	0.574	0.264	7.87302e-05	GO:0005506;GO:0016705;GO:0016021;GO:0004497;GO:0020037	molecular_function;molecular_function;cellular_component;molecular_function;molecular_function	MF:iron ion binding;MF:oxidoreductase activity, acting on paired donors, with incorporation or reduction of molecular oxygen;CC:integral component of membrane;MF:monooxygenase activity;MF:heme binding
HU02G01873	7	1.19082e-07	0.434167	0.662	0.35	0.00174134	GO:0008270;GO:0016491	molecular_function;molecular_function	MF:zinc ion binding;MF:oxidoreductase activity	K00008	SORD, gutB	map00040;map00051	Pentose and glucuronate interconversions;Fructose and mannose metabolism
HU05G01278	6	5.51769e-15	0.433687	0.349	0.122	8.06851e-11	GO:0006222;GO:0019856;GO:0006207;GO:0004588;GO:0009116;GO:0044205;GO:0004590	biological_process;biological_process;biological_process;molecular_function;biological_process;biological_process;molecular_function	BP:UMP biosynthetic process;BP:pyrimidine nucleobase biosynthetic process;BP:'de novo' pyrimidine nucleobase biosynthetic process;MF:orotate phosphoribosyltransferase activity;BP:nucleoside metabolic process;BP:'de novo' UMP biosynthetic process;MF:orotidine-5'-phosphate decarboxylase activity	K13421	UMPS	map00240;map01240	Pyrimidine metabolism;Biosynthesis of cofactors
HU07G01535	2	3.10046e-27	0.433105	0.739	0.501	4.5338e-23	GO:0016021;GO:0016020;GO:0055085;GO:0005774	cellular_component;cellular_component;biological_process;cellular_component	CC:integral component of membrane;CC:membrane;BP:transmembrane transport;CC:vacuolar membrane
HU06G01870	7	3.79273e-08	0.432897	0.956	0.694	0.000554611	GO:0009269;GO:0005829	biological_process;cellular_component	BP:response to desiccation;CC:cytosol
HU03G03004	2	2.97404e-32	0.432651	0.595	0.309	4.34894e-28
HU01G02584	4	3.59166e-27	0.432245	0.315	0.108	5.25209e-23	GO:0046872;GO:0005829;GO:0000287;GO:0042262;GO:0006253;GO:0009143;GO:0047429;GO:0047840	molecular_function;cellular_component;molecular_function;biological_process;biological_process;biological_process;molecular_function;molecular_function	MF:metal ion binding;CC:cytosol;MF:magnesium ion binding;BP:DNA protection;BP:dCTP catabolic process;BP:nucleoside triphosphate catabolic process;MF:nucleoside-triphosphate diphosphatase activity;MF:dCTP diphosphatase activity	K16904	DCTPP1	map00240	Pyrimidine metabolism
HU03G01258	5	7.59505e-11	0.432114	0.742	0.504	1.11062e-06	GO:0016021;GO:0005516	cellular_component;molecular_function	CC:integral component of membrane;MF:calmodulin binding
HU11G00850	3	2.98533e-85	0.431865	0.356	0.049	4.36545e-81	GO:0046658;GO:0016021;GO:0009055	cellular_component;cellular_component;molecular_function	CC:anchored component of plasma membrane;CC:integral component of membrane;MF:electron carrier activity
HU11G01558	5	1.19409e-17	0.431297	0.64	0.34	1.74612e-13	GO:0005737;GO:0004399;GO:0009570;GO:0005829;GO:0051287;GO:0000105;GO:0046872	cellular_component;molecular_function;cellular_component;cellular_component;molecular_function;biological_process;molecular_function	CC:cytoplasm;MF:histidinol dehydrogenase activity;CC:chloroplast stroma;CC:cytosol;MF:NAD binding;BP:histidine biosynthetic process;MF:metal ion binding	K00013	hisD	map00340	Histidine metabolism
HU11G00886	7	1.66076e-07	0.430826	0.838	0.589	0.00242852
HU01G00154	6	2.90242e-10	0.430484	0.938	0.811	4.24421e-06	GO:0005737;GO:0003723	cellular_component;molecular_function	CC:cytoplasm;MF:RNA binding	K13126	PABPC	map03018;map03015	RNA degradation;mRNA surveillance pathway
HU05G00105	4	1.61365e-08	0.430049	0.527	0.399	0.000235964	GO:0008810;GO:0030245	molecular_function;biological_process	MF:cellulase activity;BP:cellulose catabolic process
HU09G00954	7	1.96398e-08	0.429771	0.985	0.901	0.000287193	GO:0098869;GO:0016021;GO:0050660;GO:0016656;GO:0016491	biological_process;cellular_component;molecular_function;molecular_function;molecular_function	BP:cellular oxidant detoxification;CC:integral component of membrane;MF:flavin adenine dinucleotide binding;MF:monodehydroascorbate reductase (NADH) activity;MF:oxidoreductase activity	K08232	E1.6.5.4	map00053	Ascorbate and aldarate metabolism
HU02G00524	7	2.0075e-11	0.429759	0.441	0.153	2.93557e-07	GO:0003682;GO:0009506	molecular_function;cellular_component	MF:chromatin binding;CC:plasmodesma
HU05G01857	2	3.06535e-48	0.429393	0.38	0.119	4.48246e-44	GO:0005737;GO:0006886;GO:0016021;GO:0016192;GO:0005525	cellular_component;biological_process;cellular_component;biological_process;molecular_function	CC:cytoplasm;BP:intracellular protein transport;CC:integral component of membrane;BP:vesicle-mediated transport;MF:GTP binding	K07937	ARF1_2	map04144	Endocytosis
HU06G00558	3	6.61687e-94	0.4291	0.35	0.041	9.67585e-90	GO:0016874;GO:0061630	molecular_function;molecular_function	MF:ligase activity;MF:ubiquitin protein ligase activity
HU01G02601	7	4.13461e-11	0.428308	0.426	0.147	6.04604e-07	GO:0003676;GO:0016491	molecular_function;molecular_function	MF:nucleic acid binding;MF:oxidoreductase activity	K01148	PARN, PNLDC1	map03018	RNA degradation
HU02G01333	5	2.30195e-28	0.427686	0.534	0.183	3.36614e-24	GO:0009415	biological_process	BP:response to water
HU08G01006	3	2.38458e-22	0.427346	0.791	0.524	3.48697e-18	GO:0005777;GO:0006598;GO:0046592;GO:0016491	cellular_component;biological_process;molecular_function;molecular_function	CC:peroxisome;BP:polyamine catabolic process;MF:polyamine oxidase activity;MF:oxidoreductase activity	K17839	PAO4, PAO3, PAO2	map00330;map00770;map00410	Arginine and proline metabolism;Pantothenate and CoA biosynthesis;beta-Alanine metabolism
HU0G00001	3	9.71103e-65	0.427216	0.373	0.072	1.42004e-60	GO:0022857;GO:0015297;GO:0016020;GO:0016021;GO:0042910	molecular_function;molecular_function;cellular_component;cellular_component;molecular_function	MF:transmembrane transporter activity;MF:antiporter activity;CC:membrane;CC:integral component of membrane;MF:xenobiotic transporter activity	K03327	TC.MATE, SLC47A, norM, mdtK, dinF
HU08G02089	5	1.13951e-40	0.42714	0.376	0.079	1.6663e-36
HU01G00511	3	5.17236e-48	0.426497	0.405	0.109	7.56354e-44	GO:0005783	cellular_component	CC:endoplasmic reticulum
HU02G03271	3	3.85658e-27	0.426232	0.863	0.565	5.63948e-23	GO:0016021;GO:0006511;GO:0061631;GO:0005783	cellular_component;biological_process;molecular_function;cellular_component	CC:integral component of membrane;BP:ubiquitin-dependent protein catabolic process;MF:ubiquitin conjugating enzyme activity;CC:endoplasmic reticulum	K10578	UBE2J1, NCUBE1, UBC6	map04120;map04141	Ubiquitin mediated proteolysis;Protein processing in endoplasmic reticulum
HU04G00964	7	2.00594e-08	0.425862	0.559	0.262	0.000293329				K12471	EPN	map04144	Endocytosis
HU08G00635	7	8.39595e-08	0.425073	0.559	0.277	0.00122774	GO:1904183;GO:0042593;GO:0005739;GO:0004674;GO:0009927;GO:0004672;GO:0005759;GO:0046777;GO:0005524;GO:0042803	biological_process;biological_process;cellular_component;molecular_function;molecular_function;molecular_function;cellular_component;biological_process;molecular_function;molecular_function	BP:negative regulation of pyruvate dehydrogenase activity;BP:glucose homeostasis;CC:mitochondrion;MF:protein serine/threonine kinase activity;MF:histidine phosphotransfer kinase activity;MF:protein kinase activity;CC:mitochondrial matrix;BP:protein autophosphorylation;MF:ATP binding;MF:protein homodimerization activity	K00898	PDK2_3_4
HU02G00212	6	3.38351e-10	0.424968	0.659	0.399	4.94771e-06	GO:0008957;GO:0016620	molecular_function;molecular_function	MF:phenylacetaldehyde dehydrogenase activity;MF:oxidoreductase activity, acting on the aldehyde or oxo group of donors, NAD or NADP as acceptor	K00128	ALDH	map00310;map00561;map00280;map01240;map00903;map00330;map00053;map00380;map00010;map00620;map00071;map00340;map00770;map00410	Lysine degradation;Glycerolipid metabolism;Valine, leucine and isoleucine degradation;Biosynthesis of cofactors;Limonene and pinene degradation;Arginine and proline metabolism;Ascorbate and aldarate metabolism;Tryptophan metabolism;Glycolysis / Gluconeogenesis;Pyruvate metabolism;Fatty acid degradation;Histidine metabolism;Pantothenate and CoA biosynthesis;beta-Alanine metabolism
HU02G01342	5	9.10711e-27	0.424968	0.433	0.14	1.33173e-22	GO:2000904;GO:0043036;GO:2001070;GO:0009570	biological_process;cellular_component;molecular_function;cellular_component	BP:regulation of starch metabolic process;CC:starch grain;MF:starch binding;CC:chloroplast stroma
HU02G00746	3	3.86847e-95	0.424901	0.359	0.043	5.65686e-91	GO:0005634;GO:0045892;GO:0007165	cellular_component;biological_process;biological_process	CC:nucleus;BP:negative regulation of transcription, DNA-templated;BP:signal transduction
HU01G00384	7	4.36722e-11	0.424675	0.471	0.168	6.38618e-07
HU08G00283	7	4.59206e-15	0.42451	0.515	0.156	6.71497e-11	GO:0003700;GO:0043565;GO:0005634	molecular_function;molecular_function;cellular_component	MF:transcription factor activity, sequence-specific DNA binding;MF:sequence-specific DNA binding;CC:nucleus
HU03G00590	6	5.6688e-10	0.424283	1	0.871	8.28948e-06	GO:0016829;GO:0016740	molecular_function;molecular_function	MF:lyase activity;MF:transferase activity
HU02G03271	5	8.1419e-17	0.424271	0.854	0.577	1.19059e-12	GO:0016021;GO:0006511;GO:0061631;GO:0005783	cellular_component;biological_process;molecular_function;cellular_component	CC:integral component of membrane;BP:ubiquitin-dependent protein catabolic process;MF:ubiquitin conjugating enzyme activity;CC:endoplasmic reticulum	K10578	UBE2J1, NCUBE1, UBC6	map04120;map04141	Ubiquitin mediated proteolysis;Protein processing in endoplasmic reticulum
HU03G00072	3	1.66949e-63	0.424191	0.395	0.082	2.4413e-59
HU09G01370	5	1.87011e-12	0.423983	0.809	0.559	2.73466e-08
HU05G01492	7	1.48862e-07	0.423176	0.618	0.344	0.00217681	GO:0043132;GO:0016021;GO:0005774;GO:0005777;GO:0044375	biological_process;cellular_component;cellular_component;cellular_component;biological_process	BP:NAD transport;CC:integral component of membrane;CC:vacuolar membrane;CC:peroxisome;BP:regulation of peroxisome size	K13354	SLC25A17, PMP34	map04146	Peroxisome
HU07G00013	2	3.00349e-29	0.423128	0.589	0.335	4.392e-25	GO:0031461;GO:0031625;GO:0006511	cellular_component;molecular_function;biological_process	CC:cullin-RING ubiquitin ligase complex;MF:ubiquitin protein ligase binding;BP:ubiquitin-dependent protein catabolic process	K03347	CUL1, CDC53	map04120;map04141	Ubiquitin mediated proteolysis;Protein processing in endoplasmic reticulum
HU09G01321	7	2.39398e-08	0.422992	0.544	0.252	0.000350071	GO:0006886;GO:0003924;GO:0005774;GO:0032482;GO:0012505;GO:0005525	biological_process;molecular_function;cellular_component;biological_process;cellular_component;molecular_function	BP:intracellular protein transport;MF:GTPase activity;CC:vacuolar membrane;BP:Rab protein signal transduction;CC:endomembrane system;MF:GTP binding	K07897	RAB7A	map04145;map04144	Phagosome;Endocytosis
HU08G02163	7	1.81548e-07	0.422814	0.618	0.333	0.00265477	GO:0016874;GO:0016021;GO:0044390;GO:0006511;GO:0071712;GO:0046872;GO:0061630	molecular_function;cellular_component;molecular_function;biological_process;biological_process;molecular_function;molecular_function	MF:ligase activity;CC:integral component of membrane;MF:ubiquitin-like protein conjugating enzyme binding;BP:ubiquitin-dependent protein catabolic process;BP:ER-associated misfolded protein catabolic process;MF:metal ion binding;MF:ubiquitin protein ligase activity	K10666	RNF5	map04141	Protein processing in endoplasmic reticulum
HU02G03207	7	3.82003e-21	0.422703	0.338	0.058	5.58603e-17	GO:0016021;GO:0046323;GO:0009705;GO:0022857;GO:0005887;GO:0005366	cellular_component;biological_process;cellular_component;molecular_function;cellular_component;molecular_function	CC:integral component of membrane;BP:glucose import;CC:plant-type vacuole membrane;MF:transmembrane transporter activity;CC:integral component of plasma membrane;MF:myo-inositol	K08150	SLC2A13, ITR
HU06G00976	3	1.47093e-34	0.422448	0.418	0.148	2.15094e-30	GO:0016021	cellular_component	CC:integral component of membrane
HU04G00711	7	1.72903e-09	0.422183	0.853	0.474	2.52836e-05	GO:0003995;GO:0050660;GO:0005777	molecular_function;molecular_function;cellular_component	MF:acyl-CoA dehydrogenase activity;MF:flavin adenine dinucleotide binding;CC:peroxisome	K00232	E1.3.3.6, ACOX1, ACOX3	map00640;map00592;map01040;map00071;map04146;map00410	Propanoate metabolism;alpha-Linolenic acid metabolism;Biosynthesis of unsaturated fatty acids;Fatty acid degradation;Peroxisome;beta-Alanine metabolism
HU08G00067	5	2.77803e-12	0.422137	0.573	0.341	4.06232e-08
HU09G00381	3	1.89002e-33	0.421913	0.503	0.205	2.76378e-29	GO:0016021;GO:0005886;GO:0005524;GO:0004672	cellular_component;cellular_component;molecular_function;molecular_function	CC:integral component of membrane;CC:plasma membrane;MF:ATP binding;MF:protein kinase activity
HU01G00785	7	7.01764e-14	0.421738	0.441	0.131	1.02619e-09	GO:0006635;GO:0016558;GO:0005829;GO:0005777;GO:0006513;GO:0046872;GO:0004842;GO:0009506;GO:0009640	biological_process;biological_process;cellular_component;cellular_component;biological_process;molecular_function;molecular_function;cellular_component;biological_process	BP:fatty acid beta-oxidation;BP:protein import into peroxisome matrix;CC:cytosol;CC:peroxisome;BP:protein monoubiquitination;MF:metal ion binding;MF:ubiquitin-protein transferase activity;CC:plasmodesma;BP:photomorphogenesis	K06664	PEX2, PXMP3	map04146	Peroxisome
HU08G02093	1	1.42458e-33	0.42162	0.979	0.84	2.08317e-29	GO:0005887;GO:0022857;GO:0005351;GO:0016021;GO:0046323	cellular_component;molecular_function;molecular_function;cellular_component;biological_process	CC:integral component of plasma membrane;MF:transmembrane transporter activity;MF:sugar;CC:integral component of membrane;BP:glucose import	K24193	STP
HU03G01047	4	2.25631e-86	0.421356	0.144	0.002	3.2994e-82	GO:0016021	cellular_component	CC:integral component of membrane
HU07G00377	3	2.15472e-34	0.421317	0.542	0.228	3.15084e-30	GO:0005737;GO:0016021;GO:0005634	cellular_component;cellular_component;cellular_component	CC:cytoplasm;CC:integral component of membrane;CC:nucleus
HU03G02993	7	2.24702e-10	0.421117	0.691	0.315	3.28582e-06	GO:0006355	biological_process	BP:regulation of transcription, DNA-templated
HU10G01774	3	4.74848e-56	0.420465	0.405	0.096	6.9437e-52	GO:0044877;GO:0000813;GO:0043328	molecular_function;cellular_component;biological_process	MF:macromolecular complex binding;CC:ESCRT I complex;BP:protein targeting to vacuole involved in ubiquitin-dependent protein catabolic process via the multivesicular body sorting pathway	K12184	VPS28	map04144	Endocytosis
HU02G02492	3	3.33275e-26	0.420388	0.676	0.365	4.87347e-22	GO:0016021	cellular_component	CC:integral component of membrane
HU11G01130	3	3.79388e-83	0.420174	0.363	0.052	5.54779e-79	GO:0009570;GO:0003824;GO:0016301;GO:0009507	cellular_component;molecular_function;molecular_function;cellular_component	CC:chloroplast stroma;MF:catalytic activity;MF:kinase activity;CC:chloroplast
HU01G02724	7	3.24423e-37	0.419954	0.324	0.031	4.74403e-33	GO:0005794;GO:0000407;GO:0000422;GO:0034497;GO:0006914;GO:0005776;GO:0000045;GO:0030659;GO:0044805;GO:0015031;GO:0016021	cellular_component;cellular_component;biological_process;biological_process;biological_process;cellular_component;biological_process;cellular_component;biological_process;biological_process;cellular_component	CC:Golgi apparatus;CC:pre-autophagosomal structure;BP:mitophagy;BP:protein localization to pre-autophagosomal structure;BP:autophagy;CC:autophagosome;BP:autophagosome assembly;CC:cytoplasmic vesicle membrane;BP:late nucleophagy;BP:protein transport;CC:integral component of membrane	K17907	ATG9	map04136	Autophagy - other
HU06G02610	7	1.69365e-06	0.419601	0.691	0.423	0.0247663	GO:0005634;GO:0046872;GO:0005829;GO:0004724;GO:0004722	cellular_component;molecular_function;cellular_component;molecular_function;molecular_function	CC:nucleus;MF:metal ion binding;CC:cytosol;MF:magnesium-dependent protein serine/threonine phosphatase activity;MF:protein serine/threonine phosphatase activity	K14497	PP2C	map04016;map04075	MAPK signaling pathway - plant;Plant hormone signal transduction
HU03G02589	5	6.39492e-20	0.419445	0.994	0.921	9.35129e-16	GO:0016021;GO:0009506;GO:0005886	cellular_component;cellular_component;cellular_component	CC:integral component of membrane;CC:plasmodesma;CC:plasma membrane
HU02G01294	5	1.0025e-12	0.419432	0.775	0.519	1.46595e-08	GO:0045454;GO:0035556;GO:0005623	biological_process;biological_process;cellular_component	BP:cell redox homeostasis;BP:intracellular signal transduction;CC:cell	K17609	NXN
HU03G00256	4	5.14408e-13	0.419426	0.589	0.44	7.52219e-09	GO:0005764;GO:0051603;GO:0004197;GO:0008234;GO:0005615	cellular_component;biological_process;molecular_function;molecular_function;cellular_component	CC:lysosome;BP:proteolysis involved in cellular protein catabolic process;MF:cysteine-type endopeptidase activity;MF:cysteine-type peptidase activity;CC:extracellular space
HU06G02068	5	1.46363e-20	0.418698	1	0.888	2.14026e-16	GO:0032259;GO:0008898;GO:0033528;GO:0008270;GO:0047150;GO:0009086	biological_process;molecular_function;biological_process;molecular_function;molecular_function;biological_process	BP:methylation;MF:S-adenosylmethionine-homocysteine S-methyltransferase activity;BP:S-methylmethionine cycle;MF:zinc ion binding;MF:betaine-homocysteine S-methyltransferase activity;BP:methionine biosynthetic process	K00547	mmuM, BHMT2	map00270	Cysteine and methionine metabolism
HU05G00107	7	4.15599e-12	0.418587	0.382	0.114	6.07731e-08	GO:0009788;GO:0005634;GO:0032436;GO:0080008;GO:0032434	biological_process;cellular_component;biological_process;cellular_component;biological_process	BP:negative regulation of abscisic acid-activated signaling pathway;CC:nucleus;BP:positive regulation of proteasomal ubiquitin-dependent protein catabolic process;CC:Cul4-RING E3 ubiquitin ligase complex;BP:regulation of proteasomal ubiquitin-dependent protein catabolic process	K11792	DDA1
HU06G02020	2	1.35882e-28	0.41811	0.9	0.716	1.987e-24	GO:0022857;GO:0016021;GO:0008643	molecular_function;cellular_component;biological_process	MF:transmembrane transporter activity;CC:integral component of membrane;BP:carbohydrate transport	K24193	STP
HU09G00574	5	5.63919e-14	0.417861	0.921	0.741	8.24619e-10	GO:0005737;GO:0016407;GO:0016746;GO:0005739;GO:0031405	cellular_component;molecular_function;molecular_function;cellular_component;molecular_function	CC:cytoplasm;MF:acetyltransferase activity;MF:transferase activity, transferring acyl groups;CC:mitochondrion;MF:lipoic acid binding	K09699	DBT, bkdB	map00280;map00640	Valine, leucine and isoleucine degradation;Propanoate metabolism
HU01G00999	5	1.23792e-26	0.417828	0.584	0.219	1.81021e-22
HU02G03278	7	2.01969e-09	0.417723	0.5	0.21	2.9534e-05				K17491	SMEK, PPP4R3
HU10G00638	7	3.60348e-08	0.41763	0.779	0.403	0.000526937	GO:0016787;GO:0006541	molecular_function;biological_process	MF:hydrolase activity;BP:glutamine metabolic process
HU03G00480	2	8.73263e-79	0.41753	0.314	0.051	1.27697e-74	GO:0005506;GO:0016705;GO:0016021;GO:0004497;GO:0020037	molecular_function;molecular_function;cellular_component;molecular_function;molecular_function	MF:iron ion binding;MF:oxidoreductase activity, acting on paired donors, with incorporation or reduction of molecular oxygen;CC:integral component of membrane;MF:monooxygenase activity;MF:heme binding
HU04G01768	3	4.20153e-41	0.417418	0.395	0.117	6.1439e-37
HU03G01862	4	1.11251e-49	0.417341	0.164	0.016	1.62682e-45
HU09G01920	3	1.48402e-28	0.416968	0.549	0.255	2.17008e-24	GO:0005779;GO:0016559;GO:0000422;GO:0000266;GO:0016021;GO:0005777;GO:0005739;GO:0031307;GO:0005741	cellular_component;biological_process;biological_process;biological_process;cellular_component;cellular_component;cellular_component;cellular_component;cellular_component	CC:integral component of peroxisomal membrane;BP:peroxisome fission;BP:mitophagy;BP:mitochondrial fission;CC:integral component of membrane;CC:peroxisome;CC:mitochondrion;CC:integral component of mitochondrial outer membrane;CC:mitochondrial outer membrane	K17969	FIS1, TTC11, MDV2
HU01G00071	1	1.45082e-18	0.416946	0.699	0.587	2.12154e-14	GO:0016021	cellular_component	CC:integral component of membrane
HU11G01557	3	3.47141e-25	0.416649	0.797	0.499	5.07625e-21	GO:0016021	cellular_component	CC:integral component of membrane
HU06G01251	7	1.30393e-08	0.416224	0.721	0.385	0.000190673	GO:0009737;GO:0005634;GO:0045892;GO:0003723;GO:0007165	biological_process;cellular_component;biological_process;molecular_function;biological_process	BP:response to abscisic acid;CC:nucleus;BP:negative regulation of transcription, DNA-templated;MF:RNA binding;BP:signal transduction
HU05G02044	5	6.2377e-21	0.416201	0.618	0.279	9.12139e-17	GO:0003676	molecular_function	MF:nucleic acid binding
HU06G01171	5	1.79933e-16	0.415843	0.803	0.495	2.63116e-12	GO:0016021	cellular_component	CC:integral component of membrane	K15015	SLC32A, VGAT
HU05G00882	2	3.40718e-26	0.415262	0.836	0.662	4.98232e-22	GO:0005524;GO:0004672	molecular_function;molecular_function	MF:ATP binding;MF:protein kinase activity	K08269	ULK2, ATG1	map04136	Autophagy - other
HU10G01086	6	4.71215e-10	0.415151	0.674	0.397	6.89058e-06	GO:0016787	molecular_function	MF:hydrolase activity
HU02G02734	3	3.71236e-26	0.415075	0.739	0.421	5.42858e-22	GO:0016021	cellular_component	CC:integral component of membrane	K14209	SLC36A, PAT
HU07G00628	3	5.71596e-71	0.414673	0.369	0.064	8.35846e-67	GO:0016021;GO:0003924;GO:0032482;GO:0012505;GO:0006886;GO:0005525	cellular_component;molecular_function;biological_process;cellular_component;biological_process;molecular_function	CC:integral component of membrane;MF:GTPase activity;BP:Rab protein signal transduction;CC:endomembrane system;BP:intracellular protein transport;MF:GTP binding	K07874	RAB1A
HU10G00583	1	7.82747e-18	0.414521	0.66	0.56	1.14461e-13				K06630	YWHAE
HU08G00806	2	7.36765e-25	0.414133	0.811	0.589	1.07737e-20	GO:0005887;GO:0016021;GO:0008271;GO:0015301;GO:0015293	cellular_component;cellular_component;molecular_function;molecular_function;molecular_function	CC:integral component of plasma membrane;CC:integral component of membrane;MF:secondary active sulfate transmembrane transporter activity;MF:anion;MF:symporter activity	K18059	SULTR4
HU04G01848	2	1.39481e-26	0.413993	0.748	0.512	2.03963e-22	GO:0006457;GO:0051082	biological_process;molecular_function	BP:protein folding;MF:unfolded protein binding	K09517	DNAJB11	map04141	Protein processing in endoplasmic reticulum
HU10G00055	6	4.6313e-09	0.413848	0.876	0.739	6.77235e-05	GO:0016021;GO:0005783;GO:0030968;GO:0006486	cellular_component;cellular_component;biological_process;biological_process	CC:integral component of membrane;CC:endoplasmic reticulum;BP:endoplasmic reticulum unfolded protein response;BP:protein glycosylation
HU10G01771	2	3.14191e-25	0.413342	0.695	0.45	4.59441e-21	GO:0060858;GO:0030308;GO:0090630;GO:0005829;GO:0005802;GO:0005096;GO:0030276;GO:0035652;GO:0050829;GO:0046872;GO:0060866;GO:0005768;GO:0030136	biological_process;biological_process;biological_process;cellular_component;cellular_component;molecular_function;molecular_function;biological_process;biological_process;molecular_function;biological_process;cellular_component;cellular_component	BP:vesicle-mediated transport involved in floral organ abscission;BP:negative regulation of cell growth;BP:activation of GTPase activity;CC:cytosol;CC:trans-Golgi network;MF:GTPase activator activity;MF:clathrin binding;BP:cargo loading into clathrin-coated vesicle;BP:defense response to Gram-negative bacterium;MF:metal ion binding;BP:leaf abscission;CC:endosome;CC:clathrin-coated vesicle	K12486	SMAP	map04144	Endocytosis
HU05G00340	7	2.85945e-10	0.412541	0.574	0.242	4.18137e-06	GO:0005773;GO:0005794;GO:0009506	cellular_component;cellular_component;cellular_component	CC:vacuole;CC:Golgi apparatus;CC:plasmodesma	K19525	VPS13A_C
HU02G00213	4	3.66779e-89	0.411872	0.199	0.009	5.36341e-85	GO:0016620	molecular_function	MF:oxidoreductase activity, acting on the aldehyde or oxo group of donors, NAD or NADP as acceptor	K00128	ALDH	map00310;map00561;map00280;map01240;map00903;map00330;map00053;map00380;map00010;map00620;map00071;map00340;map00770;map00410	Lysine degradation;Glycerolipid metabolism;Valine, leucine and isoleucine degradation;Biosynthesis of cofactors;Limonene and pinene degradation;Arginine and proline metabolism;Ascorbate and aldarate metabolism;Tryptophan metabolism;Glycolysis / Gluconeogenesis;Pyruvate metabolism;Fatty acid degradation;Histidine metabolism;Pantothenate and CoA biosynthesis;beta-Alanine metabolism
HU03G00520	5	1.40352e-18	0.411427	0.567	0.264	2.05237e-14	GO:0016021;GO:0016740	cellular_component;molecular_function	CC:integral component of membrane;MF:transferase activity
HU03G02586	5	4.12272e-14	0.411312	0.787	0.47	6.02866e-10	GO:0050662;GO:0003824;GO:0016021;GO:0005802;GO:0033481;GO:0050832;GO:0050378;GO:0050829;GO:0005768	molecular_function;molecular_function;cellular_component;cellular_component;biological_process;biological_process;molecular_function;biological_process;cellular_component	MF:coenzyme binding;MF:catalytic activity;CC:integral component of membrane;CC:trans-Golgi network;BP:galacturonate biosynthetic process;BP:defense response to fungus;MF:UDP-glucuronate 4-epimerase activity;BP:defense response to Gram-negative bacterium;CC:endosome	K08679	GAE, cap1J	map00520;map00053;map01240	Amino sugar and nucleotide sugar metabolism;Ascorbate and aldarate metabolism;Biosynthesis of cofactors
HU02G01460	7	4.85653e-08	0.410978	0.882	0.56	0.000710171	GO:0016021;GO:0005524	cellular_component;molecular_function	CC:integral component of membrane;MF:ATP binding	K01537	ATP2C
HU03G01861	7	1.11259e-09	0.410956	0.544	0.234	1.62694e-05
HU01G00430	2	3.93596e-26	0.410684	0.73	0.476	5.75555e-22	GO:0016021	cellular_component	CC:integral component of membrane
HU08G00067	3	4.26562e-25	0.410598	0.624	0.327	6.23762e-21
HU10G01444	4	1.11826e-15	0.410298	0.301	0.141	1.63523e-11	GO:0003860	molecular_function	MF:3-hydroxyisobutyryl-CoA hydrolase activity	K05605	HIBCH	map00280;map00640;map00410	Valine, leucine and isoleucine degradation;Propanoate metabolism;beta-Alanine metabolism
HU10G00291	7	2.61278e-21	0.410181	0.397	0.077	3.82066e-17	GO:0140326;GO:0000287;GO:0016021;GO:0015914;GO:0005524	molecular_function;molecular_function;cellular_component;biological_process;molecular_function	MF:ATPase-coupled intramembrane lipid transporter activity;MF:magnesium ion binding;CC:integral component of membrane;BP:phospholipid transport;MF:ATP binding	K14802	DRS2, ATP8A
HU02G02492	5	2.14415e-15	0.409425	0.663	0.377	3.13539e-11	GO:0016021	cellular_component	CC:integral component of membrane
HU11G01324	2	1.8712e-23	0.409242	0.845	0.717	2.73625e-19	GO:0005509	molecular_function	MF:calcium ion binding	K15283	SLC35E1
HU04G00601	5	4.71439e-22	0.408904	0.511	0.2	6.89385e-18
HU10G00598	2	9.35543e-41	0.40856	0.489	0.202	1.36804e-36	GO:0016021;GO:0015333;GO:0022857;GO:0005886;GO:1904680;GO:0035673	cellular_component;molecular_function;molecular_function;cellular_component;molecular_function;molecular_function	CC:integral component of membrane;MF:peptide;MF:transmembrane transporter activity;CC:plasma membrane;MF:peptide transmembrane transporter activity;MF:oligopeptide transmembrane transporter activity	K14638	SLC15A3_4, PHT
HU09G01727	5	2.10601e-28	0.40855	0.449	0.141	3.07962e-24
HU06G02020	7	9.60179e-07	0.408436	0.956	0.734	0.0140407	GO:0022857;GO:0016021;GO:0008643	molecular_function;cellular_component;biological_process	MF:transmembrane transporter activity;CC:integral component of membrane;BP:carbohydrate transport	K24193	STP
HU03G02344	5	4.63921e-26	0.408327	0.427	0.137	6.78391e-22
HU02G00017	2	1.10029e-41	0.407884	0.557	0.239	1.60895e-37	GO:0046475;GO:0016021;GO:0006629;GO:0008081	biological_process;cellular_component;biological_process;molecular_function	BP:glycerophospholipid catabolic process;CC:integral component of membrane;BP:lipid metabolic process;MF:phosphoric diester hydrolase activity	K18696	GDE1	map00564	Glycerophospholipid metabolism
HU05G01838	5	3.01449e-23	0.40787	0.483	0.174	4.4081e-19
HU02G00903	5	2.89699e-24	0.407502	1	1	4.23627e-20
HU08G01730	3	1.71541e-36	0.406898	0.513	0.195	2.50845e-32	GO:0016021	cellular_component	CC:integral component of membrane
HU07G00080	7	6.18626e-13	0.406706	0.515	0.172	9.04617e-09				K17525	CHID1
HU02G02264	5	3.05645e-16	0.406417	0.966	0.806	4.46944e-12	GO:0003824;GO:0016757	molecular_function;molecular_function	MF:catalytic activity;MF:transferase activity, transferring glycosyl groups	K06617	E2.4.1.82	map00052	Galactose metabolism
HU03G00035	3	1.43674e-33	0.406143	0.48	0.188	2.10095e-29	GO:0006334;GO:0042025;GO:0000786;GO:0005634;GO:0003677	biological_process;cellular_component;cellular_component;cellular_component;molecular_function	BP:nucleosome assembly;CC:host cell nucleus;CC:nucleosome;CC:nucleus;MF:DNA binding	K11275	H1_5
HU06G00772	5	2.73999e-17	0.405896	0.281	0.089	4.00669e-13	GO:0005992;GO:0004805	biological_process;molecular_function	BP:trehalose biosynthetic process;MF:trehalose-phosphatase activity	K01087	otsB	map00500	Starch and sucrose metabolism
HU03G00453	2	1.27094e-24	0.405825	0.807	0.604	1.8585e-20	GO:0006573;GO:0006574;GO:0006210;GO:0005739;GO:0018478;GO:0004491	biological_process;biological_process;biological_process;cellular_component;molecular_function;molecular_function	BP:valine metabolic process;BP:valine catabolic process;BP:thymine catabolic process;CC:mitochondrion;MF:malonate-semialdehyde dehydrogenase (acetylating) activity;MF:methylmalonate-semialdehyde dehydrogenase (acylating) activity	K00140	mmsA, iolA, ALDH6A1	map00280;map00640;map00410;map00562	Valine, leucine and isoleucine degradation;Propanoate metabolism;beta-Alanine metabolism;Inositol phosphate metabolism
HU01G00649	3	5.08313e-24	0.405744	0.951	0.689	7.43307e-20
HU03G00453	7	1.01932e-06	0.405614	0.882	0.624	0.0149055	GO:0006573;GO:0006574;GO:0006210;GO:0005739;GO:0018478;GO:0004491	biological_process;biological_process;biological_process;cellular_component;molecular_function;molecular_function	BP:valine metabolic process;BP:valine catabolic process;BP:thymine catabolic process;CC:mitochondrion;MF:malonate-semialdehyde dehydrogenase (acetylating) activity;MF:methylmalonate-semialdehyde dehydrogenase (acylating) activity	K00140	mmsA, iolA, ALDH6A1	map00280;map00640;map00410;map00562	Valine, leucine and isoleucine degradation;Propanoate metabolism;beta-Alanine metabolism;Inositol phosphate metabolism
HU10G01123	5	7.21087e-16	0.405596	0.691	0.389	1.05445e-11	GO:0004419;GO:0005739;GO:0046951	molecular_function;cellular_component;biological_process	MF:hydroxymethylglutaryl-CoA lyase activity;CC:mitochondrion;BP:ketone body biosynthetic process	K01640	HMGCL, hmgL	map04146;map00280;map00650	Peroxisome;Valine, leucine and isoleucine degradation;Butanoate metabolism
HU11G00122	4	1.0852e-13	0.4054	0.88	0.776	1.58689e-09	GO:0042626;GO:0016021;GO:0016887;GO:0005886;GO:0055085;GO:0005524	molecular_function;cellular_component;molecular_function;cellular_component;biological_process;molecular_function	MF:ATPase activity, coupled to transmembrane movement of substances;CC:integral component of membrane;MF:ATPase activity;CC:plasma membrane;BP:transmembrane transport;MF:ATP binding
HU01G01910	3	6.43122e-31	0.405324	0.542	0.236	9.40437e-27	GO:0006355;GO:0005634;GO:0003677	biological_process;cellular_component;molecular_function	BP:regulation of transcription, DNA-templated;CC:nucleus;MF:DNA binding
HU01G02354	2	1.30448e-24	0.405279	0.725	0.493	1.90754e-20	GO:0016021	cellular_component	CC:integral component of membrane	K24963	WDR83OS
HU06G02474	7	2.30867e-08	0.405211	0.662	0.331	0.000337596
HU07G00638	7	2.14562e-07	0.405204	0.574	0.294	0.00313754				K18185	COX23
HU08G01094	3	1.96872e-26	0.404954	0.66	0.347	2.87886e-22	GO:0051287;GO:0016021;GO:0003712;GO:0006357;GO:0047918;GO:0016592	molecular_function;cellular_component;molecular_function;biological_process;molecular_function;cellular_component	MF:NAD binding;CC:integral component of membrane;MF:transcription cofactor activity;BP:regulation of transcription from RNA polymerase II promoter;MF:GDP-mannose 3,5-epimerase activity;CC:mediator complex	K10046	GME	map00520;map00053;map01240	Amino sugar and nucleotide sugar metabolism;Ascorbate and aldarate metabolism;Biosynthesis of cofactors
HU10G01445	3	6.17619e-57	0.404944	0.418	0.1	9.03144e-53	GO:0006508;GO:0004190;GO:0030163	biological_process;molecular_function;biological_process	BP:proteolysis;MF:aspartic-type endopeptidase activity;BP:protein catabolic process	K22683	APF2
HU04G00167	2	2.83947e-63	0.404637	0.995	0.631	4.15215e-59
HU03G00849	4	1.17762e-82	0.404599	0.127	0.001	1.72204e-78	GO:0071949;GO:0016491	molecular_function;molecular_function	MF:FAD binding;MF:oxidoreductase activity
HU03G02944	7	1.11185e-06	0.404056	0.632	0.36	0.0162586	GO:0016021	cellular_component	CC:integral component of membrane
HU04G01846	5	2.38438e-27	0.403968	0.562	0.199	3.48667e-23
HU08G02104	7	5.56356e-15	0.403874	0.294	0.061	8.1356e-11	GO:0016021	cellular_component	CC:integral component of membrane
HU06G02511	7	2.66945e-06	0.403619	0.574	0.305	0.0390353	GO:0003779;GO:0030042;GO:0008270;GO:0003676;GO:0015629	molecular_function;biological_process;molecular_function;molecular_function;cellular_component	MF:actin binding;BP:actin filament depolymerization;MF:zinc ion binding;MF:nucleic acid binding;CC:actin cytoskeleton
HU09G00653	7	7.83346e-14	0.403143	0.485	0.15	1.14549e-09
HU06G00168	5	3.50569e-12	0.402964	0.64	0.39	5.12637e-08	GO:0020037;GO:0006979;GO:0042744;GO:0004190;GO:0030163;GO:0006508;GO:0046872;GO:0004601	molecular_function;biological_process;biological_process;molecular_function;biological_process;biological_process;molecular_function;molecular_function	MF:heme binding;BP:response to oxidative stress;BP:hydrogen peroxide catabolic process;MF:aspartic-type endopeptidase activity;BP:protein catabolic process;BP:proteolysis;MF:metal ion binding;MF:peroxidase activity
HU05G01933	2	1.35155e-50	0.402649	0.37	0.108	1.97637e-46	GO:0005764;GO:0051603;GO:0004197;GO:0008234;GO:0005615	cellular_component;biological_process;molecular_function;molecular_function;cellular_component	CC:lysosome;BP:proteolysis involved in cellular protein catabolic process;MF:cysteine-type endopeptidase activity;MF:cysteine-type peptidase activity;CC:extracellular space
HU10G01517	5	4.09631e-41	0.402446	0.399	0.085	5.99004e-37
HU01G01950	5	1.8828e-16	0.402276	0.876	0.596	2.75322e-12	GO:0008483;GO:0009058;GO:0006520;GO:0030170	molecular_function;biological_process;biological_process;molecular_function	MF:transaminase activity;BP:biosynthetic process;BP:cellular amino acid metabolic process;MF:pyridoxal phosphate binding	K00815	TAT	map00270;map00130;map00950;map00360;map00350;map00960;map00400	Cysteine and methionine metabolism;Ubiquinone and other terpenoid-quinone biosynthesis;Isoquinoline alkaloid biosynthesis;Phenylalanine metabolism;Tyrosine metabolism;Tropane, piperidine and pyridine alkaloid biosynthesis;Phenylalanine, tyrosine and tryptophan biosynthesis
HU06G00404	6	1.67599e-12	0.402235	0.434	0.193	2.45079e-08	GO:0005737;GO:0016192;GO:0008017;GO:0005874;GO:0006886;GO:0005525	cellular_component;biological_process;molecular_function;cellular_component;biological_process;molecular_function	CC:cytoplasm;BP:vesicle-mediated transport;MF:microtubule binding;CC:microtubule;BP:intracellular protein transport;MF:GTP binding	K07937	ARF1_2	map04144	Endocytosis
HU04G01362	1	5.49638e-22	0.402233	0.827	0.75	8.03736e-18	GO:0019538;GO:0008233;GO:0005524	biological_process;molecular_function;molecular_function	BP:protein metabolic process;MF:peptidase activity;MF:ATP binding	K03696	clpC
HU06G00901	5	8.48274e-18	0.402219	0.809	0.449	1.24043e-13	GO:0006886;GO:0005774;GO:0019905;GO:0035494;GO:0031201;GO:0005483	biological_process;cellular_component;molecular_function;biological_process;cellular_component;molecular_function	BP:intracellular protein transport;CC:vacuolar membrane;MF:syntaxin binding;BP:SNARE complex disassembly;CC:SNARE complex;MF:soluble NSF attachment protein activity	K15296	NAPA, SNAPA, SEC17
HU02G00918	7	3.10249e-06	0.402059	0.765	0.477	0.0453678	GO:0003723	molecular_function	MF:RNA binding	K12890	SRSF1, SFRS1, ASF, SF2	map03040	Spliceosome
HU11G01600	3	9.94225e-44	0.402054	0.431	0.13	1.45386e-39	GO:0003729	molecular_function	MF:mRNA binding
HU07G01517	1	2.37439e-29	0.402037	0.874	0.732	3.47207e-25	GO:0005759;GO:0050660;GO:0009055	cellular_component;molecular_function;molecular_function	CC:mitochondrial matrix;MF:flavin adenine dinucleotide binding;MF:electron carrier activity	K03522	fixB, etfA
HU05G01921	3	2.94632e-69	0.401796	0.343	0.056	4.30841e-65	GO:0003700;GO:0005634;GO:0003677	molecular_function;cellular_component;molecular_function	MF:transcription factor activity, sequence-specific DNA binding;CC:nucleus;MF:DNA binding	K09286	EREBP
HU09G01910	5	1.40721e-13	0.40174	0.837	0.563	2.05776e-09	GO:0005509	molecular_function	MF:calcium ion binding	K13448	CML	map04626	Plant-pathogen interaction
HU06G02068	2	1.5621e-28	0.401717	0.966	0.884	2.28426e-24	GO:0032259;GO:0008898;GO:0033528;GO:0008270;GO:0047150;GO:0009086	biological_process;molecular_function;biological_process;molecular_function;molecular_function;biological_process	BP:methylation;MF:S-adenosylmethionine-homocysteine S-methyltransferase activity;BP:S-methylmethionine cycle;MF:zinc ion binding;MF:betaine-homocysteine S-methyltransferase activity;BP:methionine biosynthetic process	K00547	mmuM, BHMT2	map00270	Cysteine and methionine metabolism
HU02G00049	3	1.51741e-23	0.401558	0.908	0.65	2.21891e-19	GO:0016021;GO:0005783;GO:0030968;GO:0006486	cellular_component;cellular_component;biological_process;biological_process	CC:integral component of membrane;CC:endoplasmic reticulum;BP:endoplasmic reticulum unfolded protein response;BP:protein glycosylation
HU01G02709	7	1.01477e-08	0.401488	0.471	0.198	0.000148391	GO:0008270	molecular_function	MF:zinc ion binding
HU08G01498	3	2.12398e-55	0.401004	0.314	0.059	3.1059e-51
HU08G01605	3	7.47075e-54	0.400755	0.353	0.076	1.09245e-49	GO:0016021;GO:0008270	cellular_component;molecular_function	CC:integral component of membrane;MF:zinc ion binding
HU04G01774	3	1.41208e-26	0.400522	0.533	0.248	2.06489e-22				K16223	FT	map04712	Circadian rhythm - plant
HU03G00022	7	7.22535e-10	0.400446	0.5	0.199	1.05656e-05	GO:0016874	molecular_function	MF:ligase activity	K01969	E6.4.1.4B	map00280	Valine, leucine and isoleucine degradation
HU04G01988	3	1.73028e-45	0.400446	0.428	0.124	2.53019e-41
HU08G02110	7	5.68589e-07	0.400317	0.721	0.419	0.00831447	GO:0004519;GO:0003676;GO:0006308	molecular_function;molecular_function;biological_process	MF:endonuclease activity;MF:nucleic acid binding;BP:DNA catabolic process	K05986	NUCS
HU10G01777	5	3.91673e-11	0.399949	0.59	0.361	5.72743e-07	GO:0003700;GO:0043565;GO:0005634;GO:0005516;GO:0080142	molecular_function;molecular_function;cellular_component;molecular_function;biological_process	MF:transcription factor activity, sequence-specific DNA binding;MF:sequence-specific DNA binding;CC:nucleus;MF:calmodulin binding;BP:regulation of salicylic acid biosynthetic process
HU11G01585	7	6.34907e-08	0.39928	0.632	0.319	0.000928425	GO:0005506;GO:0016705;GO:0016021;GO:0004497;GO:0020037	molecular_function;molecular_function;cellular_component;molecular_function;molecular_function	MF:iron ion binding;MF:oxidoreductase activity, acting on paired donors, with incorporation or reduction of molecular oxygen;CC:integral component of membrane;MF:monooxygenase activity;MF:heme binding	K20667	CYP716A
HU07G00050	4	1.06766e-117	0.399103	0.185	0.002	1.56124e-113	GO:0016021	cellular_component	CC:integral component of membrane
HU05G01476	3	1.03864e-23	0.398782	0.752	0.435	1.5188e-19	GO:0006952;GO:0019441;GO:0046872;GO:0020037	biological_process;biological_process;molecular_function;molecular_function	BP:defense response;BP:tryptophan catabolic process to kynurenine;MF:metal ion binding;MF:heme binding
HU01G00154	1	3.71909e-24	0.398629	0.911	0.8	5.43842e-20	GO:0005737;GO:0003723	cellular_component;molecular_function	CC:cytoplasm;MF:RNA binding	K13126	PABPC	map03018;map03015	RNA degradation;mRNA surveillance pathway
HU06G02403	2	2.53886e-46	0.398593	0.459	0.164	3.71257e-42	GO:0005992;GO:0004805	biological_process;molecular_function	BP:trehalose biosynthetic process;MF:trehalose-phosphatase activity	K01087	otsB	map00500	Starch and sucrose metabolism
HU02G01710	7	2.62726e-11	0.398502	0.5	0.182	3.84184e-07	GO:0016021;GO:0030246;GO:0008270;GO:0004672;GO:0004713;GO:0005524;GO:0048544	cellular_component;molecular_function;molecular_function;molecular_function;molecular_function;molecular_function;biological_process	CC:integral component of membrane;MF:carbohydrate binding;MF:zinc ion binding;MF:protein kinase activity;MF:protein tyrosine kinase activity;MF:ATP binding;BP:recognition of pollen
HU04G01962	1	5.86225e-21	0.398	0.843	0.711	8.57236e-17	GO:0046872;GO:0016874;GO:0005524;GO:0004672	molecular_function;molecular_function;molecular_function;molecular_function	MF:metal ion binding;MF:ligase activity;MF:ATP binding;MF:protein kinase activity	K01968	E6.4.1.4A	map00280	Valine, leucine and isoleucine degradation
HU11G01862	3	3.94448e-24	0.397349	0.69	0.39	5.76801e-20	GO:0046872;GO:0051213;GO:0016491	molecular_function;molecular_function;molecular_function	MF:metal ion binding;MF:dioxygenase activity;MF:oxidoreductase activity
HU02G00200	7	3.43827e-08	0.396477	0.471	0.203	0.000502778	GO:0015976;GO:0004089;GO:0008270	biological_process;molecular_function;molecular_function	BP:carbon utilization;MF:carbonate dehydratase activity;MF:zinc ion binding	K01673	cynT, can	map00910	Nitrogen metabolism
HU07G01639	3	1.35015e-47	0.396008	0.418	0.116	1.97433e-43	GO:0005634	cellular_component	CC:nucleus
HU10G00333	5	2.06242e-14	0.395994	0.685	0.409	3.01588e-10
HU02G03072	3	1.76989e-27	0.395761	0.5	0.222	2.5881e-23	GO:0005737;GO:0006751;GO:0016021;GO:0016740;GO:0003839	cellular_component;biological_process;cellular_component;molecular_function;molecular_function	CC:cytoplasm;BP:glutathione catabolic process;CC:integral component of membrane;MF:transferase activity;MF:gamma-glutamylcyclotransferase activity	K22596	GGCT	map00480	Glutathione metabolism
HU02G01021	6	2.60122e-12	0.395569	0.543	0.265	3.80376e-08	GO:0005737;GO:0016787;GO:0009536;GO:0048444;GO:0010331;GO:0005634;GO:0010325;GO:0009939;GO:0009056	cellular_component;molecular_function;cellular_component;biological_process;molecular_function;cellular_component;biological_process;biological_process;biological_process	CC:cytoplasm;MF:hydrolase activity;CC:plastid;BP:floral organ morphogenesis;MF:gibberellin binding;CC:nucleus;BP:raffinose family oligosaccharide biosynthetic process;BP:positive regulation of gibberellic acid mediated signaling pathway;BP:catabolic process	K14493	GID1	map04075	Plant hormone signal transduction
HU05G02147	2	1.259e-24	0.395525	0.827	0.657	1.84104e-20	GO:0006508;GO:0004190;GO:0030163	biological_process;molecular_function;biological_process	BP:proteolysis;MF:aspartic-type endopeptidase activity;BP:protein catabolic process
HU04G00757	3	1.18953e-39	0.395441	0.49	0.172	1.73945e-35				K14496	PYL	map04016;map04075	MAPK signaling pathway - plant;Plant hormone signal transduction
HU04G00483	3	8.84099e-45	0.395353	0.431	0.128	1.29282e-40	GO:0005737;GO:0002189;GO:0006015;GO:0009156;GO:0000287;GO:0004749;GO:0009165;GO:0009116;GO:0016757;GO:0006164	cellular_component;cellular_component;biological_process;biological_process;molecular_function;molecular_function;biological_process;biological_process;molecular_function;biological_process	CC:cytoplasm;CC:ribose phosphate diphosphokinase complex;BP:5-phosphoribose 1-diphosphate biosynthetic process;BP:ribonucleoside monophosphate biosynthetic process;MF:magnesium ion binding;MF:ribose phosphate diphosphokinase activity;BP:nucleotide biosynthetic process;BP:nucleoside metabolic process;MF:transferase activity, transferring glycosyl groups;BP:purine nucleotide biosynthetic process	K00948	PRPS, prsA	map00030;map00230	Pentose phosphate pathway;Purine metabolism
HU04G00491	3	2.25946e-25	0.394632	0.67	0.37	3.30401e-21
HU02G00305	7	4.81099e-08	0.394593	0.559	0.261	0.000703511	GO:0004674;GO:0005524	molecular_function;molecular_function	MF:protein serine/threonine kinase activity;MF:ATP binding
HU03G02543	3	5.09122e-153	0.394223	0.275	0.007	7.44489e-149
HU02G01989	1	1.62364e-26	0.393698	0.363	0.174	2.37425e-22	GO:0046323;GO:0016021;GO:0005351;GO:0022857;GO:0005887	biological_process;cellular_component;molecular_function;molecular_function;cellular_component	BP:glucose import;CC:integral component of membrane;MF:sugar;MF:transmembrane transporter activity;CC:integral component of plasma membrane	K24193	STP
HU10G01248	3	3.85536e-33	0.393517	0.52	0.216	5.63769e-29	GO:0032482;GO:0006886;GO:0003924;GO:0012505;GO:0005525	biological_process;biological_process;molecular_function;cellular_component;molecular_function	BP:Rab protein signal transduction;BP:intracellular protein transport;MF:GTPase activity;CC:endomembrane system;MF:GTP binding	K07904	RAB11A	map04144	Endocytosis
HU10G00688	7	5.05787e-15	0.393383	0.529	0.161	7.39612e-11	GO:0016021	cellular_component	CC:integral component of membrane
HU02G00621	7	2.09455e-07	0.393166	0.559	0.282	0.00306285	GO:0016021;GO:0016740	cellular_component;molecular_function	CC:integral component of membrane;MF:transferase activity
HU06G02341	7	6.44626e-10	0.393067	0.456	0.169	9.42637e-06
HU05G01179	3	5.61884e-44	0.392953	0.369	0.098	8.21642e-40	GO:0006355;GO:0005634;GO:0003677	biological_process;cellular_component;molecular_function	BP:regulation of transcription, DNA-templated;CC:nucleus;MF:DNA binding
HU08G01783	5	5.62574e-15	0.392682	0.562	0.281	8.22652e-11	GO:0046872;GO:0016702	molecular_function;molecular_function	MF:metal ion binding;MF:oxidoreductase activity, acting on single donors with incorporation of molecular oxygen, incorporation of two atoms of oxygen	K09840	NCED	map00906	Carotenoid biosynthesis
HU06G00686	1	5.02028e-20	0.392278	0.711	0.554	7.34116e-16	GO:0006633;GO:0016021;GO:0016747	biological_process;cellular_component;molecular_function	BP:fatty acid biosynthetic process;CC:integral component of membrane;MF:transferase activity, transferring acyl groups other than amino-acyl groups	K15397	KCS	map04626;map00062	Plant-pathogen interaction;Fatty acid elongation
HU02G00049	1	8.66649e-22	0.392221	0.783	0.654	1.2673e-17	GO:0016021;GO:0005783;GO:0030968;GO:0006486	cellular_component;cellular_component;biological_process;biological_process	CC:integral component of membrane;CC:endoplasmic reticulum;BP:endoplasmic reticulum unfolded protein response;BP:protein glycosylation
HU04G00236	6	1.10272e-34	0.3922	0.326	0.055	1.61251e-30	GO:0016567;GO:0016021;GO:0061630;GO:0008270	biological_process;cellular_component;molecular_function;molecular_function	BP:protein ubiquitination;CC:integral component of membrane;MF:ubiquitin protein ligase activity;MF:zinc ion binding	K16281	RHA1
HU08G01881	2	9.88424e-36	0.392015	0.482	0.212	1.44537e-31	GO:0051119;GO:0016021;GO:0005886;GO:0008643	molecular_function;cellular_component;cellular_component;biological_process	MF:sugar transmembrane transporter activity;CC:integral component of membrane;CC:plasma membrane;BP:carbohydrate transport	K15382	SLC50A, SWEET
HU11G00627	5	1.01055e-21	0.391887	0.539	0.222	1.47772e-17	GO:0016021	cellular_component	CC:integral component of membrane
HU11G01180	7	2.11681e-06	0.391577	0.868	0.574	0.0309541	GO:0006355;GO:0005634;GO:0003677	biological_process;cellular_component;molecular_function	BP:regulation of transcription, DNA-templated;CC:nucleus;MF:DNA binding
HU03G01598	7	9.48159e-11	0.391053	0.588	0.24	1.38649e-06	GO:0000502;GO:0043248;GO:0060090	cellular_component;biological_process;molecular_function	CC:proteasome complex;BP:proteasome assembly;MF:binding, bridging	K11886	ECM29
HU11G00460	3	7.67481e-68	0.390665	0.31	0.047	1.12229e-63	GO:0005506;GO:0016705;GO:0004497;GO:0020037	molecular_function;molecular_function;molecular_function;molecular_function	MF:iron ion binding;MF:oxidoreductase activity, acting on paired donors, with incorporation or reduction of molecular oxygen;MF:monooxygenase activity;MF:heme binding
HU02G01155	7	7.43737e-10	0.390625	0.441	0.164	1.08757e-05	GO:0008270;GO:0003676;GO:0005886	molecular_function;molecular_function;cellular_component	MF:zinc ion binding;MF:nucleic acid binding;CC:plasma membrane	K21842	EFR3
HU09G01583	2	1.47665e-26	0.390046	0.677	0.417	2.1593e-22	GO:0005737;GO:0006751;GO:0016740;GO:0016021;GO:0003839	cellular_component;biological_process;molecular_function;cellular_component;molecular_function	CC:cytoplasm;BP:glutathione catabolic process;MF:transferase activity;CC:integral component of membrane;MF:gamma-glutamylcyclotransferase activity	K22596	GGCT	map00480	Glutathione metabolism
HU07G00482	5	6.59891e-17	0.389729	0.753	0.419	9.64959e-13	GO:0044375;GO:0005779;GO:0005778;GO:0016559	biological_process;cellular_component;cellular_component;biological_process	BP:regulation of peroxisome size;CC:integral component of peroxisomal membrane;CC:peroxisomal membrane;BP:peroxisome fission
HU05G00460	7	4.72134e-10	0.389496	0.515	0.205	6.90402e-06	GO:0016021	cellular_component	CC:integral component of membrane
HU11G01067	5	5.65203e-26	0.389093	0.489	0.168	8.26496e-22	GO:0016021	cellular_component	CC:integral component of membrane
HU02G03284	1	2.67533e-60	0.389091	1	1	3.91214e-56	GO:0016021;GO:0005975;GO:0004553	cellular_component;biological_process;molecular_function	CC:integral component of membrane;BP:carbohydrate metabolic process;MF:hydrolase activity, hydrolyzing O-glycosyl compounds
HU06G01886	5	1.1474e-14	0.388958	0.596	0.317	1.67784e-10	GO:0046872;GO:0009815;GO:0016491	molecular_function;molecular_function;molecular_function	MF:metal ion binding;MF:1-aminocyclopropane-1-carboxylate oxidase activity;MF:oxidoreductase activity	K05933	E1.14.17.4	map00270	Cysteine and methionine metabolism
HU01G02790	7	1.41761e-06	0.388874	0.632	0.352	0.0207297
HU10G00677	2	1.77746e-32	0.388767	0.5	0.227	2.59918e-28	GO:0016021	cellular_component	CC:integral component of membrane
HU04G01403	3	3.71158e-25	0.388537	0.598	0.297	5.42745e-21	GO:0003700;GO:0043565;GO:0048831;GO:2000032;GO:0005634	molecular_function;molecular_function;biological_process;biological_process;cellular_component	MF:transcription factor activity, sequence-specific DNA binding;MF:sequence-specific DNA binding;BP:regulation of shoot system development;BP:regulation of secondary shoot formation;CC:nucleus
HU11G01158	7	2.38825e-16	0.388241	0.382	0.089	3.49234e-12	GO:0003951;GO:0006741;GO:0019674	molecular_function;biological_process;biological_process	MF:NAD+ kinase activity;BP:NADP biosynthetic process;BP:NAD metabolic process	K00858	ppnK, NADK	map00760;map01240	Nicotinate and nicotinamide metabolism;Biosynthesis of cofactors
HU01G01166	7	4.12188e-14	0.387988	0.485	0.148	6.02742e-10	GO:0016740;GO:0016020;GO:0016021	molecular_function;cellular_component;cellular_component	MF:transferase activity;CC:membrane;CC:integral component of membrane
HU02G00312	7	1.9532e-07	0.387832	1	0.834	0.00285616
HU02G02446	5	4.75903e-13	0.387614	0.77	0.488	6.95913e-09				K01240	URH1	map00240;map00760	Pyrimidine metabolism;Nicotinate and nicotinamide metabolism
HU03G00406	6	2.67959e-17	0.387577	0.326	0.098	3.91836e-13	GO:0016021	cellular_component	CC:integral component of membrane	K10532	HGSNAT	map00531	Glycosaminoglycan degradation
HU11G01480	7	4.78275e-07	0.386993	0.691	0.385	0.00699382	GO:0016021	cellular_component	CC:integral component of membrane
HU10G01694	2	1.94165e-58	0.386737	0.425	0.121	2.83928e-54
HU10G00317	5	2.2677e-15	0.386407	0.989	0.794	3.31606e-11	GO:0005741;GO:0055085	cellular_component;biological_process	CC:mitochondrial outer membrane;BP:transmembrane transport
HU09G01445	3	5.72207e-32	0.386376	0.487	0.197	8.36739e-28	GO:0005737;GO:0038023;GO:0005634;GO:0009738;GO:0080163;GO:0004864;GO:0010427	cellular_component;molecular_function;cellular_component;biological_process;biological_process;molecular_function;molecular_function	CC:cytoplasm;MF:signaling receptor activity;CC:nucleus;BP:abscisic acid-activated signaling pathway;BP:regulation of protein serine/threonine phosphatase activity;MF:protein phosphatase inhibitor activity;MF:abscisic acid binding
HU08G01369	3	5.6999e-98	0.386335	0.31	0.029	8.33496e-94	GO:0016866;GO:0071669	molecular_function;biological_process	MF:intramolecular transferase activity;BP:plant-type cell wall organization or biogenesis	K13379	RGP, UTM	map00520	Amino sugar and nucleotide sugar metabolism
HU04G00155	5	3.27228e-11	0.385497	0.938	0.828	4.78506e-07	GO:0004252;GO:0016021	molecular_function;cellular_component	MF:serine-type endopeptidase activity;CC:integral component of membrane
HU08G01616	3	1.4122e-79	0.385165	0.294	0.034	2.06506e-75	GO:0016021	cellular_component	CC:integral component of membrane	K10664	ATL6S
HU02G03356	7	2.50917e-06	0.38496	0.426	0.204	0.0366915				K23398	TRIP4
HU10G01559	6	6.07254e-32	0.384274	0.248	0.035	8.87988e-28	GO:0046872;GO:0030001	molecular_function;biological_process	MF:metal ion binding;BP:metal ion transport
HU02G00427	3	2.03806e-23	0.384148	0.67	0.377	2.98026e-19	GO:0016301	molecular_function	MF:kinase activity
HU08G01731	7	8.14333e-09	0.383398	0.382	0.142	0.00011908	GO:0016757	molecular_function	MF:transferase activity, transferring glycosyl groups
HU06G02602	7	2.64588e-08	0.383215	0.676	0.344	0.000386908	GO:0016020;GO:0000381;GO:0005634;GO:0043484;GO:0003723;GO:0006417;GO:0004222;GO:0005524;GO:0003729	cellular_component;biological_process;cellular_component;biological_process;molecular_function;biological_process;molecular_function;molecular_function;molecular_function	CC:membrane;BP:regulation of alternative mRNA splicing, via spliceosome;CC:nucleus;BP:regulation of RNA splicing;MF:RNA binding;BP:regulation of translation;MF:metalloendopeptidase activity;MF:ATP binding;MF:mRNA binding	K14948	PTBP2, NPTB
HU03G00468	7	3.85906e-08	0.383149	0.559	0.262	0.00056431	GO:0019706;GO:0016021	molecular_function;cellular_component	MF:protein-cysteine S-palmitoyltransferase activity;CC:integral component of membrane	K20032	ZDHHC13_17, HIP14
HU05G01448	5	1.41954e-12	0.382741	0.876	0.65	2.0758e-08	GO:0046872	molecular_function	MF:metal ion binding
HU07G01682	5	2.45065e-16	0.382729	0.657	0.355	3.58359e-12	GO:0046923;GO:0016021;GO:0006621;GO:0005783	molecular_function;cellular_component;biological_process;cellular_component	MF:ER retention sequence binding;CC:integral component of membrane;BP:protein retention in ER lumen;CC:endoplasmic reticulum	K10949	KDELR
HU07G01765	3	1.13132e-61	0.382274	0.382	0.077	1.65432e-57	GO:0005634;GO:0004402;GO:0003712;GO:0006355;GO:0008270;GO:0042025	cellular_component;molecular_function;molecular_function;biological_process;molecular_function;cellular_component	CC:nucleus;MF:histone acetyltransferase activity;MF:transcription cofactor activity;BP:regulation of transcription, DNA-templated;MF:zinc ion binding;CC:host cell nucleus
HU06G02413	4	2.68554e-122	0.382057	0.182	0.001	3.92707e-118	GO:0042545;GO:0046910;GO:0005618;GO:0030599;GO:0005576;GO:0045330;GO:0045490;GO:0004857	biological_process;molecular_function;cellular_component;molecular_function;cellular_component;molecular_function;biological_process;molecular_function	BP:cell wall modification;MF:pectinesterase inhibitor activity;CC:cell wall;MF:pectinesterase activity;CC:extracellular region;MF:aspartyl esterase activity;BP:pectin catabolic process;MF:enzyme inhibitor activity	K01051	E3.1.1.11	map00040	Pentose and glucuronate interconversions
HU05G00390	3	7.44801e-38	0.381818	0.359	0.106	1.08912e-33	GO:0003700;GO:0005634;GO:0003677	molecular_function;cellular_component;molecular_function	MF:transcription factor activity, sequence-specific DNA binding;CC:nucleus;MF:DNA binding	K09286	EREBP
HU11G00119	3	1.96955e-36	0.381606	0.405	0.132	2.88007e-32
HU04G01313	7	2.66526e-07	0.381567	1	0.897	0.00389741	GO:0005737;GO:0006796;GO:0000287;GO:0005829;GO:0004427	cellular_component;biological_process;molecular_function;cellular_component;molecular_function	CC:cytoplasm;BP:phosphate-containing compound metabolic process;MF:magnesium ion binding;CC:cytosol;MF:inorganic diphosphatase activity	K01507	ppa	map00190	Oxidative phosphorylation
HU06G00127	5	6.86505e-19	0.381535	0.522	0.228	1.00388e-14
HU03G01257	7	1.97122e-06	0.38148	0.632	0.355	0.0288252	GO:0010583	biological_process	BP:response to cyclopentenone
HU02G01432	2	1.67518e-35	0.381095	0.493	0.221	2.44962e-31	GO:0050662;GO:0003824;GO:0005829;GO:0016616;GO:0016491	molecular_function;molecular_function;cellular_component;molecular_function;molecular_function	MF:coenzyme binding;MF:catalytic activity;CC:cytosol;MF:oxidoreductase activity, acting on the CH-OH group of donors, NAD or NADP as acceptor;MF:oxidoreductase activity
HU03G01642	7	1.24735e-09	0.380994	0.588	0.254	1.824e-05	GO:0015297;GO:0016021;GO:0042910	molecular_function;cellular_component;molecular_function	MF:antiporter activity;CC:integral component of membrane;MF:xenobiotic transporter activity
HU03G01381	3	5.10792e-21	0.380743	0.781	0.502	7.46931e-17	GO:0006355;GO:0005634;GO:0003677	biological_process;cellular_component;molecular_function	BP:regulation of transcription, DNA-templated;CC:nucleus;MF:DNA binding
HU04G00165	1	8.12882e-38	0.380601	1	0.99	1.18868e-33	GO:0019388;GO:0006012;GO:0033499;GO:0003978;GO:0005829	biological_process;biological_process;biological_process;molecular_function;cellular_component	BP:galactose catabolic process;BP:galactose metabolic process;BP:galactose catabolic process via UDP-galactose;MF:UDP-glucose 4-epimerase activity;CC:cytosol	K01784	galE, GALE	map00520;map00052	Amino sugar and nucleotide sugar metabolism;Galactose metabolism
HU10G01948	3	4.87074e-61	0.380459	0.33	0.059	7.12249e-57
HU01G01947	7	1.26528e-08	0.380246	0.574	0.259	0.000185022	GO:0046872;GO:0004722	molecular_function;molecular_function	MF:metal ion binding;MF:protein serine/threonine phosphatase activity	K17506	PPM1L, PP2CE
HU01G01392	3	8.05056e-39	0.380103	0.431	0.142	1.17723e-34
HU05G00400	3	4.45427e-28	0.380075	0.667	0.336	6.51348e-24
HU10G00310	7	8.40713e-08	0.380031	0.382	0.152	0.00122937	GO:0043565;GO:0005634;GO:0045893;GO:0006355	molecular_function;cellular_component;biological_process;biological_process	MF:sequence-specific DNA binding;CC:nucleus;BP:positive regulation of transcription, DNA-templated;BP:regulation of transcription, DNA-templated	K09338	HD-ZIP
HU07G01199	7	1.39226e-09	0.379837	0.441	0.166	2.0359e-05	GO:0006355;GO:0005634;GO:0009507;GO:0009416;GO:0090228	biological_process;cellular_component;cellular_component;biological_process;biological_process	BP:regulation of transcription, DNA-templated;CC:nucleus;CC:chloroplast;BP:response to light stimulus;BP:positive regulation of red or far-red light signaling pathway
HU06G01532	5	3.79462e-13	0.379837	0.809	0.535	5.54887e-09	GO:0005634;GO:0046982;GO:0000786;GO:0005886;GO:0003677	cellular_component;molecular_function;cellular_component;cellular_component;molecular_function	CC:nucleus;MF:protein heterodimerization activity;CC:nucleosome;CC:plasma membrane;MF:DNA binding	K11253	H3
HU08G02093	7	4.5358e-07	0.379732	1	0.857	0.0066327	GO:0005887;GO:0022857;GO:0005351;GO:0016021;GO:0046323	cellular_component;molecular_function;molecular_function;cellular_component;biological_process	CC:integral component of plasma membrane;MF:transmembrane transporter activity;MF:sugar;CC:integral component of membrane;BP:glucose import	K24193	STP
HU04G00112	3	5.13386e-104	0.379689	0.31	0.026	7.50724e-100	GO:0008270;GO:0003677	molecular_function;molecular_function	MF:zinc ion binding;MF:DNA binding
HU03G01381	6	1.57231e-07	0.379595	0.729	0.518	0.00229919	GO:0006355;GO:0005634;GO:0003677	biological_process;cellular_component;molecular_function	BP:regulation of transcription, DNA-templated;CC:nucleus;MF:DNA binding
HU02G00187	1	5.49245e-11	0.379429	0.577	0.524	8.0316e-07	GO:0006508;GO:0005829;GO:0016920	biological_process;cellular_component;molecular_function	BP:proteolysis;CC:cytosol;MF:pyroglutamyl-peptidase activity	K01304	pcp
HU01G02767	2	3.78112e-23	0.379374	0.655	0.422	5.52913e-19	GO:0016874;GO:0016021;GO:0016020;GO:0016567;GO:0008270;GO:0004842	molecular_function;cellular_component;cellular_component;biological_process;molecular_function;molecular_function	MF:ligase activity;CC:integral component of membrane;CC:membrane;BP:protein ubiquitination;MF:zinc ion binding;MF:ubiquitin-protein transferase activity
HU01G00929	2	1.87182e-23	0.379253	0.832	0.653	2.73716e-19	GO:0046912;GO:0006099	molecular_function;biological_process	MF:transferase activity, transferring acyl groups, acyl groups converted into alkyl on transfer;BP:tricarboxylic acid cycle	K01647	CS, gltA	map00020;map00630	Citrate cycle (TCA cycle;Glyoxylate and dicarboxylate metabolism
HU08G01784	3	2.32715e-25	0.37921	0.552	0.275	3.40299e-21	GO:0004739;GO:0006086	molecular_function;biological_process	MF:pyruvate dehydrogenase (acetyl-transferring) activity;BP:acetyl-CoA biosynthetic process from pyruvate	K00162	PDHB, pdhB	map00020;map00010;map00620	Citrate cycle (TCA cycle;Glycolysis / Gluconeogenesis;Pyruvate metabolism
HU01G00162	6	7.34191e-12	0.378743	0.504	0.246	1.07361e-07	GO:0008234	molecular_function	MF:cysteine-type peptidase activity
HU10G01071	5	3.80469e-26	0.378695	1	1	5.56359e-22	GO:0016021	cellular_component	CC:integral component of membrane
HU06G00986	3	1.80697e-87	0.378548	0.301	0.031	2.64233e-83	GO:0016787	molecular_function	MF:hydrolase activity
HU06G00838	7	1.89586e-09	0.378244	0.559	0.236	2.77232e-05	GO:0005737;GO:0018105;GO:0005634;GO:0009931;GO:0005516;GO:0004672;GO:0035556;GO:0046777;GO:0005524;GO:0005509	cellular_component;biological_process;cellular_component;molecular_function;molecular_function;molecular_function;biological_process;biological_process;molecular_function;molecular_function	CC:cytoplasm;BP:peptidyl-serine phosphorylation;CC:nucleus;MF:calcium-dependent protein serine/threonine kinase activity;MF:calmodulin binding;MF:protein kinase activity;BP:intracellular signal transduction;BP:protein autophosphorylation;MF:ATP binding;MF:calcium ion binding	K00924	E2.7.1.-
HU08G01813	7	4.60789e-09	0.377924	0.574	0.256	6.73812e-05	GO:0016021;GO:0046872;GO:0003723	cellular_component;molecular_function;molecular_function	CC:integral component of membrane;MF:metal ion binding;MF:RNA binding	K13094	RBM5_10
HU11G00995	7	2.74381e-11	0.377768	0.412	0.132	4.01227e-07	GO:0005737;GO:0009660;GO:0009590;GO:0009959;GO:0009705;GO:0004620;GO:0046872;GO:0009506	cellular_component;biological_process;biological_process;biological_process;cellular_component;molecular_function;molecular_function;cellular_component	CC:cytoplasm;BP:amyloplast organization;BP:detection of gravity;BP:negative gravitropism;CC:plant-type vacuole membrane;MF:phospholipase activity;MF:metal ion binding;CC:plasmodesma
HU02G00811	1	1.35058e-16	0.37741	0.757	0.691	1.97496e-12	GO:0008270;GO:0051903;GO:0006069	molecular_function;molecular_function;biological_process	MF:zinc ion binding;MF:S-(hydroxymethyl)glutathione dehydrogenase activity;BP:ethanol oxidation	K00121	frmA, ADH5, adhC	map00010;map00071;map00350;map00620	Glycolysis / Gluconeogenesis;Fatty acid degradation;Tyrosine metabolism;Pyruvate metabolism
HU04G01985	7	1.50628e-07	0.377336	0.603	0.307	0.00220263
HU10G01853	5	1.43671e-42	0.376413	0.365	0.07	2.1009e-38	GO:0010333;GO:0000287	molecular_function;molecular_function	MF:terpene synthase activity;MF:magnesium ion binding	K14175	NES1	map00909	Sesquiterpenoid and triterpenoid biosynthesis
HU01G00338	4	6.69838e-26	0.376191	0.24	0.069	9.79504e-22	GO:0005355;GO:0005354;GO:0010311;GO:0005351;GO:0015575;GO:0015576;GO:0016021;GO:0015591;GO:0046323;GO:0008643;GO:0015148;GO:0022857;GO:0005887;GO:0005886;GO:0015168;GO:0005365	molecular_function;molecular_function;biological_process;molecular_function;molecular_function;molecular_function;cellular_component;molecular_function;biological_process;biological_process;molecular_function;molecular_function;cellular_component;cellular_component;molecular_function;molecular_function	MF:glucose transmembrane transporter activity;MF:galactose transmembrane transporter activity;BP:lateral root formation;MF:sugar;MF:mannitol transmembrane transporter activity;MF:sorbitol transmembrane transporter activity;CC:integral component of membrane;MF:D-ribose transmembrane transporter activity;BP:glucose import;BP:carbohydrate transport;MF:D-xylose transmembrane transporter activity;MF:t…
HU02G02827	3	1.76614e-35	0.37618	0.389	0.126	2.58262e-31	GO:0006281;GO:0004518;GO:0005634;GO:0010332;GO:0009411;GO:0003677;GO:0009644;GO:0048476	biological_process;molecular_function;cellular_component;biological_process;biological_process;molecular_function;biological_process;cellular_component	BP:DNA repair;MF:nuclease activity;CC:nucleus;BP:response to gamma radiation;BP:response to UV;MF:DNA binding;BP:response to high light intensity;CC:Holliday junction resolvase complex
HU06G02610	2	2.11214e-22	0.376074	0.639	0.398	3.08858e-18	GO:0005634;GO:0046872;GO:0005829;GO:0004724;GO:0004722	cellular_component;molecular_function;cellular_component;molecular_function;molecular_function	CC:nucleus;MF:metal ion binding;CC:cytosol;MF:magnesium-dependent protein serine/threonine phosphatase activity;MF:protein serine/threonine phosphatase activity	K14497	PP2C	map04016;map04075	MAPK signaling pathway - plant;Plant hormone signal transduction
HU10G00918	5	9.84956e-19	0.376061	0.455	0.185	1.4403e-14	GO:0016021	cellular_component	CC:integral component of membrane
HU03G00725	3	9.84571e-106	0.37532	0.265	0.016	1.43974e-101	GO:0005388;GO:0019829;GO:0016021;GO:0005524;GO:0043231	molecular_function;molecular_function;cellular_component;molecular_function;cellular_component	MF:calcium-transporting ATPase activity;MF:cation-transporting ATPase activity;CC:integral component of membrane;MF:ATP binding;CC:intracellular membrane-bounded organelle	K01537	ATP2C
HU06G01425	7	2.61942e-11	0.375014	0.485	0.171	3.83038e-07	GO:0016021;GO:0016236;GO:0005783	cellular_component;biological_process;cellular_component	CC:integral component of membrane;BP:macroautophagy;CC:endoplasmic reticulum	K10134	EI24
HU03G01096	6	6.95327e-16	0.374958	0.481	0.188	1.01678e-11	GO:0005737;GO:0006535;GO:0004124;GO:0030170	cellular_component;biological_process;molecular_function;molecular_function	CC:cytoplasm;BP:cysteine biosynthetic process from serine;MF:cysteine synthase activity;MF:pyridoxal phosphate binding	K01738	cysK	map00270;map00920	Cysteine and methionine metabolism;Sulfur metabolism
HU05G02127	3	2.94154e-18	0.374901	0.735	0.498	4.30141e-14				K19366	SPG20	map04144	Endocytosis
HU02G03366	2	2.15383e-32	0.374733	0.991	0.941	3.14954e-28	GO:0071555;GO:0005576;GO:0005975;GO:0004650	biological_process;cellular_component;biological_process;molecular_function	BP:cell wall organization;CC:extracellular region;BP:carbohydrate metabolic process;MF:polygalacturonase activity	K01184	E3.2.1.15	map00040	Pentose and glucuronate interconversions
HU06G00603	6	1.7567e-11	0.374692	1	0.892	2.56882e-07	GO:0004657;GO:0010133;GO:0005739;GO:0071949;GO:0006562	molecular_function;biological_process;cellular_component;molecular_function;biological_process	MF:proline dehydrogenase activity;BP:proline catabolic process to glutamate;CC:mitochondrion;MF:FAD binding;BP:proline catabolic process	K00318	PRODH, fadM, putB	map00330	Arginine and proline metabolism
HU05G00130	2	3.82692e-24	0.374682	0.609	0.373	5.59611e-20	GO:0016021	cellular_component	CC:integral component of membrane
HU05G02119	3	2.03655e-83	0.374444	0.288	0.03	2.97805e-79
HU04G00814	7	8.48713e-08	0.374417	0.706	0.356	0.00124107	GO:0005737;GO:0004364;GO:0006749	cellular_component;molecular_function;biological_process	CC:cytoplasm;MF:glutathione transferase activity;BP:glutathione metabolic process	K00799	GST, gst	map00480	Glutathione metabolism
HU08G00785	7	2.32721e-08	0.37412	0.529	0.238	0.000340307	GO:0005634;GO:0000380	cellular_component;biological_process	CC:nucleus;BP:alternative mRNA splicing, via spliceosome	K23802	LENG8, THP3
HU02G00312	6	1.66581e-09	0.373897	0.938	0.833	2.43591e-05
HU03G00072	5	2.81861e-28	0.373881	0.36	0.096	4.12165e-24
HU06G00796	4	2.12182e-32	0.373553	0.216	0.046	3.10273e-28	GO:0016758;GO:0008194;GO:0043231;GO:0080044;GO:0080043	molecular_function;molecular_function;cellular_component;molecular_function;molecular_function	MF:transferase activity, transferring hexosyl groups;MF:UDP-glycosyltransferase activity;CC:intracellular membrane-bounded organelle;MF:quercetin 7-O-glucosyltransferase activity;MF:quercetin 3-O-glucosyltransferase activity
HU03G00356	6	2.26161e-06	0.373371	0.736	0.521	0.0330715	GO:0006457;GO:0003755	biological_process;molecular_function	BP:protein folding;MF:peptidyl-prolyl cis-trans isomerase activity	K01802	E5.2.1.8
HU09G01910	3	4.52583e-19	0.373226	0.814	0.555	6.61812e-15	GO:0005509	molecular_function	MF:calcium ion binding	K13448	CML	map04626	Plant-pathogen interaction
HU11G01396	2	9.0078e-23	0.373086	0.734	0.472	1.31721e-18
HU01G01950	3	1.05248e-22	0.37298	0.882	0.585	1.53905e-18	GO:0008483;GO:0009058;GO:0006520;GO:0030170	molecular_function;biological_process;biological_process;molecular_function	MF:transaminase activity;BP:biosynthetic process;BP:cellular amino acid metabolic process;MF:pyridoxal phosphate binding	K00815	TAT	map00270;map00130;map00950;map00360;map00350;map00960;map00400	Cysteine and methionine metabolism;Ubiquinone and other terpenoid-quinone biosynthesis;Isoquinoline alkaloid biosynthesis;Phenylalanine metabolism;Tyrosine metabolism;Tropane, piperidine and pyridine alkaloid biosynthesis;Phenylalanine, tyrosine and tryptophan biosynthesis
HU03G02233	7	1.05297e-07	0.372739	0.529	0.251	0.00153977	GO:0008289;GO:0005886	molecular_function;cellular_component	MF:lipid binding;CC:plasma membrane
HU01G02441	6	2.40709e-07	0.372375	0.791	0.647	0.00351989
HU11G01360	3	2.73616e-59	0.372206	0.33	0.06	4.00109e-55	GO:0007015;GO:0005975;GO:0051015;GO:0004553	biological_process;biological_process;molecular_function;molecular_function	BP:actin filament organization;BP:carbohydrate metabolic process;MF:actin filament binding;MF:hydrolase activity, hydrolyzing O-glycosyl compounds
HU02G00219	5	3.40381e-12	0.371434	0.674	0.431	4.97738e-08	GO:0005737;GO:0003824;GO:0005829;GO:0005992	cellular_component;molecular_function;cellular_component;biological_process	CC:cytoplasm;MF:catalytic activity;CC:cytosol;BP:trehalose biosynthetic process	K16055	TPS	map00500	Starch and sucrose metabolism
HU01G01052	6	9.92018e-10	0.371186	0.969	0.918	1.45063e-05	GO:0006508;GO:0004190;GO:0006629;GO:0030163	biological_process;molecular_function;biological_process;biological_process	BP:proteolysis;MF:aspartic-type endopeptidase activity;BP:lipid metabolic process;BP:protein catabolic process	K08245	E3.4.23.40
HU10G01308	6	3.19158e-09	0.370888	0.721	0.429	4.66705e-05	GO:0004451;GO:0046872;GO:0019752	molecular_function;molecular_function;biological_process	MF:isocitrate lyase activity;MF:metal ion binding;BP:carboxylic acid metabolic process	K01637	E4.1.3.1, aceA	map00630	Glyoxylate and dicarboxylate metabolism
HU01G01306	3	3.25365e-27	0.3706	0.428	0.175	4.75781e-23	GO:0016021;GO:0010417;GO:0006486;GO:0016757	cellular_component;biological_process;biological_process;molecular_function	CC:integral component of membrane;BP:glucuronoxylan biosynthetic process;BP:protein glycosylation;MF:transferase activity, transferring glycosyl groups	K20889	IRX7, FRA8, F8H
HU02G01103	3	9.82894e-19	0.370559	0.925	0.76	1.43729e-14	GO:0016021	cellular_component	CC:integral component of membrane
HU07G02134	7	9.72465e-12	0.370557	0.309	0.079	1.42204e-07	GO:0016787;GO:0016021;GO:0005524	molecular_function;cellular_component;molecular_function	MF:hydrolase activity;CC:integral component of membrane;MF:ATP binding	K01510	ENTPD1_3_8, CD39	map00240;map00230	Pyrimidine metabolism;Purine metabolism
HU03G00711	3	1.58157e-24	0.370332	0.601	0.305	2.31273e-20
HU10G01146	5	1.07153e-16	0.370178	0.601	0.302	1.5669e-12	GO:0003700;GO:0016021	molecular_function;cellular_component	MF:transcription factor activity, sequence-specific DNA binding;CC:integral component of membrane
HU05G02137	7	4.67141e-12	0.370118	0.397	0.119	6.831e-08	GO:0008168;GO:0032259;GO:0016788	molecular_function;biological_process;molecular_function	MF:methyltransferase activity;BP:methylation;MF:hydrolase activity, acting on ester bonds
HU04G00270	6	9.51398e-10	0.370064	0.411	0.2	1.39123e-05
HU06G02331	3	1.68767e-90	0.369525	0.288	0.027	2.46789e-86	GO:0005737;GO:0009814;GO:0005634	cellular_component;biological_process;cellular_component	CC:cytoplasm;BP:defense response, incompatible interaction;CC:nucleus
HU05G01243	3	1.55067e-21	0.368967	0.974	0.878	2.26755e-17	GO:0003964;GO:0015074;GO:0003676	molecular_function;biological_process;molecular_function	MF:RNA-directed DNA polymerase activity;BP:DNA integration;MF:nucleic acid binding
HU08G01603	7	8.36936e-09	0.368915	0.485	0.199	0.000122385	GO:0006468;GO:0019900;GO:0005634;GO:0004674;GO:0008353;GO:0004693;GO:0016592;GO:0005524	biological_process;molecular_function;cellular_component;molecular_function;molecular_function;molecular_function;cellular_component;molecular_function	BP:protein phosphorylation;MF:kinase binding;CC:nucleus;MF:protein serine/threonine kinase activity;MF:RNA polymerase II carboxy-terminal domain kinase activity;MF:cyclin-dependent protein serine/threonine kinase activity;CC:mediator complex;MF:ATP binding	K02208	CDK8_11
HU04G00257	5	2.92249e-26	0.368649	0.685	0.283	4.27355e-22	GO:0003824;GO:0009058;GO:0030170;GO:0016847	molecular_function;biological_process;molecular_function;molecular_function	MF:catalytic activity;BP:biosynthetic process;MF:pyridoxal phosphate binding;MF:1-aminocyclopropane-1-carboxylate synthase activity	K20772	ACS1_2_6	map00270;map04016	Cysteine and methionine metabolism;MAPK signaling pathway - plant
HU08G00936	6	4.00725e-11	0.368611	0.992	0.949	5.8598e-07	GO:0003868;GO:0046872;GO:0009072	molecular_function;molecular_function;biological_process	MF:4-hydroxyphenylpyruvate dioxygenase activity;MF:metal ion binding;BP:aromatic amino acid family metabolic process	K00457	HPD, hppD	map00130;map00360;map00350;map01240	Ubiquinone and other terpenoid-quinone biosynthesis;Phenylalanine metabolism;Tyrosine metabolism;Biosynthesis of cofactors
HU03G00944	3	6.48931e-24	0.368084	0.614	0.321	9.48932e-20	GO:0016021;GO:0006979	cellular_component;biological_process	CC:integral component of membrane;BP:response to oxidative stress
HU06G02683	5	5.88127e-10	0.367993	0.73	0.516	8.60019e-06	GO:0016021;GO:0046872;GO:0005634;GO:0003677	cellular_component;molecular_function;cellular_component;molecular_function	CC:integral component of membrane;MF:metal ion binding;CC:nucleus;MF:DNA binding
HU09G01205	7	4.94968e-08	0.367917	0.471	0.201	0.000723791	GO:0003723	molecular_function	MF:RNA binding	K12898	HNRNPF_H
HU08G01095	7	7.56347e-08	0.367897	0.559	0.262	0.00110601	GO:0009649;GO:0003700;GO:0005634;GO:0005623;GO:0019900;GO:0042802;GO:0009267;GO:0071333;GO:0071215;GO:0046982;GO:0043621	biological_process;molecular_function;cellular_component;cellular_component;molecular_function;molecular_function;biological_process;biological_process;biological_process;molecular_function;molecular_function	BP:entrainment of circadian clock;MF:transcription factor activity, sequence-specific DNA binding;CC:nucleus;CC:cell;MF:kinase binding;MF:identical protein binding;BP:cellular response to starvation;BP:cellular response to glucose stimulus;BP:cellular response to abscisic acid stimulus;MF:protein heterodimerization activity;MF:protein self-association
HU11G00514	6	9.02801e-11	0.367863	0.659	0.356	1.32017e-06	GO:0005737;GO:0050113;GO:0019310;GO:0005506	cellular_component;molecular_function;biological_process;molecular_function	CC:cytoplasm;MF:inositol oxygenase activity;BP:inositol catabolic process;MF:iron ion binding	K00469	MIOX	map00053;map00562	Ascorbate and aldarate metabolism;Inositol phosphate metabolism
HU04G01587	7	1.50191e-08	0.367658	0.456	0.187	0.000219624	GO:0005783;GO:0005886	cellular_component;cellular_component	CC:endoplasmic reticulum;CC:plasma membrane
HU01G00605	6	8.43265e-08	0.367129	0.55	0.339	0.00123311	GO:0016021;GO:0030247;GO:0005524;GO:0004672	cellular_component;molecular_function;molecular_function;molecular_function	CC:integral component of membrane;MF:polysaccharide binding;MF:ATP binding;MF:protein kinase activity
HU03G00614	7	5.28477e-08	0.366852	0.471	0.203	0.000772792	GO:0004605;GO:0016021;GO:0016024	molecular_function;cellular_component;biological_process	MF:phosphatidate cytidylyltransferase activity;CC:integral component of membrane;BP:CDP-diacylglycerol biosynthetic process	K00981	E2.7.7.41, CDS1, CDS2, cdsA	map00564;map04070	Glycerophospholipid metabolism;Phosphatidylinositol signaling system
HU07G00474	2	1.64015e-21	0.366761	0.705	0.491	2.39839e-17	GO:0005737;GO:0004674;GO:0005829;GO:0007165;GO:0005524	cellular_component;molecular_function;cellular_component;biological_process;molecular_function	CC:cytoplasm;MF:protein serine/threonine kinase activity;CC:cytosol;BP:signal transduction;MF:ATP binding	K00924	E2.7.1.-
HU11G00515	7	4.93653e-11	0.36671	0.426	0.142	7.21869e-07	GO:0016021	cellular_component	CC:integral component of membrane
HU03G00516	5	3.71241e-18	0.366197	0.483	0.206	5.42865e-14	GO:0046873;GO:0015086;GO:0016021;GO:0005384	molecular_function;molecular_function;cellular_component;molecular_function	MF:metal ion transmembrane transporter activity;MF:cadmium ion transmembrane transporter activity;CC:integral component of membrane;MF:manganese ion transmembrane transporter activity	K21398	SLC11A2, DMT1, NRAMP2
HU02G00157	3	1.1679e-42	0.366132	0.343	0.088	1.70782e-38
HU02G00017	4	3.74587e-10	0.365802	0.414	0.266	5.47759e-06	GO:0046475;GO:0016021;GO:0006629;GO:0008081	biological_process;cellular_component;biological_process;molecular_function	BP:glycerophospholipid catabolic process;CC:integral component of membrane;BP:lipid metabolic process;MF:phosphoric diester hydrolase activity	K18696	GDE1	map00564	Glycerophospholipid metabolism
HU02G01409	2	9.27033e-28	0.365788	0.491	0.25	1.3556e-23
HU08G01476	3	7.96315e-52	0.365631	0.363	0.082	1.16445e-47	GO:0031408;GO:0046872;GO:0016702	biological_process;molecular_function;molecular_function	BP:oxylipin biosynthetic process;MF:metal ion binding;MF:oxidoreductase activity, acting on single donors with incorporation of molecular oxygen, incorporation of two atoms of oxygen	K15718	LOX1_5	map00591	Linoleic acid metabolism
HU06G02535	6	2.85607e-09	0.365486	0.992	0.951	4.17643e-05
HU11G00780	3	1.59847e-56	0.36533	0.337	0.066	2.33744e-52	GO:0006633;GO:0016021;GO:0016747	biological_process;cellular_component;molecular_function	BP:fatty acid biosynthetic process;CC:integral component of membrane;MF:transferase activity, transferring acyl groups other than amino-acyl groups	K15397	KCS	map04626;map00062	Plant-pathogen interaction;Fatty acid elongation
HU04G00656	1	4.6319e-29	0.365184	1	0.94	6.77322e-25	GO:0016787;GO:0005618;GO:0052793;GO:0071555;GO:0005576;GO:0052689;GO:0009505	molecular_function;cellular_component;molecular_function;biological_process;cellular_component;molecular_function;cellular_component	MF:hydrolase activity;CC:cell wall;MF:pectin acetylesterase activity;BP:cell wall organization;CC:extracellular region;MF:carboxylic ester hydrolase activity;CC:plant-type cell wall	K19882	NOTUM
HU01G02081	1	1.4519e-25	0.364833	0.977	0.883	2.12311e-21	GO:0004252	molecular_function	MF:serine-type endopeptidase activity
HU08G01957	3	3.21632e-31	0.364459	0.51	0.21	4.70322e-27	GO:0045454;GO:0016671;GO:0019419;GO:0005623	biological_process;molecular_function;biological_process;cellular_component	BP:cell redox homeostasis;MF:oxidoreductase activity, acting on a sulfur group of donors, disulfide as acceptor;BP:sulfate reduction;CC:cell	K05907	APR	map00920	Sulfur metabolism
HU08G01214	2	3.35075e-27	0.363523	0.477	0.241	4.8998e-23	GO:0050662;GO:0009536;GO:0016616;GO:0005794;GO:0005829;GO:0004022;GO:0003824;GO:0005886;GO:0009506;GO:0016491	molecular_function;cellular_component;molecular_function;cellular_component;cellular_component;molecular_function;molecular_function;cellular_component;cellular_component;molecular_function	MF:coenzyme binding;CC:plastid;MF:oxidoreductase activity, acting on the CH-OH group of donors, NAD or NADP as acceptor;CC:Golgi apparatus;CC:cytosol;MF:alcohol dehydrogenase (NAD) activity;MF:catalytic activity;CC:plasma membrane;CC:plasmodesma;MF:oxidoreductase activity
HU07G00988	7	5.50737e-11	0.363368	0.485	0.173	8.05343e-07	GO:0016021;GO:0030244;GO:0071555;GO:0016760;GO:0005886;GO:0046872	cellular_component;biological_process;biological_process;molecular_function;cellular_component;molecular_function	CC:integral component of membrane;BP:cellulose biosynthetic process;BP:cell wall organization;MF:cellulose synthase (UDP-forming) activity;CC:plasma membrane;MF:metal ion binding	K10999	CESA
HU02G02780	7	9.05856e-10	0.363093	0.441	0.162	1.32463e-05	GO:0005347;GO:0009941;GO:0000095;GO:0016021;GO:0009658;GO:0005743	molecular_function;cellular_component;molecular_function;cellular_component;biological_process;cellular_component	MF:ATP transmembrane transporter activity;CC:chloroplast envelope;MF:S-adenosyl-L-methionine transmembrane transporter activity;CC:integral component of membrane;BP:chloroplast organization;CC:mitochondrial inner membrane	K15111	SLC25A26
HU08G01507	5	1.29795e-12	0.362935	0.691	0.425	1.89799e-08	GO:0031305;GO:0016021;GO:0005746;GO:0033617	cellular_component;cellular_component;cellular_component;biological_process	CC:integral component of mitochondrial inner membrane;CC:integral component of membrane;CC:mitochondrial respiratory chain;BP:mitochondrial respiratory chain complex IV assembly
HU02G01178	3	6.44352e-24	0.362692	0.931	0.676	9.42235e-20	GO:0052654;GO:0052655;GO:0052656;GO:0009082	molecular_function;molecular_function;molecular_function;biological_process	MF:L-leucine transaminase activity;MF:L-valine transaminase activity;MF:L-isoleucine transaminase activity;BP:branched-chain amino acid biosynthetic process	K00826	E2.6.1.42, ilvE	map00280;map01240;map00270;map00290;map00966;map00770	Valine, leucine and isoleucine degradation;Biosynthesis of cofactors;Cysteine and methionine metabolism;Valine, leucine and isoleucine biosynthesis;Glucosinolate biosynthesis;Pantothenate and CoA biosynthesis
HU10G00459	4	4.83396e-16	0.36266	0.295	0.132	7.0687e-12	GO:0017057;GO:0006098;GO:0005975;GO:0016021	molecular_function;biological_process;biological_process;cellular_component	MF:6-phosphogluconolactonase activity;BP:pentose-phosphate shunt;BP:carbohydrate metabolic process;CC:integral component of membrane	K01057	PGLS, pgl, devB	map00030	Pentose phosphate pathway
HU11G01505	3	1.08102e-113	0.362273	0.278	0.016	1.58078e-109
HU11G01141	5	2.70883e-14	0.361582	0.978	0.895	3.96113e-10	GO:0016624;GO:0016021	molecular_function;cellular_component	MF:oxidoreductase activity, acting on the aldehyde or oxo group of donors, disulfide as acceptor;CC:integral component of membrane	K00166	BCKDHA, bkdA1	map00280;map00640	Valine, leucine and isoleucine degradation;Propanoate metabolism
HU05G01973	7	2.27133e-11	0.361425	0.397	0.123	3.32136e-07	GO:0006355;GO:0042025;GO:0004402;GO:0003712;GO:0008270	biological_process;cellular_component;molecular_function;molecular_function;molecular_function	BP:regulation of transcription, DNA-templated;CC:host cell nucleus;MF:histone acetyltransferase activity;MF:transcription cofactor activity;MF:zinc ion binding
HU05G00904	7	3.20416e-09	0.360933	0.515	0.211	4.68544e-05	GO:0016740	molecular_function	MF:transferase activity	K22077	GDAP1
HU02G02946	5	1.97059e-16	0.360512	0.618	0.309	2.88159e-12	GO:0006624;GO:0051603;GO:0008233;GO:0004197;GO:0005773	biological_process;biological_process;molecular_function;molecular_function;cellular_component	BP:vacuolar protein processing;BP:proteolysis involved in cellular protein catabolic process;MF:peptidase activity;MF:cysteine-type endopeptidase activity;CC:vacuole	K01369	LGMN
HU05G01699	4	1.26072e-22	0.360332	0.25	0.081	1.84355e-18	GO:0016021;GO:0005524;GO:0004672	cellular_component;molecular_function;molecular_function	CC:integral component of membrane;MF:ATP binding;MF:protein kinase activity
HU03G02013	7	3.98854e-08	0.360265	0.5	0.22	0.000583244	GO:0006468;GO:0016021;GO:0004672;GO:0004675;GO:0005886;GO:0005524	biological_process;cellular_component;molecular_function;molecular_function;cellular_component;molecular_function	BP:protein phosphorylation;CC:integral component of membrane;MF:protein kinase activity;MF:transmembrane receptor protein serine/threonine kinase activity;CC:plasma membrane;MF:ATP binding
HU01G01834	7	1.49531e-10	0.359942	0.574	0.228	2.18659e-06
HU02G02630	3	3.7513e-32	0.35963	0.425	0.156	5.48553e-28	GO:0016021;GO:0005524;GO:0004672	cellular_component;molecular_function;molecular_function	CC:integral component of membrane;MF:ATP binding;MF:protein kinase activity
HU03G00743	7	1.15059e-11	0.35962	0.412	0.128	1.6825e-07	GO:0015031;GO:0008104	biological_process;biological_process	BP:protein transport;BP:protein localization
HU01G00684	5	4.41195e-16	0.358949	0.545	0.258	6.45159e-12	GO:0016740;GO:0016829	molecular_function;molecular_function	MF:transferase activity;MF:lyase activity
HU04G00491	5	4.63726e-14	0.358634	0.663	0.381	6.78106e-10
HU01G02481	3	1.33509e-133	0.358409	0.278	0.011	1.95231e-129	GO:0016740	molecular_function	MF:transferase activity
HU01G01910	7	3.91202e-07	0.358388	0.529	0.257	0.00572055	GO:0006355;GO:0005634;GO:0003677	biological_process;cellular_component;molecular_function	BP:regulation of transcription, DNA-templated;CC:nucleus;MF:DNA binding
HU09G01450	7	1.70751e-09	0.35822	0.412	0.147	2.49689e-05	GO:0004674;GO:0016021;GO:0005524	molecular_function;cellular_component;molecular_function	MF:protein serine/threonine kinase activity;CC:integral component of membrane;MF:ATP binding
HU10G01389	4	3.83877e-09	0.357843	0.705	0.601	5.61343e-05	GO:0005737;GO:0009086;GO:0032259;GO:0005829;GO:0005576;GO:0008705;GO:0008270;GO:0003871	cellular_component;biological_process;biological_process;cellular_component;cellular_component;molecular_function;molecular_function;molecular_function	CC:cytoplasm;BP:methionine biosynthetic process;BP:methylation;CC:cytosol;CC:extracellular region;MF:methionine synthase activity;MF:zinc ion binding;MF:5-methyltetrahydropteroyltriglutamate-homocysteine S-methyltransferase activity	K00549	metE	map00450;map00270	Selenocompound metabolism;Cysteine and methionine metabolism
HU01G02674	7	4.66558e-12	0.357818	0.412	0.125	6.82247e-08				K22262	WDFY3, ALFY
HU02G02058	7	9.31373e-08	0.357772	0.559	0.266	0.00136195	GO:0006897;GO:0006900;GO:0000149;GO:0032050;GO:0005545;GO:0005546;GO:0072583;GO:0048268;GO:0030276;GO:0005905;GO:0005886;GO:0030136	biological_process;biological_process;molecular_function;molecular_function;molecular_function;molecular_function;biological_process;biological_process;molecular_function;cellular_component;cellular_component;cellular_component	BP:endocytosis;BP:membrane budding;MF:SNARE binding;MF:clathrin heavy chain binding;MF:1-phosphatidylinositol binding;MF:phosphatidylinositol-4,5-bisphosphate binding;BP:clathrin-dependent endocytosis;BP:clathrin coat assembly;MF:clathrin binding;CC:clathrin-coated pit;CC:plasma membrane;CC:clathrin-coated vesicle
HU05G01315	7	5.84507e-07	0.357751	0.676	0.384	0.00854725	GO:0006355;GO:0003712	biological_process;molecular_function	BP:regulation of transcription, DNA-templated;MF:transcription cofactor activity	K14972	PAXIP1, PTIP
HU04G01988	5	4.54054e-29	0.357279	0.449	0.135	6.63963e-25
HU02G02488	5	6.0853e-16	0.356979	0.461	0.207	8.89854e-12	GO:0005634;GO:0003677	cellular_component;molecular_function	CC:nucleus;MF:DNA binding
HU06G01254	7	4.57266e-07	0.356976	0.426	0.188	0.0066866	GO:0051513	biological_process	BP:regulation of monopolar cell growth
HU08G00957	1	2.76198e-13	0.356829	0.693	0.618	4.03884e-09	GO:0042500;GO:0016021;GO:0033619;GO:0006465;GO:0071556;GO:0004190;GO:0071458	molecular_function;cellular_component;biological_process;biological_process;cellular_component;molecular_function;cellular_component	MF:aspartic endopeptidase activity, intramembrane cleaving;CC:integral component of membrane;BP:membrane protein proteolysis;BP:signal peptide processing;CC:integral component of lumenal side of endoplasmic reticulum membrane;MF:aspartic-type endopeptidase activity;CC:integral component of cytoplasmic side of endoplasmic reticulum membrane	K09595	HM13
HU02G03361	1	2.37352e-11	0.356615	0.581	0.513	3.47079e-07	GO:0005759;GO:0009055	cellular_component;molecular_function	CC:mitochondrial matrix;MF:electron carrier activity	K03521	fixA, etfB
HU06G02069	7	1.56782e-17	0.356554	0.353	0.073	2.29262e-13	GO:0016070;GO:0010929;GO:0016817;GO:0009555;GO:0009561;GO:1901002;GO:0005739;GO:0080038;GO:0009939;GO:0003724;GO:0003678;GO:0009651;GO:0004386;GO:1902584	biological_process;biological_process;molecular_function;biological_process;biological_process;biological_process;cellular_component;biological_process;biological_process;molecular_function;molecular_function;biological_process;molecular_function;biological_process	BP:RNA metabolic process;BP:positive regulation of auxin mediated signaling pathway;MF:hydrolase activity, acting on acid anhydrides;BP:pollen development;BP:megagametogenesis;BP:positive regulation of response to salt stress;CC:mitochondrion;BP:positive regulation of cytokinin-activated signaling pathway;BP:positive regulation of gibberellic acid mediated signaling pathway;MF:RNA helicase activi…	K17675	SUPV3L1, SUV3
HU02G01107	4	2.14222e-07	0.35616	0.592	0.51	0.00313256	GO:0005737;GO:0005829;GO:0006168;GO:0003999;GO:0009116	cellular_component;cellular_component;biological_process;molecular_function;biological_process	CC:cytoplasm;CC:cytosol;BP:adenine salvage;MF:adenine phosphoribosyltransferase activity;BP:nucleoside metabolic process	K00759	APRT, apt	map00230	Purine metabolism
HU06G00846	7	1.05764e-09	0.355774	0.426	0.153	1.54659e-05
HU06G02244	3	2.42928e-21	0.355723	0.477	0.233	3.55233e-17	GO:0016021;GO:0010215;GO:0031225	cellular_component;biological_process;cellular_component	CC:integral component of membrane;BP:cellulose microfibril organization;CC:anchored component of membrane
HU07G01160	5	6.63263e-18	0.355685	0.343	0.122	9.6989e-14	GO:0006012;GO:0016021;GO:0003978	biological_process;cellular_component;molecular_function	BP:galactose metabolic process;CC:integral component of membrane;MF:UDP-glucose 4-epimerase activity	K12448	UXE, uxe	map00520	Amino sugar and nucleotide sugar metabolism
HU03G00506	7	1.12674e-14	0.355494	0.368	0.09	1.64764e-10	GO:0042626;GO:0016021;GO:0016887;GO:0005524	molecular_function;cellular_component;molecular_function;molecular_function	MF:ATPase activity, coupled to transmembrane movement of substances;CC:integral component of membrane;MF:ATPase activity;MF:ATP binding	K05674	ABCC10	map02010	ABC transporters
HU08G01957	7	1.52639e-07	0.355477	0.5	0.23	0.00223204	GO:0045454;GO:0016671;GO:0019419;GO:0005623	biological_process;molecular_function;biological_process;cellular_component	BP:cell redox homeostasis;MF:oxidoreductase activity, acting on a sulfur group of donors, disulfide as acceptor;BP:sulfate reduction;CC:cell	K05907	APR	map00920	Sulfur metabolism
HU02G01442	7	5.82109e-11	0.355299	0.412	0.135	8.51219e-07	GO:0009570;GO:0005739;GO:0004314	cellular_component;cellular_component;molecular_function	CC:chloroplast stroma;CC:mitochondrion;MF:[acyl-carrier-protein] S-malonyltransferase activity	K00645	fabD, MCAT, MCT1	map00061	Fatty acid biosynthesis
HU03G01112	6	7.656e-15	0.355008	0.357	0.124	1.11954e-10	GO:0016021;GO:0046872;GO:0003993	cellular_component;molecular_function;molecular_function	CC:integral component of membrane;MF:metal ion binding;MF:acid phosphatase activity	K14379	ACP5	map00740	Riboflavin metabolism
HU05G01989	6	5.79842e-10	0.354901	0.504	0.248	8.47903e-06	GO:0005975;GO:0009251;GO:0008422;GO:0004553	biological_process;biological_process;molecular_function;molecular_function	BP:carbohydrate metabolic process;BP:glucan catabolic process;MF:beta-glucosidase activity;MF:hydrolase activity, hydrolyzing O-glycosyl compounds	K05349	bglX	map00460;map00940;map00500	Cyanoamino acid metabolism;Phenylpropanoid biosynthesis;Starch and sucrose metabolism
HU03G01374	5	1.80526e-23	0.354809	0.433	0.146	2.63983e-19	GO:0045454;GO:0003756;GO:0005623	biological_process;molecular_function;cellular_component	BP:cell redox homeostasis;MF:protein disulfide isomerase activity;CC:cell	K09580	PDIA1, P4HB	map04141	Protein processing in endoplasmic reticulum
HU10G00055	1	1.08837e-16	0.354798	0.819	0.732	1.59153e-12	GO:0016021;GO:0005783;GO:0030968;GO:0006486	cellular_component;cellular_component;biological_process;biological_process	CC:integral component of membrane;CC:endoplasmic reticulum;BP:endoplasmic reticulum unfolded protein response;BP:protein glycosylation
HU06G00095	3	2.6739e-25	0.354636	0.484	0.217	3.91005e-21
HU05G02123	7	6.45063e-10	0.35458	0.382	0.129	9.43276e-06	GO:0006952;GO:0005576	biological_process;cellular_component	BP:defense response;CC:extracellular region
HU09G02081	3	8.79519e-46	0.354567	0.373	0.097	1.28612e-41
HU02G01227	4	2.61978e-18	0.354374	0.322	0.134	3.8309e-14
HU06G02020	3	9.32573e-16	0.354298	0.899	0.724	1.3637e-11	GO:0022857;GO:0016021;GO:0008643	molecular_function;cellular_component;biological_process	MF:transmembrane transporter activity;CC:integral component of membrane;BP:carbohydrate transport	K24193	STP
HU05G00882	1	1.62264e-16	0.354277	0.757	0.671	2.37278e-12	GO:0005524;GO:0004672	molecular_function;molecular_function	MF:ATP binding;MF:protein kinase activity	K08269	ULK2, ATG1	map04136	Autophagy - other
HU08G01040	2	2.79123e-23	0.354078	0.5	0.275	4.08161e-19	GO:0005634;GO:0003677	cellular_component;molecular_function	CC:nucleus;MF:DNA binding
HU07G01290	7	6.7524e-09	0.353918	0.382	0.139	9.87403e-05	GO:0016592;GO:0016021;GO:2000762	cellular_component;cellular_component;biological_process	CC:mediator complex;CC:integral component of membrane;BP:regulation of phenylpropanoid metabolic process
HU01G02510	6	2.82318e-06	0.35388	0.643	0.467	0.0412834	GO:0005737;GO:0003824;GO:0005829	cellular_component;molecular_function;cellular_component	CC:cytoplasm;MF:catalytic activity;CC:cytosol	K16055	TPS	map00500	Starch and sucrose metabolism
HU05G01413	7	2.73331e-09	0.353793	0.441	0.165	3.99691e-05	GO:0016791;GO:0005783;GO:0005774	molecular_function;cellular_component;cellular_component	MF:phosphatase activity;CC:endoplasmic reticulum;CC:vacuolar membrane	K03103	MINPP1	map00010;map00562	Glycolysis / Gluconeogenesis;Inositol phosphate metabolism
HU05G01470	7	8.57966e-09	0.353783	0.529	0.224	0.00012546	GO:0004057	molecular_function	MF:arginyltransferase activity	K00685	ATE1
HU03G01420	1	6.6076e-21	0.353457	0.88	0.78	9.6623e-17	GO:0005618;GO:0016787;GO:0005576;GO:0071555	cellular_component;molecular_function;cellular_component;biological_process	CC:cell wall;MF:hydrolase activity;CC:extracellular region;BP:cell wall organization	K19882	NOTUM
HU10G00755	3	1.05584e-26	0.353251	0.49	0.216	1.54396e-22	GO:0006886;GO:0016021;GO:0005783	biological_process;cellular_component;cellular_component	BP:intracellular protein transport;CC:integral component of membrane;CC:endoplasmic reticulum
HU02G01128	5	1.42223e-27	0.353065	0.371	0.103	2.07972e-23	GO:0042732;GO:0004856	biological_process;molecular_function	BP:D-xylose metabolic process;MF:xylulokinase activity	K00854	xylB, XYLB	map00040	Pentose and glucuronate interconversions
HU03G00651	1	5.08639e-15	0.353065	0.765	0.679	7.43783e-11	GO:0002181	biological_process	BP:cytoplasmic translation
HU11G00366	4	1.04954e-33	0.352707	0.185	0.033	1.53474e-29	GO:0005524;GO:0004672	molecular_function;molecular_function	MF:ATP binding;MF:protein kinase activity
HU06G01304	7	2.17714e-11	0.351937	0.471	0.161	3.18363e-07	GO:0015995;GO:0004729;GO:0006783;GO:0006782;GO:0009706;GO:0005743	biological_process;molecular_function;biological_process;biological_process;cellular_component;cellular_component	BP:chlorophyll biosynthetic process;MF:oxygen-dependent protoporphyrinogen oxidase activity;BP:heme biosynthetic process;BP:protoporphyrinogen IX biosynthetic process;CC:chloroplast inner membrane;CC:mitochondrial inner membrane	K00231	PPOX, hemY	map00860;map01240	Porphyrin and chlorophyll metabolism;Biosynthesis of cofactors
HU04G02091	6	8.17383e-07	0.351839	0.659	0.472	0.0119526	GO:0005737;GO:0004362;GO:0005623;GO:0034599;GO:0015035;GO:0045454;GO:0009055	cellular_component;molecular_function;cellular_component;biological_process;molecular_function;biological_process;molecular_function	CC:cytoplasm;MF:glutathione-disulfide reductase activity;CC:cell;BP:cellular response to oxidative stress;MF:protein disulfide oxidoreductase activity;BP:cell redox homeostasis;MF:electron carrier activity	K03676	grxC, GLRX, GLRX2
HU05G02204	3	1.35105e-28	0.35095	0.461	0.188	1.97564e-24
HU03G00516	7	2.65185e-08	0.350874	0.5	0.214	0.000387779	GO:0046873;GO:0015086;GO:0016021;GO:0005384	molecular_function;molecular_function;cellular_component;molecular_function	MF:metal ion transmembrane transporter activity;MF:cadmium ion transmembrane transporter activity;CC:integral component of membrane;MF:manganese ion transmembrane transporter activity	K21398	SLC11A2, DMT1, NRAMP2
HU01G00406	4	3.52736e-10	0.350691	0.425	0.287	5.15806e-06	GO:0016787	molecular_function	MF:hydrolase activity
HU06G01932	3	2.39422e-72	0.350544	0.261	0.029	3.50107e-68	GO:0043565;GO:0005634;GO:0006355;GO:0003677	molecular_function;cellular_component;biological_process;molecular_function	MF:sequence-specific DNA binding;CC:nucleus;BP:regulation of transcription, DNA-templated;MF:DNA binding	K09422	MYBP
HU10G00310	5	4.73116e-24	0.34958	0.427	0.142	6.91837e-20	GO:0043565;GO:0005634;GO:0045893;GO:0006355	molecular_function;cellular_component;biological_process;biological_process	MF:sequence-specific DNA binding;CC:nucleus;BP:positive regulation of transcription, DNA-templated;BP:regulation of transcription, DNA-templated	K09338	HD-ZIP
HU06G00537	3	3.55168e-22	0.348934	0.487	0.235	5.19362e-18	GO:0005737;GO:0055129;GO:0004349;GO:0004350;GO:0005524	cellular_component;biological_process;molecular_function;molecular_function;molecular_function	CC:cytoplasm;BP:L-proline biosynthetic process;MF:glutamate 5-kinase activity;MF:glutamate-5-semialdehyde dehydrogenase activity;MF:ATP binding	K12657	ALDH18A1, P5CS	map00330	Arginine and proline metabolism
HU04G01326	5	2.15043e-13	0.348924	0.472	0.23	3.14457e-09	GO:0051119;GO:0016021;GO:0005886;GO:0008643	molecular_function;cellular_component;cellular_component;biological_process	MF:sugar transmembrane transporter activity;CC:integral component of membrane;CC:plasma membrane;BP:carbohydrate transport	K15382	SLC50A, SWEET
HU07G01307	7	1.3692e-10	0.348877	0.353	0.107	2.00218e-06	GO:0008285;GO:0031261;GO:2000104	biological_process;cellular_component;biological_process	BP:negative regulation of cell proliferation;CC:DNA replication preinitiation complex;BP:negative regulation of DNA-dependent DNA replication
HU05G01921	5	2.77143e-29	0.348846	0.303	0.069	4.05267e-25	GO:0003700;GO:0005634;GO:0003677	molecular_function;cellular_component;molecular_function	MF:transcription factor activity, sequence-specific DNA binding;CC:nucleus;MF:DNA binding	K09286	EREBP
HU03G02486	1	5.81904e-21	0.348457	0.317	0.155	8.50919e-17	GO:0009535;GO:0016168;GO:0009536;GO:0009523;GO:0016021;GO:0018298;GO:0045156;GO:0042651;GO:0009772	cellular_component;molecular_function;cellular_component;cellular_component;cellular_component;biological_process;molecular_function;cellular_component;biological_process	CC:chloroplast thylakoid membrane;MF:chlorophyll binding;CC:plastid;CC:photosystem II;CC:integral component of membrane;BP:protein-chromophore linkage;MF:electron transporter, transferring electrons within the cyclic electron transport pathway of photosynthesis activity;CC:thylakoid membrane;BP:photosynthetic electron transport in photosystem II	K02704	psbB	map00195	Photosynthesis
HU03G02201	2	1.10559e-19	0.348444	0.757	0.542	1.6167e-15	GO:0016126;GO:0032259;GO:0005783;GO:0003838	biological_process;biological_process;cellular_component;molecular_function	BP:sterol biosynthetic process;BP:methylation;CC:endoplasmic reticulum;MF:sterol 24-C-methyltransferase activity	K00559	SMT1, ERG6	map00100	Steroid biosynthesis
HU05G01698	3	3.33402e-118	0.348342	0.248	0.01	4.87533e-114
HU05G00198	4	7.72223e-41	0.347818	0.253	0.051	1.12922e-36	GO:0016787;GO:1902600;GO:0046034;GO:0005623;GO:0033180;GO:0045454;GO:0035556;GO:0005524	molecular_function;biological_process;biological_process;cellular_component;cellular_component;biological_process;biological_process;molecular_function	MF:hydrolase activity;BP:hydrogen ion transmembrane transport;BP:ATP metabolic process;CC:cell;CC:proton-transporting V-type ATPase, V1 domain;BP:cell redox homeostasis;BP:intracellular signal transduction;MF:ATP binding	K02147	ATPeV1B, ATP6B	map04145;map00190	Phagosome;Oxidative phosphorylation
HU08G01239	6	4.43309e-07	0.347618	0.543	0.353	0.00648251	GO:0042500;GO:0016021;GO:0033619;GO:0006465;GO:0071556;GO:0004190;GO:0071458	molecular_function;cellular_component;biological_process;biological_process;cellular_component;molecular_function;cellular_component	MF:aspartic endopeptidase activity, intramembrane cleaving;CC:integral component of membrane;BP:membrane protein proteolysis;BP:signal peptide processing;CC:integral component of lumenal side of endoplasmic reticulum membrane;MF:aspartic-type endopeptidase activity;CC:integral component of cytoplasmic side of endoplasmic reticulum membrane	K09595	HM13
HU11G02005	2	2.20651e-29	0.347512	0.45	0.206	3.22658e-25	GO:0009535;GO:0045261;GO:0015986;GO:0005524;GO:0046933	cellular_component;cellular_component;biological_process;molecular_function;molecular_function	CC:chloroplast thylakoid membrane;CC:proton-transporting ATP synthase complex, catalytic core F(1;BP:ATP synthesis coupled proton transport;MF:ATP binding;MF:proton-transporting ATP synthase activity, rotational mechanism	K02111	ATPF1A, atpA	map00195;map00190	Photosynthesis;Oxidative phosphorylation
HU07G01759	7	1.08589e-11	0.347416	0.471	0.156	1.58789e-07	GO:0016787;GO:0031047	molecular_function;biological_process	MF:hydrolase activity;BP:gene silencing by RNA	K01076	ABHD17
HU05G00511	7	1.05996e-10	0.347275	0.338	0.099	1.54997e-06
HU01G00649	7	4.32056e-07	0.346657	0.985	0.706	0.00631795
HU08G00445	6	8.85989e-22	0.346359	0.256	0.053	1.29558e-17	GO:0006355;GO:0005634;GO:0003677	biological_process;cellular_component;molecular_function	BP:regulation of transcription, DNA-templated;CC:nucleus;MF:DNA binding
HU01G02027	1	1.17635e-11	0.346262	0.67	0.604	1.72017e-07	GO:0019516;GO:0005777;GO:0052854;GO:0008891;GO:0052853;GO:0052852;GO:0010181;GO:0004459;GO:0016491	biological_process;cellular_component;molecular_function;molecular_function;molecular_function;molecular_function;molecular_function;molecular_function;molecular_function	BP:lactate oxidation;CC:peroxisome;MF:medium-chain-(S)-2-hydroxy-acid oxidase activity;MF:glycolate oxidase activity;MF:long-chain-(S)-2-hydroxy-long-chain-acid oxidase activity;MF:very-long-chain-(S)-2-hydroxy-acid oxidase activity;MF:FMN binding;MF:L-lactate dehydrogenase activity;MF:oxidoreductase activity	K11517	HAO	map00630;map04146	Glyoxylate and dicarboxylate metabolism;Peroxisome
HU04G01571	5	5.42383e-23	0.346207	0.331	0.096	7.93127e-19	GO:0008408;GO:0003676	molecular_function;molecular_function	MF:3'-5' exonuclease activity;MF:nucleic acid binding
HU01G00420	3	1.92084e-48	0.346121	0.297	0.06	2.80884e-44	GO:0006355;GO:0005634;GO:0003677	biological_process;cellular_component;molecular_function	BP:regulation of transcription, DNA-templated;CC:nucleus;MF:DNA binding
HU11G01055	3	4.80581e-73	0.346017	0.31	0.042	7.02753e-69
HU06G02330	3	4.28912e-27	0.345935	0.386	0.147	6.27197e-23	GO:0004165;GO:0016853;GO:0006635;GO:0004300;GO:0005777;GO:0003824	molecular_function;molecular_function;biological_process;molecular_function;cellular_component;molecular_function	MF:dodecenoyl-CoA delta-isomerase activity;MF:isomerase activity;BP:fatty acid beta-oxidation;MF:enoyl-CoA hydratase activity;CC:peroxisome;MF:catalytic activity	K07517	ECI1_2	map00071	Fatty acid degradation
HU10G00150	3	4.09118e-43	0.345927	0.324	0.078	5.98253e-39	GO:0004725;GO:0008138;GO:0051015	molecular_function;molecular_function;molecular_function	MF:protein tyrosine phosphatase activity;MF:protein tyrosine/serine/threonine phosphatase activity;MF:actin filament binding
HU03G01960	3	9.74999e-71	0.345128	0.288	0.038	1.42574e-66
HU09G01822	3	2.18215e-101	0.344837	0.235	0.012	3.19096e-97	GO:0004674;GO:0016021;GO:0048544;GO:0005524;GO:0004672	molecular_function;cellular_component;biological_process;molecular_function;molecular_function	MF:protein serine/threonine kinase activity;CC:integral component of membrane;BP:recognition of pollen;MF:ATP binding;MF:protein kinase activity
HU02G00010	6	3.79697e-07	0.344828	0.853	0.742	0.00555231	GO:0009845;GO:0009793;GO:0010029;GO:0098755	biological_process;biological_process;biological_process;biological_process	BP:seed germination;BP:embryo development ending in seed dormancy;BP:regulation of seed germination;BP:maintenance of seed dormancy by absisic acid
HU02G03069	5	6.12332e-17	0.344694	0.528	0.239	8.95413e-13	GO:0005737;GO:0019200;GO:0009702;GO:0005829;GO:0009506;GO:0005534;GO:0005524	cellular_component;molecular_function;molecular_function;cellular_component;cellular_component;molecular_function;molecular_function	CC:cytoplasm;MF:carbohydrate kinase activity;MF:L-arabinokinase activity;CC:cytosol;CC:plasmodesma;MF:galactose binding;MF:ATP binding	K12446	E2.7.1.46	map00520	Amino sugar and nucleotide sugar metabolism
HU01G01007	5	1.21117e-16	0.344634	0.545	0.256	1.77109e-12	GO:0016021	cellular_component	CC:integral component of membrane	K20347	TMED2, EMP24
HU02G01506	2	2.26218e-29	0.344338	0.989	0.971	3.30799e-25	GO:0042732;GO:0005737;GO:0016021;GO:0048040;GO:0070403	biological_process;cellular_component;cellular_component;molecular_function;molecular_function	BP:D-xylose metabolic process;CC:cytoplasm;CC:integral component of membrane;MF:UDP-glucuronate decarboxylase activity;MF:NAD+ binding	K08678	UXS1, uxs	map00520	Amino sugar and nucleotide sugar metabolism
HU08G00193	2	6.80952e-53	0.344257	1	1	9.95756e-49	GO:0016021;GO:0003723;GO:0003743	cellular_component;molecular_function;molecular_function	CC:integral component of membrane;MF:RNA binding;MF:translation initiation factor activity	K03113	EIF1, SUI1
HU04G00323	5	2.37586e-11	0.344142	0.955	0.781	3.47422e-07	GO:0019388;GO:0006012;GO:0033499;GO:0003978;GO:0005829	biological_process;biological_process;biological_process;molecular_function;cellular_component	BP:galactose catabolic process;BP:galactose metabolic process;BP:galactose catabolic process via UDP-galactose;MF:UDP-glucose 4-epimerase activity;CC:cytosol	K01784	galE, GALE	map00520;map00052	Amino sugar and nucleotide sugar metabolism;Galactose metabolism
HU02G01225	7	5.12402e-08	0.344004	1	0.998	0.000749286	GO:0006355;GO:0005634;GO:0009734;GO:0003677	biological_process;cellular_component;biological_process;molecular_function	BP:regulation of transcription, DNA-templated;CC:nucleus;BP:auxin-activated signaling pathway;MF:DNA binding	K14486	K14486, ARF	map04075	Plant hormone signal transduction
HU04G01677	5	3.79534e-18	0.343887	0.489	0.208	5.54993e-14	GO:0016021;GO:0022857	cellular_component;molecular_function	CC:integral component of membrane;MF:transmembrane transporter activity
HU05G00315	4	4.15583e-11	0.343821	0.318	0.176	6.07708e-07	GO:0016021	cellular_component	CC:integral component of membrane
HU03G02416	5	1.13871e-15	0.343816	1	0.996	1.66513e-11	GO:0048046;GO:0005618;GO:0030145;GO:0045735	cellular_component;cellular_component;molecular_function;molecular_function	CC:apoplast;CC:cell wall;MF:manganese ion binding;MF:nutrient reservoir activity
HU10G00690	3	9.92153e-29	0.343815	0.438	0.171	1.45082e-24	GO:0005886	cellular_component	CC:plasma membrane
HU06G01176	5	2.0096e-19	0.343707	0.258	0.072	2.93863e-15
HU08G01154	5	2.54217e-28	0.34365	0.354	0.093	3.71742e-24	GO:0016567;GO:0004842;GO:0008270;GO:0003677	biological_process;molecular_function;molecular_function;molecular_function	BP:protein ubiquitination;MF:ubiquitin-protein transferase activity;MF:zinc ion binding;MF:DNA binding
HU01G01090	7	9.56065e-07	0.343209	0.559	0.278	0.0139805	GO:0050660;GO:0006635;GO:0005777;GO:0055088;GO:0033540;GO:0005504;GO:0003997;GO:0071949	molecular_function;biological_process;cellular_component;biological_process;biological_process;molecular_function;molecular_function;molecular_function	MF:flavin adenine dinucleotide binding;BP:fatty acid beta-oxidation;CC:peroxisome;BP:lipid homeostasis;BP:fatty acid beta-oxidation using acyl-CoA oxidase;MF:fatty acid binding;MF:acyl-CoA oxidase activity;MF:FAD binding	K00232	E1.3.3.6, ACOX1, ACOX3	map00640;map00592;map01040;map00071;map04146;map00410	Propanoate metabolism;alpha-Linolenic acid metabolism;Biosynthesis of unsaturated fatty acids;Fatty acid degradation;Peroxisome;beta-Alanine metabolism
HU08G01234	7	7.98465e-12	0.342933	0.412	0.124	1.16759e-07	GO:0008453;GO:0003824;GO:0005777;GO:0008483;GO:0004760;GO:0019265	molecular_function;molecular_function;cellular_component;molecular_function;molecular_function;biological_process	MF:alanine-glyoxylate transaminase activity;MF:catalytic activity;CC:peroxisome;MF:transaminase activity;MF:serine-pyruvate transaminase activity;BP:glycine biosynthetic process, by transamination of glyoxylate	K00830	AGXT	map00630;map00250;map00260;map04146	Glyoxylate and dicarboxylate metabolism;Alanine, aspartate and glutamate metabolism;Glycine, serine and threonine metabolism;Peroxisome
HU06G01153	5	1.98659e-21	0.342876	0.5	0.191	2.90499e-17	GO:0019318;GO:0030246;GO:0004034	biological_process;molecular_function;molecular_function	BP:hexose metabolic process;MF:carbohydrate binding;MF:aldose 1-epimerase activity	K01785	galM, GALM	map00010;map00052	Glycolysis / Gluconeogenesis;Galactose metabolism
HU02G00817	7	8.59271e-10	0.342747	0.426	0.151	1.25651e-05	GO:0003779;GO:0007015;GO:0016459;GO:0003774;GO:0005524	molecular_function;biological_process;cellular_component;molecular_function;molecular_function	MF:actin binding;BP:actin filament organization;CC:myosin complex;MF:motor activity;MF:ATP binding	K10357	MYO5
HU07G01714	4	1.3219e-76	0.342644	0.161	0.006	1.93302e-72	GO:0016301	molecular_function	MF:kinase activity
HU02G03350	6	2.02166e-11	0.342561	0.333	0.13	2.95628e-07	GO:0003779;GO:0030042;GO:0015629	molecular_function;biological_process;cellular_component	MF:actin binding;BP:actin filament depolymerization;CC:actin cytoskeleton	K05765	CFL
HU03G02638	7	3.0702e-09	0.342426	0.353	0.119	4.48956e-05	GO:0004674;GO:0005524;GO:0004672	molecular_function;molecular_function;molecular_function	MF:protein serine/threonine kinase activity;MF:ATP binding;MF:protein kinase activity
HU01G01273	1	7.06236e-19	0.342115	0.965	0.874	1.03273e-14	GO:0016021	cellular_component	CC:integral component of membrane
HU03G00731	3	1.05801e-21	0.34209	1	0.962	1.54712e-17	GO:0005618;GO:0005975;GO:0004565;GO:0030246;GO:0005773	cellular_component;biological_process;molecular_function;molecular_function;cellular_component	CC:cell wall;BP:carbohydrate metabolic process;MF:beta-galactosidase activity;MF:carbohydrate binding;CC:vacuole
HU02G02941	7	5.2759e-08	0.342055	0.368	0.139	0.000771495	GO:0009733;GO:0048573;GO:0007623;GO:0009585;GO:0009826;GO:0005634;GO:0010119;GO:0009409;GO:0009737;GO:2000028;GO:0009909;GO:0010031	biological_process;biological_process;biological_process;biological_process;biological_process;cellular_component;biological_process;biological_process;biological_process;biological_process;biological_process;biological_process	BP:response to auxin;BP:photoperiodism, flowering;BP:circadian rhythm;BP:red, far-red light phototransduction;BP:unidimensional cell growth;CC:nucleus;BP:regulation of stomatal movement;BP:response to cold;BP:response to abscisic acid;BP:regulation of photoperiodism, flowering;BP:regulation of flower development;BP:circumnutation	K12125	ELF3	map04712	Circadian rhythm - plant
HU04G01425	7	2.66174e-07	0.341698	0.382	0.156	0.00389226	GO:0004605;GO:0032049	molecular_function;biological_process	MF:phosphatidate cytidylyltransferase activity;BP:cardiolipin biosynthetic process	K17807	TAM41, MMP37
HU03G02791	3	3.10505e-24	0.341562	0.539	0.253	4.54052e-20
HU09G00574	1	1.55484e-17	0.341535	0.816	0.739	2.27364e-13	GO:0005737;GO:0016407;GO:0016746;GO:0005739;GO:0031405	cellular_component;molecular_function;molecular_function;cellular_component;molecular_function	CC:cytoplasm;MF:acetyltransferase activity;MF:transferase activity, transferring acyl groups;CC:mitochondrion;MF:lipoic acid binding	K09699	DBT, bkdB	map00280;map00640	Valine, leucine and isoleucine degradation;Propanoate metabolism
HU07G01099	3	6.30881e-22	0.341397	0.467	0.222	9.22537e-18	GO:0033014;GO:0003723;GO:0004852	biological_process;molecular_function;molecular_function	BP:tetrapyrrole biosynthetic process;MF:RNA binding;MF:uroporphyrinogen-III synthase activity
HU01G00732	7	2.33135e-06	0.341391	0.515	0.268	0.0340913
HU03G02344	3	1.04179e-29	0.341244	0.373	0.13	1.52341e-25
HU08G00501	4	1.41661e-07	0.34104	0.603	0.509	0.0020715	GO:0046872	molecular_function	MF:metal ion binding
[truncated: 2,197 more rows]
