# Supplementary material for: Single-cell and spatial RNA sequencing reveal the spatiotemporal trajectories of fruit senescence
Source: Nat Commun. 2024 Apr 10;15:3108. doi: 10.1038/s41467-024-47329-x (PMC11006883; doi:10.1038/s41467-024-47329-x)
Supplement: Supplementary file 6 — Supplementary Dataset 3 [file 41467_2024_47329_MOESM6_ESM.xlsx]

## Sheet: sheet1 GO of c3
Number	GO ID	Term Type	Description	Ratio_in_study	Ratio_in_pop	Pvalue	Padjust	Gene_ids	Gene_names
1	GO:1901072	BP	glucosamine-containing compound catabolic process	1/4	16/23124	0.002765	1	HU11G01456
1	GO:0006030	BP	chitin metabolic process	1/4	16/23124	0.002765	1	HU11G01456
1	GO:0006032	BP	chitin catabolic process	1/4	16/23124	0.002765	1	HU11G01456
1	GO:0046348	BP	amino sugar catabolic process	1/4	16/23124	0.002765	1	HU11G01456
1	GO:0006026	BP	aminoglycan catabolic process	1/4	16/23124	0.002765	1	HU11G01456
2	GO:1901135	BP	carbohydrate derivative metabolic process	2/4	532/23124	0.00307388	1	HU0G00135;HU11G01456	;
1	GO:1901071	BP	glucosamine-containing compound metabolic process	1/4	19/23124	0.00328279	1	HU11G01456
1	GO:0006022	BP	aminoglycan metabolic process	1/4	19/23124	0.00328279	1	HU11G01456
1	GO:0016998	BP	cell wall macromolecule catabolic process	1/4	23/23124	0.00397288	1	HU11G01456
1	GO:0006040	BP	amino sugar metabolic process	1/4	28/23124	0.00483498	1	HU11G01456
1	GO:1901136	BP	carbohydrate derivative catabolic process	1/4	44/23124	0.00758993	1	HU11G01456
1	GO:0006754	BP	ATP biosynthetic process	1/4	75/23124	0.0129114	1	HU0G00135
1	GO:0015985	BP	energy coupled proton transport, down electrochemical gradient	1/4	75/23124	0.0129114	1	HU0G00135
1	GO:0015986	BP	ATP synthesis coupled proton transport	1/4	75/23124	0.0129114	1	HU0G00135
2	GO:0005975	BP	carbohydrate metabolic process	2/4	1136/23124	0.0135396	1	HU08G01266;HU11G01456	;
1	GO:0009145	BP	purine nucleoside triphosphate biosynthetic process	1/4	82/23124	0.01411	1	HU0G00135
1	GO:0009206	BP	purine ribonucleoside triphosphate biosynthetic process	1/4	82/23124	0.01411	1	HU0G00135
1	GO:0009205	BP	purine ribonucleoside triphosphate metabolic process	1/4	82/23124	0.01411	1	HU0G00135
1	GO:0009144	BP	purine nucleoside triphosphate metabolic process	1/4	83/23124	0.0142812	1	HU0G00135
1	GO:0009199	BP	ribonucleoside triphosphate metabolic process	1/4	91/23124	0.0156496	1	HU0G00135
1	GO:0009201	BP	ribonucleoside triphosphate biosynthetic process	1/4	91/23124	0.0156496	1	HU0G00135
1	GO:0009142	BP	nucleoside triphosphate biosynthetic process	1/4	93/23124	0.0159914	1	HU0G00135
1	GO:0009141	BP	nucleoside triphosphate metabolic process	1/4	104/23124	0.0178701	1	HU0G00135
1	GO:1902600	BP	proton transmembrane transport	1/4	106/23124	0.0182114	1	HU0G00135
1	GO:0044036	BP	cell wall macromolecule metabolic process	1/4	109/23124	0.0187232	1	HU11G01456
1	GO:0046034	BP	ATP metabolic process	1/4	142/23124	0.0243395	1	HU0G00135
1	GO:0009152	BP	purine ribonucleotide biosynthetic process	1/4	144/23124	0.0246791	1	HU0G00135
1	GO:0015672	BP	monovalent inorganic cation transport	1/4	150/23124	0.0256973	1	HU0G00135
1	GO:0006164	BP	purine nucleotide biosynthetic process	1/4	155/23124	0.0265453	1	HU0G00135
1	GO:0009260	BP	ribonucleotide biosynthetic process	1/4	157/23124	0.0268843	1	HU0G00135
1	GO:0098662	BP	inorganic cation transmembrane transport	1/4	157/23124	0.0268843	1	HU0G00135
1	GO:0098655	BP	cation transmembrane transport	1/4	161/23124	0.0275621	1	HU0G00135
1	GO:0046390	BP	ribose phosphate biosynthetic process	1/4	164/23124	0.0280702	1	HU0G00135
1	GO:0098660	BP	inorganic ion transmembrane transport	1/4	166/23124	0.0284089	1	HU0G00135
1	GO:0072522	BP	purine-containing compound biosynthetic process	1/4	172/23124	0.0294242	1	HU0G00135
1	GO:0009165	BP	nucleotide biosynthetic process	1/4	224/23124	0.0381907	1	HU0G00135
1	GO:1901293	BP	nucleoside phosphate biosynthetic process	1/4	226/23124	0.0385267	1	HU0G00135
1	GO:0009150	BP	purine ribonucleotide metabolic process	1/4	227/23124	0.0386946	1	HU0G00135
1	GO:0034220	BP	ion transmembrane transport	1/4	228/23124	0.0388625	1	HU0G00135
1	GO:0009259	BP	ribonucleotide metabolic process	1/4	238/23124	0.0405407	1	HU0G00135
1	GO:0006163	BP	purine nucleotide metabolic process	1/4	240/23124	0.0408761	1	HU0G00135
1	GO:0019693	BP	ribose phosphate metabolic process	1/4	246/23124	0.0418816	1	HU0G00135
1	GO:0072521	BP	purine-containing compound metabolic process	1/4	266/23124	0.0452278	1	HU0G00135
1	GO:1901137	BP	carbohydrate derivative biosynthetic process	1/4	291/23124	0.0493982	1	HU0G00135
1	GO:0045263	CC	proton-transporting ATP synthase complex, coupling factor F(o)	1/4	33/23124	0.00569652	1	HU0G00135
1	GO:0033177	CC	proton-transporting two-sector ATPase complex, proton-transporting domain	1/4	46/23124	0.0079339	1	HU0G00135
1	GO:0046658	CC	anchored component of plasma membrane	1/4	92/23124	0.0158205	1	HU03G02928
1	GO:0031225	CC	anchored component of membrane	1/4	102/23124	0.0175287	1	HU03G02928
1	GO:0031226	CC	intrinsic component of plasma membrane	1/4	219/23124	0.0373503	1	HU03G02928
1	GO:0042973	MF	glucan endo-1,3-beta-D-glucosidase activity	1/4	15/23124	0.00259235	1	HU08G01266
2	GO:0004553	MF	hydrolase activity, hydrolyzing O-glycosyl compounds	2/4	521/23124	0.00294986	1	HU08G01266;HU11G01456	;
1	GO:0008061	MF	chitin binding	1/4	19/23124	0.00328279	1	HU11G01456
2	GO:0016798	MF	hydrolase activity, acting on glycosyl bonds	2/4	572/23124	0.00354566	1	HU08G01266;HU11G01456	;
1	GO:0004568	MF	chitinase activity	1/4	22/23124	0.00380039	1	HU11G01456
1	GO:0048038	MF	quinone binding	1/4	29/23124	0.00500733	1	HU0G00135
1	GO:0008422	MF	beta-glucosidase activity	1/4	32/23124	0.00552425	1	HU08G01266
1	GO:0015926	MF	glucosidase activity	1/4	60/23124	0.0103392	1	HU08G01266
1	GO:0051287	MF	NAD binding	1/4	99/23124	0.0170165	1	HU0G00135
1	GO:0016651	MF	oxidoreductase activity, acting on NAD(P)H	1/4	136/23124	0.0233201	1	HU0G00135
2	GO:0016491	MF	oxidoreductase activity	2/4	2094/23124	0.0434485	1	HU03G02928;HU0G00135	;
1	GO:0009055	MF	electron transfer activity	1/4	281/23124	0.0477317	1	HU03G02928
1	GO:0015078	MF	proton transmembrane transporter activity	1/4	287/23124	0.0487319	1	HU0G00135

## Sheet: sheet 2 KEGG of c3
Num	Pathway id	Description	Database	Ratio_in_study	Ratio_in_pop	Pvalue	Padjust	First Category	Second Category	Gene_ids	Gene_names
1	map00190	Oxidative phosphorylation	KEGG PATHWAY	1/2	222/12726	0.0345862	0.0345862	Metabolism	Energy metabolism	HU0G00135
1	map04016	MAPK signaling pathway - plant	KEGG PATHWAY	1/2	219/12726	0.0341229	0.0511844	Environmental Information Processing	Signal transduction	HU11G01456
1	map00520	Amino sugar and nucleotide sugar metabolism	KEGG PATHWAY	1/2	174/12726	0.0271597	0.0814791	Metabolism	Carbohydrate metabolism	HU11G01456

## Sheet: Sheet3 GO_c2
Number	GO ID	Term Type	Description	Ratio_in_study	Ratio_in_pop	Pvalue	Padjust	Gene_ids
3	GO:0009699	BP	phenylpropanoid biosynthetic process	3/22	40/23124	7.21757e-06	0.0301302	HU09G00064;HU01G02797;HU06G02082
3	GO:0044550	BP	secondary metabolite biosynthetic process	3/22	49/23124	1.33847e-05	0.0301302	HU09G00064;HU01G02797;HU06G02082
3	GO:0009698	BP	phenylpropanoid metabolic process	3/22	61/23124	2.59534e-05	0.0301302	HU09G00064;HU01G02797;HU06G02082
2	GO:0051554	BP	flavonol metabolic process	2/22	10/23124	3.87029e-05	0.0301302	HU09G00064;HU01G02797
2	GO:0051555	BP	flavonol biosynthetic process	2/22	10/23124	3.87029e-05	0.0301302	HU09G00064;HU01G02797
2	GO:0051552	BP	flavone metabolic process	2/22	10/23124	3.87029e-05	0.0301302	HU09G00064;HU01G02797
2	GO:0051553	BP	flavone biosynthetic process	2/22	10/23124	3.87029e-05	0.0301302	HU09G00064;HU01G02797
2	GO:0017096	MF	acetylserotonin O-methyltransferase activity	2/22	10/23124	3.87029e-05	0.0301302	HU09G00064;HU01G02797
2	GO:0030744	MF	luteolin O-methyltransferase activity	2/22	10/23124	3.87029e-05	0.0301302	HU09G00064;HU01G02797
2	GO:0030186	BP	melatonin metabolic process	2/22	12/23124	5.66988e-05	0.0315286	HU09G00064;HU01G02797
2	GO:0030187	BP	melatonin biosynthetic process	2/22	12/23124	5.66988e-05	0.0315286	HU09G00064;HU01G02797
4	GO:0004857	MF	enzyme inhibitor activity	4/22	219/23124	5.00789e-05	0.0315286	HU03G01583;HU07G01485;HU01G01880;HU07G01483
3	GO:0019748	BP	secondary metabolic process	3/22	81/23124	6.07731e-05	0.0315412	HU09G00064;HU01G02797;HU06G02082
2	GO:0047763	MF	caffeate O-methyltransferase activity	2/22	13/23124	6.69691e-05	0.0325846	HU09G00064;HU01G02797
2	GO:0009813	BP	flavonoid biosynthetic process	2/22	23/23124	0.000215972	0.0989023	HU09G00064;HU01G02797
2	GO:0009812	BP	flavonoid metabolic process	2/22	26/23124	0.000276955	0.119783	HU09G00064;HU01G02797
2	GO:0042435	BP	indole-containing compound biosynthetic process	2/22	30/23124	0.00036984	0.151537	HU09G00064;HU01G02797
2	GO:0009809	BP	lignin biosynthetic process	2/22	33/23124	0.000448134	0.16613	HU09G00064;HU01G02797
2	GO:0034754	BP	cellular hormone metabolic process	2/22	33/23124	0.000448134	0.16613	HU09G00064;HU01G02797
2	GO:0042430	BP	indole-containing compound metabolic process	2/22	36/23124	0.000533782	0.180674	HU09G00064;HU01G02797
4	GO:0030234	MF	enzyme regulator activity	4/22	404/23124	0.000523238	0.180674	HU03G01583;HU07G01485;HU01G01880;HU07G01483
2	GO:0010427	MF	abscisic acid binding	2/22	38/23124	0.000594947	0.192986	HU07G01485;HU07G01483
2	GO:0019840	MF	isoprenoid binding	2/22	40/23124	0.000659352	0.205322	HU07G01485;HU07G01483
2	GO:0042562	MF	hormone binding	2/22	41/23124	0.000692766	0.20743	HU07G01485;HU07G01483
2	GO:0042446	BP	hormone biosynthetic process	2/22	45/23124	0.000834463	0.226256	HU09G00064;HU01G02797
4	GO:0098772	MF	molecular function regulator	4/22	454/23124	0.000810088	0.226256	HU03G01583;HU07G01485;HU01G01880;HU07G01483
2	GO:0004864	MF	protein phosphatase inhibitor activity	2/22	46/23124	0.000871891	0.226256	HU07G01485;HU07G01483
2	GO:0019212	MF	phosphatase inhibitor activity	2/22	46/23124	0.000871891	0.226256	HU07G01485;HU07G01483
2	GO:0030414	MF	peptidase inhibitor activity	2/22	48/23124	0.000949141	0.230908	HU03G01583;HU01G01880
2	GO:0004866	MF	endopeptidase inhibitor activity	2/22	48/23124	0.000949141	0.230908	HU03G01583;HU01G01880
2	GO:0009738	BP	abscisic acid-activated signaling pathway	2/22	51/23124	0.00107098	0.2316	HU07G01485;HU07G01483
2	GO:0061135	MF	endopeptidase regulator activity	2/22	49/23124	0.000988961	0.2316	HU03G01583;HU01G01880
2	GO:0061134	MF	peptidase regulator activity	2/22	50/23124	0.00102957	0.2316	HU03G01583;HU01G01880
2	GO:0043178	MF	alcohol binding	2/22	51/23124	0.00107098	0.2316	HU07G01485;HU07G01483
2	GO:0009808	BP	lignin metabolic process	2/22	54/23124	0.00119994	0.252475	HU09G00064;HU01G02797
2	GO:0033293	MF	monocarboxylic acid binding	2/22	59/23124	0.00143061	0.278433	HU07G01485;HU07G01483
2	GO:0042445	BP	hormone metabolic process	2/22	61/23124	0.00152835	0.2902	HU09G00064;HU01G02797
2	GO:0019888	MF	protein phosphatase regulator activity	2/22	64/23124	0.00168079	0.311546	HU07G01485;HU07G01483
2	GO:0019208	MF	phosphatase regulator activity	2/22	65/23124	0.00173315	0.31378	HU07G01485;HU07G01483
1	GO:0009800	BP	cinnamic acid biosynthetic process	1/22	2/23124	0.00190192	0.315031	HU06G02082
1	GO:0009803	BP	cinnamic acid metabolic process	1/22	2/23124	0.00190192	0.315031	HU06G02082
1	GO:0045548	MF	phenylalanine ammonia-lyase activity	1/22	2/23124	0.00190192	0.315031	HU06G02082
1	GO:0003849	MF	3-deoxy-7-phosphoheptulonate synthase activity	1/22	2/23124	0.00190192	0.315031	HU07G00401
2	GO:0009072	BP	aromatic amino acid family metabolic process	2/22	70/23124	0.00200651	0.318789	HU06G02082;HU07G00401
3	GO:0008289	MF	lipid binding	3/22	267/23124	0.00199256	0.318789	HU05G01276;HU07G01485;HU07G01483
2	GO:0008171	MF	O-methyltransferase activity	2/22	73/23124	0.00217971	0.339381	HU09G00064;HU01G02797
2	GO:0046148	BP	pigment biosynthetic process	2/22	81/23124	0.00267498	0.408328	HU09G00064;HU01G02797
2	GO:0010817	BP	regulation of hormone levels	2/22	87/23124	0.00307798	0.460809	HU09G00064;HU01G02797
2	GO:0043177	MF	organic acid binding	2/22	99/23124	0.00396382	0.57145	HU07G01485;HU07G01483
2	GO:0031406	MF	carboxylic acid binding	2/22	99/23124	0.00396382	0.57145	HU07G01485;HU07G01483
2	GO:0042440	BP	pigment metabolic process	2/22	100/23124	0.00404239	0.572182	HU09G00064;HU01G02797
1	GO:0016841	MF	ammonia-lyase activity	1/22	5/23124	0.00474833	0.660103	HU06G02082
2	GO:1901617	BP	organic hydroxy compound biosynthetic process	2/22	110/23124	0.00486774	0.664831	HU09G00064;HU01G02797
4	GO:0019438	BP	aromatic compound biosynthetic process	4/22	786/23124	0.00594496	0.797957	HU09G00064;HU01G02797;HU07G00401;HU06G02082
1	GO:0006559	BP	L-phenylalanine catabolic process	1/22	7/23124	0.00664163	0.861751	HU06G02082
1	GO:1902222	BP	erythrose 4-phosphate/phosphoenolpyruvate family amino acid catabolic process	1/22	7/23124	0.00664163	0.861751	HU06G02082
3	GO:0032259	BP	methylation	3/22	425/23124	0.00732291	0.934572	HU09G00064;HU01G02797;HU02G02544
1	GO:0009423	BP	chorismate biosynthetic process	1/22	8/23124	0.00758699	0.952657	HU07G00401
4	GO:1901362	BP	organic cyclic compound biosynthetic process	4/22	885/23124	0.00898772	1	HU09G00064;HU01G02797;HU07G00401;HU06G02082
1	GO:0009074	BP	aromatic amino acid family catabolic process	1/22	12/23124	0.0113598	1	HU06G02082
1	GO:0046417	BP	chorismate metabolic process	1/22	13/23124	0.0123009	1	HU07G00401
2	GO:1901615	BP	organic hydroxy compound metabolic process	2/22	194/23124	0.0144862	1	HU09G00064;HU01G02797
1	GO:0006558	BP	L-phenylalanine metabolic process	1/22	16/23124	0.015119	1	HU06G02082
1	GO:1902221	BP	erythrose 4-phosphate/phosphoenolpyruvate family amino acid metabolic process	1/22	16/23124	0.015119	1	HU06G02082
1	GO:0006995	BP	cellular response to nitrogen starvation	1/22	17/23124	0.0160567	1	HU08G01911
1	GO:0043650	BP	dicarboxylic acid biosynthetic process	1/22	18/23124	0.0169935	1	HU07G00401
1	GO:0043562	BP	cellular response to nitrogen levels	1/22	19/23124	0.0179294	1	HU08G01911
2	GO:0009755	BP	hormone-mediated signaling pathway	2/22	233/23124	0.0204529	1	HU07G01485;HU07G01483
1	GO:0042537	BP	benzene-containing compound metabolic process	1/22	25/23124	0.0235273	1	HU06G02082
4	GO:0006950	BP	response to stress	4/22	1336/23124	0.0352526	1	HU07G01485;HU01G01880;HU07G01483;HU08G01911
1	GO:0009267	BP	cellular response to starvation	1/22	50/23124	0.0465257	1	HU08G01911
1	GO:1901606	BP	alpha-amino acid catabolic process	1/22	50/23124	0.0465257	1	HU06G02082
2	GO:0006952	BP	defense response	2/22	369/23124	0.0475495	1	HU07G01485;HU07G01483
1	GO:0031669	BP	cellular response to nutrient levels	1/22	53/23124	0.0492505	1	HU08G01911
1	GO:0009073	BP	aromatic amino acid family biosynthetic process	1/22	53/23124	0.0492505	1	HU07G00401
1	GO:0003860	MF	3-hydroxyisobutyryl-CoA hydrolase activity	1/22	11/23124	0.0104179	1	HU10G01444
1	GO:0016872	MF	intramolecular lyase activity	1/22	12/23124	0.0113598	1	HU05G01344
2	GO:0008757	MF	S-adenosylmethionine-dependent methyltransferase activity	2/22	176/23124	0.0120398	1	HU09G00064;HU01G02797
2	GO:0038023	MF	signaling receptor activity	2/22	176/23124	0.0120398	1	HU07G01485;HU07G01483
1	GO:0004867	MF	serine-type endopeptidase inhibitor activity	1/22	13/23124	0.0123009	1	HU01G01880
1	GO:0045486	MF	naringenin 3-dioxygenase activity	1/22	13/23124	0.0123009	1	HU06G02461
2	GO:0060089	MF	molecular transducer activity	2/22	187/23124	0.013511	1	HU07G01485;HU07G01483
3	GO:0008168	MF	methyltransferase activity	3/22	543/23124	0.0142275	1	HU09G00064;HU01G02797;HU02G02544
3	GO:0016741	MF	transferase activity, transferring one-carbon groups	3/22	562/23124	0.015594	1	HU09G00064;HU01G02797;HU02G02544
1	GO:0004869	MF	cysteine-type endopeptidase inhibitor activity	1/22	20/23124	0.0188645	1	HU03G01583
1	GO:0016289	MF	CoA hydrolase activity	1/22	22/23124	0.0207322	1	HU10G01444
1	GO:0005544	MF	calcium-dependent phospholipid binding	1/22	22/23124	0.0207322	1	HU05G01276
1	GO:0016840	MF	carbon-nitrogen lyase activity	1/22	31/23124	0.0290947	1	HU06G02082
1	GO:0016790	MF	thiolester hydrolase activity	1/22	33/23124	0.0309438	1	HU10G01444
1	GO:0016706	MF	2-oxoglutarate-dependent dioxygenase activity	1/22	38/23124	0.0355518	1	HU06G02461
5	GO:0016491	MF	oxidoreductase activity	5/22	2094/23124	0.0433673	1	HU02G03368;HU02G03369;HU02G00213;HU01G00588;HU06G02461

## Sheet: Sheet4 KEGG_c2
Num	Pathway id	Description	Database	Ratio_in_study	Ratio_in_pop	Pvalue	Padjust	First Category	Second Category	Gene_ids
4	map00940	Phenylpropanoid biosynthesis	KEGG PATHWAY	4/13	244/12726	8.22757e-05	0.000863894	Metabolism	Biosynthesis of other secondary metabolites	HU09G00064|HU01G02797|HU06G02082|HU01G00588
3	map00941	Flavonoid biosynthesis	KEGG PATHWAY	3/13	73/12726	4.97011e-05	0.00104372	Metabolism	Biosynthesis of other secondary metabolites	HU06G02461|HU05G01344|HU04G00649
2	map00410	beta-Alanine metabolism	KEGG PATHWAY	2/13	56/12726	0.00143807	0.0100665	Metabolism	Metabolism of other amino acids	HU10G01444|HU02G00213
2	map00280	Valine, leucine and isoleucine degradation	KEGG PATHWAY	2/13	66/12726	0.00199152	0.0104555	Metabolism	Amino acid metabolism	HU10G01444|HU02G00213
1	map00903	Limonene and pinene degradation	KEGG PATHWAY	1/13	15/12726	0.0152222	0.0639332	Metabolism	Metabolism of terpenoids and polyketides	HU02G00213
1	map00340	Histidine metabolism	KEGG PATHWAY	1/13	28/12726	0.0282414	0.098845	Metabolism	Amino acid metabolism	HU02G00213
1	map00053	Ascorbate and aldarate metabolism	KEGG PATHWAY	1/13	73/12726	0.0720912	0.108137	Metabolism	Carbohydrate metabolism	HU02G00213
1	map00071	Fatty acid degradation	KEGG PATHWAY	1/13	72/12726	0.0711369	0.114914	Metabolism	Lipid metabolism	HU02G00213
1	map00400	Phenylalanine, tyrosine and tryptophan biosynthesis	KEGG PATHWAY	1/13	61/12726	0.0605801	0.115653	Metabolism	Amino acid metabolism	HU07G00401
1	map00380	Tryptophan metabolism	KEGG PATHWAY	1/13	86/12726	0.0844145	0.11818	Metabolism	Amino acid metabolism	HU02G00213
1	map00330	Arginine and proline metabolism	KEGG PATHWAY	1/13	71/12726	0.0701818	0.122818	Metabolism	Amino acid metabolism	HU02G00213
1	map00310	Lysine degradation	KEGG PATHWAY	1/13	60/12726	0.0596149	0.125191	Metabolism	Amino acid metabolism	HU02G00213
1	map00360	Phenylalanine metabolism	KEGG PATHWAY	1/13	44/12726	0.044047	0.132141	Metabolism	Amino acid metabolism	HU06G02082
1	map00640	Propanoate metabolism	KEGG PATHWAY	1/13	59/12726	0.0586488	0.136847	Metabolism	Carbohydrate metabolism	HU10G01444
1	map04712	Circadian rhythm - plant	KEGG PATHWAY	1/13	58/12726	0.0576818	0.151415	Organismal Systems	Environmental adaptation	HU04G00649
1	map00561	Glycerolipid metabolism	KEGG PATHWAY	1/13	121/12726	0.116846	0.15336	Metabolism	Lipid metabolism	HU02G00213
1	map00620	Pyruvate metabolism	KEGG PATHWAY	1/13	131/12726	0.125915	0.155542	Metabolism	Carbohydrate metabolism	HU02G00213
1	map00010	Glycolysis / Gluconeogenesis	KEGG PATHWAY	1/13	162/12726	0.153487	0.179068	Metabolism	Carbohydrate metabolism	HU02G00213
1	map04016	MAPK signaling pathway - plant	KEGG PATHWAY	1/13	219/12726	0.202098	0.223372	Environmental Information Processing	Signal transduction	HU03G00483
1	map04626	Plant-pathogen interaction	KEGG PATHWAY	1/13	308/12726	0.272873	0.286516	Organismal Systems	Environmental adaptation	HU03G00483
1	map04075	Plant hormone signal transduction	KEGG PATHWAY	1/13	336/12726	0.29391	0.29391	Environmental Information Processing	Signal transduction	HU03G00483

## Sheet: Sheet5 GO_c4
Number	GO ID	Term Type	Description	Ratio_in_study	Ratio_in_pop	Pvalue	Padjust	Gene_ids
1	GO:0055129	BP	L-proline biosynthetic process	1/6	6/23124	0.00155598	1	HU06G00537
1	GO:0006561	BP	proline biosynthetic process	1/6	6/23124	0.00155598	1	HU06G00537
1	GO:0006560	BP	proline metabolic process	1/6	9/23124	0.00233322	1	HU06G00537
1	GO:0009668	BP	plastid membrane organization	1/6	28/23124	0.007244	1	HU06G00422
1	GO:0009084	BP	glutamine family amino acid biosynthetic process	1/6	36/23124	0.00930567	1	HU06G00537
1	GO:0009064	BP	glutamine family amino acid metabolic process	1/6	75/23124	0.0193053	1	HU06G00537
1	GO:0006869	BP	lipid transport	1/6	122/23124	0.0312442	1	HU09G01127
1	GO:0061024	BP	membrane organization	1/6	155/23124	0.0395542	1	HU06G00422
1	GO:1901607	BP	alpha-amino acid biosynthetic process	1/6	171/23124	0.0435619	1	HU06G00537
1	GO:0008652	BP	cellular amino acid biosynthetic process	1/6	194/23124	0.0492985	1	HU06G00537
1	GO:0004350	MF	glutamate-5-semialdehyde dehydrogenase activity	1/6	3/23124	0.000778244	1	HU06G00537
1	GO:0004349	MF	glutamate 5-kinase activity	1/6	3/23124	0.000778244	1	HU06G00537
1	GO:0019202	MF	amino acid kinase activity	1/6	6/23124	0.00155598	1	HU06G00537
1	GO:0004022	MF	alcohol dehydrogenase (NAD+) activity	1/6	9/23124	0.00233322	1	HU11G01114
1	GO:0018455	MF	alcohol dehydrogenase [NAD(P)+] activity	1/6	9/23124	0.00233322	1	HU11G01114
1	GO:0016774	MF	phosphotransferase activity, carboxyl group as acceptor	1/6	12/23124	0.00310995	1	HU06G00537
1	GO:0002094	MF	polyprenyltransferase activity	1/6	12/23124	0.00310995	1	HU06G00422
1	GO:0004659	MF	prenyltransferase activity	1/6	39/23124	0.0100779	1	HU06G00422
1	GO:0016620	MF	oxidoreductase activity, acting on the aldehyde or oxo group of donors, NAD or NADP as acceptor	1/6	61/23124	0.0157254	1	HU06G00537
1	GO:0016903	MF	oxidoreductase activity, acting on the aldehyde or oxo group of donors	1/6	79/23124	0.0203261	1	HU06G00537
1	GO:0016765	MF	transferase activity, transferring alkyl or aryl (other than methyl) groups	1/6	158/23124	0.0403067	1	HU06G00422
1	GO:0016616	MF	oxidoreductase activity, acting on the CH-OH group of donors, NAD or NADP as acceptor	1/6	185/23124	0.0470572	1	HU11G01114

## Sheet: Sheet6 KEGG_c4
Num	Pathway id	Description	Database	Ratio_in_study	Ratio_in_pop	Pvalue	Padjust	First Category	Second Category	Gene_ids
1	map00900	Terpenoid backbone biosynthesis	KEGG PATHWAY	1/6	88/12726	0.0407871	0.0489445	Metabolism	Metabolism of terpenoids and polyketides	HU06G00422
1	map00592	alpha-Linolenic acid metabolism	KEGG PATHWAY	1/6	75/12726	0.0348505	0.0522758	Metabolism	Lipid metabolism	HU11G01114
1	map00071	Fatty acid degradation	KEGG PATHWAY	1/6	72/12726	0.0334762	0.0669524	Metabolism	Lipid metabolism	HU11G01114
1	map00010	Glycolysis / Gluconeogenesis	KEGG PATHWAY	1/6	162/12726	0.0740033	0.0740033	Metabolism	Carbohydrate metabolism	HU11G01114
1	map00330	Arginine and proline metabolism	KEGG PATHWAY	1/6	71/12726	0.0330177	0.0990532	Metabolism	Amino acid metabolism	HU06G00537
1	map00350	Tyrosine metabolism	KEGG PATHWAY	1/6	60/12726	0.0279626	0.167776	Metabolism	Amino acid metabolism	HU11G01114
