# Supplementary material for: Single-cell and spatial RNA sequencing reveal the spatiotemporal trajectories of fruit senescence
Source: Nat Commun. 2024 Apr 10;15:3108. doi: 10.1038/s41467-024-47329-x (PMC11006883; doi:10.1038/s41467-024-47329-x)
Supplement: Supplementary file 7 — Supplementary Dataset 4 [file 41467_2024_47329_MOESM7_ESM.xlsx]

## Sheet: sheet
gene id	NR Hit name	NR description	GO id	GO term	GO description	KO id	KO name	KEGG pathway id	KEGG pathway description	eggNOG id	eggNOG functional categories	Uniprot name	Uniprot description	Pfam	Domain	Domain description	Reactome id	Reactome name	Reactome pathway	Reactome pathway description	DO id	DO name	DO term	DisGeNET name	cluster0(significant)	cluster0(regulate)	cluster0(avg_log2fc)	cluster0(p_val)	cluster0(p_val_adj)	cluster1(significant)	cluster1(regulate)	cluster1(avg_log2fc)	cluster1(p_val)	cluster1(p_val_adj)	cluster2(significant)	cluster2(regulate)	cluster2(avg_log2fc)	cluster2(p_val)	cluster2(p_val_adj)	cluster3(significant)	cluster3(regulate)	cluster3(avg_log2fc)	cluster3(p_val)	cluster3(p_val_adj)	cluster4(significant)	cluster4(regulate)	cluster4(avg_log2fc)	cluster4(p_val)	cluster4(p_val_adj)
HU01G00649	PRQ50530.1	hypothetical protein RchiOBHm_Chr2g0134261 [Rosa chinensis]	------	------	------	------	------	------	------	ENOG41113DG	S	------	------	------	------	------	------	------	------	------	------	------	------	------						yes	up	0.810495	2.33133e-83	4.74588e-79	yes	down	-1.45997	2.0452e-53	4.16342e-49	yes	down	-0.95662	9.4917e-31	1.93223e-26	yes	down	-1.87424	4.13015e-65	8.40775e-61
HU01G01291	XP_010689420.1	PREDICTED: L-ascorbate peroxidase, cytosolic [Beta vulgaris subsp. vulgaris]	GO:0020037;; GO:0000302;; GO:0006979;; GO:0042744;; GO:0016688;; GO:0005576;; GO:0034599;; GO:0046872;; GO:0004601;; GO:0009507	molecular_function;;biological_process;;biological_process;;biological_process;;molecular_function;;cellular_component;;biological_process;;molecular_function;;molecular_function;;cellular_component	heme binding;;response to reactive oxygen species;;response to oxidative stress;;hydrogen peroxide catabolic process;;L-ascorbate peroxidase activity;;extracellular region;;cellular response to oxidative stress;;metal ion binding;;peroxidase activity;;chloroplast	K00434	E1.11.1.11	map00480;; map00053	Glutathione metabolism;;Ascorbate and aldarate metabolism	COG0376	P	------	------	PF00141.25	peroxidase	------	------	------	------	------	------	------	------	------	yes	up	0.958496	3.39294e-214	6.90701e-210	yes	up	1.27332	0	0	yes	down	-0.782238	8.56097e-48	1.74276e-43	yes	down	-1.3119	9.71891e-101	1.97848e-96	yes	down	-1.88543	5.45967e-140	1.11143e-135
HU02G00890	XP_010684343.1	PREDICTED: sucrose synthase [Beta vulgaris subsp. vulgaris]	GO:0016157;; GO:0005982;; GO:0005985;; GO:0010555;; GO:0009414;; GO:0010431	molecular_function;;biological_process;;biological_process;;biological_process;;biological_process;;biological_process	sucrose synthase activity;;starch metabolic process;;sucrose metabolic process;;response to mannitol;;response to water deprivation;;seed maturation	K00695	SUS	map00500	Starch and sucrose metabolism	COG0438	M	------	------	PF00862.21;; PF00534.22;; PF13692.8;; PF13524.8	Sucrose_synth;;Glycos_transf_1;;Glyco_trans_1_4;;Glyco_trans_1_2	------	------	------	------	------	------	------	------	------						yes	up	0.498803	1.82195e-17	3.70895e-13						yes	down	-0.556739	4.48232e-25	9.12467e-21	yes	down	-1.04713	3.1332e-41	6.37826e-37
HU02G01083	XP_015884358.1	probable isoaspartyl peptidase/L-asparaginase 2 [Ziziphus jujuba]	GO:0016540;; GO:0016787;; GO:0008798;; GO:0005737;; GO:0004067	biological_process;;molecular_function;;molecular_function;;cellular_component;;molecular_function	protein autoprocessing;;hydrolase activity;;beta-aspartyl-peptidase activity;;cytoplasm;;asparaginase activity	K13051	ASRGL1, iaaA	map00460;; map00250	Cyanoamino acid metabolism;;Alanine, aspartate and glutamate metabolism	COG1446	E	------	------	PF01112.20	Asparaginase_2	------	------	------	------	------	------	------	------	------						yes	up	1.06604	6.52572e-168	1.32844e-163	yes	down	-1.74657	7.98126e-95	1.62475e-90	yes	down	-1.18586	2.42278e-56	4.93205e-52	yes	down	-1.52925	1.74588e-71	3.55409e-67
HU02G01178	XP_021836529.1	branched-chain-amino-acid aminotransferase 2, chloroplastic-like isoform X1 [Spinacia oleracea]	GO:0008652;; GO:0050048;; GO:0052654;; GO:0052655;; GO:0052656;; GO:0009082	biological_process;;molecular_function;;molecular_function;;molecular_function;;molecular_function;;biological_process	cellular amino acid biosynthetic process;;L-leucine:2-oxoglutarate aminotransferase activity;;L-leucine transaminase activity;;L-valine transaminase activity;;L-isoleucine transaminase activity;;branched-chain amino acid biosynthetic process	K00826	E2.6.1.42, ilvE	map00280;; map00270;; map00290;; map00966;; map00770	Valine, leucine and isoleucine degradation;;Cysteine and methionine metabolism;;Valine, leucine and isoleucine biosynthesis;;Glucosinolate biosynthesis;;Pantothenate and CoA biosynthesis	COG0115	E	------	------	PF01063.21	Aminotran_4	------	------	------	------	------	------	------	------	------	yes	up	0.752956	5.84489e-97	1.18984e-92	yes	up	0.616431	3.29314e-33	6.70385e-29	yes	down	-0.871188	1.26379e-30	2.57269e-26	yes	down	-0.754743	4.57112e-37	9.30543e-33	yes	down	-0.782052	2.17669e-25	4.43109e-21
HU02G01431	XP_002275283.1	PREDICTED: gamma-interferon-inducible lysosomal thiol reductase isoform X4 [Vitis vinifera]	GO:0005773;; GO:0016491	cellular_component;;molecular_function	vacuole;;oxidoreductase activity	K08059	IFI30, GILT	------	------	ENOG4111IDT	S	------	------	PF03227.18	GILT	------	------	------	------	------	------	------	------	------	yes	up	0.485518	6.7132e-78	1.36661e-73	yes	up	1.14302	3.75053e-156	7.63496e-152	yes	down	-1.26662	6.2102e-75	1.26421e-70	yes	down	-0.856137	1.04022e-46	2.11757e-42	yes	down	-1.36624	8.28586e-72	1.68675e-67
HU02G01432	XP_034687973.1	cinnamoyl-CoA reductase 1 [Vitis riparia]	GO:0003824;; GO:0005829;; GO:0016616	molecular_function;;cellular_component;;molecular_function	catalytic activity;;cytosol;;oxidoreductase activity, acting on the CH-OH group of donors, NAD or NADP as acceptor	------	------	------	------	COG0451	M	------	------	PF01370.23;; PF01073.21;; PF16363.7;; PF13460.8;; PF07993.14;; PF05368.15;; PF02719.17;; PF08659.12;; PF00106.27	Epimerase;;3Beta_HSD;;GDP_Man_Dehyd;;NAD_binding_10;;NAD_binding_4;;NmrA;;Polysacc_synt_2;;KR;;adh_short	------	------	------	------	------	------	------	------	------	yes	up	0.269318	1.00534e-33	2.04656e-29	yes	up	1.09285	1.03979e-133	2.11671e-129	yes	down	-0.408213	3.68685e-11	7.50532e-07	yes	down	-1.05823	2.50177e-52	5.09286e-48	yes	down	-1.53335	9.15174e-75	1.86302e-70
HU02G01506	XP_021716189.1	UDP-glucuronic acid decarboxylase 5 [Chenopodium quinoa]	GO:0042732;; GO:0033320;; GO:0048040;; GO:0070403;; GO:0005737	biological_process;;biological_process;;molecular_function;;molecular_function;;cellular_component	D-xylose metabolic process;;UDP-D-xylose biosynthetic process;;UDP-glucuronate decarboxylase activity;;NAD+ binding;;cytoplasm	K08678	UXS1, uxs	map00520	Amino sugar and nucleotide sugar metabolism	------	------	------	------	PF16363.7;; PF01370.23;; PF02719.17;; PF07993.14;; PF01073.21;; PF04321.19	GDP_Man_Dehyd;;Epimerase;;Polysacc_synt_2;;NAD_binding_4;;3Beta_HSD;;RmlD_sub_bind	------	------	------	------	------	------	------	------	------	yes	up	0.683856	9.45917e-142	1.9256e-137	yes	up	1.44899	0	0	yes	down	-0.796594	2.05266e-33	4.17859e-29	yes	down	-1.17359	4.69088e-82	9.54921e-78	yes	down	-2.3336	1.22395e-197	2.49159e-193
HU02G01543	XP_021716162.1	putative E3 ubiquitin-protein ligase XBAT31 [Chenopodium quinoa]	GO:0016740;; GO:0016874	molecular_function;;molecular_function	transferase activity;;ligase activity	------	------	------	------	------	------	------	------	PF12796.9;; PF13637.8;; PF13857.8;; PF00023.32;; PF13606.8	Ank_2;;Ank_4;;Ank_5;;Ank;;Ank_3	------	------	------	------	------	------	------	------	------	yes	up	0.656149	6.1124e-114	1.2443e-109	yes	up	1.21171	8.02441e-164	1.63353e-159	yes	down	-1.30155	3.11081e-63	6.33267e-59	yes	down	-1.00448	5.61583e-49	1.14321e-44	yes	down	-1.42153	2.6013e-65	5.29548e-61
HU02G03366	XP_010671219.1	PREDICTED: probable polygalacturonase At3g15720 [Beta vulgaris subsp. vulgaris]	GO:0005618;; GO:0005975;; GO:0004650	cellular_component;;biological_process;;molecular_function	cell wall;;carbohydrate metabolic process;;polygalacturonase activity	K01184	E3.2.1.15	map00040	Pentose and glucuronate interconversions	COG5434	M	------	------	PF00295.19	Glyco_hydro_28	------	------	------	------	------	------	------	------	------	yes	up	1.04755	3.85323e-242	7.84402e-238	yes	up	1.36799	5.49382e-260	1.11838e-255	yes	down	-1.22373	5.35005e-66	1.08911e-61	yes	down	-1.13795	1.23358e-54	2.5112e-50	yes	down	-1.66533	2.87983e-83	5.86246e-79
HU03G00177	XP_021753621.1	uncharacterized protein LOC110718996 [Chenopodium quinoa]	------	------	------	------	------	------	------	------	------	------	------	------	------	------	------	------	------	------	------	------	------	------	yes	up	0.299692	1.4694e-90	2.99126e-86						yes	down	-1.19374	3.37151e-33	6.86337e-29	yes	down	-0.832264	8.1897e-22	1.66718e-17	yes	down	-1.34909	2.20927e-34	4.49741e-30
HU03G00731	XP_021751137.1	putative beta-galactosidase [Chenopodium quinoa]	GO:0005975;; GO:0005618;; GO:0030246;; GO:0048046;; GO:0005773;; GO:0004565	biological_process;;cellular_component;;molecular_function;;cellular_component;;cellular_component;;molecular_function	carbohydrate metabolic process;;cell wall;;carbohydrate binding;;apoplast;;vacuole;;beta-galactosidase activity	------	------	------	------	COG1874	G	------	------	PF01301.21;; PF17834.3;; PF13364.8;; PF02449.17	Glyco_hydro_35;;GHD;;BetaGal_dom4_5;;Glyco_hydro_42	------	------	------	------	------	------	------	------	------						yes	up	1.04435	9.00061e-213	1.83225e-208	yes	down	-1.39992	1.15019e-116	2.34143e-112	yes	down	-0.436335	4.19624e-33	8.54228e-29	yes	down	-0.873649	7.84987e-49	1.598e-44
HU03G00945	XP_021742717.1	uncharacterized protein LOC110708799 [Chenopodium quinoa]	GO:0016021	cellular_component	integral component of membrane	------	------	------	------	ENOG410ZDKI	S	------	------	------	------	------	------	------	------	------	------	------	------	------	yes	up	0.307861	3.36582e-47	6.85179e-43	yes	up	0.75605	2.90443e-117	5.91254e-113	yes	down	-0.260858	7.88731e-13	1.60562e-08	yes	down	-0.859959	8.75437e-73	1.78213e-68	yes	down	-1.80712	8.13798e-160	1.65665e-155
HU03G01021	XP_021835640.1	uncharacterized protein LOC110775338 [Spinacia oleracea]	GO:0016021	cellular_component	integral component of membrane	------	------	------	------	ENOG410ZGDG	S	------	------	------	------	------	------	------	------	------	------	------	------	------	yes	up	0.426805	4.49007e-67	9.14043e-63	yes	up	0.955142	3.24853e-90	6.61303e-86	yes	down	-0.945261	6.51199e-46	1.32565e-41	yes	down	-0.940543	3.54278e-42	7.21204e-38	yes	down	-0.411209	1.15317e-11	2.3475e-07
HU03G01422	BAS69894.1	deduced protein with a coiled-coil domain, partial [Salicornia europaea]	------	------	------	------	------	------	------	ENOG410Z6K9	S	------	------	------	------	------	------	------	------	------	------	------	------	------						yes	up	0.970553	1.93936e-149	3.94796e-145	yes	down	-1.2727	3.71743e-66	7.56757e-62	yes	down	-0.805674	1.14498e-42	2.33083e-38	yes	down	-1.57221	2.30304e-97	4.68829e-93
HU04G00165	XP_021754129.1	bifunctional UDP-glucose 4-epimerase and UDP-xylose 4-epimerase 1-like [Chenopodium quinoa]	GO:0006012;; GO:0005829;; GO:0003978;; GO:0003723;; GO:0006364	biological_process;;cellular_component;;molecular_function;;molecular_function;;biological_process	galactose metabolic process;;cytosol;;UDP-glucose 4-epimerase activity;;RNA binding;;rRNA processing	K01784	galE, GALE	map00520;; map00052	Amino sugar and nucleotide sugar metabolism;;Galactose metabolism	COG1087	M	------	------	PF16363.7;; PF01370.23;; PF02719.17;; PF01073.21;; PF04321.19;; PF00106.27;; PF07993.14;; PF13460.8;; PF08659.12	GDP_Man_Dehyd;;Epimerase;;Polysacc_synt_2;;3Beta_HSD;;RmlD_sub_bind;;adh_short;;NAD_binding_4;;NAD_binding_10;;KR	------	------	------	------	------	------	------	------	------	yes	up	0.313251	7.30525e-46	1.48713e-41	yes	up	0.774017	2.02749e-142	4.12735e-138	yes	down	-0.620965	6.2415e-36	1.27058e-31	yes	down	-1.06688	9.43394e-91	1.92047e-86	yes	down	-1.96718	8.18075e-186	1.66536e-181
HU04G00192	XP_021838769.1	glutathione S-transferase T1-like [Spinacia oleracea]	GO:0005737;; GO:0004364;; GO:0006749	cellular_component;;molecular_function;;biological_process	cytoplasm;;glutathione transferase activity;;glutathione metabolic process	K00799	GST, gst	map00480	Glutathione metabolism	COG0625	O	------	------	PF02798.22;; PF13417.8;; PF13410.8;; PF13409.8;; PF14497.8;; PF00043.27	GST_N;;GST_N_3;;GST_C_2;;GST_N_2;;GST_C_3;;GST_C	------	------	------	------	------	------	------	------	------	yes	up	0.702206	7.31472e-84	1.48906e-79	yes	up	0.510266	2.05167e-37	4.17658e-33						yes	down	-0.983401	2.15924e-33	4.39557e-29	yes	down	-1.95271	1.73197e-73	3.52577e-69
HU04G00938	AEK87151.1	metallothionein [Sesuvium portulacastrum]	GO:0046872	molecular_function	metal ion binding	------	------	------	------	------	------	------	------	PF01439.20	Metallothio_2	------	------	------	------	------	------	------	------	------																yes	down	-1.06449	8.54626e-73	1.73976e-68	yes	down	-2.41967	2.32122e-174	4.7253e-170
HU04G01632	XP_021765833.1	late embryogenesis abundant protein At5g17165-like [Chenopodium quinoa]	------	------	------	------	------	------	------	ENOG410ZHAM	S	------	------	------	------	------	------	------	------	------	------	------	------	------	yes	up	0.709145	3.50687e-120	7.13893e-116	yes	up	1.00811	1.1391e-169	2.31887e-165	yes	down	-0.62219	3.33876e-34	6.79672e-30	yes	down	-1.02532	1.63137e-64	3.32098e-60	yes	down	-2.12366	4.36172e-148	8.87915e-144
HU05G00712	XP_010676813.1	PREDICTED: ferritin, chloroplastic [Beta vulgaris subsp. vulgaris]	GO:0005737;; GO:0006879;; GO:0004322;; GO:0006880;; GO:0008198;; GO:0008199;; GO:0006826;; GO:0009507	cellular_component;;biological_process;;molecular_function;;biological_process;;molecular_function;;molecular_function;;biological_process;;cellular_component	cytoplasm;;cellular iron ion homeostasis;;ferroxidase activity;;intracellular sequestering of iron ion;;ferrous iron binding;;ferric iron binding;;iron ion transport;;chloroplast	K00522	FTH1	------	------	ENOG41124IC	P	------	------	PF00210.26	Ferritin	------	------	------	------	------	------	------	------	------						yes	up	0.967704	3.90007e-216	7.93937e-212	yes	down	-1.27693	7.17334e-127	1.46028e-122	yes	down	-1.14615	5.74513e-81	1.16954e-76	yes	down	-0.639358	6.00882e-13	1.22322e-08
HU05G01219	XP_030494158.1	hypersensitive-induced reaction 1 protein [Cannabis sativa]	------	------	------	------	------	------	------	COG0330	O	------	------	PF01145.27	Band_7	------	------	------	------	------	------	------	------	------						yes	up	1.29701	2.34766e-180	4.77912e-176	yes	down	-0.945387	1.62446e-34	3.30691e-30	yes	down	-0.944271	1.35282e-38	2.75395e-34	yes	down	-1.51032	1.30486e-62	2.65631e-58
HU05G02180	KAA8546715.1	hypothetical protein F0562_003148 [Nyssa sinensis]	GO:0003700;; GO:0046983;; GO:0005634;; GO:0045944;; GO:0000977	molecular_function;;molecular_function;;cellular_component;;biological_process;;molecular_function	transcription factor activity, sequence-specific DNA binding;;protein dimerization activity;;nucleus;;positive regulation of transcription from RNA polymerase II promoter;;RNA polymerase II regulatory region sequence-specific DNA binding	------	------	------	------	COG5068	K	------	------	PF00319.20;; PF01486.19	SRF-TF;;K-box	------	------	------	------	------	------	------	------	------	yes	up	1.56634	0	0	yes	up	1.18848	1.6116e-165	3.28074e-161	yes	down	-0.968456	1.42881e-35	2.90863e-31	yes	down	-0.998729	4.81724e-47	9.80646e-43	yes	down	-1.85762	7.21461e-90	1.46868e-85
HU05G02186	XP_021855983.1	mitochondrial uncoupling protein 5-like [Spinacia oleracea]	GO:0015729;; GO:0015297;; GO:0071423;; GO:0016021;; GO:0055085;; GO:0015131;; GO:0035435;; GO:0071422;; GO:0031966;; GO:0015116;; GO:0015117;; GO:0006839;; GO:0008272;; GO:0015141;; GO:0015140;; GO:0015709	biological_process;;molecular_function;;biological_process;;cellular_component;;biological_process;;molecular_function;;biological_process;;biological_process;;cellular_component;;molecular_function;;molecular_function;;biological_process;;biological_process;;molecular_function;;molecular_function;;biological_process	oxaloacetate transport;;antiporter activity;;malate transmembrane transport;;integral component of membrane;;transmembrane transport;;oxaloacetate transmembrane transporter activity;;phosphate ion transmembrane transport;;succinate transmembrane transport;;mitochondrial membrane;;sulfate transmembrane transporter activity;;thiosulfate transmembrane transporter activity;;mitochondrial transport;;s…	K15104	SLC25A11, OGC	------	------	ENOG410XQHU	S	------	------	PF00153.29	Mito_carr	------	------	------	------	------	------	------	------	------						yes	up	0.5974	2.72837e-28	5.55413e-24						yes	down	-0.615904	8.5645e-28	1.74348e-23	yes	down	-0.937661	7.67219e-33	1.56183e-28
HU06G00087	XP_010679812.1	PREDICTED: 3-epi-6-deoxocathasterone 23-monooxygenase [Beta vulgaris subsp. vulgaris]	GO:0048443;; GO:0004497;; GO:0010268;; GO:0020037;; GO:0016709;; GO:0016705;; GO:0016021;; GO:0016132;; GO:0009965;; GO:0016125;; GO:0042814;; GO:0005506;; GO:0048441;; GO:0007275;; GO:0016491	biological_process;;molecular_function;;biological_process;;molecular_function;;molecular_function;;molecular_function;;cellular_component;;biological_process;;biological_process;;biological_process;;biological_process;;molecular_function;;biological_process;;biological_process;;molecular_function	stamen development;;monooxygenase activity;;brassinosteroid homeostasis;;heme binding;;oxidoreductase activity, acting on paired donors, with incorporation or reduction of molecular oxygen, NAD(P)H as one donor, and incorporation of one atom of oxygen;;oxidoreductase activity, acting on paired donors, with incorporation or reduction of molecular oxygen;;integral component of membrane;;brassinoste…	K12637	CYP90C1, ROT3	map00905	Brassinosteroid biosynthesis	COG2124	Q	------	------	PF00067.24	p450	------	------	------	------	------	------	------	------	------						yes	up	0.837798	3.85133e-65	7.84016e-61	yes	down	-0.511086	1.4667e-12	2.98576e-08	yes	down	-0.389035	1.37986e-21	2.80898e-17	yes	down	-1.10626	1.52408e-40	3.10257e-36
HU06G00268	XP_021758005.1	uncharacterized protein LOC110723038 [Chenopodium quinoa]	GO:0016021	cellular_component	integral component of membrane	K23678	PQLC2, SLC66A1, LAAT1	------	------	ENOG4111FM2	S	------	------	PF04193.16	PQ-loop	------	------	------	------	------	------	------	------	------	yes	up	1.91689	0	0	yes	up	0.92843	1.59934e-147	3.25578e-143	yes	down	-0.972357	1.10835e-39	2.25627e-35	yes	down	-0.522043	4.33433e-19	8.8234e-15	yes	down	-2.11213	9.49384e-104	1.93266e-99
HU06G00330	XP_021731072.1	thiosulfate sulfurtransferase 16, chloroplastic-like isoform X1 [Chenopodium quinoa]	GO:0016740	molecular_function	transferase activity	------	------	------	------	COG0607	P	------	------	PF00581.22	Rhodanese	------	------	------	------	------	------	------	------	------						yes	up	0.261154	3.21816e-09	6.5512e-05	yes	down	-0.883185	1.39444e-33	2.83866e-29	yes	down	-1.00822	1.79485e-43	3.65378e-39	yes	down	-1.18922	1.3799e-46	2.80907e-42
HU06G00686	XP_021734943.1	3-ketoacyl-CoA synthase 6-like [Chenopodium quinoa]	GO:0006633;; GO:0016021;; GO:0102337;; GO:0102336;; GO:0102338;; GO:0102756	biological_process;;cellular_component;;molecular_function;;molecular_function;;molecular_function;;molecular_function	fatty acid biosynthetic process;;integral component of membrane;;3-oxo-cerotoyl-CoA synthase activity;;3-oxo-arachidoyl-CoA synthase activity;;3-oxo-lignoceronyl-CoA synthase activity;;very-long-chain 3-ketoacyl-CoA synthase activity	K15397	KCS	map04626;; map00062	Plant-pathogen interaction;;Fatty acid elongation	ENOG410Y5VH	I	------	------	PF08392.14;; PF08541.12;; PF02797.17	FAE1_CUT1_RppA;;ACP_syn_III_C;;Chal_sti_synt_C	------	------	------	------	------	------	------	------	------	yes	up	0.402578	6.99679e-63	1.42434e-58	yes	up	1.21836	8.07778e-264	1.64439e-259	yes	down	-0.850304	2.78218e-50	5.66369e-46	yes	down	-0.581244	1.28178e-31	2.60932e-27	yes	down	-1.4911	1.67169e-84	3.40306e-80
HU06G00775	XP_010680569.1	PREDICTED: PLAT domain-containing protein 3 [Beta vulgaris subsp. vulgaris]	GO:0020037;; GO:0004096	molecular_function;;molecular_function	heme binding;;catalase activity	------	------	------	------	------	------	------	------	PF01477.25;; PF06232.13	PLAT;;ATS3	------	------	------	------	------	------	------	------	------	yes	up	0.366566	6.8704e-23	1.39861e-18	yes	up	0.996339	2.02393e-76	4.12011e-72	yes	down	-0.480465	1.37936e-10	2.80797e-06	yes	down	-0.631565	2.16677e-22	4.4109e-18	yes	down	-0.89565	4.05846e-31	8.26182e-27
HU06G00820	XP_010680459.1	PREDICTED: salicylic acid-binding protein 2 [Beta vulgaris subsp. vulgaris]	GO:0009694;; GO:0009696;; GO:0080032;; GO:0080031;; GO:0080030	biological_process;;biological_process;;molecular_function;;molecular_function;;molecular_function	jasmonic acid metabolic process;;salicylic acid metabolic process;;methyl jasmonate esterase activity;;methyl salicylate esterase activity;;methyl indole-3-acetate esterase activity	------	------	------	------	ENOG4111IVV	S	------	------	PF12697.9;; PF00561.22;; PF12146.10	Abhydrolase_6;;Abhydrolase_1;;Hydrolase_4	------	------	------	------	------	------	------	------	------	yes	up	0.962287	2.56142e-209	5.21428e-205	yes	up	1.09292	1.04699e-197	2.13135e-193	yes	down	-0.807616	1.33713e-43	2.72199e-39	yes	down	-1.15792	1.60896e-77	3.27536e-73	yes	down	-1.70844	1.50608e-114	3.06592e-110
HU06G01870	ACJ76842.1	salt tolerance protein I [Sesuvium portulacastrum]	GO:0009269;; GO:0005829	biological_process;;cellular_component	response to desiccation;;cytosol	------	------	------	------	ENOG410ZM32	S	------	------	PF03168.15	LEA_2	------	------	------	------	------	------	------	------	------	yes	up	0.299404	2.56372e-48	5.21896e-44	yes	up	1.06137	1.6268e-172	3.31168e-168	yes	down	-0.680927	1.06041e-26	2.15868e-22	yes	down	-0.77287	7.22945e-48	1.4717e-43	yes	down	-1.80984	6.41644e-120	1.30619e-115
HU06G02068	XP_021595752.1	homocysteine S-methyltransferase 3 isoform X1 [Manihot esculenta]	GO:0032259;; GO:0008898;; GO:0033528;; GO:0008270;; GO:0047150;; GO:0009086	biological_process;;molecular_function;;biological_process;;molecular_function;;molecular_function;;biological_process	methylation;;S-adenosylmethionine-homocysteine S-methyltransferase activity;;S-methylmethionine cycle;;zinc ion binding;;betaine-homocysteine S-methyltransferase activity;;methionine biosynthetic process	K00547	mmuM, BHMT2	map00270	Cysteine and methionine metabolism	COG2040	E	------	------	PF02574.18	S-methyl_trans	------	------	------	------	------	------	------	------	------	yes	up	1.07372	3.71002e-191	7.55248e-187	yes	up	1.02058	1.5059e-183	3.06557e-179	yes	down	-1.04838	2.62836e-65	5.35055e-61	yes	down	-1.20114	1.63448e-77	3.32731e-73	yes	down	-1.82739	1.82076e-114	3.70652e-110
HU07G00451	XP_011092053.1	putative ripening-related protein 1 [Sesamum indicum]	------	------	------	------	------	------	------	ENOG410YGUY	S	------	------	------	------	------	------	------	------	------	------	------	------	------	yes	up	1.82721	0	0	yes	up	0.657396	3.69867e-175	7.52938e-171	yes	down	-0.612662	1.45883e-44	2.96974e-40	yes	down	-1.35097	3.49941e-68	7.12375e-64	yes	down	-3.04781	6.97864e-243	1.42064e-238
HU07G00666	XP_010691966.1	PREDICTED: protein ECERIFERUM 1 [Beta vulgaris subsp. vulgaris]	GO:0016126;; GO:0000254;; GO:0016021;; GO:0016020;; GO:0005789;; GO:0005506;; GO:0016491	biological_process;;molecular_function;;cellular_component;;cellular_component;;cellular_component;;molecular_function;;molecular_function	sterol biosynthetic process;;C-4 methylsterol oxidase activity;;integral component of membrane;;membrane;;endoplasmic reticulum membrane;;iron ion binding;;oxidoreductase activity	K15404	K15404, CER1	map00073	Cutin, suberine and wax biosynthesis	ENOG4111G66	S	------	------	PF12076.10;; PF04116.15	Wax2_C;;FA_hydroxylase	------	------	------	------	------	------	------	------	------	yes	up	0.533278	1.9907e-84	4.05247e-80	yes	up	0.991911	1.00689e-86	2.04972e-82	yes	down	-0.806273	3.28849e-28	6.69438e-24						yes	down	-1.21933	2.21055e-41	4.50002e-37
HU07G00856	PSS31891.1	Beta-galactosidase [Actinidia chinensis var. chinensis]	GO:0048046;; GO:0005975;; GO:0004565;; GO:0030246	cellular_component;;biological_process;;molecular_function;;molecular_function	apoplast;;carbohydrate metabolic process;;beta-galactosidase activity;;carbohydrate binding	------	------	------	------	COG1874	G	------	------	PF01301.21;; PF17834.3;; PF13364.8;; PF02449.17	Glyco_hydro_35;;GHD;;BetaGal_dom4_5;;Glyco_hydro_42	------	------	------	------	------	------	------	------	------						yes	up	0.656732	1.29301e-49	2.63219e-45	yes	down	-0.823647	8.02578e-25	1.63381e-20	yes	down	-0.355664	3.97681e-23	8.09558e-19	yes	down	-0.389807	1.28777e-32	2.62152e-28
HU07G01417	XP_002265489.2	PREDICTED: universal stress protein PHOS34 [Vitis vinifera]	GO:0003723	molecular_function	RNA binding	------	------	------	------	COG0589	T	------	------	PF00582.28	Usp	------	------	------	------	------	------	------	------	------						yes	up	0.630403	6.96953e-147	1.41879e-142	yes	down	-0.494927	1.11556e-59	2.27095e-55	yes	down	-1.15156	2.34982e-102	4.78353e-98	yes	down	-1.65064	2.90854e-134	5.92092e-130
HU08G00370	XP_010277598.1	PREDICTED: serine--glyoxylate aminotransferase [Nelumbo nucifera]	GO:0008483;; GO:0004760;; GO:0005777;; GO:0019265;; GO:0008453	molecular_function;;molecular_function;;cellular_component;;biological_process;;molecular_function	transaminase activity;;serine-pyruvate transaminase activity;;peroxisome;;glycine biosynthetic process, by transamination of glyoxylate;;alanine-glyoxylate transaminase activity	K00830	AGXT	map00630;; map00250;; map00260;; map04146	Glyoxylate and dicarboxylate metabolism;;Alanine, aspartate and glutamate metabolism;;Glycine, serine and threonine metabolism;;Peroxisome	------	------	------	------	PF00266.21	Aminotran_5	------	------	------	------	------	------	------	------	------						yes	up	0.860799	5.87914e-64	1.19682e-59	yes	down	-0.633486	1.6305e-19	3.31921e-15	yes	down	-0.82945	2.66715e-34	5.42951e-30	yes	down	-0.962587	7.07539e-36	1.44034e-31
HU08G00498	XP_010675504.1	PREDICTED: uncharacterized protein LOC104891499 [Beta vulgaris subsp. vulgaris]	GO:0004300;; GO:0006631;; GO:0005777;; GO:0016616;; GO:0070403	molecular_function;;biological_process;;cellular_component;;molecular_function;;molecular_function	enoyl-CoA hydratase activity;;fatty acid metabolic process;;peroxisome;;oxidoreductase activity, acting on the CH-OH group of donors, NAD or NADP as acceptor;;NAD+ binding	K00074	paaH, hbd, fadB, mmgB	map00360;; map00650	Phenylalanine metabolism;;Butanoate metabolism	------	------	------	------	PF02737.20;; PF00725.24;; PF02826.21	3HCDH_N;;3HCDH;;2-Hacid_dh_C	------	------	------	------	------	------	------	------	------	yes	up	0.27681	9.35913e-43	1.90524e-38	yes	up	1.0347	2.86414e-132	5.83053e-128	yes	down	-0.966746	5.33611e-38	1.08627e-33	yes	down	-1.10891	4.63712e-60	9.43979e-56	yes	down	-1.55192	5.27115e-80	1.07305e-75
HU08G00805	XP_020231988.1	uncharacterized protein LOC109812435 [Cajanus cajan]	GO:0032502	biological_process	developmental process	------	------	------	------	ENOG410YX6S	S	------	------	PF09713.12	A_thal_3526	------	------	------	------	------	------	------	------	------	yes	up	1.40442	0	0	yes	up	1.67742	0	0	yes	down	-1.7642	6.12421e-110	1.24671e-105	yes	down	-1.60872	2.18574e-87	4.44952e-83	yes	down	-2.71453	1.53133e-145	3.11732e-141
HU08G01214	NP_197445.1	NAD(P)-binding Rossmann-fold superfamily protein [Arabidopsis thaliana]	GO:0005794;; GO:0009536;; GO:0016616;; GO:0005829;; GO:0004022;; GO:0003824;; GO:0005886;; GO:0009506	cellular_component;;cellular_component;;molecular_function;;cellular_component;;molecular_function;;molecular_function;;cellular_component;;cellular_component	Golgi apparatus;;plastid;;oxidoreductase activity, acting on the CH-OH group of donors, NAD or NADP as acceptor;;cytosol;;alcohol dehydrogenase (NAD) activity;;catalytic activity;;plasma membrane;;plasmodesma	------	------	------	------	COG0451	M	------	------	PF01370.23;; PF01073.21;; PF07993.14;; PF13460.8;; PF16363.7;; PF05368.15	Epimerase;;3Beta_HSD;;NAD_binding_4;;NAD_binding_10;;GDP_Man_Dehyd;;NmrA	------	------	------	------	------	------	------	------	------	yes	up	0.321724	3.26988e-38	6.65649e-34	yes	up	0.817713	2.23994e-63	4.55984e-59	yes	down	-0.470461	1.35335e-13	2.755e-09	yes	down	-0.533949	1.31001e-28	2.66679e-24	yes	down	-1.05655	8.80764e-48	1.79297e-43
HU08G02110	XP_010696599.1	PREDICTED: endonuclease 4 [Beta vulgaris subsp. vulgaris]	GO:0004519;; GO:0046872;; GO:0003676;; GO:0006308	molecular_function;;molecular_function;;molecular_function;;biological_process	endonuclease activity;;metal ion binding;;nucleic acid binding;;DNA catabolic process	K05986	NUCS	------	------	ENOG4111UE2	S	------	------	PF02265.18	S1-P1_nuclease	------	------	------	------	------	------	------	------	------	yes	up	0.424346	3.44893e-54	7.02099e-50	yes	up	0.876448	4.869e-61	9.91182e-57	yes	down	-0.48585	3.79657e-12	7.72867e-08	yes	down	-0.400693	3.91084e-20	7.9613e-16	yes	down	-0.851334	1.113e-31	2.26574e-27
HU08G02237	XP_010686289.1	PREDICTED: senescence-specific cysteine protease SAG12-like [Beta vulgaris subsp. vulgaris]	GO:0005764;; GO:0051603;; GO:0004197;; GO:0008234;; GO:0005615	cellular_component;;biological_process;;molecular_function;;molecular_function;;cellular_component	lysosome;;proteolysis involved in cellular protein catabolic process;;cysteine-type endopeptidase activity;;cysteine-type peptidase activity;;extracellular space	------	------	------	------	COG4870	O	------	------	PF00112.25;; PF08246.14;; PF03051.17	Peptidase_C1;;Inhibitor_I29;;Peptidase_C1_2	------	------	------	------	------	------	------	------	------	yes	down	-1.02532	3.9526e-12	8.04631e-08	yes	up	1.20033	0	0	yes	down	-3.82555	5.85889e-151	1.19269e-146	yes	down	-2.19402	2.34276e-62	4.76916e-58	yes	down	-2.201	1.80636e-73	3.6772e-69
HU09G02081	KAG9129673.1	hypothetical protein Leryth_017750 [Lithospermum erythrorhizon]	------	------	------	------	------	------	------	ENOG4111AF1;; ENOG410ZI0Z;; ENOG410ZFCR	S;;S;;S	------	------	PF04419.16	4F5	------	------	------	------	------	------	------	------	------	yes	up	0.385875	5.47454e-60	1.11445e-55	yes	up	0.535079	9.64182e-42	1.96279e-37						yes	down	-0.51055	1.5884e-34	3.2335e-30	yes	down	-1.66575	2.73366e-115	5.5649e-111
HU10G00583	KAE9466649.1	hypothetical protein C3L33_01403, partial [Rhododendron williamsianum]	------	------	------	K06630	YWHAE	------	------	------	------	------	------	PF00244.22	2014-03-03	------	------	------	------	------	------	------	------	------	yes	up	0.492974	6.93034e-92	1.41081e-87	yes	up	1.12195	1.12657e-214	2.29337e-210	yes	down	-0.755349	1.19998e-31	2.44279e-27	yes	down	-1.13637	2.20371e-80	4.4861e-76	yes	down	-2.11869	5.57522e-155	1.13495e-150
HU10G00686	KAG8366711.1	hypothetical protein BUALT_Bualt17G0107800 [Buddleja alternifolia]	GO:0016021;; GO:0005507;; GO:0016491	cellular_component;;molecular_function;;molecular_function	integral component of membrane;;copper ion binding;;oxidoreductase activity	------	------	------	------	COG2132	Q	------	------	PF07731.16;; PF07732.17;; PF00394.24	Cu-oxidase_2;;Cu-oxidase_3;;Cu-oxidase	------	------	------	------	------	------	------	------	------	yes	up	0.561104	6.83171e-72	1.39073e-67	yes	up	0.688139	4.97522e-47	1.01281e-42						yes	down	-0.322873	3.84343e-24	7.82406e-20	yes	down	-1.40713	1.34521e-65	2.73845e-61
HU10G00777	XP_010666684.1	PREDICTED: inactive beta-amylase 9 [Beta vulgaris subsp. vulgaris]	GO:0016161;; GO:0102229;; GO:0000272	molecular_function;;molecular_function;;biological_process	beta-amylase activity;;amylopectin maltohydrolase activity;;polysaccharide catabolic process	------	------	------	------	ENOG410YC8N	S	------	------	PF01373.19	Glyco_hydro_14	------	------	------	------	------	------	------	------	------	yes	up	0.769244	2.14896e-130	4.37464e-126	yes	up	1.03619	7.50203e-137	1.52719e-132	yes	down	-0.615981	3.34103e-22	6.80133e-18	yes	down	-1.0983	6.89808e-70	1.40424e-65	yes	down	-1.26509	2.27602e-63	4.6333e-59
HU10G00807	KNA07420.1	hypothetical protein SOVF_171620 [Spinacia oleracea]	GO:0016021;; GO:0008643;; GO:0005886;; GO:0051119	cellular_component;;biological_process;;cellular_component;;molecular_function	integral component of membrane;;carbohydrate transport;;plasma membrane;;sugar transmembrane transporter activity	K15382	SLC50A, SWEET	------	------	ENOG4111M4R	U	------	------	PF03083.18	MtN3_slv	------	------	------	------	------	------	------	------	------	yes	up	0.837964	3.62156e-153	7.37241e-149	yes	up	0.960323	1.02869e-104	2.0941e-100	yes	down	-0.988687	6.50443e-42	1.32411e-37	yes	down	-0.739804	2.95284e-39	6.01109e-35	yes	down	-1.28775	4.47263e-63	9.10494e-59
HU10G01409	------	------	------	------	------	------	------	------	------	------	------	------	------	------	------	------	------	------	------	------	------	------	------	------	yes	up	0.541868	2.32643e-28	4.73591e-24	yes	up	1.7972	1.31917e-79	2.68544e-75	yes	down	-1.50933	1.07497e-26	2.18832e-22	yes	down	-1.71024	8.68364e-17	1.76773e-12	yes	down	-2.07086	3.34066e-24	6.80059e-20
HU10G01879	XP_030456920.1	thioredoxin-like protein CXXS1 [Syzygium oleosum]	------	------	------	K03671	trxA	------	------	COG0526	O	------	------	PF00085.22;; PF13899.8;; PF13098.8;; PF14595.8;; PF13905.8	Thioredoxin;;Thioredoxin_7;;Thioredoxin_2;;Thioredoxin_9;;Thioredoxin_8	------	------	------	------	------	------	------	------	------						yes	up	0.937065	7.29212e-164	1.48446e-159	yes	down	-0.750716	1.37412e-35	2.7973e-31	yes	down	-1.13171	6.44752e-75	1.31252e-70	yes	down	-2.12866	2.47094e-153	5.03009e-149
HU10G01921	XP_021719686.1	15.4 kDa class V heat shock protein-like [Chenopodium quinoa]	GO:0051259;; GO:0006457;; GO:0042542;; GO:0051082;; GO:0009651;; GO:0009408;; GO:0043621	biological_process;;biological_process;;biological_process;;molecular_function;;biological_process;;biological_process;;molecular_function	protein oligomerization;;protein folding;;response to hydrogen peroxide;;unfolded protein binding;;response to salt stress;;response to heat;;protein self-association	K13993	HSP20	map04141	Protein processing in endoplasmic reticulum	COG0071	O	------	------	PF00011.23;; PF17886.3	HSP20;;ArsA_HSP20	------	------	------	------	------	------	------	------	------	yes	up	1.53012	0	0	yes	up	1.10718	1.2216e-166	2.48682e-162	yes	down	-0.552097	1.29482e-12	2.63587e-08	yes	down	-1.01118	8.91366e-54	1.81455e-49	yes	down	-1.55421	8.39164e-67	1.70829e-62
HU10G02029	XP_021859094.1	tonoplast dicarboxylate transporter [Spinacia oleracea]	GO:0005773;; GO:0015140;; GO:0016021;; GO:0098656;; GO:0022857	cellular_component;;molecular_function;;cellular_component;;biological_process;;molecular_function	vacuole;;malate transmembrane transporter activity;;integral component of membrane;;anion transmembrane transport;;transmembrane transporter activity	K14445	SLC13A2_3_5	------	------	COG0471	P	------	------	PF00939.21;; PF03600.18	Na_sulph_symp;;CitMHS	------	------	------	------	------	------	------	------	------	yes	up	0.806546	5.18613e-125	1.05574e-120	yes	up	0.938945	9.79949e-154	1.99488e-149	yes	down	-0.841895	7.66644e-52	1.56066e-47	yes	down	-0.401018	1.52325e-32	3.10087e-28	yes	down	-1.62816	4.40397e-99	8.96516e-95
HU11G00793	XP_021764541.1	deSI-like protein At4g17486 isoform X1 [Chenopodium quinoa]	GO:0008233;; GO:0101005;; GO:0016579;; GO:0070646	molecular_function;;molecular_function;;biological_process;;biological_process	peptidase activity;;ubiquitinyl hydrolase activity;;protein deubiquitination;;protein modification by small protein removal	K22763	DESI2, PPPDE1	------	------	ENOG4111H3Z	S	------	------	PF05903.16	Peptidase_C97	------	------	------	------	------	------	------	------	------						yes	up	1.00236	8.34331e-106	1.69845e-101	yes	down	-0.756444	3.10048e-20	6.31165e-16	yes	down	-0.834669	6.31038e-39	1.2846e-34	yes	down	-1.84164	3.57493e-84	7.27749e-80
HU11G01130	OMO52167.1	Pyruvate/Phosphoenolpyruvate kinase [Corchorus capsularis]	GO:0009570;; GO:0003824;; GO:0016301;; GO:0009507	cellular_component;;molecular_function;;molecular_function;;cellular_component	chloroplast stroma;;catalytic activity;;kinase activity;;chloroplast	------	------	------	------	COG2513	G	------	------	PF13714.8;; PF02298.19	PEP_mutase;;Cu_bind_like	------	------	------	------	------	------	------	------	------	yes	up	0.265293	2.16658e-41	4.4105e-37	yes	up	0.799918	6.33276e-177	1.28916e-172	yes	down	-0.42543	1.20578e-22	2.4546e-18	yes	down	-0.997163	6.16561e-93	1.25513e-88	yes	down	-1.92706	3.14704e-187	6.40643e-183
HU11G01324	XP_010691925.1	PREDICTED: uncharacterized protein LOC104905174 [Beta vulgaris subsp. vulgaris]	GO:0005509;; GO:0048306	molecular_function;;molecular_function	calcium ion binding;;calcium-dependent protein binding	------	------	------	------	ENOG4111ZNK	S	------	------	PF00036.34;; PF13499.8;; PF13833.8	EF-hand_1;;EF-hand_7;;EF-hand_8	------	------	------	------	------	------	------	------	------	yes	up	0.572337	1.56381e-104	3.18344e-100	yes	up	0.974459	5.26718e-142	1.07224e-137	yes	down	-0.904403	6.19456e-43	1.26103e-38	yes	down	-1.05339	5.64123e-71	1.14839e-66	yes	down	-1.71013	6.38586e-112	1.29997e-107
[truncated: 40 more columns]
