# Supplementary material for: Single-cell and spatial RNA sequencing reveal the spatiotemporal trajectories of fruit senescence
Source: Nat Commun. 2024 Apr 10;15:3108. doi: 10.1038/s41467-024-47329-x (PMC11006883; doi:10.1038/s41467-024-47329-x)
Supplement: Supplementary file 8 — Supplementary Dataset 5 [file 41467_2024_47329_MOESM8_ESM.xlsx]

## Sheet: Senescence_52
Gene id	NR hit name	NR description	GO id	GO term	GO description	KO id	KO name	KEGG pathway id	KEGG pathway description	eggNOG id	eggNOG functional categories	Uniprot name	Uniprot description	Pfam id	Domain	Domain description
HU08G00932	PSS29412.1	Mediator of RNA polymerase II transcription subunit like [Actinidia chinensis var. chinensis]	GO:0010150;; GO:0016592;; GO:0009631;; GO:0048364;; GO:0006355	biological_process;;cellular_component;;biological_process;;biological_process;;biological_process	leaf senescence;;mediator complex;;cold acclimation;;root development;;regulation of transcription, DNA-templated	------	------	------	------	ENOG4111V2K	S	------	------	------	------	------
HU02G02899	XP_021735457.1	aspartate aminotransferase, cytoplasmic-like [Chenopodium quinoa]	GO:0010150;; GO:0009536;; GO:0006520;; GO:0005777;; GO:0005739;; GO:0004069;; GO:0009058;; GO:0030170	biological_process;;cellular_component;;biological_process;;cellular_component;;cellular_component;;molecular_function;;biological_process;;molecular_function	leaf senescence;;plastid;;cellular amino acid metabolic process;;peroxisome;;mitochondrion;;L-aspartate:2-oxoglutarate aminotransferase activity;;biosynthetic process;;pyridoxal phosphate binding	K14454	GOT1	map00220;; map00270;; map00330;; map00710;; map00950;; map00250;; map00360;; map00350;; map00960;; map00400	Arginine biosynthesis;;Cysteine and methionine metabolism;;Arginine and proline metabolism;;Carbon fixation in photosynthetic organisms;;Isoquinoline alkaloid biosynthesis;;Alanine, aspartate and glutamate metabolism;;Phenylalanine metabolism;;Tyrosine metabolism;;Tropane, piperidine and pyridine alkaloid biosynthesis;;Phenylalanine, tyrosine and tryptophan biosynthesis	COG1448	E	------	------	PF00155.23	Aminotran_1_2	Aminotransferase class I and II
HU11G01180	KAA8546429.1	hypothetical protein F0562_002832 [Nyssa sinensis]	GO:0019900;; GO:0005634;; GO:1900057;; GO:0009611;; GO:0006355;; GO:0009793;; GO:0000976;; GO:0003677;; GO:0009788;; GO:1902890;; GO:0001216	molecular_function;;cellular_component;;biological_process;;biological_process;;biological_process;;biological_process;;molecular_function;;molecular_function;;biological_process;;biological_process;;molecular_function	kinase binding;;nucleus;;positive regulation of leaf senescence;;response to wounding;;regulation of transcription, DNA-templated;;embryo development ending in seed dormancy;;transcription regulatory region sequence-specific DNA binding;;DNA binding;;negative regulation of abscisic acid-activated signaling pathway;;regulation of root hair elongation;;bacterial-type RNA polymerase transcriptional …	------	------	------	------	ENOG410YE96	S	------	------	PF02365.17	NAM	No apical meristem (NAM) protein
HU06G00164	XP_021728235.1	la-related protein 1C-like [Chenopodium quinoa]	GO:0005737;; GO:0010150;; GO:0009751;; GO:0009753;; GO:0003723;; GO:0003677;; GO:0009737;; GO:0003729	cellular_component;;biological_process;;biological_process;;biological_process;;molecular_function;;molecular_function;;biological_process;;molecular_function	cytoplasm;;leaf senescence;;response to salicylic acid;;response to jasmonic acid;;RNA binding;;DNA binding;;response to abscisic acid;;mRNA binding	K18757	LARP1	------	------	COG5193;; COG5193	J;;O	------	------	PF05383.19	La	La domain
HU07G02057	KAF2300824.1	hypothetical protein GH714_016062 [Hevea brasiliensis]	------	------	------	------	------	------	------	ENOG410ZEJB	S	------	------	PF04520.15;; PF01190.19	Senescence_reg;;Pollen_Ole_e_1	Senescence regulator;;Pollen protein Ole e 1 like
HU08G02237	XP_010686289.1	PREDICTED: senescence-specific cysteine protease SAG12-like [Beta vulgaris subsp. vulgaris]	GO:0005764;; GO:0051603;; GO:0004197;; GO:0008234;; GO:0005615	cellular_component;;biological_process;;molecular_function;;molecular_function;;cellular_component	lysosome;;proteolysis involved in cellular protein catabolic process;;cysteine-type endopeptidase activity;;cysteine-type peptidase activity;;extracellular space	------	------	------	------	COG4870	O	------	------	PF00112.25;; PF08246.14;; PF03051.17	Peptidase_C1;;Inhibitor_I29;;Peptidase_C1_2	Papain family cysteine protease;;Cathepsin propeptide inhibitor domain (I29);;Peptidase C1-like family
HU09G01078	XP_021850671.1	senescence associated gene 20 [Spinacia oleracea]	------	------	------	------	------	------	------	ENOG410YQYD	S	------	------	PF07107.13;; PF12680.9	WI12;;SnoaL_2	Wound-induced protein WI12;;SnoaL-like domain
HU04G01928	KMT10276.1	hypothetical protein BVRB_5g120320 [Beta vulgaris subsp. vulgaris]	GO:0006355;; GO:0005634;; GO:1900057;; GO:0042802;; GO:0009734	biological_process;;cellular_component;;biological_process;;molecular_function;;biological_process	regulation of transcription, DNA-templated;;nucleus;;positive regulation of leaf senescence;;identical protein binding;;auxin-activated signaling pathway	K14484	IAA	map04075	Plant hormone signal transduction	ENOG410YEC3	K	------	------	PF02309.18	AUX_IAA	AUX/IAA family
HU04G00131	CAB4300232.1	unnamed protein product [Prunus armeniaca]	GO:0043565;; GO:0003700;; GO:0005634;; GO:1900056;; GO:0008361;; GO:0048364;; GO:0000976	molecular_function;;molecular_function;;cellular_component;;biological_process;;biological_process;;biological_process;;molecular_function	sequence-specific DNA binding;;transcription factor activity, sequence-specific DNA binding;;nucleus;;negative regulation of leaf senescence;;regulation of cell size;;root development;;transcription regulatory region sequence-specific DNA binding	------	------	------	------	ENOG4111D9R;; ENOG410YJS2	K;;K	------	------	PF03634.15	TCP	TCP family transcription factor
HU11G00250	XP_024928889.1	protein SWEETIE-like [Ziziphus jujuba]	GO:0010364;; GO:0005975;; GO:0005829;; GO:1900055;; GO:0005991;; GO:0005982	biological_process;;biological_process;;cellular_component;;biological_process;;biological_process;;biological_process	regulation of ethylene biosynthetic process;;carbohydrate metabolic process;;cytosol;;regulation of leaf senescence;;trehalose metabolic process;;starch metabolic process	------	------	------	------	ENOG410XP05	S	------	------	PF02985.24	HEAT	HEAT repeat
HU07G01046	XP_010667663.1	PREDICTED: ethylene-insensitive protein 2 [Beta vulgaris subsp. vulgaris]	GO:0031348;; GO:0042742;; GO:0009651;; GO:0051301;; GO:0015086;; GO:0010087;; GO:0016021;; GO:0009926;; GO:0046873;; GO:0052544;; GO:0048765;; GO:0050832;; GO:0010119;; GO:0009408;; GO:0009789;; GO:0001736;; GO:0106167;; GO:0010150;; GO:0002237;; GO:0005384;; GO:0009873;; GO:0003729	biological_process;;biological_process;;biological_process;;biological_process;;molecular_function;;biological_process;;cellular_component;;biological_process;;molecular_function;;biological_process;;biological_process;;biological_process;;biological_process;;biological_process;;biological_process;;biological_process;;biological_process;;biological_process;;biological_process;;molecular_function;…	negative regulation of defense response;;defense response to bacterium;;response to salt stress;;cell division;;cadmium ion transmembrane transporter activity;;phloem or xylem histogenesis;;integral component of membrane;;auxin polar transport;;metal ion transmembrane transporter activity;;defense response by callose deposition in cell wall;;root hair cell differentiation;;defense response to fun…	K14513	EIN2	map04016;; map04075	MAPK signaling pathway - plant;;Plant hormone signal transduction	COG1914	P	------	------	PF01566.20	Nramp	Natural resistance-associated macrophage protein
HU07G01045	XP_010667663.1	PREDICTED: ethylene-insensitive protein 2 [Beta vulgaris subsp. vulgaris]	GO:0031348;; GO:0042742;; GO:0009651;; GO:0051301;; GO:0015086;; GO:0010087;; GO:0016021;; GO:0009926;; GO:0046873;; GO:0052544;; GO:0048765;; GO:0050832;; GO:0010119;; GO:0009408;; GO:0009789;; GO:0001736;; GO:0106167;; GO:0010150;; GO:0002237;; GO:0005384;; GO:0009873;; GO:0003729	biological_process;;biological_process;;biological_process;;biological_process;;molecular_function;;biological_process;;cellular_component;;biological_process;;molecular_function;;biological_process;;biological_process;;biological_process;;biological_process;;biological_process;;biological_process;;biological_process;;biological_process;;biological_process;;biological_process;;molecular_function;…	negative regulation of defense response;;defense response to bacterium;;response to salt stress;;cell division;;cadmium ion transmembrane transporter activity;;phloem or xylem histogenesis;;integral component of membrane;;auxin polar transport;;metal ion transmembrane transporter activity;;defense response by callose deposition in cell wall;;root hair cell differentiation;;defense response to fun…	K14513	EIN2	map04016;; map04075	MAPK signaling pathway - plant;;Plant hormone signal transduction	COG1914	P	------	------	PF01566.20	Nramp	Natural resistance-associated macrophage protein
HU08G00199	XP_021758932.1	uncharacterized protein LOC110723847 [Chenopodium quinoa]	------	------	------	------	------	------	------	ENOG410YVRG;; ENOG410Z0A4	S;;S	------	------	PF04520.15	Senescence_reg	Senescence regulator
HU08G01883	XP_010665644.1	PREDICTED: uncharacterized protein LOC104882923 [Beta vulgaris subsp. vulgaris]	------	------	------	------	------	------	------	ENOG4111BKT	S	------	------	PF04520.15	Senescence_reg	Senescence regulator
HU08G01884	XP_021764235.1	uncharacterized protein LOC110728873 [Chenopodium quinoa]	------	------	------	------	------	------	------	ENOG4111BKT;; ENOG410ZD95	S;;S	------	------	PF04520.15	Senescence_reg	Senescence regulator
HU08G01886	KMS96670.1	hypothetical protein BVRB_8g200910 [Beta vulgaris subsp. vulgaris]	------	------	------	------	------	------	------	ENOG410ZD95	S	------	------	PF04520.15	Senescence_reg	Senescence regulator
HU08G00913	XP_030456620.1	senescence-specific cysteine protease SAG39-like [Syzygium oleosum]	GO:0005764;; GO:0051603;; GO:0004197;; GO:0008234;; GO:0005615	cellular_component;;biological_process;;molecular_function;;molecular_function;;cellular_component	lysosome;;proteolysis involved in cellular protein catabolic process;;cysteine-type endopeptidase activity;;cysteine-type peptidase activity;;extracellular space	------	------	------	------	COG4870	O	------	------	PF08246.14	Inhibitor_I29	Cathepsin propeptide inhibitor domain (I29)
HU10G00025	XP_021723039.1	bidirectional sugar transporter SWEET15-like [Chenopodium quinoa]	GO:0010150;; GO:0051119;; GO:0008515;; GO:0016021;; GO:0071470;; GO:0008643;; GO:0009793;; GO:0071446;; GO:0005887;; GO:0005886;; GO:0071215;; GO:0010431;; GO:0000139	biological_process;;molecular_function;;molecular_function;;cellular_component;;biological_process;;biological_process;;biological_process;;biological_process;;cellular_component;;cellular_component;;biological_process;;biological_process;;cellular_component	leaf senescence;;sugar transmembrane transporter activity;;sucrose transmembrane transporter activity;;integral component of membrane;;cellular response to osmotic stress;;carbohydrate transport;;embryo development ending in seed dormancy;;cellular response to salicylic acid stimulus;;integral component of plasma membrane;;plasma membrane;;cellular response to abscisic acid stimulus;;seed maturat…	K15382	SLC50A, SWEET	------	------	ENOG4111M4R	U	------	------	PF03083.18	MtN3_slv	Sugar efflux transporter for intercellular exchange
HU08G01962	XP_021719711.1	uncharacterized protein LOC110687374 [Chenopodium quinoa]	------	------	------	------	------	------	------	ENOG410YVRG;; ENOG410Z0A4	S;;S	------	------	PF04520.15	Senescence_reg	Senescence regulator
HU03G01955	GAV70420.1	Glucan_synthase domain-containing protein/FKS1_dom1 domain-containing protein [Cephalotus follicularis]	GO:0006075;; GO:0009965;; GO:0052544;; GO:0000003;; GO:0009555;; GO:0010150;; GO:0050832;; GO:0016021;; GO:0000148;; GO:0002758;; GO:0003843;; GO:0071555;; GO:0008360;; GO:0046527;; GO:0005794;; GO:0005886;; GO:0009863;; GO:0009506;; GO:0042742	biological_process;;biological_process;;biological_process;;biological_process;;biological_process;;biological_process;;biological_process;;cellular_component;;cellular_component;;biological_process;;molecular_function;;biological_process;;biological_process;;molecular_function;;cellular_component;;cellular_component;;biological_process;;cellular_component;;biological_process	(1->3)-beta-D-glucan biosynthetic process;;leaf morphogenesis;;defense response by callose deposition in cell wall;;reproduction;;pollen development;;leaf senescence;;defense response to fungus;;integral component of membrane;;1,3-beta-D-glucan synthase complex;;innate immune response-activating signal transduction;;1,3-beta-D-glucan synthase activity;;cell wall organization;;regulation of cell s…	K11000	CALS	------	------	ENOG410XQ8V	S	------	------	PF02364.17;; PF14288.8	Glucan_synthase;;FKS1_dom1	1,3-beta-glucan synthase component;;1,3-beta-glucan synthase subunit FKS1, domain-1
HU03G01956	GAV70420.1	Glucan_synthase domain-containing protein/FKS1_dom1 domain-containing protein [Cephalotus follicularis]	GO:0006075;; GO:0009965;; GO:0052544;; GO:0000003;; GO:0009555;; GO:0010150;; GO:0050832;; GO:0016021;; GO:0000148;; GO:0002758;; GO:0003843;; GO:0071555;; GO:0008360;; GO:0046527;; GO:0005794;; GO:0005886;; GO:0009863;; GO:0009506;; GO:0042742	biological_process;;biological_process;;biological_process;;biological_process;;biological_process;;biological_process;;biological_process;;cellular_component;;cellular_component;;biological_process;;molecular_function;;biological_process;;biological_process;;molecular_function;;cellular_component;;cellular_component;;biological_process;;cellular_component;;biological_process	(1->3)-beta-D-glucan biosynthetic process;;leaf morphogenesis;;defense response by callose deposition in cell wall;;reproduction;;pollen development;;leaf senescence;;defense response to fungus;;integral component of membrane;;1,3-beta-D-glucan synthase complex;;innate immune response-activating signal transduction;;1,3-beta-D-glucan synthase activity;;cell wall organization;;regulation of cell s…	K11000	CALS	------	------	ENOG410XQ8V	S	------	------	PF02364.17;; PF14288.8	Glucan_synthase;;FKS1_dom1	1,3-beta-glucan synthase component;;1,3-beta-glucan synthase subunit FKS1, domain-1
HU01G01742	XP_021863381.1	uncharacterized protein LOC110802246 [Spinacia oleracea]	------	------	------	------	------	------	------	ENOG410YVRG;; ENOG410Z0A4	S;;S	------	------	PF04520.15	Senescence_reg	Senescence regulator
HU10G01949	XP_021719701.1	uncharacterized protein LOC110687365 [Chenopodium quinoa]	------	------	------	------	------	------	------	ENOG410YUXP	S	------	------	PF04520.15	Senescence_reg	Senescence regulator
HU10G01782	TKR97782.1	senescence-associated protein [Populus alba]	------	------	------	------	------	------	------	ENOG410ZBJ9;; ENOG410YVQ9;; ENOG410YM5T;; ENOG410Y6RQ	S;;S;;S;;S	------	------	------	------	------
HU03G02567	XP_010687644.1	PREDICTED: autophagy-related protein 11 isoform X1 [Beta vulgaris subsp. vulgaris]	GO:0019898;; GO:0034045;; GO:0000422;; GO:0010150;; GO:0030242;; GO:1990316;; GO:0005776;; GO:0034727;; GO:0019901;; GO:0042803;; GO:0005737;; GO:0061709;; GO:0000045;; GO:0001934;; GO:0009506;; GO:0060090	cellular_component;;cellular_component;;biological_process;;biological_process;;biological_process;;cellular_component;;cellular_component;;biological_process;;molecular_function;;molecular_function;;cellular_component;;biological_process;;biological_process;;biological_process;;cellular_component;;molecular_function	extrinsic component of membrane;;pre-autophagosomal structure membrane;;mitophagy;;leaf senescence;;pexophagy;;ATG1/ULK1 kinase complex;;autophagosome;;piecemeal microautophagy of nucleus;;protein kinase binding;;protein homodimerization activity;;cytoplasm;;reticulophagy;;autophagosome assembly;;positive regulation of protein phosphorylation;;plasmodesma;;binding, bridging	K08330	ATG11	map04136	Autophagy - other	ENOG41114WX	S	------	------	PF04108.14;; PF10377.11	ATG17_like;;ATG11	Autophagy protein ATG17-like domain;;Autophagy-related protein 11
HU07G00160	XP_010691967.1	PREDICTED: CDPK-related kinase 3 [Beta vulgaris subsp. vulgaris]	GO:0005737;; GO:0010150;; GO:0018105;; GO:0004683;; GO:0005634;; GO:0046777;; GO:0009931;; GO:0004674;; GO:0005516;; GO:0004672;; GO:0071215;; GO:0035556;; GO:0005524;; GO:0005509	cellular_component;;biological_process;;biological_process;;molecular_function;;cellular_component;;biological_process;;molecular_function;;molecular_function;;molecular_function;;molecular_function;;biological_process;;biological_process;;molecular_function;;molecular_function	cytoplasm;;leaf senescence;;peptidyl-serine phosphorylation;;calmodulin-dependent protein kinase activity;;nucleus;;protein autophosphorylation;;calcium-dependent protein serine/threonine kinase activity;;protein serine/threonine kinase activity;;calmodulin binding;;protein kinase activity;;cellular response to abscisic acid stimulus;;intracellular signal transduction;;ATP binding;;calcium ion bi…	------	------	------	------	ENOG410XRMJ	T	------	------	PF00069.27;; PF07714.19;; PF06293.16;; PF01636.25;; PF03109.18	Pkinase;;PK_Tyr_Ser-Thr;;Kdo;;APH;;ABC1	Protein kinase domain;;Protein tyrosine and serine/threonine kinase;;Lipopolysaccharide kinase (Kdo/WaaP) family;;Phosphotransferase enzyme family;;ABC1 atypical kinase-like domain
HU05G00212	XP_021768227.1	histone-lysine N-methyltransferase CLF-like [Chenopodium quinoa]	GO:0018024;; GO:0006349;; GO:0070734;; GO:0009737;; GO:0031519;; GO:0010228;; GO:1990110;; GO:0006342;; GO:0009965;; GO:1900055;; GO:0003727;; GO:0005677;; GO:0048586;; GO:0008168;; GO:0032259;; GO:0009294;; GO:0009909;; GO:0045857	molecular_function;;biological_process;;biological_process;;biological_process;;cellular_component;;biological_process;;biological_process;;biological_process;;biological_process;;biological_process;;molecular_function;;cellular_component;;biological_process;;molecular_function;;biological_process;;biological_process;;biological_process;;biological_process	histone-lysine N-methyltransferase activity;;regulation of gene expression by genetic imprinting;;histone H3-K27 methylation;;response to abscisic acid;;PcG protein complex;;vegetative to reproductive phase transition of meristem;;callus formation;;chromatin silencing;;leaf morphogenesis;;regulation of leaf senescence;;single-stranded RNA binding;;chromatin silencing complex;;regulation of long-d…	------	------	------	------	COG2940	S	------	------	PF00856.30;; PF18264.3	SET;;preSET_CXC	SET domain;;CXC domain
HU05G02097	XP_021851105.1	protein EARLY-RESPONSIVE TO DEHYDRATION 7, chloroplastic-like [Spinacia oleracea]	------	------	------	K19366	SPG20	map04144	Endocytosis	ENOG410ZEPM	S	------	------	PF06911.14	Senescence	Senescence-associated protein
HU08G00159	XP_021858804.1	protein FAR-RED IMPAIRED RESPONSE 1 [Spinacia oleracea]	GO:0003700;; GO:0005634;; GO:1900056;; GO:0006355;; GO:0042753;; GO:0008270;; GO:0010018;; GO:0045893	molecular_function;;cellular_component;;biological_process;;biological_process;;biological_process;;molecular_function;;biological_process;;biological_process	transcription factor activity, sequence-specific DNA binding;;nucleus;;negative regulation of leaf senescence;;regulation of transcription, DNA-templated;;positive regulation of circadian rhythm;;zinc ion binding;;far-red light signaling pathway;;positive regulation of transcription, DNA-templated	------	------	------	------	ENOG410YB4A	S	------	------	PF03101.17;; PF10551.11;; PF04434.19	FAR1;;MULE;;SWIM	FAR1 DNA-binding domain;;MULE transposase domain;;SWIM zinc finger
HU04G01167	XP_010694921.1	PREDICTED: uncharacterized protein LOC104907659 isoform X1 [Beta vulgaris subsp. vulgaris]	GO:0031307;; GO:1900057;; GO:0008308	cellular_component;;biological_process;;molecular_function	integral component of mitochondrial outer membrane;;positive regulation of leaf senescence;;voltage-gated anion channel activity	------	------	------	------	ENOG4111F9N	S	------	------	------	------	------
HU05G02127	XP_021851105.1	protein EARLY-RESPONSIVE TO DEHYDRATION 7, chloroplastic-like [Spinacia oleracea]	------	------	------	K19366	SPG20	map04144	Endocytosis	ENOG410ZEPM	S	------	------	PF06911.14	Senescence	Senescence-associated protein
HU01G00041	XP_021775512.1	protein EARLY-RESPONSIVE TO DEHYDRATION 7, chloroplastic-like [Chenopodium quinoa]	GO:0005886	cellular_component	plasma membrane	K19366	SPG20	map04144	Endocytosis	ENOG410ZEPM	S	------	------	PF06911.14	Senescence	Senescence-associated protein
HU08G00409	XP_010680157.1	PREDICTED: protein FAR-RED ELONGATED HYPOCOTYL 3 isoform X2 [Beta vulgaris subsp. vulgaris]	GO:0007623;; GO:0009585;; GO:0005634;; GO:1900056;; GO:0010218;; GO:0001228;; GO:0006355;; GO:0042753;; GO:0008270	biological_process;;biological_process;;cellular_component;;biological_process;;biological_process;;molecular_function;;biological_process;;biological_process;;molecular_function	circadian rhythm;;red, far-red light phototransduction;;nucleus;;negative regulation of leaf senescence;;response to far red light;;transcriptional activator activity, RNA polymerase II transcription regulatory region sequence-specific binding;;regulation of transcription, DNA-templated;;positive regulation of circadian rhythm;;zinc ion binding	------	------	------	------	ENOG410ZJSX	S	------	------	PF03101.17;; PF10551.11;; PF04434.19;; PF00872.20	FAR1;;MULE;;SWIM;;Transposase_mut	FAR1 DNA-binding domain;;MULE transposase domain;;SWIM zinc finger;;Transposase, Mutator family
HU07G00854	XP_010095416.1	NAC domain-containing protein 2 [Morus notabilis]	GO:0019900;; GO:0005634;; GO:1900057;; GO:0009611;; GO:0006355;; GO:0009793;; GO:0000976;; GO:0003677;; GO:0009788;; GO:1902890;; GO:0001216	molecular_function;;cellular_component;;biological_process;;biological_process;;biological_process;;biological_process;;molecular_function;;molecular_function;;biological_process;;biological_process;;molecular_function	kinase binding;;nucleus;;positive regulation of leaf senescence;;response to wounding;;regulation of transcription, DNA-templated;;embryo development ending in seed dormancy;;transcription regulatory region sequence-specific DNA binding;;DNA binding;;negative regulation of abscisic acid-activated signaling pathway;;regulation of root hair elongation;;bacterial-type RNA polymerase transcriptional …	------	------	------	------	ENOG410YE96	S	------	------	PF02365.17	NAM	No apical meristem (NAM) protein
HU07G00136	XP_010691967.1	PREDICTED: CDPK-related kinase 3 [Beta vulgaris subsp. vulgaris]	GO:0005737;; GO:0010150;; GO:0018105;; GO:0004683;; GO:0005634;; GO:0046777;; GO:0009931;; GO:0004674;; GO:0005516;; GO:0004672;; GO:0071215;; GO:0035556;; GO:0005524;; GO:0005509	cellular_component;;biological_process;;biological_process;;molecular_function;;cellular_component;;biological_process;;molecular_function;;molecular_function;;molecular_function;;molecular_function;;biological_process;;biological_process;;molecular_function;;molecular_function	cytoplasm;;leaf senescence;;peptidyl-serine phosphorylation;;calmodulin-dependent protein kinase activity;;nucleus;;protein autophosphorylation;;calcium-dependent protein serine/threonine kinase activity;;protein serine/threonine kinase activity;;calmodulin binding;;protein kinase activity;;cellular response to abscisic acid stimulus;;intracellular signal transduction;;ATP binding;;calcium ion bi…	------	------	------	------	ENOG410XRMJ	T	------	------	PF00069.27;; PF07714.19;; PF06293.16;; PF01636.25;; PF03109.18	Pkinase;;PK_Tyr_Ser-Thr;;Kdo;;APH;;ABC1	Protein kinase domain;;Protein tyrosine and serine/threonine kinase;;Lipopolysaccharide kinase (Kdo/WaaP) family;;Phosphotransferase enzyme family;;ABC1 atypical kinase-like domain
HU03G02581	XP_010687644.1	PREDICTED: autophagy-related protein 11 isoform X1 [Beta vulgaris subsp. vulgaris]	GO:0019898;; GO:0034045;; GO:0000422;; GO:0010150;; GO:0030242;; GO:1990316;; GO:0005776;; GO:0034727;; GO:0019901;; GO:0042803;; GO:0005737;; GO:0061709;; GO:0000045;; GO:0001934;; GO:0009506;; GO:0060090	cellular_component;;cellular_component;;biological_process;;biological_process;;biological_process;;cellular_component;;cellular_component;;biological_process;;molecular_function;;molecular_function;;cellular_component;;biological_process;;biological_process;;biological_process;;cellular_component;;molecular_function	extrinsic component of membrane;;pre-autophagosomal structure membrane;;mitophagy;;leaf senescence;;pexophagy;;ATG1/ULK1 kinase complex;;autophagosome;;piecemeal microautophagy of nucleus;;protein kinase binding;;protein homodimerization activity;;cytoplasm;;reticulophagy;;autophagosome assembly;;positive regulation of protein phosphorylation;;plasmodesma;;binding, bridging	K08330	ATG11	map04136	Autophagy - other	ENOG41114WX	S	------	------	PF04108.14;; PF10377.11	ATG17_like;;ATG11	Autophagy protein ATG17-like domain;;Autophagy-related protein 11
HU03G02738	XP_010688335.1	PREDICTED: senescence/dehydration-associated protein At4g35985, chloroplastic [Beta vulgaris subsp. vulgaris]	GO:0005886	cellular_component	plasma membrane	------	------	------	------	ENOG410YG0V	S	------	------	PF06911.14	Senescence	Senescence-associated protein
HU10G01958	XP_015884356.1	zinc-regulated protein 8 [Ziziphus jujuba]	------	------	------	------	------	------	------	ENOG410YVRG	S	------	------	PF04520.15	Senescence_reg	Senescence regulator
HU02G02472	XP_021767847.1	uncharacterized protein LOC110732236 [Chenopodium quinoa]	------	------	------	------	------	------	------	ENOG410YUXP	S	------	------	PF04520.15	Senescence_reg	Senescence regulator
HU07G01004	XP_021743377.1	myb-related protein 305-like [Chenopodium quinoa]	GO:0043565;; GO:0007623;; GO:0010597;; GO:0003700;; GO:0005634;; GO:0010468;; GO:0006355;; GO:0000976;; GO:0080187;; GO:0009505;; GO:2000762;; GO:0009909;; GO:1903338	molecular_function;;biological_process;;biological_process;;molecular_function;;cellular_component;;biological_process;;biological_process;;molecular_function;;biological_process;;cellular_component;;biological_process;;biological_process;;biological_process	sequence-specific DNA binding;;circadian rhythm;;green leaf volatile biosynthetic process;;transcription factor activity, sequence-specific DNA binding;;nucleus;;regulation of gene expression;;regulation of transcription, DNA-templated;;transcription regulatory region sequence-specific DNA binding;;floral organ senescence;;plant-type cell wall;;regulation of phenylpropanoid metabolic process;;reg…	K09422	MYBP	------	------	COG5147	K	------	------	PF00249.33;; PF13921.8	Myb_DNA-binding;;Myb_DNA-bind_6	Myb-like DNA-binding domain;;Myb-like DNA-binding domain
HU09G01253	XP_010681097.1	PREDICTED: protein CPR-5 [Beta vulgaris subsp. vulgaris]	GO:0010150;; GO:0048573;; GO:0010090;; GO:0016021;; GO:0009627;; GO:0009723;; GO:0006952;; GO:0005634	biological_process;;biological_process;;biological_process;;cellular_component;;biological_process;;biological_process;;biological_process;;cellular_component	leaf senescence;;photoperiodism, flowering;;trichome morphogenesis;;integral component of membrane;;systemic acquired resistance;;response to ethylene;;defense response;;nucleus	------	------	------	------	ENOG410YAUG	S	------	------	------	------	------
HU01G01986	XP_010694921.1	PREDICTED: uncharacterized protein LOC104907659 isoform X1 [Beta vulgaris subsp. vulgaris]	GO:0016746;; GO:0031307;; GO:1900057;; GO:0008308	molecular_function;;cellular_component;;biological_process;;molecular_function	transferase activity, transferring acyl groups;;integral component of mitochondrial outer membrane;;positive regulation of leaf senescence;;voltage-gated anion channel activity	------	------	------	------	ENOG4111F9N	S	------	------	------	------	------
HU10G01586	XP_011005484.1	PREDICTED: senescence-specific cysteine protease SAG12-like [Populus euphratica]	------	------	------	------	------	------	------	COG4870	O	------	------	PF00112.25	Peptidase_C1	Papain family cysteine protease
HU10G01584	XP_011005484.1	PREDICTED: senescence-specific cysteine protease SAG12-like [Populus euphratica]	------	------	------	------	------	------	------	COG4870	O	------	------	PF00112.25	Peptidase_C1	Papain family cysteine protease
HU08G01012	XP_021745203.1	autophagy protein 5-like isoform X1 [Chenopodium quinoa]	GO:0005737;; GO:0010150;; GO:0006995;; GO:0000422;; GO:0006914;; GO:0000045;; GO:0050832;; GO:0044804;; GO:0042594;; GO:0034045;; GO:0006501;; GO:0034274	cellular_component;;biological_process;;biological_process;;biological_process;;biological_process;;biological_process;;biological_process;;biological_process;;biological_process;;cellular_component;;biological_process;;cellular_component	cytoplasm;;leaf senescence;;cellular response to nitrogen starvation;;mitophagy;;autophagy;;autophagosome assembly;;defense response to fungus;;nucleophagy;;response to starvation;;pre-autophagosomal structure membrane;;C-terminal protein lipidation;;Atg12-Atg5-Atg16 complex	K08339	ATG5	map04136	Autophagy - other	ENOG410XQ71	U	------	------	PF04106.14	APG5	Autophagy protein Apg5
HU05G01390	AAD23999.1	wound-induced protein WI12 [Mesembryanthemum crystallinum]	GO:0010150;; GO:0002238;; GO:0009624;; GO:0010193	biological_process;;biological_process;;biological_process;;biological_process	leaf senescence;;response to molecule of fungal origin;;response to nematode;;response to ozone	------	------	------	------	ENOG410ZCW5;; ENOG41125QD	S;;S	------	------	------	------	------
HU08G00200	XP_039131303.1	uncharacterized protein LOC120267688 isoform X2 [Dioscorea cayenensis subsp. rotundata]	------	------	------	------	------	------	------	ENOG410YVRG	S	------	------	PF04520.15	Senescence_reg	Senescence regulator
HU09G00240	XP_021865995.1	uncharacterized protein LOC110804689 [Spinacia oleracea]	------	------	------	------	------	------	------	ENOG410YUXP	S	------	------	PF04520.15	Senescence_reg	Senescence regulator
HU06G00899	AAD23999.1	wound-induced protein WI12 [Mesembryanthemum crystallinum]	GO:0010150;; GO:0002238;; GO:0009624;; GO:0010193	biological_process;;biological_process;;biological_process;;biological_process	leaf senescence;;response to molecule of fungal origin;;response to nematode;;response to ozone	------	------	------	------	ENOG410ZCW5	S	------	------	PF07107.13	WI12	Wound-induced protein WI12
HU08G01882	PSS02970.1	Collagen alpha-1(XIX) chain like [Actinidia chinensis var. chinensis]	GO:0016740	molecular_function	transferase activity	------	------	------	------	ENOG410ZD95	S	------	------	PF04520.15	Senescence_reg	Senescence regulator
HU08G01971	XP_021719701.1	uncharacterized protein LOC110687365 [Chenopodium quinoa]	------	------	------	------	------	------	------	ENOG410YUXP	S	------	------	PF04520.15	Senescence_reg	Senescence regulator
HU06G00138	XP_021851105.1	protein EARLY-RESPONSIVE TO DEHYDRATION 7, chloroplastic-like [Spinacia oleracea]	------	------	------	K19366	SPG20	map04144	Endocytosis	ENOG410ZEPM	S	------	------	PF06911.14	Senescence	Senescence-associated protein

## Sheet: Resistance_642
Gene id	NR hit name	NR description	GO id	GO term	GO description	KO id	KO name	KEGG pathway id	KEGG pathway description	eggNOG id	eggNOG functional categories	Uniprot name	Uniprot description	Pfam id	Domain	Domain description
HU07G00124	XP_021767300.1	aluminum-activated malate transporter 10-like [Chenopodium quinoa]	GO:0016021;; GO:0015743;; GO:0009705	cellular_component;;biological_process;;cellular_component	integral component of membrane;;malate transport;;plant-type vacuole membrane	------	------	------	------	ENOG410XR8V	S	------	------	PF11744.10;; PF04632.14;; PF13515.8	ALMT;;FUSC;;FUSC_2	Aluminium activated malate transporter;;Fusaric acid resistance protein family;;Fusaric acid resistance protein-like
HU11G00557	XP_021838783.1	AP2-like ethylene-responsive transcription factor AIL5 [Spinacia oleracea]	GO:0010311;; GO:1990110;; GO:0003700;; GO:0005634;; GO:0003677;; GO:0006952;; GO:0040019;; GO:0000976;; GO:0009873;; GO:0060772;; GO:0009845;; GO:0060774	biological_process;;biological_process;;molecular_function;;cellular_component;;molecular_function;;biological_process;;biological_process;;molecular_function;;biological_process;;biological_process;;biological_process;;biological_process	lateral root formation;;callus formation;;transcription factor activity, sequence-specific DNA binding;;nucleus;;DNA binding;;defense response;;positive regulation of embryonic development;;transcription regulatory region sequence-specific DNA binding;;ethylene-activated signaling pathway;;leaf phyllotactic patterning;;seed germination;;auxin mediated signaling pathway involved in phyllotactic pa…	K09285	OVM, ANT	------	------	ENOG410Y90A	K	------	------	PF00847.22	AP2	AP2 domain
HU04G02178	P34967.2;;-;;-	RecName: Full=Protein synthesis inhibitor PD-S;;AltName: Full=Ribosome-inactivating protein PD-S;;AltName: Full=rRNA N-glycosidase [Phytolacca dioica]	GO:0051607;; GO:0016021;; GO:0090729;; GO:0030598;; GO:0006952;; GO:0008152;; GO:0017148	biological_process;;cellular_component;;molecular_function;;molecular_function;;biological_process;;biological_process;;biological_process	defense response to virus;;integral component of membrane;;toxin activity;;rRNA N-glycosylase activity;;defense response;;metabolic process;;negative regulation of translation	------	------	------	------	------	------	------	------	PF00161.21	RIP	Ribosome inactivating protein
HU04G02179	P34967.2;;-;;-	RecName: Full=Protein synthesis inhibitor PD-S;;AltName: Full=Ribosome-inactivating protein PD-S;;AltName: Full=rRNA N-glycosidase [Phytolacca dioica]	GO:0051607;; GO:0005618;; GO:0016021;; GO:0090729;; GO:0030598;; GO:0006952;; GO:0005576;; GO:0008152;; GO:0017148	biological_process;;cellular_component;;cellular_component;;molecular_function;;molecular_function;;biological_process;;cellular_component;;biological_process;;biological_process	defense response to virus;;cell wall;;integral component of membrane;;toxin activity;;rRNA N-glycosylase activity;;defense response;;extracellular region;;metabolic process;;negative regulation of translation	------	------	------	------	------	------	------	------	PF00161.21	RIP	Ribosome inactivating protein
HU06G00783	XP_010680553.1	PREDICTED: oxidation resistance protein 1 [Beta vulgaris subsp. vulgaris]	------	------	------	------	------	------	------	------	------	------	------	PF07534.18	TLD	TLD
HU08G01793	XP_010687120.1	PREDICTED: ornithine aminotransferase, mitochondrial [Beta vulgaris subsp. vulgaris]	GO:0030170;; GO:0006593;; GO:0009413;; GO:0008270;; GO:0009414;; GO:0055129;; GO:0005737;; GO:0042538;; GO:0009753;; GO:0005739;; GO:0050155;; GO:0019544;; GO:0004587;; GO:0042802;; GO:0009733;; GO:0010121;; GO:0009737;; GO:0051646;; GO:0009408;; GO:0006979;; GO:0009741;; GO:0042742	molecular_function;;biological_process;;biological_process;;molecular_function;;biological_process;;biological_process;;cellular_component;;biological_process;;biological_process;;cellular_component;;molecular_function;;biological_process;;molecular_function;;molecular_function;;biological_process;;biological_process;;biological_process;;biological_process;;biological_process;;biological_process;…	pyridoxal phosphate binding;;ornithine catabolic process;;response to flooding;;zinc ion binding;;response to water deprivation;;L-proline biosynthetic process;;cytoplasm;;hyperosmotic salinity response;;response to jasmonic acid;;mitochondrion;;ornithine(lysine) transaminase activity;;arginine catabolic process to glutamate;;ornithine-oxo-acid transaminase activity;;identical protein binding;;re…	K00819	rocD, OAT	map00330	Arginine and proline metabolism	COG4992	E	------	------	PF00202.23	Aminotran_3	Aminotransferase class-III
HU10G01168	XP_010673338.1	PREDICTED: putative disease resistance protein RGA3 [Beta vulgaris subsp. vulgaris]	GO:0043531	molecular_function	ADP binding	------	------	------	------	------	------	------	------	PF12799.9	LRR_4	Leucine Rich repeats (2 copies)
HU07G00899	XP_010670556.1	PREDICTED: protein DOWNY MILDEW RESISTANCE 6 [Beta vulgaris subsp. vulgaris]	GO:0046872;; GO:0051213	molecular_function;;molecular_function	metal ion binding;;dioxygenase activity	K24028	DMR6, DLO	------	------	COG3491	S	------	------	PF14226.8	DIOX_N	non-haem dioxygenase in morphine synthesis N-terminal
HU07G00897	XP_010670556.1	PREDICTED: protein DOWNY MILDEW RESISTANCE 6 [Beta vulgaris subsp. vulgaris]	GO:0046872;; GO:0051213;; GO:0016491	molecular_function;;molecular_function;;molecular_function	metal ion binding;;dioxygenase activity;;oxidoreductase activity	K24028	DMR6, DLO	------	------	COG3491	S	------	------	PF03171.22;; PF14226.8	2OG-FeII_Oxy;;DIOX_N	2OG-Fe(II) oxygenase superfamily;;non-haem dioxygenase in morphine synthesis N-terminal
HU02G00376	XP_010683090.1	PREDICTED: protein ENHANCED DISEASE RESISTANCE 2-like isoform X1 [Beta vulgaris subsp. vulgaris]	------	------	------	------	------	------	------	ENOG4111ZZY	S	------	------	PF07059.14	EDR2_C	Protein ENHANCED DISEASE RESISTANCE 2, C-terminal
HU02G03139	XP_021845560.1	disease resistance protein At4g27190-like isoform X2 [Spinacia oleracea]	GO:0043531	molecular_function	ADP binding	K13459	RPS2	map04626	Plant-pathogen interaction	COG4886	S	------	------	PF00931.24;; PF13855.8;; PF12799.9;; PF05621.13;; PF02527.17	NB-ARC;;LRR_8;;LRR_4;;TniB;;GidB	NB-ARC domain;;Leucine rich repeat;;Leucine Rich repeats (2 copies);;Bacterial TniB protein;;rRNA small subunit methyltransferase G
HU04G00295	XP_021754320.1	uncharacterized protein LOC110719649 [Chenopodium quinoa]	GO:1900150	biological_process	regulation of defense response to fungus	------	------	------	------	ENOG4111PSV	S	------	------	PF11331.10	zinc_ribbon_12	Probable zinc-ribbon domain
HU05G01699	XP_021862644.1	LEAF RUST 10 DISEASE-RESISTANCE LOCUS RECEPTOR-LIKE PROTEIN KINASE-like 1.4 isoform X1 [Spinacia oleracea]	GO:0016310;; GO:0016021;; GO:0016301;; GO:0030247;; GO:0004672;; GO:0005524	biological_process;;cellular_component;;molecular_function;;molecular_function;;molecular_function;;molecular_function	phosphorylation;;integral component of membrane;;kinase activity;;polysaccharide binding;;protein kinase activity;;ATP binding	------	------	------	------	COG0515	T	------	------	PF00069.27;; PF07714.19;; PF13947.8;; PF14380.8;; PF03109.18;; PF14531.8	Pkinase;;PK_Tyr_Ser-Thr;;GUB_WAK_bind;;WAK_assoc;;ABC1;;Kinase-like	Protein kinase domain;;Protein tyrosine and serine/threonine kinase;;Wall-associated receptor kinase galacturonan-binding;;Wall-associated receptor kinase C-terminal;;ABC1 atypical kinase-like domain;;Kinase-like
HU10G00900	XP_021722022.1	probable L-type lectin-domain containing receptor kinase S.5 [Chenopodium quinoa]	GO:0016021;; GO:0004672;; GO:0030246;; GO:0004675;; GO:0002229;; GO:0005886;; GO:0005524;; GO:0042742	cellular_component;;molecular_function;;molecular_function;;molecular_function;;biological_process;;cellular_component;;molecular_function;;biological_process	integral component of membrane;;protein kinase activity;;carbohydrate binding;;transmembrane receptor protein serine/threonine kinase activity;;defense response to oomycetes;;plasma membrane;;ATP binding;;defense response to bacterium	------	------	------	------	COG0515	T	------	------	PF00139.21;; PF00069.27;; PF07714.19;; PF17667.3	Lectin_legB;;Pkinase;;PK_Tyr_Ser-Thr;;Pkinase_fungal	Legume lectin domain;;Protein kinase domain;;Protein tyrosine and serine/threonine kinase;;Fungal protein kinase
HU02G03304	XP_021849230.1	oxidation resistance protein 1 isoform X1 [Spinacia oleracea]	------	------	------	------	------	------	------	ENOG4111QBZ;; ENOG4110T63;; ENOG4111WZR	L;;L;;S	------	------	PF07534.18	TLD	TLD
HU02G02656	XP_021843277.1	protein LIM1 [Spinacia oleracea]	GO:0005504;; GO:0009627	molecular_function;;biological_process	fatty acid binding;;systemic acquired resistance	------	------	------	------	------	------	------	------	PF14368.8;; PF00234.24	LTP_2;;Tryp_alpha_amyl	Probable lipid transfer;;Protease inhibitor/seed storage/LTP family
HU02G02652	XP_010659559.1	PREDICTED: protein EMSY-LIKE 3 [Vitis vinifera]	GO:0050832;; GO:0005634	biological_process;;cellular_component	defense response to fungus;;nucleus	------	------	------	------	ENOG410YF3T	S	------	------	PF03735.16	ENT	ENT domain
HU04G01372	XP_021731943.1	ethylene-responsive transcription factor ERF114-like [Chenopodium quinoa]	GO:0003700;; GO:0006952;; GO:0005634;; GO:0003677	molecular_function;;biological_process;;cellular_component;;molecular_function	transcription factor activity, sequence-specific DNA binding;;defense response;;nucleus;;DNA binding	------	------	------	------	ENOG410YY7D	K	------	------	PF00847.22	AP2	AP2 domain
HU07G00998	XP_021737732.1	ethylene-responsive transcription factor ABR1-like [Chenopodium quinoa]	GO:0003700;; GO:0006952;; GO:0005634;; GO:0003677	molecular_function;;biological_process;;cellular_component;;molecular_function	transcription factor activity, sequence-specific DNA binding;;defense response;;nucleus;;DNA binding	------	------	------	------	ENOG411198J	K	------	------	PF00847.22	AP2	AP2 domain
HU03G01611	XP_021863843.1	putative disease resistance protein RGA3 [Spinacia oleracea]	GO:0006952;; GO:0043531	biological_process;;molecular_function	defense response;;ADP binding	------	------	------	------	COG4886	S	------	------	PF00931.24;; PF12799.9;; PF13855.8	NB-ARC;;LRR_4;;LRR_8	NB-ARC domain;;Leucine Rich repeats (2 copies);;Leucine rich repeat
HU02G00922	XP_021763155.1	probable E3 ubiquitin-protein ligase BAH1-like 1 [Chenopodium quinoa]	GO:0080021;; GO:0010167;; GO:0009751;; GO:0009627;; GO:0005634;; GO:0016301;; GO:0010337;; GO:0009626;; GO:0016567;; GO:0016874;; GO:0009697;; GO:0042742;; GO:0005886;; GO:0046872;; GO:0004842	biological_process;;biological_process;;biological_process;;biological_process;;cellular_component;;molecular_function;;biological_process;;biological_process;;biological_process;;molecular_function;;biological_process;;biological_process;;cellular_component;;molecular_function;;molecular_function	response to benzoic acid;;response to nitrate;;response to salicylic acid;;systemic acquired resistance;;nucleus;;kinase activity;;regulation of salicylic acid metabolic process;;plant-type hypersensitive response;;protein ubiquitination;;ligase activity;;salicylic acid biosynthetic process;;defense response to bacterium;;plasma membrane;;metal ion binding;;ubiquitin-protein transferase activity	K16275	BAH, NLA	------	------	ENOG4110S99	O	------	------	PF13920.8;; PF00097.27;; PF13445.8;; PF03105.21;; PF14634.8;; PF13639.8;; PF13923.8	zf-C3HC4_3;;zf-C3HC4;;zf-RING_UBOX;;SPX;;zf-RING_5;;zf-RING_2;;zf-C3HC4_2	Zinc finger, C3HC4 type (RING finger);;Zinc finger, C3HC4 type (RING finger);;RING-type zinc-finger;;SPX domain;;zinc-RING finger domain;;Ring finger domain;;Zinc finger, C3HC4 type (RING finger)
HU09G00917	ASM90212.1	multidrug resistance 6 [Sesuvium portulacastrum]	GO:0042626;; GO:0016021;; GO:0005524;; GO:0055085	molecular_function;;cellular_component;;molecular_function;;biological_process	ATPase activity, coupled to transmembrane movement of substances;;integral component of membrane;;ATP binding;;transmembrane transport	K05658	ABCB1, CD243	map02010	ABC transporters	COG1132	V	------	------	PF00664.25;; PF00005.29;; PF02463.21;; PF13555.8;; PF13304.8;; PF13175.8;; PF13191.8;; PF06414.14	ABC_membrane;;ABC_tran;;SMC_N;;AAA_29;;AAA_21;;AAA_15;;AAA_16;;Zeta_toxin	ABC transporter transmembrane region;;ABC transporter;;RecF/RecN/SMC N terminal domain;;P-loop containing region of AAA domain;;AAA domain, putative AbiEii toxin, Type IV TA system;;AAA ATPase domain;;AAA ATPase domain;;Zeta toxin
HU05G01840	XP_010680553.1	PREDICTED: oxidation resistance protein 1 [Beta vulgaris subsp. vulgaris]	------	------	------	------	------	------	------	------	------	------	------	PF07534.18	TLD	TLD
HU06G01885	XP_021752618.1	MLO-like protein 1 [Chenopodium quinoa]	GO:0006952;; GO:0016021;; GO:0009607;; GO:0005516	biological_process;;cellular_component;;biological_process;;molecular_function	defense response;;integral component of membrane;;response to biotic stimulus;;calmodulin binding	K08472	MLO	------	------	ENOG410ZUVB	D	------	------	PF03094.17	Mlo	Mlo family
HU02G02759	XP_010681113.1	PREDICTED: probable L-type lectin-domain containing receptor kinase S.5 [Beta vulgaris subsp. vulgaris]	GO:0016021;; GO:0004672;; GO:0030246;; GO:0004675;; GO:0002229;; GO:0005886;; GO:0005524;; GO:0042742	cellular_component;;molecular_function;;molecular_function;;molecular_function;;biological_process;;cellular_component;;molecular_function;;biological_process	integral component of membrane;;protein kinase activity;;carbohydrate binding;;transmembrane receptor protein serine/threonine kinase activity;;defense response to oomycetes;;plasma membrane;;ATP binding;;defense response to bacterium	------	------	------	------	COG0515	T	------	------	PF00139.21;; PF00069.27;; PF07714.19	Lectin_legB;;Pkinase;;PK_Tyr_Ser-Thr	Legume lectin domain;;Protein kinase domain;;Protein tyrosine and serine/threonine kinase
HU09G01437	XP_021739142.1	uncharacterized protein LOC110705560 [Chenopodium quinoa]	GO:0010311;; GO:0052543;; GO:0071433;; GO:0031407;; GO:0005739;; GO:0009635;; GO:0050832;; GO:2000023;; GO:0048311;; GO:0010821;; GO:0042742;; GO:0019372	biological_process;;biological_process;;biological_process;;biological_process;;cellular_component;;biological_process;;biological_process;;biological_process;;biological_process;;biological_process;;biological_process;;biological_process	lateral root formation;;callose deposition in cell wall;;cell wall repair;;oxylipin metabolic process;;mitochondrion;;response to herbicide;;defense response to fungus;;regulation of lateral root development;;mitochondrion distribution;;regulation of mitochondrion organization;;defense response to bacterium;;lipoxygenase pathway	------	------	------	------	ENOG410ZG89	S	------	------	------	------	------
HU01G00713	XP_021848204.1	pleiotropic drug resistance protein 1 [Spinacia oleracea]	GO:0042626;; GO:0016021;; GO:0005524	molecular_function;;cellular_component;;molecular_function	ATPase activity, coupled to transmembrane movement of substances;;integral component of membrane;;ATP binding	------	------	------	------	COG0842	V	------	------	PF01061.26;; PF00005.29;; PF08370.13;; PF19055.2;; PF14510.8;; PF13304.8;; PF13191.8;; PF13555.8;; PF13481.8;; PF00004.31;; PF13671.8;; PF13238.8;; PF13521.8;; PF13401.8;; PF06414.14;; PF03266.17;; PF03193.18	ABC2_membrane;;ABC_tran;;PDR_assoc;;ABC2_membrane_7;;ABC_trans_N;;AAA_21;;AAA_16;;AAA_29;;AAA_25;;AAA;;AAA_33;;AAA_18;;AAA_28;;AAA_22;;Zeta_toxin;;NTPase_1;;RsgA_GTPase	ABC-2 type transporter;;ABC transporter;;Plant PDR ABC transporter associated;;ABC-2 type transporter;;ABC-transporter N-terminal;;AAA domain, putative AbiEii toxin, Type IV TA system;;AAA ATPase domain;;P-loop containing region of AAA domain;;AAA domain;;ATPase family associated with various cellular activities (AAA);;AAA domain;;AAA domain;;AAA domain;;AAA domain;;Zeta toxin;;NTPase;;RsgA GTPase
HU01G00712	XP_021848204.1	pleiotropic drug resistance protein 1 [Spinacia oleracea]	GO:0042626;; GO:0016021;; GO:0005524	molecular_function;;cellular_component;;molecular_function	ATPase activity, coupled to transmembrane movement of substances;;integral component of membrane;;ATP binding	------	------	------	------	COG0842	V	------	------	PF01061.26;; PF00005.29;; PF08370.13;; PF19055.2;; PF14510.8;; PF13304.8;; PF13191.8;; PF13555.8;; PF13481.8;; PF03193.18;; PF13671.8	ABC2_membrane;;ABC_tran;;PDR_assoc;;ABC2_membrane_7;;ABC_trans_N;;AAA_21;;AAA_16;;AAA_29;;AAA_25;;RsgA_GTPase;;AAA_33	ABC-2 type transporter;;ABC transporter;;Plant PDR ABC transporter associated;;ABC-2 type transporter;;ABC-transporter N-terminal;;AAA domain, putative AbiEii toxin, Type IV TA system;;AAA ATPase domain;;P-loop containing region of AAA domain;;AAA domain;;RsgA GTPase;;AAA domain
HU07G01854	XP_010694495.1	PREDICTED: mediator of RNA polymerase II transcription subunit 8 [Beta vulgaris subsp. vulgaris]	GO:0050832;; GO:0016592;; GO:0009909	biological_process;;cellular_component;;biological_process	defense response to fungus;;mediator complex;;regulation of flower development	------	------	------	------	ENOG4111PNI	S	------	------	------	------	------
HU03G02218	XP_010688907.1	PREDICTED: differentially expressed in FDCP 6 homolog [Beta vulgaris subsp. vulgaris]	GO:0004674;; GO:0035556;; GO:0018105;; GO:0042742	molecular_function;;biological_process;;biological_process;;biological_process	protein serine/threonine kinase activity;;intracellular signal transduction;;peptidyl-serine phosphorylation;;defense response to bacterium	------	------	------	------	ENOG41114AA	S	------	------	PF00169.31	PH	PH domain
HU11G01542	XP_021748763.1	NAC domain-containing protein 30-like [Chenopodium quinoa]	GO:0071365;; GO:0045491;; GO:0009737;; GO:0090059;; GO:0009735;; GO:0009741;; GO:0003700;; GO:0005634;; GO:0048759;; GO:0050832;; GO:0006355;; GO:0010628;; GO:0000976;; GO:0045893;; GO:0003677;; GO:0046982;; GO:0042803	biological_process;;biological_process;;biological_process;;biological_process;;biological_process;;biological_process;;molecular_function;;cellular_component;;biological_process;;biological_process;;biological_process;;biological_process;;molecular_function;;biological_process;;molecular_function;;molecular_function;;molecular_function	cellular response to auxin stimulus;;xylan metabolic process;;response to abscisic acid;;protoxylem development;;response to cytokinin;;response to brassinosteroid;;transcription factor activity, sequence-specific DNA binding;;nucleus;;xylem vessel member cell differentiation;;defense response to fungus;;regulation of transcription, DNA-templated;;positive regulation of gene expression;;transcrip…	------	------	------	------	ENOG410YB6I	S	------	------	PF02365.17	NAM	No apical meristem (NAM) protein
HU05G00479	XP_021765678.1	putative disease resistance protein RGA3 [Chenopodium quinoa]	GO:0006952;; GO:0009536;; GO:0043531	biological_process;;cellular_component;;molecular_function	defense response;;plastid;;ADP binding	------	------	------	------	------	------	------	------	PF12799.9	LRR_4	Leucine Rich repeats (2 copies)
HU05G02162	XP_021852422.1	AP2-like ethylene-responsive transcription factor AIL6 [Spinacia oleracea]	GO:0003700;; GO:0006952;; GO:0005634;; GO:0003677	molecular_function;;biological_process;;cellular_component;;molecular_function	transcription factor activity, sequence-specific DNA binding;;defense response;;nucleus;;DNA binding	K09285	OVM, ANT	------	------	ENOG41118NG	K	------	------	PF00847.22	AP2	AP2 domain
HU01G02591	XP_010678948.1	PREDICTED: uncharacterized protein At5g48480 [Beta vulgaris subsp. vulgaris]	GO:0005829;; GO:0016829	cellular_component;;molecular_function	cytosol;;lyase activity	------	------	------	------	ENOG410YUXH	S	------	------	PF18029.3;; PF00903.27;; PF06983.15;; PF13669.8	Glyoxalase_6;;Glyoxalase;;3-dmu-9_3-mt;;Glyoxalase_4	Glyoxalase-like domain;;Glyoxalase/Bleomycin resistance protein/Dioxygenase superfamily;;3-demethylubiquinone-9 3-methyltransferase;;Glyoxalase/Bleomycin resistance protein/Dioxygenase superfamily
HU01G00528	XP_022762227.1	pathogenesis-related protein 1-like [Durio zibethinus]	GO:0006952;; GO:0005576;; GO:0009607;; GO:0005615	biological_process;;cellular_component;;biological_process;;cellular_component	defense response;;extracellular region;;response to biotic stimulus;;extracellular space	K13449	PR1	map04016;; map04626;; map04075	MAPK signaling pathway - plant;;Plant-pathogen interaction;;Plant hormone signal transduction	COG2340	S	------	------	PF00188.28	CAP	Cysteine-rich secretory protein family
HU01G00529	XP_021776104.1	basic form of pathogenesis-related protein 1-like, partial [Chenopodium quinoa]	GO:0006952;; GO:0005576;; GO:0009607;; GO:0005615	biological_process;;cellular_component;;biological_process;;cellular_component	defense response;;extracellular region;;response to biotic stimulus;;extracellular space	K13449	PR1	map04016;; map04626;; map04075	MAPK signaling pathway - plant;;Plant-pathogen interaction;;Plant hormone signal transduction	COG2340	S	------	------	PF00188.28	CAP	Cysteine-rich secretory protein family
HU01G00521	XP_021762914.1	basic form of pathogenesis-related protein 1-like [Chenopodium quinoa]	GO:0006952;; GO:0005576;; GO:0005615	biological_process;;cellular_component;;cellular_component	defense response;;extracellular region;;extracellular space	K13449	PR1	map04016;; map04626;; map04075	MAPK signaling pathway - plant;;Plant-pathogen interaction;;Plant hormone signal transduction	COG2340	S	------	------	PF00188.28	CAP	Cysteine-rich secretory protein family
HU01G00522	XP_021762915.1	pathogenesis-related leaf protein 6-like [Chenopodium quinoa]	GO:0006952;; GO:0005576	biological_process;;cellular_component	defense response;;extracellular region	K13449	PR1	map04016;; map04626;; map04075	MAPK signaling pathway - plant;;Plant-pathogen interaction;;Plant hormone signal transduction	COG2340	S	------	------	PF00188.28	CAP	Cysteine-rich secretory protein family
HU01G00523	XP_021724295.1	pathogenesis-related protein PR-1 type-like [Chenopodium quinoa]	GO:0006952;; GO:0016021;; GO:0005576;; GO:0009607;; GO:0005615	biological_process;;cellular_component;;cellular_component;;biological_process;;cellular_component	defense response;;integral component of membrane;;extracellular region;;response to biotic stimulus;;extracellular space	K13449	PR1	map04016;; map04626;; map04075	MAPK signaling pathway - plant;;Plant-pathogen interaction;;Plant hormone signal transduction	COG2340	S	------	------	PF00188.28	CAP	Cysteine-rich secretory protein family
HU01G00524	XP_010691519.1	PREDICTED: pathogenesis-related protein 1A [Beta vulgaris subsp. vulgaris]	GO:0006952;; GO:0005576;; GO:0009607;; GO:0005615	biological_process;;cellular_component;;biological_process;;cellular_component	defense response;;extracellular region;;response to biotic stimulus;;extracellular space	K13449	PR1	map04016;; map04626;; map04075	MAPK signaling pathway - plant;;Plant-pathogen interaction;;Plant hormone signal transduction	COG2340	S	------	------	PF00188.28	CAP	Cysteine-rich secretory protein family
HU01G00525	XP_021776323.1	pathogenesis-related protein PRB1-3-like, partial [Chenopodium quinoa]	GO:0006952;; GO:0005576;; GO:0009607;; GO:0005615	biological_process;;cellular_component;;biological_process;;cellular_component	defense response;;extracellular region;;response to biotic stimulus;;extracellular space	K13449	PR1	map04016;; map04626;; map04075	MAPK signaling pathway - plant;;Plant-pathogen interaction;;Plant hormone signal transduction	COG2340	S	------	------	PF00188.28	CAP	Cysteine-rich secretory protein family
HU01G00526	XP_021864305.1	pathogenesis-related protein PR-1 type-like [Spinacia oleracea]	GO:0006952;; GO:0005576;; GO:0009607;; GO:0005615	biological_process;;cellular_component;;biological_process;;cellular_component	defense response;;extracellular region;;response to biotic stimulus;;extracellular space	K13449	PR1	map04016;; map04626;; map04075	MAPK signaling pathway - plant;;Plant-pathogen interaction;;Plant hormone signal transduction	COG2340	S	------	------	PF00188.28	CAP	Cysteine-rich secretory protein family
HU01G00527	XP_021776180.1	pathogenesis-related protein 1A-like [Chenopodium quinoa]	GO:0006952;; GO:0005576;; GO:0009607;; GO:0005615	biological_process;;cellular_component;;biological_process;;cellular_component	defense response;;extracellular region;;response to biotic stimulus;;extracellular space	K13449	PR1	map04016;; map04626;; map04075	MAPK signaling pathway - plant;;Plant-pathogen interaction;;Plant hormone signal transduction	COG2340	S	------	------	PF00188.28	CAP	Cysteine-rich secretory protein family
HU02G00520	XP_010681586.1	PREDICTED: aluminum-activated malate transporter 4 [Beta vulgaris subsp. vulgaris]	GO:0016021;; GO:0015743;; GO:0009705	cellular_component;;biological_process;;cellular_component	integral component of membrane;;malate transport;;plant-type vacuole membrane	------	------	------	------	ENOG410XR8V	S	------	------	PF11744.10;; PF13515.8;; PF04632.14	ALMT;;FUSC_2;;FUSC	Aluminium activated malate transporter;;Fusaric acid resistance protein-like;;Fusaric acid resistance protein family
HU02G00526	KMS96060.1	hypothetical protein BVRB_002600 [Beta vulgaris subsp. vulgaris]	GO:0052544;; GO:0033612;; GO:0016045;; GO:0016021;; GO:0006898;; GO:0005524;; GO:0042742;; GO:0010359;; GO:0004672;; GO:0005886;; GO:0005768;; GO:0042802	biological_process;;molecular_function;;biological_process;;cellular_component;;biological_process;;molecular_function;;biological_process;;biological_process;;molecular_function;;cellular_component;;cellular_component;;molecular_function	defense response by callose deposition in cell wall;;receptor serine/threonine kinase binding;;detection of bacterium;;integral component of membrane;;receptor-mediated endocytosis;;ATP binding;;defense response to bacterium;;regulation of anion channel activity;;protein kinase activity;;plasma membrane;;endosome;;identical protein binding	K13420	FLS2	map04016;; map04626	MAPK signaling pathway - plant;;Plant-pathogen interaction	COG4886	S	------	------	PF13855.8;; PF00069.27;; PF07714.19;; PF12799.9;; PF00560.35;; PF08263.14;; PF03109.18;; PF13516.8	LRR_8;;Pkinase;;PK_Tyr_Ser-Thr;;LRR_4;;LRR_1;;LRRNT_2;;ABC1;;LRR_6	Leucine rich repeat;;Protein kinase domain;;Protein tyrosine and serine/threonine kinase;;Leucine Rich repeats (2 copies);;Leucine Rich Repeat;;Leucine rich repeat N-terminal domain;;ABC1 atypical kinase-like domain;;Leucine Rich repeat
HU02G01720	XP_010671588.1	PREDICTED: protein SGT1 homolog B [Beta vulgaris subsp. vulgaris]	GO:0050832;; GO:0050821;; GO:0005634;; GO:0051087;; GO:0005737	biological_process;;biological_process;;cellular_component;;molecular_function;;cellular_component	defense response to fungus;;protein stabilization;;nucleus;;chaperone binding;;cytoplasm	K12795	SUGT1, SGT1	map04626	Plant-pathogen interaction	COG5091	S	------	------	PF05002.17;; PF00515.30;; PF04969.18;; PF07719.19;; PF13414.8;; PF13181.8;; PF13432.8;; PF14559.8;; PF13428.8;; PF13431.8;; PF13371.8	SGS;;TPR_1;;CS;;TPR_2;;TPR_11;;TPR_8;;TPR_16;;TPR_19;;TPR_14;;TPR_17;;TPR_9	SGS domain;;Tetratricopeptide repeat;;CS domain;;Tetratricopeptide repeat;;TPR repeat;;Tetratricopeptide repeat;;Tetratricopeptide repeat;;Tetratricopeptide repeat;;Tetratricopeptide repeat;;Tetratricopeptide repeat;;Tetratricopeptide repeat
HU02G01724	XP_010671588.1	PREDICTED: protein SGT1 homolog B [Beta vulgaris subsp. vulgaris]	GO:0050832;; GO:0050821;; GO:0005634;; GO:0051087;; GO:0005737	biological_process;;biological_process;;cellular_component;;molecular_function;;cellular_component	defense response to fungus;;protein stabilization;;nucleus;;chaperone binding;;cytoplasm	K12795	SUGT1, SGT1	map04626	Plant-pathogen interaction	COG5091	S	------	------	PF05002.17;; PF00515.30;; PF04969.18;; PF07719.19;; PF13414.8;; PF13181.8;; PF13432.8;; PF14559.8;; PF13428.8;; PF13431.8;; PF13371.8	SGS;;TPR_1;;CS;;TPR_2;;TPR_11;;TPR_8;;TPR_16;;TPR_19;;TPR_14;;TPR_17;;TPR_9	SGS domain;;Tetratricopeptide repeat;;CS domain;;Tetratricopeptide repeat;;TPR repeat;;Tetratricopeptide repeat;;Tetratricopeptide repeat;;Tetratricopeptide repeat;;Tetratricopeptide repeat;;Tetratricopeptide repeat;;Tetratricopeptide repeat
HU11G01965	XP_010693431.1	PREDICTED: kirola [Beta vulgaris subsp. vulgaris]	GO:0006952	biological_process	defense response	------	------	------	------	ENOG41114YV;; ENOG4111C37	S;;S	------	------	PF00407.21	Bet_v_1	Pathogenesis-related protein Bet v 1 family
HU11G01967	XP_010692057.1	PREDICTED: thaumatin-like protein 1b [Beta vulgaris subsp. vulgaris]	GO:0006952;; GO:0005576	biological_process;;cellular_component	defense response;;extracellular region	------	------	------	------	ENOG410ZJVY	S	------	------	PF00314.19	Thaumatin	Thaumatin family
HU08G00936	XP_021724576.1	4-hydroxyphenylpyruvate dioxygenase-like [Chenopodium quinoa]	GO:0003868;; GO:0006572;; GO:0046872;; GO:0009072	molecular_function;;biological_process;;molecular_function;;biological_process	4-hydroxyphenylpyruvate dioxygenase activity;;tyrosine catabolic process;;metal ion binding;;aromatic amino acid family metabolic process	K00457	HPD, hppD	map00130;; map00360;; map00350	Ubiquinone and other terpenoid-quinone biosynthesis;;Phenylalanine metabolism;;Tyrosine metabolism	COG3185	E	------	------	PF00903.27;; PF13669.8;; PF14696.8	Glyoxalase;;Glyoxalase_4;;Glyoxalase_5	Glyoxalase/Bleomycin resistance protein/Dioxygenase superfamily;;Glyoxalase/Bleomycin resistance protein/Dioxygenase superfamily;;Hydroxyphenylpyruvate dioxygenase, HPPD, N-terminal
HU11G01106	XP_010671191.1	PREDICTED: probable disease resistance protein RF45 isoform X2 [Beta vulgaris subsp. vulgaris]	GO:0006952;; GO:0043531	biological_process;;molecular_function	defense response;;ADP binding	------	------	------	------	COG4886	S	------	------	PF00931.24;; PF18052.3;; PF14299.8;; PF05729.14;; PF13191.8;; PF13401.8	NB-ARC;;Rx_N;;PP2;;NACHT;;AAA_16;;AAA_22	NB-ARC domain;;Rx N-terminal domain;;Phloem protein 2;;NACHT domain;;AAA ATPase domain;;AAA domain
HU11G01104	XP_010671190.1	PREDICTED: probable disease resistance protein RF45 isoform X1 [Beta vulgaris subsp. vulgaris]	GO:0006952;; GO:0043531	biological_process;;molecular_function	defense response;;ADP binding	------	------	------	------	COG4886	S	------	------	PF00931.24;; PF18052.3;; PF14299.8;; PF05729.14;; PF13191.8;; PF13401.8	NB-ARC;;Rx_N;;PP2;;NACHT;;AAA_16;;AAA_22	NB-ARC domain;;Rx N-terminal domain;;Phloem protein 2;;NACHT domain;;AAA ATPase domain;;AAA domain
HU11G01100	XP_010668231.1	PREDICTED: uncharacterized protein LOC104885220 isoform X2 [Beta vulgaris subsp. vulgaris]	GO:0003700;; GO:0006952;; GO:0005634;; GO:0046872;; GO:0003677	molecular_function;;biological_process;;cellular_component;;molecular_function;;molecular_function	transcription factor activity, sequence-specific DNA binding;;defense response;;nucleus;;metal ion binding;;DNA binding	------	------	------	------	ENOG410ZNZ3	S	------	------	PF00628.31;; PF13831.8	PHD;;PHD_2	PHD-finger;;PHD-finger
HU06G01804	XP_021751974.1	acidic endochitinase SP2-like [Chenopodium quinoa]	GO:0005975;; GO:0005615;; GO:0016998;; GO:0000272;; GO:0006952;; GO:0008061;; GO:0004568;; GO:0006032	biological_process;;cellular_component;;biological_process;;biological_process;;biological_process;;molecular_function;;molecular_function;;biological_process	carbohydrate metabolic process;;extracellular space;;cell wall macromolecule catabolic process;;polysaccharide catabolic process;;defense response;;chitin binding;;chitinase activity;;chitin catabolic process	K01183	E3.2.1.14	map00520	Amino sugar and nucleotide sugar metabolism	COG3979	G	------	------	PF00182.21;; PF00187.21	Glyco_hydro_19;;Chitin_bind_1	Chitinase class I;;Chitin recognition protein
HU06G01803	KMT15844.1	hypothetical protein BVRB_3g058120 [Beta vulgaris subsp. vulgaris]	GO:0006952	biological_process	defense response	------	------	------	------	------	------	------	------	------	------	------
HU06G01802	KMT15844.1	hypothetical protein BVRB_3g058120 [Beta vulgaris subsp. vulgaris]	GO:0006952	biological_process	defense response	------	------	------	------	------	------	------	------	------	------	------
HU06G01801	KMT15827.1	hypothetical protein BVRB_3g057960 [Beta vulgaris subsp. vulgaris]	GO:0006952	biological_process	defense response	------	------	------	------	------	------	------	------	------	------	------
HU10G00005	XP_010681586.1	PREDICTED: aluminum-activated malate transporter 4 [Beta vulgaris subsp. vulgaris]	GO:0016021;; GO:0015743;; GO:0009705	cellular_component;;biological_process;;cellular_component	integral component of membrane;;malate transport;;plant-type vacuole membrane	------	------	------	------	ENOG410XR8V	S	------	------	PF11744.10;; PF13515.8	ALMT;;FUSC_2	Aluminium activated malate transporter;;Fusaric acid resistance protein-like
HU01G01300	KAA8526548.1	hypothetical protein F0562_008249 [Nyssa sinensis]	GO:0006952;; GO:0046658;; GO:0005975;; GO:0042973	biological_process;;cellular_component;;biological_process;;molecular_function	defense response;;anchored component of plasma membrane;;carbohydrate metabolic process;;glucan endo-1,3-beta-D-glucosidase activity	------	------	------	------	ENOG410Y94B	G	------	------	PF00332.20;; PF07983.15	Glyco_hydro_17;;X8	Glycosyl hydrolases family 17;;X8 domain
HU04G01233	XP_010688633.1	PREDICTED: protein synthesis inhibitor PD-S2 [Beta vulgaris subsp. vulgaris]	GO:0051607;; GO:0005618;; GO:0090729;; GO:0030598;; GO:0006952;; GO:0005576;; GO:0008152;; GO:0017148	biological_process;;cellular_component;;molecular_function;;molecular_function;;biological_process;;cellular_component;;biological_process;;biological_process	defense response to virus;;cell wall;;toxin activity;;rRNA N-glycosylase activity;;defense response;;extracellular region;;metabolic process;;negative regulation of translation	------	------	------	------	------	------	------	------	PF00161.21	RIP	Ribosome inactivating protein
HU04G00169	OWM72007.1	hypothetical protein CDL15_Pgr017890 [Punica granatum]	GO:0006952;; GO:0005576	biological_process;;cellular_component	defense response;;extracellular region	------	------	------	------	ENOG410YD4X	S	------	------	PF00314.19	Thaumatin	Thaumatin family
HU08G01857	XP_021839281.1	probable disease resistance protein At4g27220 [Spinacia oleracea]	GO:0106306;; GO:0005524;; GO:0043531;; GO:0106307	deleted;;molecular_function;;molecular_function;;deleted	old GO;;ATP binding;;ADP binding;;old GO	------	------	------	------	COG4886	S	------	------	PF00931.24;; PF13855.8;; PF13191.8;; PF12799.9	NB-ARC;;LRR_8;;AAA_16;;LRR_4	NB-ARC domain;;Leucine rich repeat;;AAA ATPase domain;;Leucine Rich repeats (2 copies)
HU08G01851	XP_010675685.1	PREDICTED: probable disease resistance protein At1g12280 [Beta vulgaris subsp. vulgaris]	GO:0043531	molecular_function	ADP binding	------	------	------	------	------	------	------	------	------	------	------
HU08G01988	XP_021851199.1	phospholipase A I [Spinacia oleracea]	GO:0016787;; GO:0006631;; GO:0006629;; GO:0005773;; GO:0016020;; GO:0016042;; GO:0050832;; GO:0009695;; GO:0045735;; GO:0004620;; GO:0009507;; GO:0047372	molecular_function;;biological_process;;biological_process;;cellular_component;;cellular_component;;biological_process;;biological_process;;biological_process;;molecular_function;;molecular_function;;cellular_component;;molecular_function	hydrolase activity;;fatty acid metabolic process;;lipid metabolic process;;vacuole;;membrane;;lipid catabolic process;;defense response to fungus;;jasmonic acid biosynthetic process;;nutrient reservoir activity;;phospholipase activity;;chloroplast;;acylglycerol lipase activity	------	------	------	------	------	------	------	------	PF01734.24;; PF12799.9;; PF13855.8;; PF00514.25;; PF13646.8;; PF13513.8	Patatin;;LRR_4;;LRR_8;;Arm;;HEAT_2;;HEAT_EZ	Patatin-like phospholipase;;Leucine Rich repeats (2 copies);;Leucine rich repeat;;Armadillo/beta-catenin-like repeat;;HEAT repeats;;HEAT-like repeat
HU08G01980	XP_009770008.1	PREDICTED: mediator of RNA polymerase II transcription subunit 21-like isoform X1 [Nicotiana sylvestris]	GO:0050832;; GO:0016592;; GO:0006357;; GO:0003712;; GO:0043078	biological_process;;cellular_component;;biological_process;;molecular_function;;cellular_component	defense response to fungus;;mediator complex;;regulation of transcription from RNA polymerase II promoter;;transcription cofactor activity;;polar nucleus	K15152	MED21, SRB7	------	------	ENOG4111I75	K	------	------	PF11221.10	Med21	Subunit 21 of Mediator complex
HU02G02890	XP_021845560.1	disease resistance protein At4g27190-like isoform X2 [Spinacia oleracea]	GO:0043531	molecular_function	ADP binding	K13459	RPS2	map04626	Plant-pathogen interaction	COG4886	S	------	------	PF00931.24;; PF13855.8;; PF05621.13;; PF12799.9;; PF13401.8;; PF13238.8	NB-ARC;;LRR_8;;TniB;;LRR_4;;AAA_22;;AAA_18	NB-ARC domain;;Leucine rich repeat;;Bacterial TniB protein;;Leucine Rich repeats (2 copies);;AAA domain;;AAA domain
HU05G00289	XP_010677314.1	PREDICTED: uncharacterized protein LOC104892985 [Beta vulgaris subsp. vulgaris]	GO:0006952;; GO:0009536;; GO:0043531	biological_process;;cellular_component;;molecular_function	defense response;;plastid;;ADP binding	------	------	------	------	COG4886	S	------	------	PF00931.24;; PF18052.3;; PF12799.9;; PF13855.8;; PF13401.8;; PF05729.14	NB-ARC;;Rx_N;;LRR_4;;LRR_8;;AAA_22;;NACHT	NB-ARC domain;;Rx N-terminal domain;;Leucine Rich repeats (2 copies);;Leucine rich repeat;;AAA domain;;NACHT domain
HU05G01661	XP_021847093.1	protein PLANT CADMIUM RESISTANCE 2-like [Spinacia oleracea]	------	------	------	------	------	------	------	ENOG410XUTP	S	------	------	PF04749.19	PLAC8	PLAC8 family
HU04G01959	XP_021841317.1	uncharacterized protein LOC110781419 [Spinacia oleracea]	------	------	------	------	------	------	------	ENOG410YGZH	S	------	------	PF00903.27;; PF12681.9;; PF13669.8	Glyoxalase;;Glyoxalase_2;;Glyoxalase_4	Glyoxalase/Bleomycin resistance protein/Dioxygenase superfamily;;Glyoxalase-like domain;;Glyoxalase/Bleomycin resistance protein/Dioxygenase superfamily
HU06G01418	XP_010681777.1	PREDICTED: MLO-like protein 4 [Beta vulgaris subsp. vulgaris]	GO:0006952;; GO:0016021;; GO:0009607;; GO:0005516	biological_process;;cellular_component;;biological_process;;molecular_function	defense response;;integral component of membrane;;response to biotic stimulus;;calmodulin binding	K08472	MLO	------	------	ENOG410YDUG	D	------	------	PF03094.17	Mlo	Mlo family
HU05G00735	XP_021769537.1	aluminum-activated malate transporter 8-like [Chenopodium quinoa]	GO:0016021;; GO:0015743	cellular_component;;biological_process	integral component of membrane;;malate transport	------	------	------	------	ENOG410XR8V	S	------	------	PF11744.10;; PF13515.8	ALMT;;FUSC_2	Aluminium activated malate transporter;;Fusaric acid resistance protein-like
HU09G00605	XP_010672237.1	PREDICTED: protein ENHANCED DISEASE RESISTANCE 2 [Beta vulgaris subsp. vulgaris]	------	------	------	------	------	------	------	ENOG410YC8X	S	------	------	PF07059.14	EDR2_C	Protein ENHANCED DISEASE RESISTANCE 2, C-terminal
HU11G00585	KMT15953.1	hypothetical protein BVRB_3g051360 [Beta vulgaris subsp. vulgaris]	GO:0006952;; GO:0043531	biological_process;;molecular_function	defense response;;ADP binding	------	------	------	------	COG4886	S	------	------	PF00931.24;; PF13191.8	NB-ARC;;AAA_16	NB-ARC domain;;AAA ATPase domain
HU11G00584	XP_021775059.1	disease resistance protein RGA2-like [Chenopodium quinoa]	------	------	------	------	------	------	------	COG4886	S	------	------	PF00931.24;; PF12799.9;; PF13855.8	NB-ARC;;LRR_4;;LRR_8	NB-ARC domain;;Leucine Rich repeats (2 copies);;Leucine rich repeat
HU11G00581	XP_021774977.1	putative disease resistance protein At3g14460 [Chenopodium quinoa]	------	------	------	------	------	------	------	COG4886	S	------	------	PF00931.24;; PF13855.8;; PF12799.9	NB-ARC;;LRR_8;;LRR_4	NB-ARC domain;;Leucine rich repeat;;Leucine Rich repeats (2 copies)
HU11G00583	RDY10298.1	putative disease resistance protein RGA4, partial [Mucuna pruriens]	GO:0006952;; GO:0043531	biological_process;;molecular_function	defense response;;ADP binding	------	------	------	------	------	------	------	------	PF13855.8	LRR_8	Leucine rich repeat
HU11G00582	XP_019103849.1	PREDICTED: disease resistance protein RGA2-like [Beta vulgaris subsp. vulgaris]	GO:0043531	molecular_function	ADP binding	------	------	------	------	COG4886	S	------	------	PF00931.24;; PF13191.8;; PF18052.3	NB-ARC;;AAA_16;;Rx_N	NB-ARC domain;;AAA ATPase domain;;Rx N-terminal domain
HU11G00589	XP_021755905.1	pathogenesis-related protein PRB1-3-like [Chenopodium quinoa]	GO:0006952;; GO:0005576;; GO:0009607;; GO:0005615	biological_process;;cellular_component;;biological_process;;cellular_component	defense response;;extracellular region;;response to biotic stimulus;;extracellular space	------	------	------	------	COG2340	S	------	------	PF00188.28	CAP	Cysteine-rich secretory protein family
HU11G00588	PIN03862.1	Defense-related protein containing SCP domain [Handroanthus impetiginosus]	GO:0006952;; GO:0005576;; GO:0009607;; GO:0005615	biological_process;;cellular_component;;biological_process;;cellular_component	defense response;;extracellular region;;response to biotic stimulus;;extracellular space	------	------	------	------	COG2340	S	------	------	PF00188.28	CAP	Cysteine-rich secretory protein family
HU03G02325	XP_010688633.1	PREDICTED: protein synthesis inhibitor PD-S2 [Beta vulgaris subsp. vulgaris]	GO:0051607;; GO:0005618;; GO:0090729;; GO:0030598;; GO:0006952;; GO:0005576;; GO:0017148	biological_process;;cellular_component;;molecular_function;;molecular_function;;biological_process;;cellular_component;;biological_process	defense response to virus;;cell wall;;toxin activity;;rRNA N-glycosylase activity;;defense response;;extracellular region;;negative regulation of translation	------	------	------	------	------	------	------	------	PF00161.21	RIP	Ribosome inactivating protein
HU04G00842	XP_010678660.1	PREDICTED: protein EDS1L [Beta vulgaris subsp. vulgaris]	GO:0006952;; GO:0005634;; GO:0006629	biological_process;;cellular_component;;biological_process	defense response;;nucleus;;lipid metabolic process	K18875	EDS1	map04626	Plant-pathogen interaction	ENOG410YEK6	S	------	------	PF18117.3;; PF01764.27	EDS1_EP;;Lipase_3	Enhanced disease susceptibility 1 protein EP domain;;Lipase (class 3)
HU10G00080	XP_021854840.1	pre-mRNA-splicing factor ATP-dependent RNA helicase DEAH7-like [Spinacia oleracea]	GO:0016787;; GO:0031053;; GO:0033120;; GO:0048767;; GO:0010051;; GO:0016021;; GO:0031334;; GO:0009793;; GO:0000398;; GO:0008380;; GO:0050832;; GO:0003724;; GO:0048364;; GO:0003723;; GO:0003676;; GO:0016246;; GO:0005634;; GO:0005681;; GO:0045087;; GO:0005524;; GO:0010467	molecular_function;;biological_process;;biological_process;;biological_process;;biological_process;;cellular_component;;biological_process;;biological_process;;biological_process;;biological_process;;biological_process;;molecular_function;;biological_process;;molecular_function;;molecular_function;;biological_process;;cellular_component;;cellular_component;;biological_process;;molecular_function;…	hydrolase activity;;primary miRNA processing;;positive regulation of RNA splicing;;root hair elongation;;xylem and phloem pattern formation;;integral component of membrane;;positive regulation of protein complex assembly;;embryo development ending in seed dormancy;;mRNA splicing, via spliceosome;;RNA splicing;;defense response to fungus;;RNA helicase activity;;root development;;RNA binding;;nucle…	K12815	DHX38, PRP16	map03040	Spliceosome	COG1643	L	------	------	PF04408.25;; PF07717.18;; PF00271.33	HA2;;OB_NTP_bind;;Helicase_C	Helicase associated domain (HA2);;Oligonucleotide/oligosaccharide-binding (OB)-fold;;Helicase conserved C-terminal domain
HU03G00108	XP_010690896.1	PREDICTED: guanine nucleotide-binding protein subunit beta-2 [Beta vulgaris subsp. vulgaris]	GO:0005737;; GO:0009991;; GO:0007165;; GO:0010154;; GO:0030968;; GO:0005834;; GO:0080008;; GO:0009867;; GO:0031682;; GO:0072593;; GO:0009723;; GO:0050832;; GO:0009845;; GO:1905392;; GO:0005783;; GO:2000280;; GO:0048527;; GO:0007186;; GO:0010118	cellular_component;;biological_process;;biological_process;;biological_process;;biological_process;;cellular_component;;cellular_component;;biological_process;;molecular_function;;biological_process;;biological_process;;biological_process;;biological_process;;biological_process;;cellular_component;;biological_process;;biological_process;;biological_process;;biological_process	cytoplasm;;response to extracellular stimulus;;signal transduction;;fruit development;;endoplasmic reticulum unfolded protein response;;heterotrimeric G-protein complex;;Cul4-RING E3 ubiquitin ligase complex;;jasmonic acid mediated signaling pathway;;G-protein gamma-subunit binding;;reactive oxygen species metabolic process;;response to ethylene;;defense response to fungus;;seed germination;;plan…	K04536	GNB1	------	------	ENOG410XQUX	S	------	------	PF00400.34;; PF12894.9	WD40;;ANAPC4_WD40	WD domain, G-beta repeat;;Anaphase-promoting complex subunit 4 WD40 domain
HU03G00109	XP_022896728.1	glucan endo-1,3-beta-D-glucosidase-like [Olea europaea var. sylvestris]	GO:0006952;; GO:0046658;; GO:0005975;; GO:0042973	biological_process;;cellular_component;;biological_process;;molecular_function	defense response;;anchored component of plasma membrane;;carbohydrate metabolic process;;glucan endo-1,3-beta-D-glucosidase activity	------	------	------	------	ENOG410YAGI	G	------	------	PF00332.20	Glyco_hydro_17	Glycosyl hydrolases family 17
HU09G01914	XP_010672970.1	PREDICTED: regulatory protein NPR5 [Beta vulgaris subsp. vulgaris]	GO:0005634;; GO:0099402;; GO:0009864	cellular_component;;biological_process;;biological_process	nucleus;;plant organ development;;induced systemic resistance, jasmonic acid mediated signaling pathway	K14508	NPR 1.00	map04075	Plant hormone signal transduction	COG0666	S	------	------	PF00651.33;; PF12796.9;; PF13606.8;; PF13857.8;; PF00023.32;; PF11900.10;; PF13637.8	BTB;;Ank_2;;Ank_3;;Ank_5;;Ank;;DUF3420;;Ank_4	BTB/POZ domain;;Ankyrin repeats (3 copies);;Ankyrin repeat;;Ankyrin repeats (many copies);;Ankyrin repeat;;Domain of unknown function (DUF3420);;Ankyrin repeats (many copies)
HU04G02160	XP_010678660.1	PREDICTED: protein EDS1L [Beta vulgaris subsp. vulgaris]	GO:0006952;; GO:0005634;; GO:0006629;; GO:0009820	biological_process;;cellular_component;;biological_process;;biological_process	defense response;;nucleus;;lipid metabolic process;;alkaloid metabolic process	K18875	EDS1	map04626	Plant-pathogen interaction	ENOG410YEK6	S	------	------	PF18117.3;; PF01764.27	EDS1_EP;;Lipase_3	Enhanced disease susceptibility 1 protein EP domain;;Lipase (class 3)
HU10G01966	XP_031125108.1	lactoylglutathione lyase GLX1 [Ipomoea triloba]	GO:0005737;; GO:0046872;; GO:0019243;; GO:0004462	cellular_component;;molecular_function;;biological_process;;molecular_function	cytoplasm;;metal ion binding;;methylglyoxal catabolic process to D-lactate via S-lactoyl-glutathione;;lactoylglutathione lyase activity	K01759	GLO1, gloA	map00620	Pyruvate metabolism	COG0346	E	------	------	PF00903.27;; PF13669.8;; PF18029.3;; PF14506.8;; PF13468.8	Glyoxalase;;Glyoxalase_4;;Glyoxalase_6;;CppA_N;;Glyoxalase_3	Glyoxalase/Bleomycin resistance protein/Dioxygenase superfamily;;Glyoxalase/Bleomycin resistance protein/Dioxygenase superfamily;;Glyoxalase-like domain;;CppA N-terminal;;Glyoxalase-like domain
HU02G03141	XP_021845560.1	disease resistance protein At4g27190-like isoform X2 [Spinacia oleracea]	GO:0043531	molecular_function	ADP binding	K13459	RPS2	map04626	Plant-pathogen interaction	COG4886	S	------	------	PF00931.24;; PF13855.8;; PF13401.8;; PF05621.13;; PF13238.8	NB-ARC;;LRR_8;;AAA_22;;TniB;;AAA_18	NB-ARC domain;;Leucine rich repeat;;AAA domain;;Bacterial TniB protein;;AAA domain
HU05G01923	XP_021714355.1	plant UBX domain-containing protein 2-like [Chenopodium quinoa]	GO:0005737;; GO:0006281;; GO:0050832;; GO:0003677;; GO:0070530;; GO:0046872	cellular_component;;biological_process;;biological_process;;molecular_function;;molecular_function;;molecular_function	cytoplasm;;DNA repair;;defense response to fungus;;DNA binding;;K63-linked polyubiquitin binding;;metal ion binding	K14011	UBXN6, UBXD1	map04141	Protein processing in endoplasmic reticulum	ENOG410XQQK	S	------	------	PF09409.12;; PF00789.22	PUB;;UBX	PUB domain;;UBX domain
HU05G01921	XP_021856241.1	ethylene-responsive transcription factor ERF010-like [Spinacia oleracea]	GO:0003700;; GO:0006952;; GO:0005634;; GO:0009873;; GO:0003677	molecular_function;;biological_process;;cellular_component;;biological_process;;molecular_function	transcription factor activity, sequence-specific DNA binding;;defense response;;nucleus;;ethylene-activated signaling pathway;;DNA binding	K09286	EREBP	------	------	ENOG41116MV;; ENOG410YR77	K;;K	------	------	PF00847.22	AP2	AP2 domain
HU05G00200	XP_010677436.1	PREDICTED: uncharacterized protein LOC104893067 [Beta vulgaris subsp. vulgaris]	GO:0016021;; GO:0012505;; GO:0042742;; GO:0009507	cellular_component;;cellular_component;;biological_process;;cellular_component	integral component of membrane;;endomembrane system;;defense response to bacterium;;chloroplast	------	------	------	------	ENOG410XX7Q	S	------	------	------	------	------
HU05G01553	XP_023763773.1	non-specific lipid-transfer protein [Lactuca sativa]	GO:0005504;; GO:0009627	molecular_function;;biological_process	fatty acid binding;;systemic acquired resistance	------	------	------	------	ENOG410YQ10	S	------	------	PF14368.8;; PF00234.24	LTP_2;;Tryp_alpha_amyl	Probable lipid transfer;;Protease inhibitor/seed storage/LTP family
HU05G01551	XP_023763773.1	non-specific lipid-transfer protein [Lactuca sativa]	GO:0005504;; GO:0009627	molecular_function;;biological_process	fatty acid binding;;systemic acquired resistance	------	------	------	------	ENOG410YQ10	S	------	------	PF14368.8;; PF00234.24	LTP_2;;Tryp_alpha_amyl	Probable lipid transfer;;Protease inhibitor/seed storage/LTP family
HU09G01339	XP_010667511.1	PREDICTED: probable WRKY transcription factor 40 [Beta vulgaris subsp. vulgaris]	GO:0043565;; GO:0009751;; GO:0010200;; GO:0003700;; GO:0005634;; GO:0009611;; GO:0050832;; GO:0000976;; GO:0042742;; GO:0045892;; GO:0002237;; GO:0031347	molecular_function;;biological_process;;biological_process;;molecular_function;;cellular_component;;biological_process;;biological_process;;molecular_function;;biological_process;;biological_process;;biological_process;;biological_process	sequence-specific DNA binding;;response to salicylic acid;;response to chitin;;transcription factor activity, sequence-specific DNA binding;;nucleus;;response to wounding;;defense response to fungus;;transcription regulatory region sequence-specific DNA binding;;defense response to bacterium;;negative regulation of transcription, DNA-templated;;response to molecule of bacterial origin;;regulation…	------	------	------	------	ENOG4111AT9;; ENOG410YHES	K;;K	------	------	PF03106.17	WRKY	WRKY DNA -binding domain
HU04G01661	XP_021725716.1	probable L-type lectin-domain containing receptor kinase S.7 [Chenopodium quinoa]	GO:0016021;; GO:0004672;; GO:0030246;; GO:0106311;; GO:0004675;; GO:0002229;; GO:0005886;; GO:0106310;; GO:0005524;; GO:0042742	cellular_component;;molecular_function;;molecular_function;;deleted;;molecular_function;;biological_process;;cellular_component;;deleted;;molecular_function;;biological_process	integral component of membrane;;protein kinase activity;;carbohydrate binding;;old GO;;transmembrane receptor protein serine/threonine kinase activity;;defense response to oomycetes;;plasma membrane;;old GO;;ATP binding;;defense response to bacterium	------	------	------	------	ENOG41118S6	T	------	------	------	------	------
HU04G01660	KMT16446.1	hypothetical protein BVRB_3g050690 [Beta vulgaris subsp. vulgaris]	GO:0006952;; GO:0050832;; GO:0031640	biological_process;;biological_process;;biological_process	defense response;;defense response to fungus;;killing of cells of other organism	------	------	------	------	ENOG410YXD4	S	------	------	PF00304.22	Gamma-thionin	Gamma-thionin family
HU04G01662	XP_021857496.1	defensin-like protein [Spinacia oleracea]	GO:0006952;; GO:0050832;; GO:0005576;; GO:0031640	biological_process;;biological_process;;cellular_component;;biological_process	defense response;;defense response to fungus;;extracellular region;;killing of cells of other organism	------	------	------	------	ENOG410YXD4	S	------	------	PF00304.22	Gamma-thionin	Gamma-thionin family
HU01G01131	Q03464.1;;-;;-;;-;;-	RecName: Full=Antiviral protein alph;;AltName: Full=PAP-alph;;AltName: Full=Ribosome-inactivating protei;;AltName: Full=rRNA N-glycosidas;;Flags: Precursor [Phytolacca americana]	GO:0051607;; GO:0005618;; GO:0090729;; GO:0030598;; GO:0006952;; GO:0005576;; GO:0008152;; GO:0017148	biological_process;;cellular_component;;molecular_function;;molecular_function;;biological_process;;cellular_component;;biological_process;;biological_process	defense response to virus;;cell wall;;toxin activity;;rRNA N-glycosylase activity;;defense response;;extracellular region;;metabolic process;;negative regulation of translation	------	------	------	------	------	------	------	------	PF00161.21	RIP	Ribosome inactivating protein
HU02G02664	XP_021837399.1	IAA-alanine resistance protein 1 [Spinacia oleracea]	GO:0046873;; GO:0016021	molecular_function;;cellular_component	metal ion transmembrane transporter activity;;integral component of membrane	K14713	SLC39A7, KE4, ZIP7	------	------	COG0428	P	------	------	PF02535.24	Zip	ZIP Zinc transporter
HU04G01342	P84853.2;;-	RecName: Full=Ribosome-inactivating protein PD-L1/PD-L;;AltName: Full=rRNA N-glycosidase PD-L1/PD-L2 [Phytolacca dioica]	GO:0051607;; GO:0005618;; GO:0090729;; GO:0030598;; GO:0006952;; GO:0005576;; GO:0008152;; GO:0017148	biological_process;;cellular_component;;molecular_function;;molecular_function;;biological_process;;cellular_component;;biological_process;;biological_process	defense response to virus;;cell wall;;toxin activity;;rRNA N-glycosylase activity;;defense response;;extracellular region;;metabolic process;;negative regulation of translation	------	------	------	------	------	------	------	------	PF00161.21	RIP	Ribosome inactivating protein
HU04G02052	KAF4367553.1	hypothetical protein G4B88_003757 [Cannabis sativa]	GO:0005504;; GO:0016021;; GO:0009627	molecular_function;;cellular_component;;biological_process	fatty acid binding;;integral component of membrane;;systemic acquired resistance	------	------	------	------	ENOG410YXDY	S	------	------	PF14368.8;; PF00234.24	LTP_2;;Tryp_alpha_amyl	Probable lipid transfer;;Protease inhibitor/seed storage/LTP family
HU04G02051	XP_021734122.1	putative lipid-transfer protein DIR1 [Chenopodium quinoa]	GO:0005504;; GO:0009627	molecular_function;;biological_process	fatty acid binding;;systemic acquired resistance	------	------	------	------	ENOG410YXDY	S	------	------	PF14368.8;; PF14547.8	LTP_2;;Hydrophob_seed	Probable lipid transfer;;Hydrophobic seed protein
HU08G02338	XP_010681633.1	PREDICTED: LEAF RUST 10 DISEASE-RESISTANCE LOCUS RECEPTOR-LIKE PROTEIN KINASE-like 1.2 isoform X1 [Beta vulgaris subsp. vulgaris]	GO:0016310;; GO:0016021;; GO:0016301;; GO:0030247;; GO:0004672;; GO:0005524	biological_process;;cellular_component;;molecular_function;;molecular_function;;molecular_function;;molecular_function	phosphorylation;;integral component of membrane;;kinase activity;;polysaccharide binding;;protein kinase activity;;ATP binding	------	------	------	------	COG0515	T	------	------	PF00069.27;; PF07714.19;; PF13947.8;; PF14380.8;; PF03109.18	Pkinase;;PK_Tyr_Ser-Thr;;GUB_WAK_bind;;WAK_assoc;;ABC1	Protein kinase domain;;Protein tyrosine and serine/threonine kinase;;Wall-associated receptor kinase galacturonan-binding;;Wall-associated receptor kinase C-terminal;;ABC1 atypical kinase-like domain
HU08G02339	XP_010681636.1	PREDICTED: LEAF RUST 10 DISEASE-RESISTANCE LOCUS RECEPTOR-LIKE PROTEIN KINASE-like 1.1 [Beta vulgaris subsp. vulgaris]	GO:0016310;; GO:0016021;; GO:0016301;; GO:0004674;; GO:0004672;; GO:0005524	biological_process;;cellular_component;;molecular_function;;molecular_function;;molecular_function;;molecular_function	phosphorylation;;integral component of membrane;;kinase activity;;protein serine/threonine kinase activity;;protein kinase activity;;ATP binding	------	------	------	------	COG0515	T	------	------	PF00069.27;; PF07714.19;; PF03109.18;; PF14531.8	Pkinase;;PK_Tyr_Ser-Thr;;ABC1;;Kinase-like	Protein kinase domain;;Protein tyrosine and serine/threonine kinase;;ABC1 atypical kinase-like domain;;Kinase-like
HU06G00879	XP_021714307.1	red chlorophyll catabolite reductase, chloroplastic-like [Chenopodium quinoa]	GO:0015996;; GO:0009941;; GO:0010363;; GO:0009570;; GO:0005829;; GO:0005739;; GO:0098542;; GO:0051743	biological_process;;cellular_component;;biological_process;;cellular_component;;cellular_component;;cellular_component;;biological_process;;molecular_function	chlorophyll catabolic process;;chloroplast envelope;;regulation of plant-type hypersensitive response;;chloroplast stroma;;cytosol;;mitochondrion;;defense response to other organism;;red chlorophyll catabolite reductase activity	K13545	RCCR, ACD2	map00860	Porphyrin and chlorophyll metabolism	ENOG4111JQP	O	------	------	PF06405.13	RCC_reductase	Red chlorophyll catabolite reductase (RCC reductase)
HU06G00878	XP_021837392.1	red chlorophyll catabolite reductase, chloroplastic [Spinacia oleracea]	GO:0015996;; GO:0009941;; GO:0010363;; GO:0009570;; GO:0005829;; GO:0005739;; GO:0098542;; GO:0051743	biological_process;;cellular_component;;biological_process;;cellular_component;;cellular_component;;cellular_component;;biological_process;;molecular_function	chlorophyll catabolic process;;chloroplast envelope;;regulation of plant-type hypersensitive response;;chloroplast stroma;;cytosol;;mitochondrion;;defense response to other organism;;red chlorophyll catabolite reductase activity	K13545	RCCR, ACD2	map00860	Porphyrin and chlorophyll metabolism	ENOG4111JQP	O	------	------	PF06405.13	RCC_reductase	Red chlorophyll catabolite reductase (RCC reductase)
HU08G00495	XP_015895454.1	kirola-like [Ziziphus jujuba]	GO:0006952;; GO:0009607	biological_process;;biological_process	defense response;;response to biotic stimulus	------	------	------	------	ENOG410YSJN	S	------	------	PF00407.21	Bet_v_1	Pathogenesis-related protein Bet v 1 family
HU11G00647	XP_030952419.1	probable lactoylglutathione lyase, chloroplastic [Quercus lobata]	GO:0005737;; GO:0046872;; GO:0019243;; GO:0004462	cellular_component;;molecular_function;;biological_process;;molecular_function	cytoplasm;;metal ion binding;;methylglyoxal catabolic process to D-lactate via S-lactoyl-glutathione;;lactoylglutathione lyase activity	K01759	GLO1, gloA	map00620	Pyruvate metabolism	COG0346	E	------	------	PF00903.27;; PF13669.8;; PF18029.3;; PF14506.8;; PF13468.8	Glyoxalase;;Glyoxalase_4;;Glyoxalase_6;;CppA_N;;Glyoxalase_3	Glyoxalase/Bleomycin resistance protein/Dioxygenase superfamily;;Glyoxalase/Bleomycin resistance protein/Dioxygenase superfamily;;Glyoxalase-like domain;;CppA N-terminal;;Glyoxalase-like domain
HU01G00728	XP_010654633.1	PREDICTED: probable disease resistance protein At5g63020 isoform X3 [Vitis vinifera]	GO:0005524;; GO:0043531	molecular_function;;molecular_function	ATP binding;;ADP binding	K13459	RPS2	map04626	Plant-pathogen interaction	COG4886	S	------	------	PF00931.24;; PF05729.14;; PF01637.20;; PF13191.8;; PF05621.13;; PF18052.3;; PF07544.15	NB-ARC;;NACHT;;ATPase_2;;AAA_16;;TniB;;Rx_N;;Med9	NB-ARC domain;;NACHT domain;;ATPase domain predominantly from Archaea;;AAA ATPase domain;;Bacterial TniB protein;;Rx N-terminal domain;;RNA polymerase II transcription mediator complex subunit 9
HU11G00944	XP_021285065.1	cytochrome P450 CYP82D47-like [Herrania umbratica]	GO:0004497;; GO:0020037;; GO:0016021;; GO:0016705;; GO:0098542;; GO:0005506	molecular_function;;molecular_function;;cellular_component;;molecular_function;;biological_process;;molecular_function	monooxygenase activity;;heme binding;;integral component of membrane;;oxidoreductase activity, acting on paired donors, with incorporation or reduction of molecular oxygen;;defense response to other organism;;iron ion binding	K23136	CYP82C4	------	------	COG2124	Q	------	------	PF00067.24	p450	Cytochrome P450
HU04G01177	XP_021718991.1	aluminum-activated malate transporter 9-like [Chenopodium quinoa]	GO:0016021;; GO:0015743;; GO:0009705	cellular_component;;biological_process;;cellular_component	integral component of membrane;;malate transport;;plant-type vacuole membrane	------	------	------	------	ENOG410XR8V	S	------	------	PF11744.10;; PF13515.8;; PF04632.14	ALMT;;FUSC_2;;FUSC	Aluminium activated malate transporter;;Fusaric acid resistance protein-like;;Fusaric acid resistance protein family
HU11G00440	KAF9828629.1	hypothetical protein H0E87_017841 [Populus deltoides]	GO:0048046;; GO:0005618;; GO:0016021;; GO:0009627	cellular_component;;cellular_component;;cellular_component;;biological_process	apoplast;;cell wall;;integral component of membrane;;systemic acquired resistance	------	------	------	------	ENOG41123UD	S	------	------	------	------	------
HU11G00441	XP_010688162.1	PREDICTED: EG45-like domain containing protein [Beta vulgaris subsp. vulgaris]	GO:0048046;; GO:0005618;; GO:0016021;; GO:0009627	cellular_component;;cellular_component;;cellular_component;;biological_process	apoplast;;cell wall;;integral component of membrane;;systemic acquired resistance	------	------	------	------	ENOG41123UD	S	------	------	PF03330.20	DPBB_1	Lytic transglycolase
HU11G00122	XP_021758123.1	pleiotropic drug resistance protein 1-like [Chenopodium quinoa]	GO:0042626;; GO:0016021;; GO:0005524	molecular_function;;cellular_component;;molecular_function	ATPase activity, coupled to transmembrane movement of substances;;integral component of membrane;;ATP binding	------	------	------	------	COG0842	V	------	------	PF01061.26;; PF00005.29;; PF08370.13;; PF19055.2;; PF13304.8;; PF14510.8;; PF13481.8;; PF13191.8;; PF13555.8;; PF00004.31;; PF05729.14;; PF13671.8;; PF13238.8;; PF03193.18;; PF13401.8;; PF13604.8;; PF13476.8	ABC2_membrane;;ABC_tran;;PDR_assoc;;ABC2_membrane_7;;AAA_21;;ABC_trans_N;;AAA_25;;AAA_16;;AAA_29;;AAA;;NACHT;;AAA_33;;AAA_18;;RsgA_GTPase;;AAA_22;;AAA_30;;AAA_23	ABC-2 type transporter;;ABC transporter;;Plant PDR ABC transporter associated;;ABC-2 type transporter;;AAA domain, putative AbiEii toxin, Type IV TA system;;ABC-transporter N-terminal;;AAA domain;;AAA ATPase domain;;P-loop containing region of AAA domain;;ATPase family associated with various cellular activities (AAA);;NACHT domain;;AAA domain;;AAA domain;;RsgA GTPase;;AAA domain;;AAA domain;;AAA…
HU11G00121	XP_010670733.1	PREDICTED: pleiotropic drug resistance protein TUR2 [Beta vulgaris subsp. vulgaris]	GO:0042626;; GO:0016021;; GO:0005524	molecular_function;;cellular_component;;molecular_function	ATPase activity, coupled to transmembrane movement of substances;;integral component of membrane;;ATP binding	------	------	------	------	COG0842;; COG1131	V;;V	------	------	PF01061.26;; PF00005.29;; PF19055.2;; PF05729.14;; PF14510.8;; PF13481.8	ABC2_membrane;;ABC_tran;;ABC2_membrane_7;;NACHT;;ABC_trans_N;;AAA_25	ABC-2 type transporter;;ABC transporter;;ABC-2 type transporter;;NACHT domain;;ABC-transporter N-terminal;;AAA domain
HU09G00438	KAF3969165.1	hypothetical protein CMV_007012 [Castanea mollissima]	GO:0006952;; GO:0016021	biological_process;;cellular_component	defense response;;integral component of membrane	------	------	------	------	COG0697;; COG0697	E;;G	------	------	PF00892.22	EamA	EamA-like transporter family
HU09G00433	KAF3969165.1	hypothetical protein CMV_007012 [Castanea mollissima]	GO:0006952;; GO:0016021	biological_process;;cellular_component	defense response;;integral component of membrane	------	------	------	------	COG0697;; COG0697	E;;G	------	------	PF00892.22	EamA	EamA-like transporter family
HU09G00381	XP_021862071.1	LEAF RUST 10 DISEASE-RESISTANCE LOCUS RECEPTOR-LIKE PROTEIN KINASE-like 1.1 isoform X1 [Spinacia oleracea]	GO:0016310;; GO:0016021;; GO:0016301;; GO:0005524;; GO:0004672	biological_process;;cellular_component;;molecular_function;;molecular_function;;molecular_function	phosphorylation;;integral component of membrane;;kinase activity;;ATP binding;;protein kinase activity	------	------	------	------	COG0515	T	------	------	PF00069.27;; PF07714.19;; PF03109.18	Pkinase;;PK_Tyr_Ser-Thr;;ABC1	Protein kinase domain;;Protein tyrosine and serine/threonine kinase;;ABC1 atypical kinase-like domain
HU09G00382	XP_010681633.1	PREDICTED: LEAF RUST 10 DISEASE-RESISTANCE LOCUS RECEPTOR-LIKE PROTEIN KINASE-like 1.2 isoform X1 [Beta vulgaris subsp. vulgaris]	GO:0016310;; GO:0016021;; GO:0016301;; GO:0030247;; GO:0004715;; GO:0004672;; GO:0005524	biological_process;;cellular_component;;molecular_function;;molecular_function;;molecular_function;;molecular_function;;molecular_function	phosphorylation;;integral component of membrane;;kinase activity;;polysaccharide binding;;non-membrane spanning protein tyrosine kinase activity;;protein kinase activity;;ATP binding	------	------	------	------	COG0515	T	------	------	PF07714.19;; PF00069.27;; PF13947.8;; PF14380.8;; PF03109.18	PK_Tyr_Ser-Thr;;Pkinase;;GUB_WAK_bind;;WAK_assoc;;ABC1	Protein tyrosine and serine/threonine kinase;;Protein kinase domain;;Wall-associated receptor kinase galacturonan-binding;;Wall-associated receptor kinase C-terminal;;ABC1 atypical kinase-like domain
HU10G00649	XP_021849502.1	MLO-like protein 13 isoform X1 [Spinacia oleracea]	GO:0006952;; GO:0016021;; GO:0009607;; GO:0005516	biological_process;;cellular_component;;biological_process;;molecular_function	defense response;;integral component of membrane;;response to biotic stimulus;;calmodulin binding	K08472	MLO	------	------	ENOG410ZUVB	D	------	------	PF03094.17	Mlo	Mlo family
HU02G01261	XP_021838536.1	thaumatin-like protein 1b isoform X1 [Spinacia oleracea]	GO:0006952;; GO:0005576;; GO:0016021;; GO:0009617;; GO:0009723	biological_process;;cellular_component;;cellular_component;;biological_process;;biological_process	defense response;;extracellular region;;integral component of membrane;;response to bacterium;;response to ethylene	------	------	------	------	ENOG410YD5Y	S	------	------	PF00314.19	Thaumatin	Thaumatin family
HU11G01456	XP_021860442.1	basic endochitinase [Spinacia oleracea]	GO:0005975;; GO:0016998;; GO:0000272;; GO:0050832;; GO:0008061;; GO:0004568;; GO:0006032	biological_process;;biological_process;;biological_process;;biological_process;;molecular_function;;molecular_function;;biological_process	carbohydrate metabolic process;;cell wall macromolecule catabolic process;;polysaccharide catabolic process;;defense response to fungus;;chitin binding;;chitinase activity;;chitin catabolic process	K20547	CHIB	map00520;; map04016	Amino sugar and nucleotide sugar metabolism;;MAPK signaling pathway - plant	COG3979	G	------	------	PF00182.21;; PF00187.21	Glyco_hydro_19;;Chitin_bind_1	Chitinase class I;;Chitin recognition protein
HU11G01457	XP_021860442.1	basic endochitinase [Spinacia oleracea]	GO:0006952;; GO:0005975;; GO:0016998;; GO:0000272;; GO:0050832;; GO:0008061;; GO:0004568;; GO:0006032	biological_process;;biological_process;;biological_process;;biological_process;;biological_process;;molecular_function;;molecular_function;;biological_process	defense response;;carbohydrate metabolic process;;cell wall macromolecule catabolic process;;polysaccharide catabolic process;;defense response to fungus;;chitin binding;;chitinase activity;;chitin catabolic process	K20547	CHIB	map00520;; map04016	Amino sugar and nucleotide sugar metabolism;;MAPK signaling pathway - plant	COG3979	G	------	------	PF00182.21;; PF00187.21	Glyco_hydro_19;;Chitin_bind_1	Chitinase class I;;Chitin recognition protein
HU01G00372	XP_010690974.1	PREDICTED: extra-large guanine nucleotide-binding protein 1-like [Beta vulgaris subsp. vulgaris]	GO:0031683;; GO:0005834;; GO:0005634;; GO:0003924;; GO:0019001;; GO:0007188;; GO:0042742;; GO:0001664;; GO:0046872;; GO:0007186;; GO:0005525	molecular_function;;cellular_component;;cellular_component;;molecular_function;;molecular_function;;biological_process;;biological_process;;molecular_function;;molecular_function;;biological_process;;molecular_function	G-protein beta/gamma-subunit complex binding;;heterotrimeric G-protein complex;;nucleus;;GTPase activity;;guanyl nucleotide binding;;adenylate cyclase-modulating G-protein coupled receptor signaling pathway;;defense response to bacterium;;G-protein coupled receptor binding;;metal ion binding;;G-protein coupled receptor signaling pathway;;GTP binding	------	------	------	------	ENOG410XNVQ	S	------	------	PF00503.22	G-alpha	G-protein alpha subunit
HU04G01505	XP_021733945.1	diacylglycerol kinase 1-like [Chenopodium quinoa]	GO:0016021;; GO:0007205;; GO:0006952;; GO:0003951;; GO:0035556;; GO:0004143;; GO:0005524	cellular_component;;biological_process;;biological_process;;molecular_function;;biological_process;;molecular_function;;molecular_function	integral component of membrane;;protein kinase C-activating G-protein coupled receptor signaling pathway;;defense response;;NAD+ kinase activity;;intracellular signal transduction;;diacylglycerol kinase activity;;ATP binding	K00901	dgkA, DGK	map00564;; map04070;; map00561	Glycerophospholipid metabolism;;Phosphatidylinositol signaling system;;Glycerolipid metabolism	ENOG410XQVB	I	------	------	PF00609.21;; PF00781.26;; PF00130.24	DAGK_acc;;DAGK_cat;;C1_1	Diacylglycerol kinase accessory domain;;Diacylglycerol kinase catalytic domain;;Phorbol esters/diacylglycerol binding domain (C1 domain)
HU04G01507	XP_021848451.1	putative disease resistance protein RGA4 isoform X3 [Spinacia oleracea]	GO:0043531	molecular_function	ADP binding	------	------	------	------	------	------	------	------	PF00931.24;; PF18052.3	NB-ARC;;Rx_N	NB-ARC domain;;Rx N-terminal domain
HU04G01508	XP_021848451.1	putative disease resistance protein RGA4 isoform X3 [Spinacia oleracea]	GO:0043531	molecular_function	ADP binding	------	------	------	------	------	------	------	------	PF00931.24;; PF18052.3;; PF13191.8;; PF13401.8	NB-ARC;;Rx_N;;AAA_16;;AAA_22	NB-ARC domain;;Rx N-terminal domain;;AAA ATPase domain;;AAA domain
HU09G00960	XP_010696539.1	PREDICTED: disease resistance protein RPS2 [Beta vulgaris subsp. vulgaris]	GO:0016021;; GO:0043531	cellular_component;;molecular_function	integral component of membrane;;ADP binding	K13459	RPS2	map04626	Plant-pathogen interaction	COG4886	S	------	------	PF00931.24;; PF13191.8	NB-ARC;;AAA_16	NB-ARC domain;;AAA ATPase domain
HU09G00969	XP_034693995.1	solute carrier family 35 member F1-like isoform X1 [Vitis riparia]	GO:0022857;; GO:0016021	molecular_function;;cellular_component	transmembrane transporter activity;;integral component of membrane	K15287	SLC35F1_2	------	------	COG0697;; COG0697	E;;G	------	------	PF06027.14;; PF08627.12;; PF00892.22;; PF08449.13	SLC35F;;CRT-like;;EamA;;UAA	Solute carrier family 35;;CRT-like, chloroquine-resistance transporter-like;;EamA-like transporter family;;UAA transporter family
HU05G01811	XP_010666884.2	PREDICTED: uncharacterized protein LOC104883997 [Beta vulgaris subsp. vulgaris]	GO:0006952;; GO:0043531	biological_process;;molecular_function	defense response;;ADP binding	------	------	------	------	COG4886	S	------	------	PF00931.24;; PF18052.3;; PF13855.8;; PF12799.9;; PF13191.8	NB-ARC;;Rx_N;;LRR_8;;LRR_4;;AAA_16	NB-ARC domain;;Rx N-terminal domain;;Leucine rich repeat;;Leucine Rich repeats (2 copies);;AAA ATPase domain
HU05G00333	XP_010677214.1	PREDICTED: regulator of nonsense transcripts 1 homolog [Beta vulgaris subsp. vulgaris]	GO:0005737;; GO:0016787;; GO:0048571;; GO:0009863;; GO:0000932;; GO:0005829;; GO:0005886;; GO:0009867;; GO:0009611;; GO:0006412;; GO:0042742;; GO:0003724;; GO:0000184;; GO:0010182;; GO:0008270;; GO:0003677;; GO:0009506;; GO:0003723;; GO:0008380;; GO:0005524;; GO:0003729	cellular_component;;molecular_function;;biological_process;;biological_process;;cellular_component;;cellular_component;;cellular_component;;biological_process;;biological_process;;biological_process;;biological_process;;molecular_function;;biological_process;;biological_process;;molecular_function;;molecular_function;;cellular_component;;molecular_function;;biological_process;;molecular_function;…	cytoplasm;;hydrolase activity;;long-day photoperiodism;;salicylic acid mediated signaling pathway;;cytoplasmic mRNA processing body;;cytosol;;plasma membrane;;jasmonic acid mediated signaling pathway;;response to wounding;;translation;;defense response to bacterium;;RNA helicase activity;;nuclear-transcribed mRNA catabolic process, nonsense-mediated decay;;sugar mediated signaling pathway;;zinc i…	K14326	UPF1, RENT1	map03013;; map03015	RNA transport;;mRNA surveillance pathway	COG1112	L	------	------	PF09416.12;; PF13087.8;; PF13086.8;; PF18141.3;; PF13604.8;; PF13245.8;; PF04851.17;; PF09848.11;; PF05127.16	UPF1_Zn_bind;;AAA_12;;AAA_11;;UPF1_1B_dom;;AAA_30;;AAA_19;;ResIII;;DUF2075;;Helicase_RecD	RNA helicase (UPF2 interacting domain);;AAA domain;;AAA domain;;RNA helicase UPF1, 1B domain;;AAA domain;;AAA domain;;Type III restriction enzyme, res subunit;;Uncharacterized conserved protein (DUF2075);;Helicase
HU05G01175	XP_010670231.1	PREDICTED: pectinesterase 31 [Beta vulgaris subsp. vulgaris]	GO:0042545;; GO:0005618;; GO:0030599;; GO:0045488;; GO:0052689;; GO:0045330;; GO:0050829;; GO:0045490	biological_process;;cellular_component;;molecular_function;;biological_process;;molecular_function;;molecular_function;;biological_process;;biological_process	cell wall modification;;cell wall;;pectinesterase activity;;pectin metabolic process;;carboxylic ester hydrolase activity;;aspartyl esterase activity;;defense response to Gram-negative bacterium;;pectin catabolic process	K01051	E3.1.1.11	map00040	Pentose and glucuronate interconversions	COG4677	G	------	------	PF01095.21	Pectinesterase	Pectinesterase
HU11G00051	XP_021837603.1	disease resistance protein RGA2-like [Spinacia oleracea]	GO:0006952;; GO:0043531	biological_process;;molecular_function	defense response;;ADP binding	------	------	------	------	COG4886	S	------	------	PF00931.24;; PF18052.3;; PF05729.14;; PF13191.8;; PF13401.8	NB-ARC;;Rx_N;;NACHT;;AAA_16;;AAA_22	NB-ARC domain;;Rx N-terminal domain;;NACHT domain;;AAA ATPase domain;;AAA domain
HU07G00067	XP_021748452.1	ethylene-responsive transcription factor CRF1-like [Chenopodium quinoa]	GO:0003700;; GO:0006952;; GO:0005634;; GO:0003677	molecular_function;;biological_process;;cellular_component;;molecular_function	transcription factor activity, sequence-specific DNA binding;;defense response;;nucleus;;DNA binding	------	------	------	------	ENOG41124AA	K	------	------	PF00847.22	AP2	AP2 domain
HU06G02563	XP_010671588.1	PREDICTED: protein SGT1 homolog B [Beta vulgaris subsp. vulgaris]	GO:0050832;; GO:0050821;; GO:0005634;; GO:0051087;; GO:0005737	biological_process;;biological_process;;cellular_component;;molecular_function;;cellular_component	defense response to fungus;;protein stabilization;;nucleus;;chaperone binding;;cytoplasm	K12795	SUGT1, SGT1	map04626	Plant-pathogen interaction	COG5091	S	------	------	PF05002.17;; PF04969.18;; PF07719.19;; PF00515.30;; PF13414.8;; PF14559.8;; PF13181.8;; PF13371.8;; PF13428.8;; PF13432.8;; PF13431.8	SGS;;CS;;TPR_2;;TPR_1;;TPR_11;;TPR_19;;TPR_8;;TPR_9;;TPR_14;;TPR_16;;TPR_17	SGS domain;;CS domain;;Tetratricopeptide repeat;;Tetratricopeptide repeat;;TPR repeat;;Tetratricopeptide repeat;;Tetratricopeptide repeat;;Tetratricopeptide repeat;;Tetratricopeptide repeat;;Tetratricopeptide repeat;;Tetratricopeptide repeat
HU08G01647	XP_021728876.1	protein EMSY-LIKE 3-like isoform X1 [Chenopodium quinoa]	GO:0050832;; GO:0031493;; GO:0006357;; GO:0005634	biological_process;;molecular_function;;biological_process;;cellular_component	defense response to fungus;;nucleosomal histone binding;;regulation of transcription from RNA polymerase II promoter;;nucleus	------	------	------	------	ENOG410YF3T	S	------	------	PF03735.16	ENT	ENT domain
HU07G00263	XP_021748763.1	NAC domain-containing protein 30-like [Chenopodium quinoa]	GO:0071365;; GO:0045491;; GO:0009737;; GO:0090059;; GO:0009735;; GO:0009741;; GO:0003700;; GO:0005634;; GO:0048759;; GO:0050832;; GO:0010628;; GO:0000976;; GO:0045893;; GO:0046982;; GO:0042803	biological_process;;biological_process;;biological_process;;biological_process;;biological_process;;biological_process;;molecular_function;;cellular_component;;biological_process;;biological_process;;biological_process;;molecular_function;;biological_process;;molecular_function;;molecular_function	cellular response to auxin stimulus;;xylan metabolic process;;response to abscisic acid;;protoxylem development;;response to cytokinin;;response to brassinosteroid;;transcription factor activity, sequence-specific DNA binding;;nucleus;;xylem vessel member cell differentiation;;defense response to fungus;;positive regulation of gene expression;;transcription regulatory region sequence-specific DNA…	------	------	------	------	ENOG410YB6I	S	------	------	PF02365.17	NAM	No apical meristem (NAM) protein
HU11G00437	XP_010688162.1	PREDICTED: EG45-like domain containing protein [Beta vulgaris subsp. vulgaris]	GO:0048046;; GO:0005618;; GO:0016021;; GO:0009627	cellular_component;;cellular_component;;cellular_component;;biological_process	apoplast;;cell wall;;integral component of membrane;;systemic acquired resistance	------	------	------	------	ENOG41123UD	S	------	------	PF03330.20	DPBB_1	Lytic transglycolase
HU11G00439	XP_010688162.1	PREDICTED: EG45-like domain containing protein [Beta vulgaris subsp. vulgaris]	GO:0048046;; GO:0005618;; GO:0016021;; GO:0009627	cellular_component;;cellular_component;;cellular_component;;biological_process	apoplast;;cell wall;;integral component of membrane;;systemic acquired resistance	------	------	------	------	ENOG41123UD	S	------	------	PF03330.20	DPBB_1	Lytic transglycolase
HU11G00438	XP_018808241.1	EG45-like domain containing protein [Juglans regia]	GO:0048046;; GO:0005618;; GO:0016021;; GO:0009627	cellular_component;;cellular_component;;cellular_component;;biological_process	apoplast;;cell wall;;integral component of membrane;;systemic acquired resistance	------	------	------	------	ENOG41123UD;; ENOG410XTMI	S;;S	------	------	------	------	------
HU03G01399	XP_021772570.1	rust resistance kinase Lr10-like [Chenopodium quinoa]	GO:0005524;; GO:0004672	molecular_function;;molecular_function	ATP binding;;protein kinase activity	------	------	------	------	COG0515	T	------	------	PF00069.27;; PF07714.19;; PF00582.28	Pkinase;;PK_Tyr_Ser-Thr;;Usp	Protein kinase domain;;Protein tyrosine and serine/threonine kinase;;Universal stress protein family
HU01G01995	XP_021727682.1	peptidyl-prolyl cis-trans isomerase, chloroplastic isoform X2 [Chenopodium quinoa]	GO:0009535;; GO:0009579;; GO:0009570;; GO:0031977;; GO:0009543;; GO:0042742;; GO:0003755	cellular_component;;cellular_component;;cellular_component;;cellular_component;;cellular_component;;biological_process;;molecular_function	chloroplast thylakoid membrane;;thylakoid;;chloroplast stroma;;thylakoid lumen;;chloroplast thylakoid lumen;;defense response to bacterium;;peptidyl-prolyl cis-trans isomerase activity	------	------	------	------	COG0652	O	------	------	PF00160.23	Pro_isomerase	Cyclophilin type peptidyl-prolyl cis-trans isomerase/CLD
HU04G01030	XP_021725688.1	protein DOWNY MILDEW RESISTANCE 6 isoform X2 [Chenopodium quinoa]	GO:0031418;; GO:0046872;; GO:0051213;; GO:0016491	molecular_function;;molecular_function;;molecular_function;;molecular_function	L-ascorbic acid binding;;metal ion binding;;dioxygenase activity;;oxidoreductase activity	K24028	DMR6, DLO	------	------	COG3491	S	------	------	PF14226.8	DIOX_N	non-haem dioxygenase in morphine synthesis N-terminal
HU04G00343	TKS03696.1	hypothetical protein D5086_0000149990 [Populus alba]	GO:0006952;; GO:0043531	biological_process;;molecular_function	defense response;;ADP binding	------	------	------	------	ENOG411071Y	S	------	------	------	------	------
HU09G01244	XP_021727622.1	probable L-type lectin-domain containing receptor kinase S.5 [Chenopodium quinoa]	GO:0016021;; GO:0004672;; GO:0030246;; GO:0004675;; GO:0002229;; GO:0005886;; GO:0005524;; GO:0042742	cellular_component;;molecular_function;;molecular_function;;molecular_function;;biological_process;;cellular_component;;molecular_function;;biological_process	integral component of membrane;;protein kinase activity;;carbohydrate binding;;transmembrane receptor protein serine/threonine kinase activity;;defense response to oomycetes;;plasma membrane;;ATP binding;;defense response to bacterium	------	------	------	------	COG0515	T	------	------	PF00139.21;; PF00069.27;; PF07714.19	Lectin_legB;;Pkinase;;PK_Tyr_Ser-Thr	Legume lectin domain;;Protein kinase domain;;Protein tyrosine and serine/threonine kinase
HU06G00392	XP_021714395.1	metal transporter Nramp3-like [Chenopodium quinoa]	GO:0015086;; GO:2000379;; GO:0016021;; GO:0005774;; GO:0055072;; GO:0042742;; GO:0005384;; GO:0046873	molecular_function;;biological_process;;cellular_component;;cellular_component;;biological_process;;biological_process;;molecular_function;;molecular_function	cadmium ion transmembrane transporter activity;;positive regulation of reactive oxygen species metabolic process;;integral component of membrane;;vacuolar membrane;;iron ion homeostasis;;defense response to bacterium;;manganese ion transmembrane transporter activity;;metal ion transmembrane transporter activity	K21398	SLC11A2, DMT1, NRAMP2	------	------	COG1914	P	------	------	PF01566.20	Nramp	Natural resistance-associated macrophage protein
HU02G00019	XP_010682694.1	PREDICTED: serine/threonine-protein kinase PBS1 [Beta vulgaris subsp. vulgaris]	GO:0045087;; GO:0005524;; GO:0004674;; GO:0046777;; GO:0042742;; GO:0005886;; GO:0002221;; GO:0106311;; GO:0106310	biological_process;;molecular_function;;molecular_function;;biological_process;;biological_process;;cellular_component;;biological_process;;deleted;;deleted	innate immune response;;ATP binding;;protein serine/threonine kinase activity;;protein autophosphorylation;;defense response to bacterium;;plasma membrane;;pattern recognition receptor signaling pathway;;old GO;;old GO	K13430	PBS1	map04626	Plant-pathogen interaction	COG0515	T	------	------	PF00069.27;; PF07714.19	Pkinase;;PK_Tyr_Ser-Thr	Protein kinase domain;;Protein tyrosine and serine/threonine kinase
HU07G02291	XP_010685804.1	PREDICTED: uncharacterized protein LOC104900146 [Beta vulgaris subsp. vulgaris]	GO:0016829	molecular_function	lyase activity	------	------	------	------	ENOG4111XKQ	S	------	------	PF18029.3;; PF00903.27;; PF12681.9;; PF13669.8	Glyoxalase_6;;Glyoxalase;;Glyoxalase_2;;Glyoxalase_4	Glyoxalase-like domain;;Glyoxalase/Bleomycin resistance protein/Dioxygenase superfamily;;Glyoxalase-like domain;;Glyoxalase/Bleomycin resistance protein/Dioxygenase superfamily
HU08G00386	XP_019106343.1	PREDICTED: MLP-like protein 43 [Beta vulgaris subsp. vulgaris]	GO:0006952	biological_process	defense response	------	------	------	------	ENOG4111C37	S	------	------	PF00407.21	Bet_v_1	Pathogenesis-related protein Bet v 1 family
HU06G02045	XP_010694152.1	PREDICTED: uncharacterized protein LOC104907007 isoform X1 [Beta vulgaris subsp. vulgaris]	GO:0016829	molecular_function	lyase activity	------	------	------	------	ENOG411217K	S	------	------	PF00903.27;; PF13669.8;; PF18029.3;; PF12681.9	Glyoxalase;;Glyoxalase_4;;Glyoxalase_6;;Glyoxalase_2	Glyoxalase/Bleomycin resistance protein/Dioxygenase superfamily;;Glyoxalase/Bleomycin resistance protein/Dioxygenase superfamily;;Glyoxalase-like domain;;Glyoxalase-like domain
HU11G00606	KMT03344.1	hypothetical protein BVRB_8g198800 [Beta vulgaris subsp. vulgaris]	GO:0006952;; GO:0005576;; GO:0009607;; GO:0005615	biological_process;;cellular_component;;biological_process;;cellular_component	defense response;;extracellular region;;response to biotic stimulus;;extracellular space	------	------	------	------	COG2340	S	------	------	PF00188.28	CAP	Cysteine-rich secretory protein family
HU11G00607	XP_021755905.1	pathogenesis-related protein PRB1-3-like [Chenopodium quinoa]	GO:0006952;; GO:0005576;; GO:0009607;; GO:0005615	biological_process;;cellular_component;;biological_process;;cellular_component	defense response;;extracellular region;;response to biotic stimulus;;extracellular space	------	------	------	------	COG2340	S	------	------	PF00188.28	CAP	Cysteine-rich secretory protein family
HU11G00609	XP_010671382.1	PREDICTED: disease resistance protein RGA2-like [Beta vulgaris subsp. vulgaris]	------	------	------	------	------	------	------	COG4886	S	------	------	PF00931.24;; PF13855.8;; PF12799.9;; PF13191.8;; PF18052.3	NB-ARC;;LRR_8;;LRR_4;;AAA_16;;Rx_N	NB-ARC domain;;Leucine rich repeat;;Leucine Rich repeats (2 copies);;AAA ATPase domain;;Rx N-terminal domain
HU02G02121	XP_021727399.1	MLP-like protein 423 [Chenopodium quinoa]	GO:0006952;; GO:0038023;; GO:0009738;; GO:0004864;; GO:0010427	biological_process;;molecular_function;;biological_process;;molecular_function;;molecular_function	defense response;;signaling receptor activity;;abscisic acid-activated signaling pathway;;protein phosphatase inhibitor activity;;abscisic acid binding	------	------	------	------	ENOG410YSJN	S	------	------	PF00407.21;; PF10604.11	Bet_v_1;;Polyketide_cyc2	Pathogenesis-related protein Bet v 1 family;;Polyketide cyclase / dehydrase and lipid transport
HU01G01222	XP_021858130.1	diacylglycerol kinase 5-like [Spinacia oleracea]	GO:0003951;; GO:0006952;; GO:0004143;; GO:0005524;; GO:0007205	molecular_function;;biological_process;;molecular_function;;molecular_function;;biological_process	NAD+ kinase activity;;defense response;;diacylglycerol kinase activity;;ATP binding;;protein kinase C-activating G-protein coupled receptor signaling pathway	K00901	dgkA, DGK	map00564;; map04070;; map00561	Glycerophospholipid metabolism;;Phosphatidylinositol signaling system;;Glycerolipid metabolism	ENOG410XQVB	I	------	------	PF00609.21;; PF00781.26	DAGK_acc;;DAGK_cat	Diacylglycerol kinase accessory domain;;Diacylglycerol kinase catalytic domain
HU10G01305	XP_021749220.1	UDP-glucuronate 4-epimerase 6-like [Chenopodium quinoa]	GO:0016021;; GO:0005802;; GO:0033481;; GO:0050832;; GO:0003824;; GO:0050829;; GO:0005768	cellular_component;;cellular_component;;biological_process;;biological_process;;molecular_function;;biological_process;;cellular_component	integral component of membrane;;trans-Golgi network;;galacturonate biosynthetic process;;defense response to fungus;;catalytic activity;;defense response to Gram-negative bacterium;;endosome	K08679	GAE, cap1J	map00520;; map00053	Amino sugar and nucleotide sugar metabolism;;Ascorbate and aldarate metabolism	COG1087	M	------	------	PF01370.23;; PF16363.7;; PF01073.21;; PF04321.19;; PF02719.17;; PF07993.14	Epimerase;;GDP_Man_Dehyd;;3Beta_HSD;;RmlD_sub_bind;;Polysacc_synt_2;;NAD_binding_4	NAD dependent epimerase/dehydratase family;;GDP-mannose 4,6 dehydratase;;3-beta hydroxysteroid dehydrogenase/isomerase family;;RmlD substrate binding domain;;Polysaccharide biosynthesis protein;;Male sterility protein
HU06G02617	XP_021761411.1	disease resistance protein RGA2-like [Chenopodium quinoa]	------	------	------	------	------	------	------	------	------	------	------	PF12799.9;; PF18052.3;; PF13855.8	LRR_4;;Rx_N;;LRR_8	Leucine Rich repeats (2 copies);;Rx N-terminal domain;;Leucine rich repeat
HU06G02616	XP_021761411.1	disease resistance protein RGA2-like [Chenopodium quinoa]	------	------	------	------	------	------	------	------	------	------	------	PF12799.9;; PF13855.8	LRR_4;;LRR_8	Leucine Rich repeats (2 copies);;Leucine rich repeat
HU06G02614	XP_021761411.1	disease resistance protein RGA2-like [Chenopodium quinoa]	------	------	------	------	------	------	------	------	------	------	------	PF12799.9	LRR_4	Leucine Rich repeats (2 copies)
HU05G01466	XP_010689791.1	PREDICTED: nuclear pore complex protein NUP88 [Beta vulgaris subsp. vulgaris]	GO:0017056;; GO:0005643;; GO:0006606;; GO:0045087;; GO:0000055;; GO:0009627;; GO:0000056;; GO:0051028;; GO:0006406	molecular_function;;cellular_component;;biological_process;;biological_process;;biological_process;;biological_process;;biological_process;;biological_process;;biological_process	structural constituent of nuclear pore;;nuclear pore;;protein import into nucleus;;innate immune response;;ribosomal large subunit export from nucleus;;systemic acquired resistance;;ribosomal small subunit export from nucleus;;mRNA transport;;mRNA export from nucleus	K14318	NUP88	map03013	RNA transport	ENOG410YC30	U	------	------	PF10168.11	Nup88	Nuclear pore component
HU08G01958	XP_021719718.1	putative lactoylglutathione lyase [Chenopodium quinoa]	GO:0005737;; GO:0046872;; GO:0019243;; GO:0004462	cellular_component;;molecular_function;;biological_process;;molecular_function	cytoplasm;;metal ion binding;;methylglyoxal catabolic process to D-lactate via S-lactoyl-glutathione;;lactoylglutathione lyase activity	K01759	GLO1, gloA	map00620	Pyruvate metabolism	COG0346	E	------	------	PF00903.27;; PF13669.8;; PF18029.3;; PF14506.8;; PF13468.8	Glyoxalase;;Glyoxalase_4;;Glyoxalase_6;;CppA_N;;Glyoxalase_3	Glyoxalase/Bleomycin resistance protein/Dioxygenase superfamily;;Glyoxalase/Bleomycin resistance protein/Dioxygenase superfamily;;Glyoxalase-like domain;;CppA N-terminal;;Glyoxalase-like domain
HU08G01952	XP_019703036.1	putative disease resistance protein At1g50180 [Elaeis guineensis]	GO:0006952;; GO:0005524;; GO:0043531	biological_process;;molecular_function;;molecular_function	defense response;;ATP binding;;ADP binding	------	------	------	------	COG4886	S	------	------	PF00931.24;; PF18052.3;; PF13191.8	NB-ARC;;Rx_N;;AAA_16	NB-ARC domain;;Rx N-terminal domain;;AAA ATPase domain
HU08G01951	XP_010906953.2	putative disease resistance protein At1g50180 [Elaeis guineensis]	GO:0006952;; GO:0106306;; GO:0005524;; GO:0043531;; GO:0106307	biological_process;;deleted;;molecular_function;;molecular_function;;deleted	defense response;;old GO;;ATP binding;;ADP binding;;old GO	------	------	------	------	COG4886	S	------	------	PF00931.24	NB-ARC	NB-ARC domain
HU04G01457	XP_021757196.1	paramyosin-like [Chenopodium quinoa]	GO:0010375;; GO:0010497;; GO:0051607;; GO:0008017;; GO:0051493;; GO:0002230;; GO:0003723;; GO:0009414;; GO:0051224;; GO:0043622;; GO:0015630	biological_process;;biological_process;;biological_process;;molecular_function;;biological_process;;biological_process;;molecular_function;;biological_process;;biological_process;;biological_process;;cellular_component	stomatal complex patterning;;plasmodesmata-mediated intercellular transport;;defense response to virus;;microtubule binding;;regulation of cytoskeleton organization;;positive regulation of defense response to virus by host;;RNA binding;;response to water deprivation;;negative regulation of protein transport;;cortical microtubule organization;;microtubule cytoskeleton	------	------	------	------	ENOG410XZR4	S	------	------	------	------	------
HU05G00275	XP_021768158.1	putative disease resistance protein RGA3 [Chenopodium quinoa]	------	------	------	------	------	------	------	COG4886	S	------	------	PF00931.24;; PF13855.8;; PF18052.3	NB-ARC;;LRR_8;;Rx_N	NB-ARC domain;;Leucine rich repeat;;Rx N-terminal domain
HU06G00481	XP_021732435.1	nematode resistance protein-like HSPRO2 [Chenopodium quinoa]	GO:0006952;; GO:0019441;; GO:0046872;; GO:0020037	biological_process;;biological_process;;molecular_function;;molecular_function	defense response;;tryptophan catabolic process to kynurenine;;metal ion binding;;heme binding	------	------	------	------	ENOG410YA6B	S	------	------	PF07014.14;; PF07231.14	Hs1pro-1_C;;Hs1pro-1_N	Hs1pro-1 protein C-terminus;;Hs1pro-1 N-terminus
HU05G01584	PQQ06621.1	L-type lectin-domain containing receptor kinase S.4 [Prunus yedoensis var. nudiflora]	GO:0016021;; GO:0004672;; GO:0030246;; GO:0004675;; GO:0004674;; GO:0042742;; GO:0005886;; GO:0005524;; GO:0002229	cellular_component;;molecular_function;;molecular_function;;molecular_function;;molecular_function;;biological_process;;cellular_component;;molecular_function;;biological_process	integral component of membrane;;protein kinase activity;;carbohydrate binding;;transmembrane receptor protein serine/threonine kinase activity;;protein serine/threonine kinase activity;;defense response to bacterium;;plasma membrane;;ATP binding;;defense response to oomycetes	------	------	------	------	COG0515	T	------	------	PF07714.19;; PF00069.27	PK_Tyr_Ser-Thr;;Pkinase	Protein tyrosine and serine/threonine kinase;;Protein kinase domain
HU07G01477	XP_010687260.1	PREDICTED: major allergen Pru ar 1 [Beta vulgaris subsp. vulgaris]	GO:0005737;; GO:0038023;; GO:0005634;; GO:0009738;; GO:0006952;; GO:0080163;; GO:0004864;; GO:0009607;; GO:0010427	cellular_component;;molecular_function;;cellular_component;;biological_process;;biological_process;;biological_process;;molecular_function;;biological_process;;molecular_function	cytoplasm;;signaling receptor activity;;nucleus;;abscisic acid-activated signaling pathway;;defense response;;regulation of protein serine/threonine phosphatase activity;;protein phosphatase inhibitor activity;;response to biotic stimulus;;abscisic acid binding	------	------	------	------	------	------	------	------	PF00407.21	Bet_v_1	Pathogenesis-related protein Bet v 1 family
HU07G01475	XP_010687260.1	PREDICTED: major allergen Pru ar 1 [Beta vulgaris subsp. vulgaris]	GO:0006952;; GO:0038023;; GO:0009738;; GO:0004864;; GO:0010427	biological_process;;molecular_function;;biological_process;;molecular_function;;molecular_function	defense response;;signaling receptor activity;;abscisic acid-activated signaling pathway;;protein phosphatase inhibitor activity;;abscisic acid binding	------	------	------	------	ENOG410YZ38	S	------	------	PF00407.21	Bet_v_1	Pathogenesis-related protein Bet v 1 family
HU07G01474	XP_010687260.1	PREDICTED: major allergen Pru ar 1 [Beta vulgaris subsp. vulgaris]	GO:0006952;; GO:0038023;; GO:0009738;; GO:0004864;; GO:0010427	biological_process;;molecular_function;;biological_process;;molecular_function;;molecular_function	defense response;;signaling receptor activity;;abscisic acid-activated signaling pathway;;protein phosphatase inhibitor activity;;abscisic acid binding	------	------	------	------	ENOG410YZ38	S	------	------	PF00407.21	Bet_v_1	Pathogenesis-related protein Bet v 1 family
HU07G01479	XP_021722272.1	pathogenesis-related protein STH-21-like [Chenopodium quinoa]	GO:0006952;; GO:0038023;; GO:0009738;; GO:0004864;; GO:0010427	biological_process;;molecular_function;;biological_process;;molecular_function;;molecular_function	defense response;;signaling receptor activity;;abscisic acid-activated signaling pathway;;protein phosphatase inhibitor activity;;abscisic acid binding	------	------	------	------	------	------	------	------	PF00407.21	Bet_v_1	Pathogenesis-related protein Bet v 1 family
HU02G01056	XP_031263810.1	aluminum-activated malate transporter 12-like [Pistacia vera]	GO:0016021;; GO:0015743;; GO:0009705	cellular_component;;biological_process;;cellular_component	integral component of membrane;;malate transport;;plant-type vacuole membrane	------	------	------	------	------	------	------	------	PF11744.10;; PF13515.8;; PF04632.14	ALMT;;FUSC_2;;FUSC	Aluminium activated malate transporter;;Fusaric acid resistance protein-like;;Fusaric acid resistance protein family
HU05G01039	XP_021719135.1	MACPF domain-containing protein At4g24290-like isoform X1 [Chenopodium quinoa]	GO:0006952;; GO:0012501;; GO:0009626;; GO:0005886;; GO:2000031	biological_process;;biological_process;;biological_process;;cellular_component;;biological_process	defense response;;programmed cell death;;plant-type hypersensitive response;;plasma membrane;;regulation of salicylic acid mediated signaling pathway	------	------	------	------	ENOG410Y9MJ	S	------	------	PF01823.21	MACPF	MAC/Perforin domain
HU06G01944	XP_021610905.1	endochitinase-like [Manihot esculenta]	GO:0005975;; GO:0016998;; GO:0000272;; GO:0050832;; GO:0008061;; GO:0004568;; GO:0006032	biological_process;;biological_process;;biological_process;;biological_process;;molecular_function;;molecular_function;;biological_process	carbohydrate metabolic process;;cell wall macromolecule catabolic process;;polysaccharide catabolic process;;defense response to fungus;;chitin binding;;chitinase activity;;chitin catabolic process	K20547	CHIB	map00520;; map04016	Amino sugar and nucleotide sugar metabolism;;MAPK signaling pathway - plant	COG3979	G	------	------	PF00182.21;; PF00187.21	Glyco_hydro_19;;Chitin_bind_1	Chitinase class I;;Chitin recognition protein
HU06G01945	XP_021610905.1	endochitinase-like [Manihot esculenta]	GO:0016998;; GO:0000272;; GO:0050832;; GO:0008061;; GO:0004568;; GO:0006032	biological_process;;biological_process;;biological_process;;molecular_function;;molecular_function;;biological_process	cell wall macromolecule catabolic process;;polysaccharide catabolic process;;defense response to fungus;;chitin binding;;chitinase activity;;chitin catabolic process	K20547	CHIB	map00520;; map04016	Amino sugar and nucleotide sugar metabolism;;MAPK signaling pathway - plant	COG3979	G	------	------	PF00182.21;; PF00187.21	Glyco_hydro_19;;Chitin_bind_1	Chitinase class I;;Chitin recognition protein
HU02G02630	XP_021767239.1	receptor-like protein kinase FERONIA [Chenopodium quinoa]	GO:0009791;; GO:0032922;; GO:0030308;; GO:0009741;; GO:0016021;; GO:0005886;; GO:0043680;; GO:0009506;; GO:0009723;; GO:0050832;; GO:0004674;; GO:0048364;; GO:0010118;; GO:0004672;; GO:0010483;; GO:0009788;; GO:0046777;; GO:0005524	biological_process;;biological_process;;biological_process;;biological_process;;cellular_component;;cellular_component;;cellular_component;;cellular_component;;biological_process;;biological_process;;molecular_function;;biological_process;;biological_process;;molecular_function;;biological_process;;biological_process;;biological_process;;molecular_function	post-embryonic development;;circadian regulation of gene expression;;negative regulation of cell growth;;response to brassinosteroid;;integral component of membrane;;plasma membrane;;filiform apparatus;;plasmodesma;;response to ethylene;;defense response to fungus;;protein serine/threonine kinase activity;;root development;;stomatal movement;;protein kinase activity;;pollen tube reception;;negati…	------	------	------	------	COG0515	T	------	------	PF07714.19;; PF00069.27;; PF12819.9;; PF11721.10	PK_Tyr_Ser-Thr;;Pkinase;;Malectin_like;;Malectin	Protein tyrosine and serine/threonine kinase;;Protein kinase domain;;Malectin-like domain;;Malectin domain
HU07G00100	XP_021846459.1	beclin-1-like protein isoform X2 [Spinacia oleracea]	GO:0006995;; GO:0000407;; GO:0006914;; GO:0034272;; GO:0006623;; GO:0034271;; GO:0050832;; GO:0045324;; GO:0009846;; GO:0000045	biological_process;;cellular_component;;biological_process;;cellular_component;;biological_process;;cellular_component;;biological_process;;biological_process;;biological_process;;biological_process	cellular response to nitrogen starvation;;pre-autophagosomal structure;;autophagy;;phosphatidylinositol 3-kinase complex, class III, type II;;protein targeting to vacuole;;phosphatidylinositol 3-kinase complex, class III, type I;;defense response to fungus;;late endosome to vacuole transport;;pollen germination;;autophagosome assembly	K08334	BECN, VPS30, ATG6	map04136	Autophagy - other	ENOG410XQ85	S	------	------	PF04111.14;; PF17675.3	APG6;;APG6_N	Apg6 BARA domain;;Apg6 coiled-coil region
HU07G01276	XP_021762783.1	thaumatin-like protein [Chenopodium quinoa]	GO:0006952;; GO:0016021;; GO:0005576	biological_process;;cellular_component;;cellular_component	defense response;;integral component of membrane;;extracellular region	------	------	------	------	ENOG410YBU8	S	------	------	PF00314.19	Thaumatin	Thaumatin family
HU11G00578	XP_021775059.1	disease resistance protein RGA2-like [Chenopodium quinoa]	GO:0043531	molecular_function	ADP binding	------	------	------	------	COG4886	S	------	------	PF13855.8;; PF12799.9;; PF18052.3	LRR_8;;LRR_4;;Rx_N	Leucine rich repeat;;Leucine Rich repeats (2 copies);;Rx N-terminal domain
HU11G00579	XP_010671382.1	PREDICTED: disease resistance protein RGA2-like [Beta vulgaris subsp. vulgaris]	------	------	------	------	------	------	------	COG4886	S	------	------	PF00931.24;; PF13855.8;; PF12799.9	NB-ARC;;LRR_8;;LRR_4	NB-ARC domain;;Leucine rich repeat;;Leucine Rich repeats (2 copies)
HU11G01483	KAB2629086.1	pathogenesis-related protein 5-like [Pyrus ussuriensis x Pyrus communis]	GO:0006952;; GO:0016021;; GO:0005576	biological_process;;cellular_component;;cellular_component	defense response;;integral component of membrane;;extracellular region	------	------	------	------	ENOG410YE6T	S	------	------	PF00314.19	Thaumatin	Thaumatin family
HU11G01481	XP_021855709.1	uncharacterized protein LOC110795043 [Spinacia oleracea]	GO:0016021;; GO:0005886	cellular_component;;cellular_component	integral component of membrane;;plasma membrane	K06199	crcB, FEX	------	------	ENOG4111HB9	S	------	------	PF02537.17	CRCB	CrcB-like protein, Camphor Resistance (CrcB)
HU10G00569	XP_010681667.1	PREDICTED: AP2/ERF and B3 domain-containing transcription factor RAV1 [Beta vulgaris subsp. vulgaris]	GO:0003700;; GO:0006952;; GO:0005634;; GO:0003677	molecular_function;;biological_process;;cellular_component;;molecular_function	transcription factor activity, sequence-specific DNA binding;;defense response;;nucleus;;DNA binding	K09287	RAV	------	------	ENOG4110AU5	K	------	------	PF02362.23;; PF00847.22	B3;;AP2	B3 DNA binding domain;;AP2 domain
HU06G02696	XP_010673012.1	PREDICTED: protein SMG7 [Beta vulgaris subsp. vulgaris]	GO:0000184;; GO:0042162;; GO:0000932;; GO:0070034;; GO:0090306;; GO:0060548;; GO:0031347;; GO:0005697	biological_process;;molecular_function;;cellular_component;;molecular_function;;biological_process;;biological_process;;biological_process;;cellular_component	nuclear-transcribed mRNA catabolic process, nonsense-mediated decay;;telomeric DNA binding;;cytoplasmic mRNA processing body;;telomerase RNA binding;;spindle assembly involved in meiosis;;negative regulation of cell death;;regulation of defense response;;telomerase holoenzyme complex	K14409	SMG7, EST1C	map03015	mRNA surveillance pathway	ENOG410XR9Z	S	------	------	PF10374.11	EST1	Telomerase activating protein Est1
HU09G01130	XP_021766670.1	non-specific lipid-transfer protein-like [Chenopodium quinoa]	GO:0050832;; GO:0016020;; GO:0031640;; GO:0008289;; GO:0006869	biological_process;;cellular_component;;biological_process;;molecular_function;;biological_process	defense response to fungus;;membrane;;killing of cells of other organism;;lipid binding;;lipid transport	------	------	------	------	ENOG410YWBC	U	------	------	PF00234.24;; PF14368.8	Tryp_alpha_amyl;;LTP_2	Protease inhibitor/seed storage/LTP family;;Probable lipid transfer
HU04G01440	XP_021846775.1	putative disease resistance protein RGA3 isoform X3 [Spinacia oleracea]	------	------	------	------	------	------	------	COG4886	S	------	------	PF00931.24	NB-ARC	NB-ARC domain
HU04G01442	XP_021752454.1	putative disease resistance protein RGA3 isoform X2 [Chenopodium quinoa]	------	------	------	------	------	------	------	------	------	------	------	------	------	------
HU07G00310	XP_021748753.1	uncharacterized protein LOC110714528 isoform X2 [Chenopodium quinoa]	GO:0016021;; GO:0005886	cellular_component;;cellular_component	integral component of membrane;;plasma membrane	K06199	crcB, FEX	------	------	ENOG4111HB9	S	------	------	PF02537.17	CRCB	CrcB-like protein, Camphor Resistance (CrcB)
HU07G00313	XP_021760516.1	fluoride export protein 1-like [Chenopodium quinoa]	GO:0016021;; GO:0005886	cellular_component;;cellular_component	integral component of membrane;;plasma membrane	K06199	crcB, FEX	------	------	ENOG4111HB9	S	------	------	PF02537.17	CRCB	CrcB-like protein, Camphor Resistance (CrcB)
HU08G00350	XP_019106343.1	PREDICTED: MLP-like protein 43 [Beta vulgaris subsp. vulgaris]	GO:0006952	biological_process	defense response	------	------	------	------	ENOG4111C37	S	------	------	PF00407.21	Bet_v_1	Pathogenesis-related protein Bet v 1 family
HU07G02293	XP_021720900.1	uncharacterized protein LOC110688455 [Chenopodium quinoa]	GO:0022857;; GO:0016021;; GO:0055085;; GO:0005886	molecular_function;;cellular_component;;biological_process;;cellular_component	transmembrane transporter activity;;integral component of membrane;;transmembrane transport;;plasma membrane	------	------	------	------	ENOG4111M1Q	S	------	------	PF13515.8;; PF04632.14	FUSC_2;;FUSC	Fusaric acid resistance protein-like;;Fusaric acid resistance protein family
HU04G00768	XP_021744922.1	dehydration-responsive element-binding protein 2E-like [Chenopodium quinoa]	GO:0003700;; GO:0005634;; GO:0006952;; GO:0000976;; GO:0045893;; GO:0003677	molecular_function;;cellular_component;;biological_process;;molecular_function;;biological_process;;molecular_function	transcription factor activity, sequence-specific DNA binding;;nucleus;;defense response;;transcription regulatory region sequence-specific DNA binding;;positive regulation of transcription, DNA-templated;;DNA binding	K09286	EREBP	------	------	ENOG410YKCQ	K	------	------	PF00847.22	AP2	AP2 domain
HU07G00433	XP_021760852.1	single-stranded DNA-bindig protein WHY2, mitochondrial-like [Chenopodium quinoa]	GO:0006952;; GO:0006355;; GO:0003697	biological_process;;biological_process;;molecular_function	defense response;;regulation of transcription, DNA-templated;;single-stranded DNA binding	------	------	------	------	ENOG410XZPW	K	------	------	PF08536.13	Whirly	Whirly transcription factor
HU07G00299	KAG5559715.1	hypothetical protein RHGRI_009284 [Rhododendron griersonianum]	GO:0050832;; GO:0005576	biological_process;;cellular_component	defense response to fungus;;extracellular region	------	------	------	------	------	------	------	------	PF10868.10	Defensin_like	Cysteine-rich antifungal protein 2, defensin-like
HU01G00389	POO03056.1	Serine/threonine-protein kinase [Trema orientale]	GO:0071485;; GO:0006636;; GO:0071244;; GO:0042742;; GO:0009414;; GO:0009651;; GO:0046777;; GO:0009737;; GO:0005634;; GO:0005985;; GO:0004674;; GO:0010359;; GO:0005524;; GO:2000377;; GO:0090333;; GO:1902456;; GO:0010118;; GO:0009789;; GO:0005829;; GO:0019903;; GO:0048366;; GO:0019432;; GO:0042802	biological_process;;biological_process;;biological_process;;biological_process;;biological_process;;biological_process;;biological_process;;biological_process;;cellular_component;;biological_process;;molecular_function;;biological_process;;molecular_function;;biological_process;;biological_process;;biological_process;;biological_process;;biological_process;;cellular_component;;molecular_function;…	cellular response to absence of light;;unsaturated fatty acid biosynthetic process;;cellular response to carbon dioxide;;defense response to bacterium;;response to water deprivation;;response to salt stress;;protein autophosphorylation;;response to abscisic acid;;nucleus;;sucrose metabolic process;;protein serine/threonine kinase activity;;regulation of anion channel activity;;ATP binding;;regula…	K14498	SNRK2	map04016;; map04075	MAPK signaling pathway - plant;;Plant hormone signal transduction	COG0515	T	------	------	PF00069.27;; PF07714.19	Pkinase;;PK_Tyr_Ser-Thr	Protein kinase domain;;Protein tyrosine and serine/threonine kinase
HU10G00300	XP_010683296.1	PREDICTED: LEAF RUST 10 DISEASE-RESISTANCE LOCUS RECEPTOR-LIKE PROTEIN KINASE-like 1.5 [Beta vulgaris subsp. vulgaris]	GO:0006468;; GO:0016021;; GO:0004672;; GO:0004674;; GO:0007166;; GO:0005886;; GO:0005524	biological_process;;cellular_component;;molecular_function;;molecular_function;;biological_process;;cellular_component;;molecular_function	protein phosphorylation;;integral component of membrane;;protein kinase activity;;protein serine/threonine kinase activity;;cell surface receptor signaling pathway;;plasma membrane;;ATP binding	------	------	------	------	COG0515	T	------	------	PF00069.27;; PF07714.19;; PF13947.8;; PF14380.8	Pkinase;;PK_Tyr_Ser-Thr;;GUB_WAK_bind;;WAK_assoc	Protein kinase domain;;Protein tyrosine and serine/threonine kinase;;Wall-associated receptor kinase galacturonan-binding;;Wall-associated receptor kinase C-terminal
HU10G01654	KNA02976.1	hypothetical protein SOVF_213500 [Spinacia oleracea]	GO:0003700;; GO:0006952;; GO:0005634;; GO:0003677	molecular_function;;biological_process;;cellular_component;;molecular_function	transcription factor activity, sequence-specific DNA binding;;defense response;;nucleus;;DNA binding	------	------	------	------	ENOG41123N5	K	------	------	PF00847.22	AP2	AP2 domain
HU10G01651	XP_021765969.1	MACPF domain-containing protein NSL1-like [Chenopodium quinoa]	GO:0006952;; GO:0012501;; GO:0005886;; GO:2000031;; GO:0009626	biological_process;;biological_process;;cellular_component;;biological_process;;biological_process	defense response;;programmed cell death;;plasma membrane;;regulation of salicylic acid mediated signaling pathway;;plant-type hypersensitive response	------	------	------	------	ENOG410ZJIW	S	------	------	PF01823.21	MACPF	MAC/Perforin domain
HU02G03422	XP_021850443.1	protein ENHANCED DISEASE RESISTANCE 2-like [Spinacia oleracea]	------	------	------	------	------	------	------	ENOG410XQC9	S	------	------	PF07059.14	EDR2_C	Protein ENHANCED DISEASE RESISTANCE 2, C-terminal
HU02G02778	XP_010680326.1	PREDICTED: systemin receptor SR160 [Beta vulgaris subsp. vulgaris]	GO:0009755;; GO:0033612;; GO:0016021;; GO:0004672;; GO:0006952;; GO:0004674;; GO:0106311;; GO:0005886;; GO:0005496;; GO:0005524;; GO:0106310	biological_process;;molecular_function;;cellular_component;;molecular_function;;biological_process;;molecular_function;;deleted;;cellular_component;;molecular_function;;molecular_function;;deleted	hormone-mediated signaling pathway;;receptor serine/threonine kinase binding;;integral component of membrane;;protein kinase activity;;defense response;;protein serine/threonine kinase activity;;old GO;;plasma membrane;;steroid binding;;ATP binding;;old GO	K13415	BRI1	map04075	Plant hormone signal transduction	COG4886	S	------	------	PF13855.8;; PF00069.27;; PF07714.19;; PF12799.9;; PF20141.1;; PF00560.35;; PF13306.8;; PF08263.14;; PF13516.8;; PF03109.18	LRR_8;;Pkinase;;PK_Tyr_Ser-Thr;;LRR_4;;Island;;LRR_1;;LRR_5;;LRRNT_2;;LRR_6;;ABC1	Leucine rich repeat;;Protein kinase domain;;Protein tyrosine and serine/threonine kinase;;Leucine Rich repeats (2 copies);;Brassinosteroid receptor island domain;;Leucine Rich Repeat;;BspA type Leucine rich repeat region (6 copies);;Leucine rich repeat N-terminal domain;;Leucine Rich repeat;;ABC1 atypical kinase-like domain
HU01G01200	XP_021759811.1	thaumatin-like protein 1b [Chenopodium quinoa]	GO:0006952;; GO:0005576	biological_process;;cellular_component	defense response;;extracellular region	------	------	------	------	ENOG410YD5Y	S	------	------	PF00314.19	Thaumatin	Thaumatin family
HU09G01416	XP_010254032.1	PREDICTED: probable lactoylglutathione lyase, chloroplastic [Nelumbo nucifera]	GO:0005737;; GO:0046872;; GO:0019243;; GO:0004462	cellular_component;;molecular_function;;biological_process;;molecular_function	cytoplasm;;metal ion binding;;methylglyoxal catabolic process to D-lactate via S-lactoyl-glutathione;;lactoylglutathione lyase activity	K01759	GLO1, gloA	map00620	Pyruvate metabolism	COG0346	E	------	------	PF00903.27;; PF13669.8;; PF18029.3;; PF14506.8	Glyoxalase;;Glyoxalase_4;;Glyoxalase_6;;CppA_N	Glyoxalase/Bleomycin resistance protein/Dioxygenase superfamily;;Glyoxalase/Bleomycin resistance protein/Dioxygenase superfamily;;Glyoxalase-like domain;;CppA N-terminal
HU07G01046	XP_010667663.1	PREDICTED: ethylene-insensitive protein 2 [Beta vulgaris subsp. vulgaris]	GO:0031348;; GO:0042742;; GO:0009651;; GO:0051301;; GO:0015086;; GO:0010087;; GO:0016021;; GO:0009926;; GO:0046873;; GO:0052544;; GO:0048765;; GO:0050832;; GO:0010119;; GO:0009408;; GO:0009789;; GO:0001736;; GO:0106167;; GO:0010150;; GO:0002237;; GO:0005384;; GO:0009873;; GO:0003729	biological_process;;biological_process;;biological_process;;biological_process;;molecular_function;;biological_process;;cellular_component;;biological_process;;molecular_function;;biological_process;;biological_process;;biological_process;;biological_process;;biological_process;;biological_process;;biological_process;;biological_process;;biological_process;;biological_process;;molecular_function;…	negative regulation of defense response;;defense response to bacterium;;response to salt stress;;cell division;;cadmium ion transmembrane transporter activity;;phloem or xylem histogenesis;;integral component of membrane;;auxin polar transport;;metal ion transmembrane transporter activity;;defense response by callose deposition in cell wall;;root hair cell differentiation;;defense response to fun…	K14513	EIN2	map04016;; map04075	MAPK signaling pathway - plant;;Plant hormone signal transduction	COG1914	P	------	------	PF01566.20	Nramp	Natural resistance-associated macrophage protein
HU07G01047	KMT11167.1	hypothetical protein BVRB_5g110970 [Beta vulgaris subsp. vulgaris]	GO:0006952;; GO:0005634	biological_process;;cellular_component	defense response;;nucleus	------	------	------	------	ENOG410Z9YD;; ENOG410YP72	S;;S	------	------	PF05678.16	VQ	VQ motif
HU07G01045	XP_010667663.1	PREDICTED: ethylene-insensitive protein 2 [Beta vulgaris subsp. vulgaris]	GO:0031348;; GO:0042742;; GO:0009651;; GO:0051301;; GO:0015086;; GO:0010087;; GO:0016021;; GO:0009926;; GO:0046873;; GO:0052544;; GO:0048765;; GO:0050832;; GO:0010119;; GO:0009408;; GO:0009789;; GO:0001736;; GO:0106167;; GO:0010150;; GO:0002237;; GO:0005384;; GO:0009873;; GO:0003729	biological_process;;biological_process;;biological_process;;biological_process;;molecular_function;;biological_process;;cellular_component;;biological_process;;molecular_function;;biological_process;;biological_process;;biological_process;;biological_process;;biological_process;;biological_process;;biological_process;;biological_process;;biological_process;;biological_process;;molecular_function;…	negative regulation of defense response;;defense response to bacterium;;response to salt stress;;cell division;;cadmium ion transmembrane transporter activity;;phloem or xylem histogenesis;;integral component of membrane;;auxin polar transport;;metal ion transmembrane transporter activity;;defense response by callose deposition in cell wall;;root hair cell differentiation;;defense response to fun…	K14513	EIN2	map04016;; map04075	MAPK signaling pathway - plant;;Plant hormone signal transduction	COG1914	P	------	------	PF01566.20	Nramp	Natural resistance-associated macrophage protein
HU06G01049	XP_021859597.1	DNA-directed RNA polymerase V subunit 1 [Spinacia oleracea]	GO:0006306;; GO:0016604;; GO:0005730;; GO:0000419;; GO:0030422;; GO:0003677;; GO:0050832;; GO:0006351;; GO:0005666;; GO:0003899;; GO:0046872	biological_process;;cellular_component;;cellular_component;;cellular_component;;biological_process;;molecular_function;;biological_process;;biological_process;;cellular_component;;molecular_function;;molecular_function	DNA methylation;;nuclear body;;nucleolus;;DNA-directed RNA polymerase V complex;;production of siRNA involved in RNA interference;;DNA binding;;defense response to fungus;;transcription, DNA-templated;;DNA-directed RNA polymerase III complex;;DNA-directed RNA polymerase activity;;metal ion binding	K16251	NRPE1	------	------	COG0086	K	------	------	PF00623.22;; PF11523.10;; PF04998.19;; PF04997.14;; PF04983.20	RNA_pol_Rpb1_2;;DUF3223;;RNA_pol_Rpb1_5;;RNA_pol_Rpb1_1;;RNA_pol_Rpb1_3	RNA polymerase Rpb1, domain 2;;Protein of unknown function (DUF3223);;RNA polymerase Rpb1, domain 5;;RNA polymerase Rpb1, domain 1;;RNA polymerase Rpb1, domain 3
HU03G00791	XP_021722510.1	protein TIFY 6B-like [Chenopodium quinoa]	GO:2000022;; GO:0005634;; GO:0009611;; GO:0031347	biological_process;;cellular_component;;biological_process;;biological_process	regulation of jasmonic acid mediated signaling pathway;;nucleus;;response to wounding;;regulation of defense response	K13464	JAZ	map04075	Plant hormone signal transduction	ENOG410XTRE	S	------	------	PF06200.16;; PF09425.12	tify;;Jas_motif	tify domain;;Jas motif
HU05G01126	RVW36533.1	hypothetical protein CK203_072775 [Vitis vinifera]	GO:0016021;; GO:0046872;; GO:0031347	cellular_component;;molecular_function;;biological_process	integral component of membrane;;metal ion binding;;regulation of defense response	------	------	------	------	ENOG410Z0N6	S	------	------	------	------	------
HU03G02233	XP_021773325.1	protein ENHANCED DISEASE RESISTANCE 2-like [Chenopodium quinoa]	GO:0005886;; GO:0008289;; GO:0005783	cellular_component;;molecular_function;;cellular_component	plasma membrane;;lipid binding;;endoplasmic reticulum	------	------	------	------	ENOG410YQJJ	S	------	------	PF07059.14;; PF01852.21;; PF00169.31	EDR2_C;;START;;PH	Protein ENHANCED DISEASE RESISTANCE 2, C-terminal;;START domain;;PH domain
HU02G03197	XP_021752310.1	mediator of RNA polymerase II transcription subunit 25-like isoform X2 [Chenopodium quinoa]	GO:0031349;; GO:0010114;; GO:0009585;; GO:1905499;; GO:0010091;; GO:0009911;; GO:0009867;; GO:0010218;; GO:0050832;; GO:0045944;; GO:0045893;; GO:0005667;; GO:0003677;; GO:0016592	biological_process;;biological_process;;biological_process;;biological_process;;biological_process;;biological_process;;biological_process;;biological_process;;biological_process;;biological_process;;biological_process;;cellular_component;;molecular_function;;cellular_component	positive regulation of defense response;;response to red light;;red, far-red light phototransduction;;trichome papilla formation;;trichome branching;;positive regulation of flower development;;jasmonic acid mediated signaling pathway;;response to far red light;;defense response to fungus;;positive regulation of transcription from RNA polymerase II promoter;;positive regulation of transcription, D…	K15168	MED25	------	------	ENOG410ZJYF	K	------	------	PF11265.10	Med25_VWA	Mediator complex subunit 25 von Willebrand factor type A
HU10G00404	XP_010683093.1	PREDICTED: protein ENHANCED DISEASE RESISTANCE 2-like isoform X2 [Beta vulgaris subsp. vulgaris]	------	------	------	------	------	------	------	ENOG4111ZZY	S	------	------	PF07059.14	EDR2_C	Protein ENHANCED DISEASE RESISTANCE 2, C-terminal
HU04G02181	P84853.2;;-	RecName: Full=Ribosome-inactivating protein PD-L1/PD-L;;AltName: Full=rRNA N-glycosidase PD-L1/PD-L2 [Phytolacca dioica]	GO:0051607;; GO:0005618;; GO:0090729;; GO:0030598;; GO:0006952;; GO:0005576;; GO:0008152;; GO:0017148	biological_process;;cellular_component;;molecular_function;;molecular_function;;biological_process;;cellular_component;;biological_process;;biological_process	defense response to virus;;cell wall;;toxin activity;;rRNA N-glycosylase activity;;defense response;;extracellular region;;metabolic process;;negative regulation of translation	------	------	------	------	------	------	------	------	PF00161.21	RIP	Ribosome inactivating protein
HU04G02180	P84854.2;;-	RecName: Full=Ribosome-inactivating protein PD-L3/PD-L;;AltName: Full=rRNA N-glycosidase PD-L3/PD-L4 [Phytolacca dioica]	GO:0051607;; GO:0005618;; GO:0090729;; GO:0030598;; GO:0006952;; GO:0005576;; GO:0008152;; GO:0017148	biological_process;;cellular_component;;molecular_function;;molecular_function;;biological_process;;cellular_component;;biological_process;;biological_process	defense response to virus;;cell wall;;toxin activity;;rRNA N-glycosylase activity;;defense response;;extracellular region;;metabolic process;;negative regulation of translation	------	------	------	------	------	------	------	------	PF00161.21	RIP	Ribosome inactivating protein
HU04G02183	P84853.2;;-	RecName: Full=Ribosome-inactivating protein PD-L1/PD-L;;AltName: Full=rRNA N-glycosidase PD-L1/PD-L2 [Phytolacca dioica]	GO:0051607;; GO:0005618;; GO:0090729;; GO:0030598;; GO:0006952;; GO:0005576;; GO:0008152;; GO:0017148	biological_process;;cellular_component;;molecular_function;;molecular_function;;biological_process;;cellular_component;;biological_process;;biological_process	defense response to virus;;cell wall;;toxin activity;;rRNA N-glycosylase activity;;defense response;;extracellular region;;metabolic process;;negative regulation of translation	------	------	------	------	------	------	------	------	PF00161.21	RIP	Ribosome inactivating protein
HU04G02182	P84853.2;;-	RecName: Full=Ribosome-inactivating protein PD-L1/PD-L;;AltName: Full=rRNA N-glycosidase PD-L1/PD-L2 [Phytolacca dioica]	GO:0051607;; GO:0090729;; GO:0030598;; GO:0006952;; GO:0008152;; GO:0017148	biological_process;;molecular_function;;molecular_function;;biological_process;;biological_process;;biological_process	defense response to virus;;toxin activity;;rRNA N-glycosylase activity;;defense response;;metabolic process;;negative regulation of translation	------	------	------	------	------	------	------	------	PF00161.21	RIP	Ribosome inactivating protein
HU04G02237	TKS03696.1	hypothetical protein D5086_0000149990 [Populus alba]	GO:0006952;; GO:0043531	biological_process;;molecular_function	defense response;;ADP binding	------	------	------	------	ENOG411071Y	S	------	------	------	------	------
HU08G02326	XP_021281839.1	probable disease resistance protein At4g27220 [Herrania umbratica]	GO:0005524;; GO:0043531	molecular_function;;molecular_function	ATP binding;;ADP binding	------	------	------	------	COG4886	S	------	------	PF13855.8;; PF12799.9	LRR_8;;LRR_4	Leucine rich repeat;;Leucine Rich repeats (2 copies)
HU01G01665	XP_021838133.1	protein HOMOLOG OF MAMMALIAN LYST-INTERACTING PROTEIN 5 [Spinacia oleracea]	GO:0032511;; GO:1900426;; GO:0005771;; GO:0080001;; GO:1903335;; GO:0098542;; GO:0015031;; GO:0010008;; GO:0005634;; GO:0042803	biological_process;;biological_process;;cellular_component;;biological_process;;biological_process;;biological_process;;biological_process;;cellular_component;;cellular_component;;molecular_function	late endosome to vacuole transport via multivesicular body sorting pathway;;positive regulation of defense response to bacterium;;multivesicular body;;mucilage extrusion from seed coat;;regulation of vacuolar transport;;defense response to other organism;;protein transport;;endosome membrane;;nucleus;;protein homodimerization activity	K12199	VTA1, LIP5	map04144	Endocytosis	ENOG4111H3M	U	------	------	PF04652.18;; PF18097.3	Vta1;;Vta1_C	Vta1 like;;Vta1 C-terminal domain
HU02G03010	XP_021744125.1	(S)-coclaurine N-methyltransferase-like [Chenopodium quinoa]	GO:0008168;; GO:0032259;; GO:0008610	molecular_function;;biological_process;;biological_process	methyltransferase activity;;methylation;;lipid biosynthetic process	------	------	------	------	COG2230	M	------	------	PF02353.22;; PF13847.8;; PF08241.14;; PF13489.8;; PF13649.8;; PF08242.14;; PF05175.16;; PF03848.16;; PF02390.19;; PF02527.17;; PF01135.21	CMAS;;Methyltransf_31;;Methyltransf_11;;Methyltransf_23;;Methyltransf_25;;Methyltransf_12;;MTS;;TehB;;Methyltransf_4;;GidB;;PCMT	Mycolic acid cyclopropane synthetase;;Methyltransferase domain;;Methyltransferase domain;;Methyltransferase domain;;Methyltransferase domain;;Methyltransferase domain;;Methyltransferase small domain;;Tellurite resistance protein TehB;;Putative methyltransferase;;rRNA small subunit methyltransferase G;;Protein-L-isoaspartate(D-aspartate) O-methyltransferase (PCMT)
HU06G02057	XP_021716946.1	MLO-like protein 1 [Chenopodium quinoa]	GO:0006952;; GO:0016021;; GO:0009607	biological_process;;cellular_component;;biological_process	defense response;;integral component of membrane;;response to biotic stimulus	K08472	MLO	------	------	ENOG410ZUVB	D	------	------	PF03094.17	Mlo	Mlo family
HU06G02056	XP_021716946.1	MLO-like protein 1 [Chenopodium quinoa]	GO:0006952;; GO:0016021;; GO:0009607;; GO:0005516	biological_process;;cellular_component;;biological_process;;molecular_function	defense response;;integral component of membrane;;response to biotic stimulus;;calmodulin binding	K08472	MLO	------	------	ENOG410ZUVB	D	------	------	PF03094.17	Mlo	Mlo family
HU04G01395	P34967.2;;-;;-	RecName: Full=Protein synthesis inhibitor PD-S;;AltName: Full=Ribosome-inactivating protein PD-S;;AltName: Full=rRNA N-glycosidase [Phytolacca dioica]	GO:0051607;; GO:0005618;; GO:0090729;; GO:0030598;; GO:0006952;; GO:0005576;; GO:0008152;; GO:0017148	biological_process;;cellular_component;;molecular_function;;molecular_function;;biological_process;;cellular_component;;biological_process;;biological_process	defense response to virus;;cell wall;;toxin activity;;rRNA N-glycosylase activity;;defense response;;extracellular region;;metabolic process;;negative regulation of translation	------	------	------	------	------	------	------	------	PF00161.21	RIP	Ribosome inactivating protein
HU04G01394	AAF66234.1	antiviral ribosome inactivating protein [Chenopodium album]	GO:0006952;; GO:0017148;; GO:0090729;; GO:0030598	biological_process;;biological_process;;molecular_function;;molecular_function	defense response;;negative regulation of translation;;toxin activity;;rRNA N-glycosylase activity	------	------	------	------	------	------	------	------	------	------	------
HU04G01393	KNA14923.1	hypothetical protein SOVF_102790 [Spinacia oleracea]	GO:0006952	biological_process	defense response	------	------	------	------	ENOG4111C37	S	------	------	PF00407.21	Bet_v_1	Pathogenesis-related protein Bet v 1 family
HU04G01392	KNA14923.1	hypothetical protein SOVF_102790 [Spinacia oleracea]	GO:0006952	biological_process	defense response	------	------	------	------	------	------	------	------	PF00407.21	Bet_v_1	Pathogenesis-related protein Bet v 1 family
HU06G00695	XP_010692711.1	PREDICTED: protein PLANT CADMIUM RESISTANCE 2 [Beta vulgaris subsp. vulgaris]	GO:0016021	cellular_component	integral component of membrane	------	------	------	------	------	------	------	------	------	------	------
HU06G00694	XP_021847093.1	protein PLANT CADMIUM RESISTANCE 2-like [Spinacia oleracea]	GO:0016021	cellular_component	integral component of membrane	------	------	------	------	ENOG410XUTP	S	------	------	PF04749.19	PLAC8	PLAC8 family
HU02G00022	KAF5942504.1	hypothetical protein HYC85_020146 [Camellia sinensis]	GO:0009535;; GO:0009941;; GO:0010319;; GO:0046933;; GO:0010287;; GO:0016020;; GO:0015986;; GO:0042742;; GO:0045261;; GO:0009409;; GO:0009773;; GO:0009772;; GO:0003729	cellular_component;;cellular_component;;cellular_component;;molecular_function;;cellular_component;;cellular_component;;biological_process;;biological_process;;cellular_component;;biological_process;;biological_process;;biological_process;;molecular_function	chloroplast thylakoid membrane;;chloroplast envelope;;stromule;;proton-transporting ATP synthase activity, rotational mechanism;;plastoglobule;;membrane;;ATP synthesis coupled proton transport;;defense response to bacterium;;proton-transporting ATP synthase complex, catalytic core F(1);;response to cold;;photosynthetic electron transport in photosystem I;;photosynthetic electron transport in phot…	K02113	ATPF1D, atpH	map00195;; map00190	Photosynthesis;;Oxidative phosphorylation	COG0712	C	------	------	PF00213.20	OSCP	ATP synthase delta (OSCP) subunit
HU09G01788	XP_021770361.1	probable L-type lectin-domain containing receptor kinase S.5 [Chenopodium quinoa]	GO:0016021;; GO:0004672;; GO:0030246;; GO:0004675;; GO:0002229;; GO:0005886;; GO:0005524;; GO:0042742	cellular_component;;molecular_function;;molecular_function;;molecular_function;;biological_process;;cellular_component;;molecular_function;;biological_process	integral component of membrane;;protein kinase activity;;carbohydrate binding;;transmembrane receptor protein serine/threonine kinase activity;;defense response to oomycetes;;plasma membrane;;ATP binding;;defense response to bacterium	------	------	------	------	COG0515	T	------	------	PF00139.21;; PF00069.27;; PF07714.19;; PF14531.8;; PF18483.3	Lectin_legB;;Pkinase;;PK_Tyr_Ser-Thr;;Kinase-like;;Bact_lectin	Legume lectin domain;;Protein kinase domain;;Protein tyrosine and serine/threonine kinase;;Kinase-like;;Bacterial lectin
HU10G01179	XP_010673338.1	PREDICTED: putative disease resistance protein RGA3 [Beta vulgaris subsp. vulgaris]	GO:0043531	molecular_function	ADP binding	------	------	------	------	------	------	------	------	PF12799.9;; PF13855.8	LRR_4;;LRR_8	Leucine Rich repeats (2 copies);;Leucine rich repeat
HU10G00026	XP_021745639.1	serine/threonine-protein kinase PBS1-like [Chenopodium quinoa]	GO:0045087;; GO:0002221;; GO:0004674;; GO:0042742;; GO:0005886;; GO:0046777;; GO:0005524	biological_process;;biological_process;;molecular_function;;biological_process;;cellular_component;;biological_process;;molecular_function	innate immune response;;pattern recognition receptor signaling pathway;;protein serine/threonine kinase activity;;defense response to bacterium;;plasma membrane;;protein autophosphorylation;;ATP binding	K13430	PBS1	map04626	Plant-pathogen interaction	COG0515	T	------	------	PF07714.19;; PF00069.27	PK_Tyr_Ser-Thr;;Pkinase	Protein tyrosine and serine/threonine kinase;;Protein kinase domain
HU06G00880	XP_010667967.1	PREDICTED: floral homeotic protein APETALA 2 [Beta vulgaris subsp. vulgaris]	GO:0003700;; GO:0006952;; GO:0005634;; GO:0009873;; GO:0003677	molecular_function;;biological_process;;cellular_component;;biological_process;;molecular_function	transcription factor activity, sequence-specific DNA binding;;defense response;;nucleus;;ethylene-activated signaling pathway;;DNA binding	K09284	AP2	------	------	ENOG410YBZ8;; ENOG410YD13	K;;K	------	------	PF00847.22;; PF16619.7	AP2;;SUIM_assoc	AP2 domain;;Unstructured region C-term to UIM in Ataxin3
HU06G00882	XP_021856241.1	ethylene-responsive transcription factor ERF010-like [Spinacia oleracea]	GO:0003700;; GO:0006952;; GO:0005634;; GO:0003677	molecular_function;;biological_process;;cellular_component;;molecular_function	transcription factor activity, sequence-specific DNA binding;;defense response;;nucleus;;DNA binding	K09286	EREBP	------	------	ENOG41116MV;; ENOG410YR77	K;;K	------	------	PF00847.22	AP2	AP2 domain
HU06G00883	XP_021714355.1	plant UBX domain-containing protein 2-like [Chenopodium quinoa]	GO:0005737;; GO:0006281;; GO:0050832;; GO:0003677;; GO:0070530;; GO:0046872	cellular_component;;biological_process;;biological_process;;molecular_function;;molecular_function;;molecular_function	cytoplasm;;DNA repair;;defense response to fungus;;DNA binding;;K63-linked polyubiquitin binding;;metal ion binding	K14011	UBXN6, UBXD1	map04141	Protein processing in endoplasmic reticulum	ENOG410XQQK	S	------	------	PF09409.12;; PF00789.22	PUB;;UBX	PUB domain;;UBX domain
HU08G01062	XP_021773223.1	AT-hook motif nuclear-localized protein 19-like [Chenopodium quinoa]	GO:1900425;; GO:0003700;; GO:0005634;; GO:0045824;; GO:0042742;; GO:0003680;; GO:2000028;; GO:0043621	biological_process;;molecular_function;;cellular_component;;biological_process;;biological_process;;molecular_function;;biological_process;;molecular_function	negative regulation of defense response to bacterium;;transcription factor activity, sequence-specific DNA binding;;nucleus;;negative regulation of innate immune response;;defense response to bacterium;;AT DNA binding;;regulation of photoperiodism, flowering;;protein self-association	------	------	------	------	------	------	------	------	PF03479.17	PCC	Plants and Prokaryotes Conserved (PCC) domain
HU04G01219	AAC14179.1	major latex protein homolog [Mesembryanthemum crystallinum]	GO:0006952	biological_process	defense response	------	------	------	------	ENOG41114YV;; ENOG4111C37	S;;S	------	------	PF00407.21	Bet_v_1	Pathogenesis-related protein Bet v 1 family
HU04G01216	KMT11167.1	hypothetical protein BVRB_5g110970 [Beta vulgaris subsp. vulgaris]	GO:0006952;; GO:0005634;; GO:0080092	biological_process;;cellular_component;;biological_process	defense response;;nucleus;;regulation of pollen tube growth	------	------	------	------	ENOG410Z9YD	S	------	------	PF05678.16	VQ	VQ motif
HU06G02621	XP_021774977.1	putative disease resistance protein At3g14460 [Chenopodium quinoa]	GO:0043531	molecular_function	ADP binding	------	------	------	------	COG4886	S	------	------	PF00931.24	NB-ARC	NB-ARC domain
HU06G01672	ASM90212.1	multidrug resistance 6 [Sesuvium portulacastrum]	GO:0042626;; GO:0016021;; GO:0005524;; GO:0055085	molecular_function;;cellular_component;;molecular_function;;biological_process	ATPase activity, coupled to transmembrane movement of substances;;integral component of membrane;;ATP binding;;transmembrane transport	K05658	ABCB1, CD243	map02010	ABC transporters	COG1132	V	------	------	PF00664.25;; PF00005.29;; PF02463.21;; PF13191.8;; PF13555.8;; PF13175.8;; PF13304.8;; PF06414.14;; PF13401.8	ABC_membrane;;ABC_tran;;SMC_N;;AAA_16;;AAA_29;;AAA_15;;AAA_21;;Zeta_toxin;;AAA_22	ABC transporter transmembrane region;;ABC transporter;;RecF/RecN/SMC N terminal domain;;AAA ATPase domain;;P-loop containing region of AAA domain;;AAA ATPase domain;;AAA domain, putative AbiEii toxin, Type IV TA system;;Zeta toxin;;AAA domain
HU05G01604	PQQ06621.1	L-type lectin-domain containing receptor kinase S.4 [Prunus yedoensis var. nudiflora]	GO:0016021;; GO:0004672;; GO:0030246;; GO:0004675;; GO:0004674;; GO:0042742;; GO:0005886;; GO:0005524;; GO:0002229	cellular_component;;molecular_function;;molecular_function;;molecular_function;;molecular_function;;biological_process;;cellular_component;;molecular_function;;biological_process	integral component of membrane;;protein kinase activity;;carbohydrate binding;;transmembrane receptor protein serine/threonine kinase activity;;protein serine/threonine kinase activity;;defense response to bacterium;;plasma membrane;;ATP binding;;defense response to oomycetes	------	------	------	------	COG0515	T	------	------	PF07714.19;; PF00069.27	PK_Tyr_Ser-Thr;;Pkinase	Protein tyrosine and serine/threonine kinase;;Protein kinase domain
HU11G00562	XP_021843061.1	putative disease resistance protein RGA1 [Spinacia oleracea]	------	------	------	------	------	------	------	------	------	------	------	------	------	------
HU11G00561	XP_010671382.1	PREDICTED: disease resistance protein RGA2-like [Beta vulgaris subsp. vulgaris]	GO:0006952;; GO:0043531	biological_process;;molecular_function	defense response;;ADP binding	------	------	------	------	COG4886	S	------	------	PF13855.8;; PF12799.9	LRR_8;;LRR_4	Leucine rich repeat;;Leucine Rich repeats (2 copies)
HU11G00560	XP_010671382.1	PREDICTED: disease resistance protein RGA2-like [Beta vulgaris subsp. vulgaris]	------	------	------	------	------	------	------	COG4886	S	------	------	PF00931.24;; PF13855.8;; PF12799.9;; PF13191.8	NB-ARC;;LRR_8;;LRR_4;;AAA_16	NB-ARC domain;;Leucine rich repeat;;Leucine Rich repeats (2 copies);;AAA ATPase domain
HU03G01955	GAV70420.1	Glucan_synthase domain-containing protein/FKS1_dom1 domain-containing protein [Cephalotus follicularis]	GO:0006075;; GO:0009965;; GO:0052544;; GO:0000003;; GO:0009555;; GO:0010150;; GO:0050832;; GO:0016021;; GO:0000148;; GO:0002758;; GO:0003843;; GO:0071555;; GO:0008360;; GO:0046527;; GO:0005794;; GO:0005886;; GO:0009863;; GO:0009506;; GO:0042742	biological_process;;biological_process;;biological_process;;biological_process;;biological_process;;biological_process;;biological_process;;cellular_component;;cellular_component;;biological_process;;molecular_function;;biological_process;;biological_process;;molecular_function;;cellular_component;;cellular_component;;biological_process;;cellular_component;;biological_process	(1->3)-beta-D-glucan biosynthetic process;;leaf morphogenesis;;defense response by callose deposition in cell wall;;reproduction;;pollen development;;leaf senescence;;defense response to fungus;;integral component of membrane;;1,3-beta-D-glucan synthase complex;;innate immune response-activating signal transduction;;1,3-beta-D-glucan synthase activity;;cell wall organization;;regulation of cell s…	K11000	CALS	------	------	ENOG410XQ8V	S	------	------	PF02364.17;; PF14288.8	Glucan_synthase;;FKS1_dom1	1,3-beta-glucan synthase component;;1,3-beta-glucan synthase subunit FKS1, domain-1
HU03G01956	GAV70420.1	Glucan_synthase domain-containing protein/FKS1_dom1 domain-containing protein [Cephalotus follicularis]	GO:0006075;; GO:0009965;; GO:0052544;; GO:0000003;; GO:0009555;; GO:0010150;; GO:0050832;; GO:0016021;; GO:0000148;; GO:0002758;; GO:0003843;; GO:0071555;; GO:0008360;; GO:0046527;; GO:0005794;; GO:0005886;; GO:0009863;; GO:0009506;; GO:0042742	biological_process;;biological_process;;biological_process;;biological_process;;biological_process;;biological_process;;biological_process;;cellular_component;;cellular_component;;biological_process;;molecular_function;;biological_process;;biological_process;;molecular_function;;cellular_component;;cellular_component;;biological_process;;cellular_component;;biological_process	(1->3)-beta-D-glucan biosynthetic process;;leaf morphogenesis;;defense response by callose deposition in cell wall;;reproduction;;pollen development;;leaf senescence;;defense response to fungus;;integral component of membrane;;1,3-beta-D-glucan synthase complex;;innate immune response-activating signal transduction;;1,3-beta-D-glucan synthase activity;;cell wall organization;;regulation of cell s…	K11000	CALS	------	------	ENOG410XQ8V	S	------	------	PF02364.17;; PF14288.8	Glucan_synthase;;FKS1_dom1	1,3-beta-glucan synthase component;;1,3-beta-glucan synthase subunit FKS1, domain-1
HU04G00335	TKS03696.1	hypothetical protein D5086_0000149990 [Populus alba]	GO:0006952;; GO:0043531	biological_process;;molecular_function	defense response;;ADP binding	------	------	------	------	ENOG411071Y	S	------	------	------	------	------
HU05G01043	XP_019104212.1	PREDICTED: putative disease resistance RPP13-like protein 1 [Beta vulgaris subsp. vulgaris]	GO:0006952;; GO:0016887;; GO:0005524;; GO:0043531	biological_process;;molecular_function;;molecular_function;;molecular_function	defense response;;ATPase activity;;ATP binding;;ADP binding	------	------	------	------	COG4886;; ENOG41103BD	S;;S	------	------	------	------	------
HU09G00362	XP_021837932.1	probable disease resistance protein At4g27220 [Spinacia oleracea]	GO:0043531;; GO:0009507	molecular_function;;cellular_component	ADP binding;;chloroplast	K13459	RPS2	map04626	Plant-pathogen interaction	COG4886	S	------	------	PF00931.24;; PF12799.9;; PF13855.8;; PF13191.8;; PF07693.16	NB-ARC;;LRR_4;;LRR_8;;AAA_16;;KAP_NTPase	NB-ARC domain;;Leucine Rich repeats (2 copies);;Leucine rich repeat;;AAA ATPase domain;;KAP family P-loop domain
HU02G00226	XP_021727399.1	MLP-like protein 423 [Chenopodium quinoa]	GO:0006952;; GO:0038023;; GO:0009738;; GO:0004864;; GO:0010427	biological_process;;molecular_function;;biological_process;;molecular_function;;molecular_function	defense response;;signaling receptor activity;;abscisic acid-activated signaling pathway;;protein phosphatase inhibitor activity;;abscisic acid binding	------	------	------	------	ENOG410YSJN	S	------	------	PF00407.21;; PF10604.11	Bet_v_1;;Polyketide_cyc2	Pathogenesis-related protein Bet v 1 family;;Polyketide cyclase / dehydrase and lipid transport
HU02G02486	XP_019106343.1	PREDICTED: MLP-like protein 43 [Beta vulgaris subsp. vulgaris]	GO:0006952	biological_process	defense response	------	------	------	------	------	------	------	------	PF00407.21	Bet_v_1	Pathogenesis-related protein Bet v 1 family
HU02G02487	XP_019106343.1	PREDICTED: MLP-like protein 43 [Beta vulgaris subsp. vulgaris]	GO:0006952	biological_process	defense response	------	------	------	------	ENOG4111C37	S	------	------	PF00407.21	Bet_v_1	Pathogenesis-related protein Bet v 1 family
HU02G01664	XP_021864157.1	uncharacterized protein LOC110803012 [Spinacia oleracea]	GO:0006952;; GO:0017148;; GO:0090729;; GO:0030598	biological_process;;biological_process;;molecular_function;;molecular_function	defense response;;negative regulation of translation;;toxin activity;;rRNA N-glycosylase activity	------	------	------	------	ENOG410YIXH	S	------	------	------	------	------
HU08G01785	XP_039004427.1	protein TIFY 5B-like isoform X1 [Hibiscus syriacus]	GO:2000022;; GO:0005634;; GO:0009611;; GO:0031347	biological_process;;cellular_component;;biological_process;;biological_process	regulation of jasmonic acid mediated signaling pathway;;nucleus;;response to wounding;;regulation of defense response	------	------	------	------	------	------	------	------	PF06200.16	tify	tify domain
HU08G01250	KNA25110.1	hypothetical protein SOVF_009190 [Spinacia oleracea]	GO:0016021	cellular_component	integral component of membrane	------	------	------	------	ENOG4111Y30	S	------	------	PF08627.12	CRT-like	CRT-like, chloroquine-resistance transporter-like
HU10G01170	XP_010673339.1	PREDICTED: disease resistance protein RGA2-like [Beta vulgaris subsp. vulgaris]	GO:0005634;; GO:0003677	cellular_component;;molecular_function	nucleus;;DNA binding	------	------	------	------	------	------	------	------	PF13855.8	LRR_8	Leucine rich repeat
HU05G01948	XP_021714395.1	metal transporter Nramp3-like [Chenopodium quinoa]	GO:0015086;; GO:2000379;; GO:0016021;; GO:0005774;; GO:0055072;; GO:0042742;; GO:0005384;; GO:0046873	molecular_function;;biological_process;;cellular_component;;cellular_component;;biological_process;;biological_process;;molecular_function;;molecular_function	cadmium ion transmembrane transporter activity;;positive regulation of reactive oxygen species metabolic process;;integral component of membrane;;vacuolar membrane;;iron ion homeostasis;;defense response to bacterium;;manganese ion transmembrane transporter activity;;metal ion transmembrane transporter activity	K21398	SLC11A2, DMT1, NRAMP2	------	------	COG1914	P	------	------	PF01566.20	Nramp	Natural resistance-associated macrophage protein
HU05G00229	XP_021765678.1	putative disease resistance protein RGA3 [Chenopodium quinoa]	GO:0006952;; GO:0009536;; GO:0043531	biological_process;;cellular_component;;molecular_function	defense response;;plastid;;ADP binding	------	------	------	------	------	------	------	------	PF13855.8;; PF12799.9	LRR_8;;LRR_4	Leucine rich repeat;;Leucine Rich repeats (2 copies)
HU01G02064	XP_021857966.1	pre-mRNA-splicing factor SPF27 homolog [Spinacia oleracea]	GO:0005730;; GO:0071013;; GO:0002758;; GO:0050832;; GO:0042742;; GO:0000974;; GO:0005634;; GO:0008380;; GO:0006397	cellular_component;;cellular_component;;biological_process;;biological_process;;biological_process;;cellular_component;;cellular_component;;biological_process;;biological_process	nucleolus;;catalytic step 2 spliceosome;;innate immune response-activating signal transduction;;defense response to fungus;;defense response to bacterium;;Prp19 complex;;nucleus;;RNA splicing;;mRNA processing	K12861	BCAS2	map03040	Spliceosome	ENOG41101IB	A	------	------	PF05700.13	BCAS2	Breast carcinoma amplified sequence 2 (BCAS2)
HU04G00286	XP_021838632.1	ethylene-responsive transcription factor CRF2-like [Spinacia oleracea]	GO:0003700;; GO:0006952;; GO:0005634;; GO:0009873;; GO:0003677	molecular_function;;biological_process;;cellular_component;;biological_process;;molecular_function	transcription factor activity, sequence-specific DNA binding;;defense response;;nucleus;;ethylene-activated signaling pathway;;DNA binding	------	------	------	------	------	------	------	------	PF00847.22	AP2	AP2 domain
HU04G01485	XP_010695219.1	PREDICTED: exocyst complex component EXO70A1 [Beta vulgaris subsp. vulgaris]	GO:0052542;; GO:0070062;; GO:0000145;; GO:0005829;; GO:0006887;; GO:1903553;; GO:1903533;; GO:0006955;; GO:0015031;; GO:0005886	biological_process;;cellular_component;;cellular_component;;cellular_component;;biological_process;;biological_process;;biological_process;;biological_process;;biological_process;;cellular_component	defense response by callose deposition;;extracellular exosome;;exocyst;;cytosol;;exocytosis;;positive regulation of extracellular exosome assembly;;regulation of protein targeting;;immune response;;protein transport;;plasma membrane	K07195	EXOC7, EXO70	------	------	ENOG410YIGI	S	------	------	PF03081.17	Exo70	Exo70 exocyst complex subunit
HU06G00180	XP_010680487.1	PREDICTED: protein DOWNY MILDEW RESISTANCE 6 [Beta vulgaris subsp. vulgaris]	GO:0046872;; GO:0016491	molecular_function;;molecular_function	metal ion binding;;oxidoreductase activity	------	------	------	------	COG3491	S	------	------	PF14226.8;; PF03171.22	DIOX_N;;2OG-FeII_Oxy	non-haem dioxygenase in morphine synthesis N-terminal;;2OG-Fe(II) oxygenase superfamily
HU05G01688	XP_010684872.1	PREDICTED: probable inactive receptor kinase At1g27190 [Beta vulgaris subsp. vulgaris]	GO:1900425;; GO:0016021;; GO:0005886;; GO:1900150;; GO:0004672;; GO:0005524;; GO:0009507	biological_process;;cellular_component;;cellular_component;;biological_process;;molecular_function;;molecular_function;;cellular_component	negative regulation of defense response to bacterium;;integral component of membrane;;plasma membrane;;regulation of defense response to fungus;;protein kinase activity;;ATP binding;;chloroplast	------	------	------	------	COG0515	T	------	------	PF07714.19;; PF00069.27	PK_Tyr_Ser-Thr;;Pkinase	Protein tyrosine and serine/threonine kinase;;Protein kinase domain
HU09G00959	XP_021747099.1	disease resistance protein RPS2-like [Chenopodium quinoa]	GO:0016045;; GO:0009626;; GO:0042742;; GO:0043531;; GO:0005886;; GO:0005524	biological_process;;biological_process;;biological_process;;molecular_function;;cellular_component;;molecular_function	detection of bacterium;;plant-type hypersensitive response;;defense response to bacterium;;ADP binding;;plasma membrane;;ATP binding	K13459	RPS2	map04626	Plant-pathogen interaction	COG4886	S	------	------	PF00931.24	NB-ARC	NB-ARC domain
HU09G00958	XP_021715072.1	disease resistance protein RPS2-like [Chenopodium quinoa]	GO:0043531	molecular_function	ADP binding	K13459	RPS2	map04626	Plant-pathogen interaction	COG4886	S	------	------	PF13855.8;; PF12799.9;; PF14580.8	LRR_8;;LRR_4;;LRR_9	Leucine rich repeat;;Leucine Rich repeats (2 copies);;Leucine-rich repeat
HU03G01070	XP_016673635.2	pathogenesis-related protein PR-4A-like [Gossypium hirsutum]	GO:0050832;; GO:0004540;; GO:0042742	biological_process;;molecular_function;;biological_process	defense response to fungus;;ribonuclease activity;;defense response to bacterium	------	------	------	------	COG3979	G	------	------	PF00967.19	Barwin	Barwin family
HU09G01313	XP_010667511.1	PREDICTED: probable WRKY transcription factor 40 [Beta vulgaris subsp. vulgaris]	GO:0043565;; GO:0009751;; GO:0010200;; GO:0003700;; GO:0005634;; GO:0009611;; GO:0050832;; GO:0000976;; GO:0042742;; GO:0045892;; GO:0002237;; GO:0031347	molecular_function;;biological_process;;biological_process;;molecular_function;;cellular_component;;biological_process;;biological_process;;molecular_function;;biological_process;;biological_process;;biological_process;;biological_process	sequence-specific DNA binding;;response to salicylic acid;;response to chitin;;transcription factor activity, sequence-specific DNA binding;;nucleus;;response to wounding;;defense response to fungus;;transcription regulatory region sequence-specific DNA binding;;defense response to bacterium;;negative regulation of transcription, DNA-templated;;response to molecule of bacterial origin;;regulation…	------	------	------	------	ENOG4111AT9	K	------	------	PF03106.17	WRKY	WRKY DNA -binding domain
HU03G02754	XP_010693876.1	PREDICTED: uncharacterized protein LOC104906773 [Beta vulgaris subsp. vulgaris]	GO:0009738;; GO:0047443;; GO:0051252;; GO:0008948;; GO:0006952;; GO:0004864;; GO:0008428;; GO:0038023;; GO:0046872;; GO:0010427	biological_process;;molecular_function;;biological_process;;molecular_function;;biological_process;;molecular_function;;molecular_function;;molecular_function;;molecular_function;;molecular_function	abscisic acid-activated signaling pathway;;4-hydroxy-4-methyl-2-oxoglutarate aldolase activity;;regulation of RNA metabolic process;;oxaloacetate decarboxylase activity;;defense response;;protein phosphatase inhibitor activity;;ribonuclease inhibitor activity;;signaling receptor activity;;metal ion binding;;abscisic acid binding	------	------	------	------	COG0684	H	------	------	PF03737.17	RraA-like	Aldolase/RraA
HU02G02783	XP_010680326.1	PREDICTED: systemin receptor SR160 [Beta vulgaris subsp. vulgaris]	GO:0009755;; GO:0033612;; GO:0016021;; GO:0004672;; GO:0006952;; GO:0004674;; GO:0106311;; GO:0005886;; GO:0005496;; GO:0005524;; GO:0106310	biological_process;;molecular_function;;cellular_component;;molecular_function;;biological_process;;molecular_function;;deleted;;cellular_component;;molecular_function;;molecular_function;;deleted	hormone-mediated signaling pathway;;receptor serine/threonine kinase binding;;integral component of membrane;;protein kinase activity;;defense response;;protein serine/threonine kinase activity;;old GO;;plasma membrane;;steroid binding;;ATP binding;;old GO	K13415	BRI1	map04075	Plant hormone signal transduction	COG4886	S	------	------	PF13855.8;; PF00069.27;; PF07714.19;; PF12799.9;; PF20141.1;; PF00560.35;; PF13306.8;; PF08263.14;; PF13516.8;; PF03109.18	LRR_8;;Pkinase;;PK_Tyr_Ser-Thr;;LRR_4;;Island;;LRR_1;;LRR_5;;LRRNT_2;;LRR_6;;ABC1	Leucine rich repeat;;Protein kinase domain;;Protein tyrosine and serine/threonine kinase;;Leucine Rich repeats (2 copies);;Brassinosteroid receptor island domain;;Leucine Rich Repeat;;BspA type Leucine rich repeat region (6 copies);;Leucine rich repeat N-terminal domain;;Leucine Rich repeat;;ABC1 atypical kinase-like domain
HU08G00349	XP_010684109.1	PREDICTED: MLP-like protein 43 [Beta vulgaris subsp. vulgaris]	GO:0006952	biological_process	defense response	------	------	------	------	------	------	------	------	PF00407.21	Bet_v_1	Pathogenesis-related protein Bet v 1 family
HU11G01637	XP_021767300.1	aluminum-activated malate transporter 10-like [Chenopodium quinoa]	GO:0016021;; GO:0015743;; GO:0009705	cellular_component;;biological_process;;cellular_component	integral component of membrane;;malate transport;;plant-type vacuole membrane	------	------	------	------	ENOG410XR8V	S	------	------	PF11744.10;; PF13515.8;; PF04632.14	ALMT;;FUSC_2;;FUSC	Aluminium activated malate transporter;;Fusaric acid resistance protein-like;;Fusaric acid resistance protein family
HU04G01647	XP_010671348.1	PREDICTED: pathogenesis-related protein 5 [Beta vulgaris subsp. vulgaris]	GO:0006952;; GO:0005576	biological_process;;cellular_component	defense response;;extracellular region	------	------	------	------	ENOG4111KEV	S	------	------	PF00314.19	Thaumatin	Thaumatin family
HU02G01997	KAF9622013.1	hypothetical protein IFM89_029233 [Coptis chinensis]	GO:0005506;; GO:0016705;; GO:0098542;; GO:0004497;; GO:0020037	molecular_function;;molecular_function;;biological_process;;molecular_function;;molecular_function	iron ion binding;;oxidoreductase activity, acting on paired donors, with incorporation or reduction of molecular oxygen;;defense response to other organism;;monooxygenase activity;;heme binding	------	------	------	------	COG2124	Q	------	------	PF00067.24	p450	Cytochrome P450
HU06G01913	XP_021752390.1	protein GFS12-like isoform X2 [Chenopodium quinoa]	GO:0042742;; GO:0006623	biological_process;;biological_process	defense response to bacterium;;protein targeting to vacuole	K17601	WDR81	------	------	ENOG410XNQC	S	------	------	PF02138.20;; PF00069.27;; PF00400.34;; PF12894.9;; PF07714.19	Beach;;Pkinase;;WD40;;ANAPC4_WD40;;PK_Tyr_Ser-Thr	Beige/BEACH domain;;Protein kinase domain;;WD domain, G-beta repeat;;Anaphase-promoting complex subunit 4 WD40 domain;;Protein tyrosine and serine/threonine kinase
HU06G00664	XP_010684872.1	PREDICTED: probable inactive receptor kinase At1g27190 [Beta vulgaris subsp. vulgaris]	GO:1900425;; GO:0016021;; GO:0005886;; GO:1900150;; GO:0004672;; GO:0005524;; GO:0009507	biological_process;;cellular_component;;cellular_component;;biological_process;;molecular_function;;molecular_function;;cellular_component	negative regulation of defense response to bacterium;;integral component of membrane;;plasma membrane;;regulation of defense response to fungus;;protein kinase activity;;ATP binding;;chloroplast	------	------	------	------	COG0515	T	------	------	PF07714.19;; PF00069.27;; PF13855.8;; PF08263.14;; PF12799.9	PK_Tyr_Ser-Thr;;Pkinase;;LRR_8;;LRRNT_2;;LRR_4	Protein tyrosine and serine/threonine kinase;;Protein kinase domain;;Leucine rich repeat;;Leucine rich repeat N-terminal domain;;Leucine Rich repeats (2 copies)
HU02G01322	XP_021858826.1	cytochrome P450 81D1-like [Spinacia oleracea]	GO:0004497;; GO:0020037;; GO:0016021;; GO:0016705;; GO:0098542;; GO:0005506	molecular_function;;molecular_function;;cellular_component;;molecular_function;;biological_process;;molecular_function	monooxygenase activity;;heme binding;;integral component of membrane;;oxidoreductase activity, acting on paired donors, with incorporation or reduction of molecular oxygen;;defense response to other organism;;iron ion binding	------	------	------	------	COG2124	Q	------	------	PF00067.24	p450	Cytochrome P450
HU09G01426	XP_021739206.1	MLP-like protein 28 [Chenopodium quinoa]	GO:0006952	biological_process	defense response	------	------	------	------	ENOG41114YV	S	------	------	PF00407.21	Bet_v_1	Pathogenesis-related protein Bet v 1 family
HU09G01427	XP_010681182.1	PREDICTED: MLP-like protein 28 [Beta vulgaris subsp. vulgaris]	GO:0006952	biological_process	defense response	------	------	------	------	ENOG41114YV	S	------	------	PF00407.21	Bet_v_1	Pathogenesis-related protein Bet v 1 family
HU09G01425	XP_021739206.1	MLP-like protein 28 [Chenopodium quinoa]	GO:0006952	biological_process	defense response	------	------	------	------	ENOG41114YV	S	------	------	PF00407.21	Bet_v_1	Pathogenesis-related protein Bet v 1 family
HU06G00857	XP_021837392.1	red chlorophyll catabolite reductase, chloroplastic [Spinacia oleracea]	GO:0015996;; GO:0009941;; GO:0010363;; GO:0009570;; GO:0005829;; GO:0005739;; GO:0098542;; GO:0051743	biological_process;;cellular_component;;biological_process;;cellular_component;;cellular_component;;cellular_component;;biological_process;;molecular_function	chlorophyll catabolic process;;chloroplast envelope;;regulation of plant-type hypersensitive response;;chloroplast stroma;;cytosol;;mitochondrion;;defense response to other organism;;red chlorophyll catabolite reductase activity	K13545	RCCR, ACD2	map00860	Porphyrin and chlorophyll metabolism	ENOG4111JQP	O	------	------	PF06405.13;; PF05996.14	RCC_reductase;;Fe_bilin_red	Red chlorophyll catabolite reductase (RCC reductase);;Ferredoxin-dependent bilin reductase
HU06G00858	XP_021837392.1	red chlorophyll catabolite reductase, chloroplastic [Spinacia oleracea]	GO:0015996;; GO:0009941;; GO:0010363;; GO:0009570;; GO:0005829;; GO:0005739;; GO:0098542;; GO:0051743	biological_process;;cellular_component;;biological_process;;cellular_component;;cellular_component;;cellular_component;;biological_process;;molecular_function	chlorophyll catabolic process;;chloroplast envelope;;regulation of plant-type hypersensitive response;;chloroplast stroma;;cytosol;;mitochondrion;;defense response to other organism;;red chlorophyll catabolite reductase activity	K13545	RCCR, ACD2	map00860	Porphyrin and chlorophyll metabolism	ENOG4111JQP	O	------	------	PF06405.13;; PF05996.14	RCC_reductase;;Fe_bilin_red	Red chlorophyll catabolite reductase (RCC reductase);;Ferredoxin-dependent bilin reductase
HU05G00393	KAF6143837.1	hypothetical protein GIB67_004160 [Kingdonia uniflora]	GO:0005829;; GO:0004347;; GO:0050832;; GO:0051156;; GO:0048029;; GO:0046686;; GO:0006096;; GO:0006094	cellular_component;;molecular_function;;biological_process;;biological_process;;molecular_function;;biological_process;;biological_process;;biological_process	cytosol;;glucose-6-phosphate isomerase activity;;defense response to fungus;;glucose 6-phosphate metabolic process;;monosaccharide binding;;response to cadmium ion;;glycolytic process;;gluconeogenesis	K01810	GPI, pgi	map00520;; map00030;; map00500;; map00010	Amino sugar and nucleotide sugar metabolism;;Pentose phosphate pathway;;Starch and sucrose metabolism;;Glycolysis / Gluconeogenesis	COG0166	G	------	------	PF00342.21	PGI	Phosphoglucose isomerase
HU03G00761	XP_021848451.1	putative disease resistance protein RGA4 isoform X3 [Spinacia oleracea]	GO:0043531	molecular_function	ADP binding	------	------	------	------	------	------	------	------	PF00931.24;; PF18052.3;; PF13401.8;; PF13191.8	NB-ARC;;Rx_N;;AAA_22;;AAA_16	NB-ARC domain;;Rx N-terminal domain;;AAA domain;;AAA ATPase domain
HU03G00762	XP_021848451.1	putative disease resistance protein RGA4 isoform X3 [Spinacia oleracea]	GO:0043531	molecular_function	ADP binding	------	------	------	------	COG4886	S	------	------	PF00931.24;; PF18052.3;; PF13401.8;; PF13191.8	NB-ARC;;Rx_N;;AAA_22;;AAA_16	NB-ARC domain;;Rx N-terminal domain;;AAA domain;;AAA ATPase domain
HU01G00701	XP_021752549.1	putative disease resistance protein RGA3 [Chenopodium quinoa]	GO:0043531	molecular_function	ADP binding	------	------	------	------	------	------	------	------	------	------	------
HU03G02190	XP_021723519.1	mitogen-activated protein kinase kinase 6-like [Chenopodium quinoa]	GO:0051019;; GO:0007112;; GO:0031435;; GO:0010311;; GO:0004674;; GO:0002229;; GO:0009524;; GO:0004708;; GO:0005524	molecular_function;;biological_process;;molecular_function;;biological_process;;molecular_function;;biological_process;;cellular_component;;molecular_function;;molecular_function	mitogen-activated protein kinase binding;;male meiosis cytokinesis;;mitogen-activated protein kinase kinase kinase binding;;lateral root formation;;protein serine/threonine kinase activity;;defense response to oomycetes;;phragmoplast;;MAP kinase kinase activity;;ATP binding	K04368	MAP2K1, MEK1	map04626	Plant-pathogen interaction	ENOG410XQ5A	T	------	------	PF00069.27;; PF07714.19;; PF17667.3;; PF03109.18	Pkinase;;PK_Tyr_Ser-Thr;;Pkinase_fungal;;ABC1	Protein kinase domain;;Protein tyrosine and serine/threonine kinase;;Fungal protein kinase;;ABC1 atypical kinase-like domain
HU04G00203	XP_021735827.1	glutamate--cysteine ligase, chloroplastic-like [Chenopodium quinoa]	GO:0052544;; GO:0009753;; GO:0019761;; GO:0004357;; GO:0009700;; GO:0050832;; GO:0046686;; GO:0042742;; GO:0010193;; GO:0009570;; GO:0006750;; GO:0009408;; GO:0002213;; GO:0009908;; GO:0005524;; GO:0009507	biological_process;;biological_process;;biological_process;;molecular_function;;biological_process;;biological_process;;biological_process;;biological_process;;biological_process;;cellular_component;;biological_process;;biological_process;;biological_process;;biological_process;;molecular_function;;cellular_component	defense response by callose deposition in cell wall;;response to jasmonic acid;;glucosinolate biosynthetic process;;glutamate-cysteine ligase activity;;indole phytoalexin biosynthetic process;;defense response to fungus;;response to cadmium ion;;defense response to bacterium;;response to ozone;;chloroplast stroma;;glutathione biosynthetic process;;response to heat;;defense response to insect;;flo…	K01919	gshA	map00270;; map00480	Cysteine and methionine metabolism;;Glutathione metabolism	COG3572	H	------	------	PF04107.15	GCS2	Glutamate-cysteine ligase family 2(GCS2)
HU06G01505	XP_021863843.1	putative disease resistance protein RGA3 [Spinacia oleracea]	GO:0006952;; GO:0043531	biological_process;;molecular_function	defense response;;ADP binding	------	------	------	------	COG4886	S	------	------	PF00931.24;; PF12799.9;; PF13855.8	NB-ARC;;LRR_4;;LRR_8	NB-ARC domain;;Leucine Rich repeats (2 copies);;Leucine rich repeat
HU07G02378	XP_019104212.1	PREDICTED: putative disease resistance RPP13-like protein 1 [Beta vulgaris subsp. vulgaris]	GO:0006952;; GO:0043531	biological_process;;molecular_function	defense response;;ADP binding	------	------	------	------	COG4886	S	------	------	PF13855.8;; PF12799.9	LRR_8;;LRR_4	Leucine rich repeat;;Leucine Rich repeats (2 copies)
HU01G02589	KMT10076.1	hypothetical protein BVRB_5g118390 [Beta vulgaris subsp. vulgaris]	GO:0005504;; GO:0009627;; GO:0006869	molecular_function;;biological_process;;biological_process	fatty acid binding;;systemic acquired resistance;;lipid transport	------	------	------	------	ENOG410YXDY	S	------	------	PF14368.8;; PF00234.24	LTP_2;;Tryp_alpha_amyl	Probable lipid transfer;;Protease inhibitor/seed storage/LTP family
HU11G00148	XP_021737964.1	protein OVEREXPRESSOR OF CATIONIC PEROXIDASE 3-like [Chenopodium quinoa]	GO:2000022;; GO:0010118;; GO:0009682;; GO:0005634;; GO:0009738;; GO:0009867;; GO:0050832;; GO:0006357;; GO:0002229;; GO:0009414;; GO:0003677;; GO:2000071;; GO:0004601;; GO:0000981;; GO:0009787	biological_process;;biological_process;;biological_process;;cellular_component;;biological_process;;biological_process;;biological_process;;biological_process;;biological_process;;biological_process;;molecular_function;;biological_process;;molecular_function;;molecular_function;;biological_process	regulation of jasmonic acid mediated signaling pathway;;stomatal movement;;induced systemic resistance;;nucleus;;abscisic acid-activated signaling pathway;;jasmonic acid mediated signaling pathway;;defense response to fungus;;regulation of transcription from RNA polymerase II promoter;;defense response to oomycetes;;response to water deprivation;;DNA binding;;regulation of defense response by cal…	------	------	------	------	ENOG410YR5W	K	------	------	PF00046.31	Homeodomain	Homeodomain
HU04G01054	P84854.2;;-	RecName: Full=Ribosome-inactivating protein PD-L3/PD-L;;AltName: Full=rRNA N-glycosidase PD-L3/PD-L4 [Phytolacca dioica]	GO:0051607;; GO:0005618;; GO:0090729;; GO:0030598;; GO:0006952;; GO:0005576;; GO:0008152;; GO:0017148	biological_process;;cellular_component;;molecular_function;;molecular_function;;biological_process;;cellular_component;;biological_process;;biological_process	defense response to virus;;cell wall;;toxin activity;;rRNA N-glycosylase activity;;defense response;;extracellular region;;metabolic process;;negative regulation of translation	------	------	------	------	------	------	------	------	PF00161.21	RIP	Ribosome inactivating protein
HU04G01055	P34967.2;;-;;-	RecName: Full=Protein synthesis inhibitor PD-S;;AltName: Full=Ribosome-inactivating protein PD-S;;AltName: Full=rRNA N-glycosidase [Phytolacca dioica]	GO:0051607;; GO:0005618;; GO:0016021;; GO:0090729;; GO:0030598;; GO:0006952;; GO:0005576;; GO:0008152;; GO:0017148	biological_process;;cellular_component;;cellular_component;;molecular_function;;molecular_function;;biological_process;;cellular_component;;biological_process;;biological_process	defense response to virus;;cell wall;;integral component of membrane;;toxin activity;;rRNA N-glycosylase activity;;defense response;;extracellular region;;metabolic process;;negative regulation of translation	------	------	------	------	------	------	------	------	PF00161.21	RIP	Ribosome inactivating protein
HU03G01683	XP_021728876.1	protein EMSY-LIKE 3-like isoform X1 [Chenopodium quinoa]	GO:0050832;; GO:0005634;; GO:0006357;; GO:0031493	biological_process;;cellular_component;;biological_process;;molecular_function	defense response to fungus;;nucleus;;regulation of transcription from RNA polymerase II promoter;;nucleosomal histone binding	------	------	------	------	------	------	------	------	PF03735.16	ENT	ENT domain
HU01G00358	XP_019236738.1	PREDICTED: putative lipid-transfer protein DIR1 [Nicotiana attenuata]	GO:0005504;; GO:0009627	molecular_function;;biological_process	fatty acid binding;;systemic acquired resistance	------	------	------	------	ENOG410YXDY	S	------	------	PF14368.8;; PF00234.24	LTP_2;;Tryp_alpha_amyl	Probable lipid transfer;;Protease inhibitor/seed storage/LTP family
HU01G00357	XP_016173736.1	putative lipid-transfer protein DIR1 [Arachis ipaensis]	GO:0005504;; GO:0009627	molecular_function;;biological_process	fatty acid binding;;systemic acquired resistance	------	------	------	------	ENOG410YXDY;; ENOG41107F2	S;;S	------	------	PF14368.8;; PF00234.24	LTP_2;;Tryp_alpha_amyl	Probable lipid transfer;;Protease inhibitor/seed storage/LTP family
HU09G02056	XP_034685902.1	UDP-glucuronate 4-epimerase 6 [Vitis riparia]	GO:0016021;; GO:0005802;; GO:0033481;; GO:0050832;; GO:0003824;; GO:0050829;; GO:0005768	cellular_component;;cellular_component;;biological_process;;biological_process;;molecular_function;;biological_process;;cellular_component	integral component of membrane;;trans-Golgi network;;galacturonate biosynthetic process;;defense response to fungus;;catalytic activity;;defense response to Gram-negative bacterium;;endosome	K08679	GAE, cap1J	map00520;; map00053	Amino sugar and nucleotide sugar metabolism;;Ascorbate and aldarate metabolism	COG1087	M	------	------	PF16363.7;; PF01370.23;; PF01073.21;; PF04321.19;; PF02719.17;; PF07993.14	GDP_Man_Dehyd;;Epimerase;;3Beta_HSD;;RmlD_sub_bind;;Polysacc_synt_2;;NAD_binding_4	GDP-mannose 4,6 dehydratase;;NAD dependent epimerase/dehydratase family;;3-beta hydroxysteroid dehydrogenase/isomerase family;;RmlD substrate binding domain;;Polysaccharide biosynthesis protein;;Male sterility protein
HU01G02463	XP_019414592.1	PREDICTED: flower-specific defensin-like [Lupinus angustifolius]	GO:0050832;; GO:0006952;; GO:0031640	biological_process;;biological_process;;biological_process	defense response to fungus;;defense response;;killing of cells of other organism	------	------	------	------	------	------	------	------	------	------	------
HU09G01806	XP_010688504.1	PREDICTED: pathogenesis-related protein PR-1 [Beta vulgaris subsp. vulgaris]	GO:0006952;; GO:0005576;; GO:0009607	biological_process;;cellular_component;;biological_process	defense response;;extracellular region;;response to biotic stimulus	------	------	------	------	COG2340	S	------	------	PF00188.28	CAP	Cysteine-rich secretory protein family
HU11G01176	XP_030520657.1	metal transporter Nramp5-like [Rhodamnia argentea]	GO:0046873;; GO:0016021	molecular_function;;cellular_component	metal ion transmembrane transporter activity;;integral component of membrane	------	------	------	------	COG1914	P	------	------	PF01566.20	Nramp	Natural resistance-associated macrophage protein
HU10G01001	XP_010672853.1	PREDICTED: protein N-terminal glutamine amidohydrolase isoform X1 [Beta vulgaris subsp. vulgaris]	GO:0008418;; GO:0070773;; GO:0005829;; GO:0006464;; GO:0042742;; GO:0005634;; GO:1901183	molecular_function;;molecular_function;;cellular_component;;biological_process;;biological_process;;cellular_component;;biological_process	protein-N-terminal asparagine amidohydrolase activity;;protein-N-terminal glutamine amidohydrolase activity;;cytosol;;cellular protein modification process;;defense response to bacterium;;nucleus;;positive regulation of camalexin biosynthetic process	K21286	NTAQ1	------	------	ENOG4111G3S	O	------	------	PF09764.11	Nt_Gln_amidase	N-terminal glutamine amidase
HU03G02607	XP_021731374.1	EG45-like domain containing protein [Chenopodium quinoa]	GO:0048046;; GO:0009627	cellular_component;;biological_process	apoplast;;systemic acquired resistance	------	------	------	------	ENOG410XTMI	S	------	------	PF03330.20	DPBB_1	Lytic transglycolase
HU03G02606	XP_021731374.1	EG45-like domain containing protein [Chenopodium quinoa]	GO:0048046;; GO:0009627	cellular_component;;biological_process	apoplast;;systemic acquired resistance	------	------	------	------	ENOG410XTMI	S	------	------	PF03330.20	DPBB_1	Lytic transglycolase
HU06G01810	XP_024033693.1	defensin-like protein 182 [Citrus clementina]	GO:0050832;; GO:0005576;; GO:0031640	biological_process;;cellular_component;;biological_process	defense response to fungus;;extracellular region;;killing of cells of other organism	------	------	------	------	ENOG411160Q;; ENOG41104NX	S;;S	------	------	PF07333.14	SLR1-BP	S locus-related glycoprotein 1 binding pollen coat protein (SLR1-BP)
HU10G00012	XP_021745978.1	inactive leucine-rich repeat receptor-like protein kinase CORYNE [Chenopodium quinoa]	GO:0010075;; GO:0033612;; GO:0016021;; GO:0010088;; GO:0009909;; GO:0004675;; GO:0045595;; GO:0001653;; GO:0042742;; GO:0005886;; GO:0004672;; GO:0005789;; GO:0010078;; GO:0005524;; GO:0002229	biological_process;;molecular_function;;cellular_component;;biological_process;;biological_process;;molecular_function;;biological_process;;molecular_function;;biological_process;;cellular_component;;molecular_function;;cellular_component;;biological_process;;molecular_function;;biological_process	regulation of meristem growth;;receptor serine/threonine kinase binding;;integral component of membrane;;phloem development;;regulation of flower development;;transmembrane receptor protein serine/threonine kinase activity;;regulation of cell differentiation;;peptide receptor activity;;defense response to bacterium;;plasma membrane;;protein kinase activity;;endoplasmic reticulum membrane;;mainten…	------	------	------	------	COG0515	T	------	------	PF00069.27;; PF07714.19	Pkinase;;PK_Tyr_Ser-Thr	Protein kinase domain;;Protein tyrosine and serine/threonine kinase
HU10G00014	XP_010682667.1	PREDICTED: protein TIFY 9 [Beta vulgaris subsp. vulgaris]	GO:2000022;; GO:0005634;; GO:0009611;; GO:0031347	biological_process;;cellular_component;;biological_process;;biological_process	regulation of jasmonic acid mediated signaling pathway;;nucleus;;response to wounding;;regulation of defense response	K13464	JAZ	map04075	Plant hormone signal transduction	ENOG410Z0XE	S	------	------	PF06200.16;; PF09425.12	tify;;Jas_motif	tify domain;;Jas motif
HU01G01318	XP_010689118.1	PREDICTED: lactoylglutathione lyase isoform X1 [Beta vulgaris subsp. vulgaris]	GO:0046872;; GO:0004462	molecular_function;;molecular_function	metal ion binding;;lactoylglutathione lyase activity	K01759	GLO1, gloA	map00620	Pyruvate metabolism	ENOG4111FDV	S	------	------	PF00903.27;; PF13669.8;; PF18029.3	Glyoxalase;;Glyoxalase_4;;Glyoxalase_6	Glyoxalase/Bleomycin resistance protein/Dioxygenase superfamily;;Glyoxalase/Bleomycin resistance protein/Dioxygenase superfamily;;Glyoxalase-like domain
HU06G00743	XP_040968321.1	putative disease resistance RPP13-like protein 1 isoform X1 [Gossypium hirsutum]	GO:0016787;; GO:0043531	molecular_function;;molecular_function	hydrolase activity;;ADP binding	------	------	------	------	COG4886	S	------	------	PF18052.3	Rx_N	Rx N-terminal domain
HU04G00887	XP_021722022.1	probable L-type lectin-domain containing receptor kinase S.5 [Chenopodium quinoa]	GO:0016021;; GO:0004672;; GO:0030246;; GO:0004675;; GO:0042742;; GO:0005886;; GO:0005524;; GO:0002229	cellular_component;;molecular_function;;molecular_function;;molecular_function;;biological_process;;cellular_component;;molecular_function;;biological_process	integral component of membrane;;protein kinase activity;;carbohydrate binding;;transmembrane receptor protein serine/threonine kinase activity;;defense response to bacterium;;plasma membrane;;ATP binding;;defense response to oomycetes	------	------	------	------	COG0515	T	------	------	PF00069.27;; PF07714.19;; PF00139.21	Pkinase;;PK_Tyr_Ser-Thr;;Lectin_legB	Protein kinase domain;;Protein tyrosine and serine/threonine kinase;;Legume lectin domain
HU01G01878	XP_021846772.1	putative disease resistance protein RGA1 isoform X1 [Spinacia oleracea]	------	------	------	------	------	------	------	------	------	------	------	PF00931.24;; PF18052.3;; PF13855.8;; PF12799.9;; PF05729.14;; PF13191.8	NB-ARC;;Rx_N;;LRR_8;;LRR_4;;NACHT;;AAA_16	NB-ARC domain;;Rx N-terminal domain;;Leucine rich repeat;;Leucine Rich repeats (2 copies);;NACHT domain;;AAA ATPase domain
HU01G01877	XP_021846772.1	putative disease resistance protein RGA1 isoform X1 [Spinacia oleracea]	GO:0043531	molecular_function	ADP binding	------	------	------	------	------	------	------	------	PF00931.24;; PF12799.9;; PF13855.8;; PF13191.8	NB-ARC;;LRR_4;;LRR_8;;AAA_16	NB-ARC domain;;Leucine Rich repeats (2 copies);;Leucine rich repeat;;AAA ATPase domain
HU08G01037	KMT13372.1	hypothetical protein BVRB_4g084090 [Beta vulgaris subsp. vulgaris]	GO:0050832;; GO:0006952;; GO:0031640	biological_process;;biological_process;;biological_process	defense response to fungus;;defense response;;killing of cells of other organism	------	------	------	------	ENOG410YXD4;; ENOG41119RB	S;;S	------	------	PF00304.22	Gamma-thionin	Gamma-thionin family
HU02G02886	P25403.4;;-;;-;;-	RecName: Full=Antimicrobial peptide ;;AltName: Full=MJ-AMP;;Short=AMP;;Flags: Precursor [Mirabilis jalapa]	GO:0050832;; GO:0005576;; GO:0031640;; GO:0042742	biological_process;;cellular_component;;biological_process;;biological_process	defense response to fungus;;extracellular region;;killing of cells of other organism;;defense response to bacterium	------	------	------	------	------	------	------	------	------	------	------
HU09G01670	OMO68201.1	hypothetical protein COLO4_29807 [Corchorus olitorius]	GO:0003700;; GO:0050832;; GO:0005634;; GO:0003677	molecular_function;;biological_process;;cellular_component;;molecular_function	transcription factor activity, sequence-specific DNA binding;;defense response to fungus;;nucleus;;DNA binding	------	------	------	------	ENOG410YQRF	K	------	------	------	------	------
HU05G01651	XP_016649935.1	PREDICTED: putative disease resistance RPP13-like protein 1 [Prunus mume]	GO:0006952;; GO:0043531	biological_process;;molecular_function	defense response;;ADP binding	------	------	------	------	COG4886	S	------	------	PF00931.24;; PF12799.9;; PF18052.3;; PF13855.8;; PF13191.8;; PF05725.14	NB-ARC;;LRR_4;;Rx_N;;LRR_8;;AAA_16;;FNIP	NB-ARC domain;;Leucine Rich repeats (2 copies);;Rx N-terminal domain;;Leucine rich repeat;;AAA ATPase domain;;FNIP Repeat
HU05G01650	XP_016649935.1	PREDICTED: putative disease resistance RPP13-like protein 1 [Prunus mume]	GO:0006952;; GO:0043531	biological_process;;molecular_function	defense response;;ADP binding	------	------	------	------	COG4886	S	------	------	PF00931.24;; PF12799.9;; PF18052.3;; PF13855.8;; PF13191.8;; PF05725.14	NB-ARC;;LRR_4;;Rx_N;;LRR_8;;AAA_16;;FNIP	NB-ARC domain;;Leucine Rich repeats (2 copies);;Rx N-terminal domain;;Leucine rich repeat;;AAA ATPase domain;;FNIP Repeat
HU05G01652	KMT13502.1	hypothetical protein BVRB_4g082800 [Beta vulgaris subsp. vulgaris]	GO:0006952;; GO:0043531	biological_process;;molecular_function	defense response;;ADP binding	------	------	------	------	COG4886	S	------	------	PF12799.9	LRR_4	Leucine Rich repeats (2 copies)
HU05G01657	XP_021847093.1	protein PLANT CADMIUM RESISTANCE 2-like [Spinacia oleracea]	------	------	------	------	------	------	------	ENOG410XUTP	S	------	------	PF04749.19	PLAC8	PLAC8 family
HU01G00662	ASM90198.1	multidrug resistance 16 [Sesuvium portulacastrum]	GO:0042626;; GO:0016021;; GO:0005524;; GO:0055085	molecular_function;;cellular_component;;molecular_function;;biological_process	ATPase activity, coupled to transmembrane movement of substances;;integral component of membrane;;ATP binding;;transmembrane transport	K05658	ABCB1, CD243	map02010	ABC transporters	COG1132	V	------	------	PF00664.25;; PF00005.29;; PF02463.21;; PF13555.8;; PF13191.8;; PF13401.8;; PF06414.14;; PF03193.18;; PF00270.31;; PF13175.8;; PF00503.22;; PF09818.11;; PF13304.8;; PF05673.15;; PF13604.8	ABC_membrane;;ABC_tran;;SMC_N;;AAA_29;;AAA_16;;AAA_22;;Zeta_toxin;;RsgA_GTPase;;DEAD;;AAA_15;;G-alpha;;ABC_ATPase;;AAA_21;;DUF815;;AAA_30	ABC transporter transmembrane region;;ABC transporter;;RecF/RecN/SMC N terminal domain;;P-loop containing region of AAA domain;;AAA ATPase domain;;AAA domain;;Zeta toxin;;RsgA GTPase;;DEAD/DEAH box helicase;;AAA ATPase domain;;G-protein alpha subunit;;Predicted ATPase of the ABC class;;AAA domain, putative AbiEii toxin, Type IV TA system;;Protein of unknown function (DUF815);;AAA domain
HU01G00661	ASM90198.1	multidrug resistance 16 [Sesuvium portulacastrum]	GO:0042626;; GO:0016021;; GO:0005524;; GO:0055085	molecular_function;;cellular_component;;molecular_function;;biological_process	ATPase activity, coupled to transmembrane movement of substances;;integral component of membrane;;ATP binding;;transmembrane transport	K05658	ABCB1, CD243	map02010	ABC transporters	COG1132	V	------	------	PF00664.25;; PF00005.29;; PF02463.21;; PF13555.8;; PF13191.8;; PF06414.14;; PF13401.8;; PF03193.18;; PF00270.31;; PF13175.8;; PF09818.11;; PF05673.15;; PF00503.22;; PF13304.8;; PF13479.8;; PF13481.8;; PF13604.8	ABC_membrane;;ABC_tran;;SMC_N;;AAA_29;;AAA_16;;Zeta_toxin;;AAA_22;;RsgA_GTPase;;DEAD;;AAA_15;;ABC_ATPase;;DUF815;;G-alpha;;AAA_21;;AAA_24;;AAA_25;;AAA_30	ABC transporter transmembrane region;;ABC transporter;;RecF/RecN/SMC N terminal domain;;P-loop containing region of AAA domain;;AAA ATPase domain;;Zeta toxin;;AAA domain;;RsgA GTPase;;DEAD/DEAH box helicase;;AAA ATPase domain;;Predicted ATPase of the ABC class;;Protein of unknown function (DUF815);;G-protein alpha subunit;;AAA domain, putative AbiEii toxin, Type IV TA system;;AAA domain;;AAA doma…
HU07G02141	XP_021715578.1	serrate RNA effector molecule-like [Chenopodium quinoa]	GO:0005634;; GO:0006397	cellular_component;;biological_process	nucleus;;mRNA processing	------	------	------	------	ENOG410XR8S	K	------	------	PF04959.15;; PF12066.10	ARS2;;SERRATE_Ars2_N	Arsenite-resistance protein 2;;SERRATE/Ars2, N-terminal domain
HU08G00948	XP_010673757.1	PREDICTED: non-specific phospholipase C2 [Beta vulgaris subsp. vulgaris]	GO:0009395;; GO:0005794;; GO:0048364;; GO:0016788;; GO:0004629;; GO:0042742;; GO:0009507;; GO:0048229	biological_process;;cellular_component;;biological_process;;molecular_function;;molecular_function;;biological_process;;cellular_component;;biological_process	phospholipid catabolic process;;Golgi apparatus;;root development;;hydrolase activity, acting on ester bonds;;phospholipase C activity;;defense response to bacterium;;chloroplast;;gametophyte development	K01114	plc	map00565;; map00564;; map00562	Ether lipid metabolism;;Glycerophospholipid metabolism;;Inositol phosphate metabolism	COG3511	M	------	------	PF04185.16	Phosphoesterase	Phosphoesterase family
HU01G01776	XP_021770793.1	pathogenesis-related protein STH-21-like [Chenopodium quinoa]	GO:0005737;; GO:0038023;; GO:0005634;; GO:0009738;; GO:0006952;; GO:0080163;; GO:0004864;; GO:0010427	cellular_component;;molecular_function;;cellular_component;;biological_process;;biological_process;;biological_process;;molecular_function;;molecular_function	cytoplasm;;signaling receptor activity;;nucleus;;abscisic acid-activated signaling pathway;;defense response;;regulation of protein serine/threonine phosphatase activity;;protein phosphatase inhibitor activity;;abscisic acid binding	------	------	------	------	------	------	------	------	PF00407.21	Bet_v_1	Pathogenesis-related protein Bet v 1 family
HU11G00595	XP_021775059.1	disease resistance protein RGA2-like [Chenopodium quinoa]	GO:0006952;; GO:0043531	biological_process;;molecular_function	defense response;;ADP binding	------	------	------	------	COG4886	S	------	------	PF13855.8;; PF12799.9;; PF18052.3	LRR_8;;LRR_4;;Rx_N	Leucine rich repeat;;Leucine Rich repeats (2 copies);;Rx N-terminal domain
HU11G00592	KMT03344.1	hypothetical protein BVRB_8g198800 [Beta vulgaris subsp. vulgaris]	GO:0006952;; GO:0005576;; GO:0009607;; GO:0005615	biological_process;;cellular_component;;biological_process;;cellular_component	defense response;;extracellular region;;response to biotic stimulus;;extracellular space	------	------	------	------	COG2340;; ENOG410XQ5A	S;;T	------	------	------	------	------
HU11G00593	XP_010688504.1	PREDICTED: pathogenesis-related protein PR-1 [Beta vulgaris subsp. vulgaris]	GO:0006952;; GO:0005576;; GO:0009607;; GO:0005615	biological_process;;cellular_component;;biological_process;;cellular_component	defense response;;extracellular region;;response to biotic stimulus;;extracellular space	------	------	------	------	COG2340	S	------	------	PF00188.28	CAP	Cysteine-rich secretory protein family
HU11G00590	XP_021755905.1	pathogenesis-related protein PRB1-3-like [Chenopodium quinoa]	GO:0006952;; GO:0005576;; GO:0009607;; GO:0005615	biological_process;;cellular_component;;biological_process;;cellular_component	defense response;;extracellular region;;response to biotic stimulus;;extracellular space	------	------	------	------	COG2340	S	------	------	PF00188.28	CAP	Cysteine-rich secretory protein family
HU11G00599	XP_021755362.1	diacylglycerol kinase 4-like [Chenopodium quinoa]	GO:0007205;; GO:0006952;; GO:0005886;; GO:0003951;; GO:0004143;; GO:0005524	biological_process;;biological_process;;cellular_component;;molecular_function;;molecular_function;;molecular_function	protein kinase C-activating G-protein coupled receptor signaling pathway;;defense response;;plasma membrane;;NAD+ kinase activity;;diacylglycerol kinase activity;;ATP binding	K00901	dgkA, DGK	map00564;; map04070;; map00561	Glycerophospholipid metabolism;;Phosphatidylinositol signaling system;;Glycerolipid metabolism	ENOG410XQVB	I	------	------	PF00609.21;; PF00781.26	DAGK_acc;;DAGK_cat	Diacylglycerol kinase accessory domain;;Diacylglycerol kinase catalytic domain
HU02G02103	KMS96060.1	hypothetical protein BVRB_002600 [Beta vulgaris subsp. vulgaris]	GO:0052544;; GO:0033612;; GO:0016045;; GO:0016021;; GO:0006898;; GO:0005524;; GO:0042742;; GO:0010359;; GO:0004672;; GO:0005886;; GO:0005768;; GO:0042802	biological_process;;molecular_function;;biological_process;;cellular_component;;biological_process;;molecular_function;;biological_process;;biological_process;;molecular_function;;cellular_component;;cellular_component;;molecular_function	defense response by callose deposition in cell wall;;receptor serine/threonine kinase binding;;detection of bacterium;;integral component of membrane;;receptor-mediated endocytosis;;ATP binding;;defense response to bacterium;;regulation of anion channel activity;;protein kinase activity;;plasma membrane;;endosome;;identical protein binding	K13420	FLS2	map04016;; map04626	MAPK signaling pathway - plant;;Plant-pathogen interaction	COG4886	S	------	------	PF13855.8;; PF00069.27;; PF07714.19;; PF12799.9;; PF00560.35;; PF08263.14;; PF03109.18;; PF13516.8	LRR_8;;Pkinase;;PK_Tyr_Ser-Thr;;LRR_4;;LRR_1;;LRRNT_2;;ABC1;;LRR_6	Leucine rich repeat;;Protein kinase domain;;Protein tyrosine and serine/threonine kinase;;Leucine Rich repeats (2 copies);;Leucine Rich Repeat;;Leucine rich repeat N-terminal domain;;ABC1 atypical kinase-like domain;;Leucine Rich repeat
HU10G01322	XP_010690499.1	PREDICTED: LEAF RUST 10 DISEASE-RESISTANCE LOCUS RECEPTOR-LIKE PROTEIN KINASE-like 1.1 isoform X1 [Beta vulgaris subsp. vulgaris]	GO:0016310;; GO:0016021;; GO:0016301;; GO:0030247;; GO:0004672;; GO:0005524	biological_process;;cellular_component;;molecular_function;;molecular_function;;molecular_function;;molecular_function	phosphorylation;;integral component of membrane;;kinase activity;;polysaccharide binding;;protein kinase activity;;ATP binding	------	------	------	------	COG0515	T	------	------	PF07714.19;; PF00069.27;; PF13947.8;; PF14380.8;; PF03109.18	PK_Tyr_Ser-Thr;;Pkinase;;GUB_WAK_bind;;WAK_assoc;;ABC1	Protein tyrosine and serine/threonine kinase;;Protein kinase domain;;Wall-associated receptor kinase galacturonan-binding;;Wall-associated receptor kinase C-terminal;;ABC1 atypical kinase-like domain
HU11G01036	XP_021837603.1	disease resistance protein RGA2-like [Spinacia oleracea]	GO:0006885;; GO:0016021;; GO:0015299;; GO:0012505	biological_process;;cellular_component;;molecular_function;;cellular_component	regulation of pH;;integral component of membrane;;solute:proton antiporter activity;;endomembrane system	------	------	------	------	COG4886	S	------	------	------	------	------
HU11G01037	XP_021837603.1	disease resistance protein RGA2-like [Spinacia oleracea]	GO:0006952;; GO:0043531	biological_process;;molecular_function	defense response;;ADP binding	------	------	------	------	COG4886	S	------	------	PF00931.24;; PF18052.3;; PF13855.8	NB-ARC;;Rx_N;;LRR_8	NB-ARC domain;;Rx N-terminal domain;;Leucine rich repeat
HU11G01034	XP_021837603.1	disease resistance protein RGA2-like [Spinacia oleracea]	------	------	------	------	------	------	------	COG4886	S	------	------	PF00931.24;; PF18052.3;; PF13855.8	NB-ARC;;Rx_N;;LRR_8	NB-ARC domain;;Rx N-terminal domain;;Leucine rich repeat
HU11G01035	XP_021837603.1	disease resistance protein RGA2-like [Spinacia oleracea]	GO:0006952;; GO:0043531	biological_process;;molecular_function	defense response;;ADP binding	------	------	------	------	COG4886	S	------	------	PF00931.24;; PF13855.8;; PF13191.8	NB-ARC;;LRR_8;;AAA_16	NB-ARC domain;;Leucine rich repeat;;AAA ATPase domain
HU06G00958	XP_021737915.1	protein ENHANCED DISEASE RESISTANCE 4-like isoform X2 [Chenopodium quinoa]	GO:1900150	biological_process	regulation of defense response to fungus	------	------	------	------	ENOG410YZZS	S	------	------	PF11331.10	zinc_ribbon_12	Probable zinc-ribbon domain
HU06G00959	KNA21427.1	hypothetical protein SOVF_043350 [Spinacia oleracea]	GO:0003779;; GO:0016301;; GO:0005774	molecular_function;;molecular_function;;cellular_component	actin binding;;kinase activity;;vacuolar membrane	------	------	------	------	ENOG41117CB	S	------	------	PF05659.13	RPW8	Arabidopsis broad-spectrum mildew resistance protein RPW8
HU04G00703	XP_021841996.1	solute carrier family 35 member F1-like [Spinacia oleracea]	GO:0022857;; GO:0016021	molecular_function;;cellular_component	transmembrane transporter activity;;integral component of membrane	K15287	SLC35F1_2	------	------	COG0697;; COG0697	E;;G	------	------	PF06027.14;; PF08627.12;; PF00892.22;; PF08449.13;; PF05653.16	SLC35F;;CRT-like;;EamA;;UAA;;Mg_trans_NIPA	Solute carrier family 35;;CRT-like, chloroquine-resistance transporter-like;;EamA-like transporter family;;UAA transporter family;;Magnesium transporter NIPA
HU03G02634	XP_010688504.1	PREDICTED: pathogenesis-related protein PR-1 [Beta vulgaris subsp. vulgaris]	GO:0006952;; GO:0005576;; GO:0009607;; GO:0005615	biological_process;;cellular_component;;biological_process;;cellular_component	defense response;;extracellular region;;response to biotic stimulus;;extracellular space	------	------	------	------	COG2340	S	------	------	PF00188.28	CAP	Cysteine-rich secretory protein family
HU03G02635	KAF8084800.1	hypothetical protein N665_0699s0015 [Sinapis alba]	GO:0006952;; GO:0005576;; GO:0009607;; GO:0005615	biological_process;;cellular_component;;biological_process;;cellular_component	defense response;;extracellular region;;response to biotic stimulus;;extracellular space	------	------	------	------	COG2340	S	------	------	PF00188.28	CAP	Cysteine-rich secretory protein family
HU03G02769	KDP32380.1	hypothetical protein JCGZ_13305 [Jatropha curcas]	GO:0016829;; GO:0016740	molecular_function;;molecular_function	lyase activity;;transferase activity	------	------	------	------	ENOG41120WB	S	------	------	PF00903.27;; PF13669.8;; PF12681.9	Glyoxalase;;Glyoxalase_4;;Glyoxalase_2	Glyoxalase/Bleomycin resistance protein/Dioxygenase superfamily;;Glyoxalase/Bleomycin resistance protein/Dioxygenase superfamily;;Glyoxalase-like domain
HU07G01415	KNA12969.1	hypothetical protein SOVF_120550 [Spinacia oleracea]	GO:0080021;; GO:0010167;; GO:0009751;; GO:0009627;; GO:0005634;; GO:0010337;; GO:0009626;; GO:0016567;; GO:0009697;; GO:0042742;; GO:0005886;; GO:0046872;; GO:0004842	biological_process;;biological_process;;biological_process;;biological_process;;cellular_component;;biological_process;;biological_process;;biological_process;;biological_process;;biological_process;;cellular_component;;molecular_function;;molecular_function	response to benzoic acid;;response to nitrate;;response to salicylic acid;;systemic acquired resistance;;nucleus;;regulation of salicylic acid metabolic process;;plant-type hypersensitive response;;protein ubiquitination;;salicylic acid biosynthetic process;;defense response to bacterium;;plasma membrane;;metal ion binding;;ubiquitin-protein transferase activity	K16275	BAH, NLA	------	------	ENOG4110S99	O	------	------	PF03105.21;; PF13920.8;; PF00097.27	SPX;;zf-C3HC4_3;;zf-C3HC4	SPX domain;;Zinc finger, C3HC4 type (RING finger);;Zinc finger, C3HC4 type (RING finger)
HU03G00052	XP_021855079.1	CCG-binding protein 1 [Spinacia oleracea]	GO:0036033;; GO:0005829;; GO:0050832;; GO:0009793;; GO:0010183;; GO:0005634;; GO:0009507	molecular_function;;cellular_component;;biological_process;;biological_process;;biological_process;;cellular_component;;cellular_component	mediator complex binding;;cytosol;;defense response to fungus;;embryo development ending in seed dormancy;;pollen tube guidance;;nucleus;;chloroplast	------	------	------	------	ENOG41123WT	S	------	------	------	------	------
HU04G01678	XP_021725716.1	probable L-type lectin-domain containing receptor kinase S.7 [Chenopodium quinoa]	GO:0016021;; GO:0004672;; GO:0030246;; GO:0106311;; GO:0004675;; GO:0002229;; GO:0005886;; GO:0106310;; GO:0005524;; GO:0042742	cellular_component;;molecular_function;;molecular_function;;deleted;;molecular_function;;biological_process;;cellular_component;;deleted;;molecular_function;;biological_process	integral component of membrane;;protein kinase activity;;carbohydrate binding;;old GO;;transmembrane receptor protein serine/threonine kinase activity;;defense response to oomycetes;;plasma membrane;;old GO;;ATP binding;;defense response to bacterium	------	------	------	------	ENOG41118S6	T	------	------	------	------	------
HU04G01673	XP_021857496.1	defensin-like protein [Spinacia oleracea]	GO:0006952;; GO:0050832;; GO:0005576;; GO:0031640	biological_process;;biological_process;;cellular_component;;biological_process	defense response;;defense response to fungus;;extracellular region;;killing of cells of other organism	------	------	------	------	ENOG410YXD4	S	------	------	PF00304.22	Gamma-thionin	Gamma-thionin family
HU07G02234	XP_021720806.1	L-type lectin-domain containing receptor kinase IV.2-like [Chenopodium quinoa]	GO:0016021;; GO:0030246;; GO:0004675;; GO:0002229;; GO:0005886;; GO:0005524;; GO:0042742	cellular_component;;molecular_function;;molecular_function;;biological_process;;cellular_component;;molecular_function;;biological_process	integral component of membrane;;carbohydrate binding;;transmembrane receptor protein serine/threonine kinase activity;;defense response to oomycetes;;plasma membrane;;ATP binding;;defense response to bacterium	------	------	------	------	COG0515	T	------	------	PF00139.21;; PF00069.27;; PF07714.19;; PF18483.3	Lectin_legB;;Pkinase;;PK_Tyr_Ser-Thr;;Bact_lectin	Legume lectin domain;;Protein kinase domain;;Protein tyrosine and serine/threonine kinase;;Bacterial lectin
HU07G02233	XP_021715392.1	L-type lectin-domain containing receptor kinase IV.1-like [Chenopodium quinoa]	GO:0016021;; GO:0030246;; GO:0004675;; GO:0002229;; GO:0005886;; GO:0042742	cellular_component;;molecular_function;;molecular_function;;biological_process;;cellular_component;;biological_process	integral component of membrane;;carbohydrate binding;;transmembrane receptor protein serine/threonine kinase activity;;defense response to oomycetes;;plasma membrane;;defense response to bacterium	------	------	------	------	COG0515	T	------	------	PF00139.21	Lectin_legB	Legume lectin domain
HU07G01484	XP_010687260.1	PREDICTED: major allergen Pru ar 1 [Beta vulgaris subsp. vulgaris]	GO:0006952;; GO:0038023;; GO:0009738;; GO:0004864;; GO:0010427	biological_process;;molecular_function;;biological_process;;molecular_function;;molecular_function	defense response;;signaling receptor activity;;abscisic acid-activated signaling pathway;;protein phosphatase inhibitor activity;;abscisic acid binding	------	------	------	------	------	------	------	------	PF00407.21	Bet_v_1	Pathogenesis-related protein Bet v 1 family
HU07G01485	XP_021770793.1	pathogenesis-related protein STH-21-like [Chenopodium quinoa]	GO:0006952;; GO:0038023;; GO:0009738;; GO:0004864;; GO:0010427	biological_process;;molecular_function;;biological_process;;molecular_function;;molecular_function	defense response;;signaling receptor activity;;abscisic acid-activated signaling pathway;;protein phosphatase inhibitor activity;;abscisic acid binding	------	------	------	------	------	------	------	------	PF00407.21	Bet_v_1	Pathogenesis-related protein Bet v 1 family
HU07G01482	XP_021722272.1	pathogenesis-related protein STH-21-like [Chenopodium quinoa]	GO:0006952;; GO:0038023;; GO:0009738;; GO:0004864;; GO:0010427	biological_process;;molecular_function;;biological_process;;molecular_function;;molecular_function	defense response;;signaling receptor activity;;abscisic acid-activated signaling pathway;;protein phosphatase inhibitor activity;;abscisic acid binding	------	------	------	------	------	------	------	------	PF00407.21	Bet_v_1	Pathogenesis-related protein Bet v 1 family
HU07G01483	XP_010687260.1	PREDICTED: major allergen Pru ar 1 [Beta vulgaris subsp. vulgaris]	GO:0006952;; GO:0038023;; GO:0009738;; GO:0004864;; GO:0010427	biological_process;;molecular_function;;biological_process;;molecular_function;;molecular_function	defense response;;signaling receptor activity;;abscisic acid-activated signaling pathway;;protein phosphatase inhibitor activity;;abscisic acid binding	------	------	------	------	------	------	------	------	PF00407.21	Bet_v_1	Pathogenesis-related protein Bet v 1 family
HU07G01480	XP_021722279.1	major allergen Pru ar 1-like [Chenopodium quinoa]	GO:0005737;; GO:0038023;; GO:0005634;; GO:0009738;; GO:0006952;; GO:0080163;; GO:0004864;; GO:0010427	cellular_component;;molecular_function;;cellular_component;;biological_process;;biological_process;;biological_process;;molecular_function;;molecular_function	cytoplasm;;signaling receptor activity;;nucleus;;abscisic acid-activated signaling pathway;;defense response;;regulation of protein serine/threonine phosphatase activity;;protein phosphatase inhibitor activity;;abscisic acid binding	------	------	------	------	------	------	------	------	PF00407.21	Bet_v_1	Pathogenesis-related protein Bet v 1 family
HU06G02269	XP_010675818.1	PREDICTED: 60 kDa jasmonate-induced protein [Beta vulgaris subsp. vulgaris]	GO:0006952;; GO:0017148;; GO:0090729;; GO:0030598	biological_process;;biological_process;;molecular_function;;molecular_function	defense response;;negative regulation of translation;;toxin activity;;rRNA N-glycosylase activity	------	------	------	------	ENOG410YIXH	S	------	------	PF00161.21	RIP	Ribosome inactivating protein
HU03G02359	XP_010696549.1	PREDICTED: uncharacterized protein LOC104909060 [Beta vulgaris subsp. vulgaris]	GO:0016829;; GO:0009507	molecular_function;;cellular_component	lyase activity;;chloroplast	K08234	yaeR	------	------	ENOG410ZWRD	S	------	------	PF00903.27;; PF13669.8	Glyoxalase;;Glyoxalase_4	Glyoxalase/Bleomycin resistance protein/Dioxygenase superfamily;;Glyoxalase/Bleomycin resistance protein/Dioxygenase superfamily
HU02G02451	XP_021752158.1	MLP-like protein 31 [Chenopodium quinoa]	GO:0006952	biological_process	defense response	------	------	------	------	ENOG4111C37	S	------	------	PF00407.21	Bet_v_1	Pathogenesis-related protein Bet v 1 family
HU02G02450	KNA14923.1	hypothetical protein SOVF_102790 [Spinacia oleracea]	GO:0006952	biological_process	defense response	------	------	------	------	ENOG4111C37	S	------	------	PF00407.21	Bet_v_1	Pathogenesis-related protein Bet v 1 family
HU06G02108	KAF8397698.1	hypothetical protein HHK36_016620 [Tetracentron sinense]	GO:0005886;; GO:0008289;; GO:0005783	cellular_component;;molecular_function;;cellular_component	plasma membrane;;lipid binding;;endoplasmic reticulum	------	------	------	------	ENOG410YQJJ	S	------	------	PF07059.14;; PF01852.21;; PF00169.31	EDR2_C;;START;;PH	Protein ENHANCED DISEASE RESISTANCE 2, C-terminal;;START domain;;PH domain
HU04G01825	XP_010679245.1	PREDICTED: ethylene-responsive transcription factor 1B [Beta vulgaris subsp. vulgaris]	GO:0003700;; GO:0005634;; GO:0003677;; GO:0006952;; GO:0000976;; GO:0009873	molecular_function;;cellular_component;;molecular_function;;biological_process;;molecular_function;;biological_process	transcription factor activity, sequence-specific DNA binding;;nucleus;;DNA binding;;defense response;;transcription regulatory region sequence-specific DNA binding;;ethylene-activated signaling pathway	K14516	ERF1	map04016;; map04075	MAPK signaling pathway - plant;;Plant hormone signal transduction	ENOG410YJNR	K	------	------	PF00847.22	AP2	AP2 domain
HU08G01707	XP_010687748.1	PREDICTED: protein ENHANCED DISEASE RESISTANCE 2-like isoform X1 [Beta vulgaris subsp. vulgaris]	GO:0008289;; GO:0005886	molecular_function;;cellular_component	lipid binding;;plasma membrane	------	------	------	------	ENOG410Z77E	S	------	------	PF07059.14;; PF01852.21	EDR2_C;;START	Protein ENHANCED DISEASE RESISTANCE 2, C-terminal;;START domain
HU01G02162	XP_010682258.1	PREDICTED: rust resistance kinase Lr10-like [Beta vulgaris subsp. vulgaris]	GO:0016021;; GO:0030246;; GO:0004674;; GO:0005524;; GO:0106311;; GO:0106310	cellular_component;;molecular_function;;molecular_function;;molecular_function;;deleted;;deleted	integral component of membrane;;carbohydrate binding;;protein serine/threonine kinase activity;;ATP binding;;old GO;;old GO	------	------	------	------	COG0515	T	------	------	PF00069.27	Pkinase	Protein kinase domain
HU05G00639	XP_021735827.1	glutamate--cysteine ligase, chloroplastic-like [Chenopodium quinoa]	GO:0052544;; GO:0009753;; GO:0019761;; GO:0004357;; GO:0009700;; GO:0050832;; GO:0046686;; GO:0042742;; GO:0010193;; GO:0009570;; GO:0006750;; GO:0009408;; GO:0002213;; GO:0009908;; GO:0005524;; GO:0009507	biological_process;;biological_process;;biological_process;;molecular_function;;biological_process;;biological_process;;biological_process;;biological_process;;biological_process;;cellular_component;;biological_process;;biological_process;;biological_process;;biological_process;;molecular_function;;cellular_component	defense response by callose deposition in cell wall;;response to jasmonic acid;;glucosinolate biosynthetic process;;glutamate-cysteine ligase activity;;indole phytoalexin biosynthetic process;;defense response to fungus;;response to cadmium ion;;defense response to bacterium;;response to ozone;;chloroplast stroma;;glutathione biosynthetic process;;response to heat;;defense response to insect;;flo…	K01919	gshA	map00270;; map00480	Cysteine and methionine metabolism;;Glutathione metabolism	COG3572	H	------	------	PF04107.15	GCS2	Glutamate-cysteine ligase family 2(GCS2)
HU03G00483	XP_021865912.1	pathogenesis-related protein PR-1 type-like [Spinacia oleracea]	GO:0006952;; GO:0005576;; GO:0009607;; GO:0005615	biological_process;;cellular_component;;biological_process;;cellular_component	defense response;;extracellular region;;response to biotic stimulus;;extracellular space	K13449	PR1	map04016;; map04626;; map04075	MAPK signaling pathway - plant;;Plant-pathogen interaction;;Plant hormone signal transduction	COG2340	S	------	------	PF00188.28	CAP	Cysteine-rich secretory protein family
HU04G00970	XP_010678214.1	PREDICTED: chitinase-like protein 1 [Beta vulgaris subsp. vulgaris]	GO:0005975;; GO:0016998;; GO:0006952;; GO:0008061;; GO:0004568;; GO:0006032	biological_process;;biological_process;;biological_process;;molecular_function;;molecular_function;;biological_process	carbohydrate metabolic process;;cell wall macromolecule catabolic process;;defense response;;chitin binding;;chitinase activity;;chitin catabolic process	------	------	------	------	COG3979	G	------	------	PF00182.21	Glyco_hydro_19	Chitinase class I
HU04G01786	XP_021725688.1	protein DOWNY MILDEW RESISTANCE 6 isoform X2 [Chenopodium quinoa]	GO:0046872;; GO:0051213;; GO:0016491	molecular_function;;molecular_function;;molecular_function	metal ion binding;;dioxygenase activity;;oxidoreductase activity	K24028	DMR6, DLO	------	------	COG3491	S	------	------	PF03171.22;; PF14226.8	2OG-FeII_Oxy;;DIOX_N	2OG-Fe(II) oxygenase superfamily;;non-haem dioxygenase in morphine synthesis N-terminal
HU04G00559	XP_021733594.1	protein MICRORCHIDIA 6-like [Chenopodium quinoa]	GO:0009941;; GO:0031935;; GO:0004519;; GO:0005634;; GO:1902290;; GO:0016887;; GO:0080188;; GO:0009506;; GO:0042803	cellular_component;;biological_process;;molecular_function;;cellular_component;;biological_process;;molecular_function;;biological_process;;cellular_component;;molecular_function	chloroplast envelope;;regulation of chromatin silencing;;endonuclease activity;;nucleus;;positive regulation of defense response to oomycetes;;ATPase activity;;RNA-directed DNA methylation;;plasmodesma;;protein homodimerization activity	------	------	------	------	ENOG411033B	S	------	------	PF17942.3;; PF13589.8;; PF02518.28	Morc6_S5;;HATPase_c_3;;HATPase_c	Morc6 ribosomal protein S5 domain 2-like;;Histidine kinase-, DNA gyrase B-, and HSP90-like ATPase;;Histidine kinase-, DNA gyrase B-, and HSP90-like ATPase
HU05G02123	XP_021759821.1	thaumatin-like protein 1b [Chenopodium quinoa]	GO:0006952;; GO:0005576	biological_process;;cellular_component	defense response;;extracellular region	------	------	------	------	ENOG4111KEV	S	------	------	PF00314.19;; PF16483.7	Thaumatin;;Glyco_hydro_64	Thaumatin family;;Beta-1,3-glucanase
HU05G02124	XP_021759811.1	thaumatin-like protein 1b [Chenopodium quinoa]	GO:0006952;; GO:0005576	biological_process;;cellular_component	defense response;;extracellular region	------	------	------	------	ENOG410YD5Y	S	------	------	PF00314.19	Thaumatin	Thaumatin family
HU07G01490	XP_010684595.1	PREDICTED: syntaxin-43 isoform X2 [Beta vulgaris subsp. vulgaris]	GO:0007030;; GO:0006906;; GO:0016192;; GO:0007034;; GO:0009306;; GO:0006886;; GO:0005802;; GO:0031201;; GO:0048278;; GO:0012505;; GO:1900150;; GO:0000149;; GO:0005484;; GO:0016021	biological_process;;biological_process;;biological_process;;biological_process;;biological_process;;biological_process;;cellular_component;;cellular_component;;biological_process;;cellular_component;;biological_process;;molecular_function;;molecular_function;;cellular_component	Golgi organization;;vesicle fusion;;vesicle-mediated transport;;vacuolar transport;;protein secretion;;intracellular protein transport;;trans-Golgi network;;SNARE complex;;vesicle docking;;endomembrane system;;regulation of defense response to fungus;;SNARE binding;;SNAP receptor activity;;integral component of membrane	K08489	STX16	map04130	SNARE interactions in vesicular transport	COG5325	U	------	------	PF05739.21;; PF05478.13	SNARE;;Prominin	SNARE domain;;Prominin
HU01G01604	XP_010675950.1	PREDICTED: probable L-type lectin-domain containing receptor kinase S.7 [Beta vulgaris subsp. vulgaris]	GO:0016021;; GO:0004672;; GO:0030246;; GO:0004675;; GO:0002229;; GO:0005886;; GO:0005524;; GO:0042742	cellular_component;;molecular_function;;molecular_function;;molecular_function;;biological_process;;cellular_component;;molecular_function;;biological_process	integral component of membrane;;protein kinase activity;;carbohydrate binding;;transmembrane receptor protein serine/threonine kinase activity;;defense response to oomycetes;;plasma membrane;;ATP binding;;defense response to bacterium	------	------	------	------	COG0515	T	------	------	PF00139.21;; PF00069.27;; PF07714.19;; PF18483.3	Lectin_legB;;Pkinase;;PK_Tyr_Ser-Thr;;Bact_lectin	Legume lectin domain;;Protein kinase domain;;Protein tyrosine and serine/threonine kinase;;Bacterial lectin
HU03G01363	XP_021853092.1	diacylglycerol kinase 2 [Spinacia oleracea]	GO:0016021;; GO:0007205;; GO:0006952;; GO:0003951;; GO:0035556;; GO:0004143;; GO:0005524	cellular_component;;biological_process;;biological_process;;molecular_function;;biological_process;;molecular_function;;molecular_function	integral component of membrane;;protein kinase C-activating G-protein coupled receptor signaling pathway;;defense response;;NAD+ kinase activity;;intracellular signal transduction;;diacylglycerol kinase activity;;ATP binding	K00901	dgkA, DGK	map00564;; map04070;; map00561	Glycerophospholipid metabolism;;Phosphatidylinositol signaling system;;Glycerolipid metabolism	ENOG410XQVB	I	------	------	PF00609.21;; PF00781.26;; PF00130.24	DAGK_acc;;DAGK_cat;;C1_1	Diacylglycerol kinase accessory domain;;Diacylglycerol kinase catalytic domain;;Phorbol esters/diacylglycerol binding domain (C1 domain)
HU01G00563	XP_010691570.1	PREDICTED: centrosomal protein of 128 kDa isoform X2 [Beta vulgaris subsp. vulgaris]	------	------	------	------	------	------	------	ENOG41120F7	S	------	------	PF05659.13;; PF04977.17;; PF05377.13;; PF15035.8;; PF19111.2;; PF19353.1	RPW8;;DivIC;;FlaC_arch;;Rootletin;;DUF5798;;DUF5930	Arabidopsis broad-spectrum mildew resistance protein RPW8;;Septum formation initiator;;Flagella accessory protein C (FlaC);;Ciliary rootlet component, centrosome cohesion;;Family of unknown function (DUF5798);;Family of unknown function (DUF5930)
HU05G00085	XP_021757598.1	uncharacterized protein LOC110722635 [Chenopodium quinoa]	------	------	------	------	------	------	------	ENOG41127FN	S	------	------	PF00903.27	Glyoxalase	Glyoxalase/Bleomycin resistance protein/Dioxygenase superfamily
HU06G02560	XP_021726748.1	uncharacterized protein LOC110693882 [Chenopodium quinoa]	GO:0005737;; GO:0062046;; GO:1901672;; GO:0009627;; GO:0062034;; GO:0009507	cellular_component;;molecular_function;;biological_process;;biological_process;;biological_process;;cellular_component	cytoplasm;;dehydropipecolic acid reductase;;positive regulation of systemic acquired resistance;;systemic acquired resistance;;L-pipecolic acid biosynthetic process;;chloroplast	------	------	------	------	COG2423	E	------	------	PF02423.17;; PF01488.22	OCD_Mu_crystall;;Shikimate_DH	Ornithine cyclodeaminase/mu-crystallin family;;Shikimate / quinate 5-dehydrogenase
HU06G00639	XP_010693583.1	PREDICTED: protein-lysine N-methyltransferase Mettl10 [Beta vulgaris subsp. vulgaris]	GO:0005737;; GO:0018027;; GO:0018026;; GO:0005634;; GO:0016279;; GO:0005829	cellular_component;;biological_process;;biological_process;;cellular_component;;molecular_function;;cellular_component	cytoplasm;;peptidyl-lysine dimethylation;;peptidyl-lysine monomethylation;;nucleus;;protein-lysine N-methyltransferase activity;;cytosol	K22856	EEF1AKMT2, EFM4, METTL10	------	------	ENOG4111PXE	S	------	------	PF13847.8;; PF13649.8;; PF08241.14;; PF08242.14;; PF13489.8;; PF05175.16;; PF06325.15;; PF03848.16	Methyltransf_31;;Methyltransf_25;;Methyltransf_11;;Methyltransf_12;;Methyltransf_23;;MTS;;PrmA;;TehB	Methyltransferase domain;;Methyltransferase domain;;Methyltransferase domain;;Methyltransferase domain;;Methyltransferase domain;;Methyltransferase small domain;;Ribosomal protein L11 methyltransferase (PrmA);;Tellurite resistance protein TehB
HU11G00331	XP_010687548.1	PREDICTED: protein TIFY 10b [Beta vulgaris subsp. vulgaris]	GO:2000022;; GO:0005634;; GO:0009611;; GO:0031347	biological_process;;cellular_component;;biological_process;;biological_process	regulation of jasmonic acid mediated signaling pathway;;nucleus;;response to wounding;;regulation of defense response	K13464	JAZ	map04075	Plant hormone signal transduction	ENOG410ZDCD	S	------	------	PF06200.16;; PF09425.12	tify;;Jas_motif	tify domain;;Jas motif
HU11G00334	XP_021858538.1	BTB/POZ domain and ankyrin repeat-containing protein NPR1 [Spinacia oleracea]	GO:0005737;; GO:2000031;; GO:0050832;; GO:0009862;; GO:0005634;; GO:2000022;; GO:0042742	cellular_component;;biological_process;;biological_process;;biological_process;;cellular_component;;biological_process;;biological_process	cytoplasm;;regulation of salicylic acid mediated signaling pathway;;defense response to fungus;;systemic acquired resistance, salicylic acid mediated signaling pathway;;nucleus;;regulation of jasmonic acid mediated signaling pathway;;defense response to bacterium	K14508	NPR 1.00	map04075	Plant hormone signal transduction	COG0666	S	------	------	PF12313.10;; PF12796.9;; PF00651.33;; PF13857.8;; PF13637.8;; PF00023.32;; PF11900.10;; PF13606.8	NPR1_like_C;;Ank_2;;BTB;;Ank_5;;Ank_4;;Ank;;DUF3420;;Ank_3	NPR1/NIM1 like defence protein C terminal;;Ankyrin repeats (3 copies);;BTB/POZ domain;;Ankyrin repeats (many copies);;Ankyrin repeats (many copies);;Ankyrin repeat;;Domain of unknown function (DUF3420);;Ankyrin repeat
HU08G01590	XP_021734660.1	diacylglycerol kinase 2-like [Chenopodium quinoa]	GO:0016021;; GO:0007205;; GO:0006952;; GO:0003951;; GO:0035556;; GO:0004143;; GO:0005524	cellular_component;;biological_process;;biological_process;;molecular_function;;biological_process;;molecular_function;;molecular_function	integral component of membrane;;protein kinase C-activating G-protein coupled receptor signaling pathway;;defense response;;NAD+ kinase activity;;intracellular signal transduction;;diacylglycerol kinase activity;;ATP binding	K00901	dgkA, DGK	map00564;; map04070;; map00561	Glycerophospholipid metabolism;;Phosphatidylinositol signaling system;;Glycerolipid metabolism	ENOG410XQVB	I	------	------	PF00609.21;; PF00781.26;; PF00130.24	DAGK_acc;;DAGK_cat;;C1_1	Diacylglycerol kinase accessory domain;;Diacylglycerol kinase catalytic domain;;Phorbol esters/diacylglycerol binding domain (C1 domain)
HU04G01531	XP_021848451.1	putative disease resistance protein RGA4 isoform X3 [Spinacia oleracea]	GO:0006952;; GO:0043531	biological_process;;molecular_function	defense response;;ADP binding	------	------	------	------	COG4886	S	------	------	PF18052.3	Rx_N	Rx N-terminal domain
HU04G01530	XP_021848451.1	putative disease resistance protein RGA4 isoform X3 [Spinacia oleracea]	GO:0006952;; GO:0043531	biological_process;;molecular_function	defense response;;ADP binding	------	------	------	------	COG4886	S	------	------	------	------	------
HU04G00661	KAA8528480.1	hypothetical protein F0562_035835 [Nyssa sinensis]	GO:0005506;; GO:0016705;; GO:0098542;; GO:0004497;; GO:0020037	molecular_function;;molecular_function;;biological_process;;molecular_function;;molecular_function	iron ion binding;;oxidoreductase activity, acting on paired donors, with incorporation or reduction of molecular oxygen;;defense response to other organism;;monooxygenase activity;;heme binding	------	------	------	------	COG2124	Q	------	------	PF00067.24	p450	Cytochrome P450
HU04G00664	XP_010688162.1	PREDICTED: EG45-like domain containing protein [Beta vulgaris subsp. vulgaris]	GO:0048046;; GO:0005618;; GO:0009627	cellular_component;;cellular_component;;biological_process	apoplast;;cell wall;;systemic acquired resistance	------	------	------	------	ENOG41123UD;; ENOG410XTMI	S;;S	------	------	------	------	------
HU05G00862	XP_010678975.1	PREDICTED: putative receptor-like protein kinase At4g00960 [Beta vulgaris subsp. vulgaris]	GO:0006468;; GO:0016021;; GO:0004674;; GO:0042742;; GO:0005886;; GO:0005524	biological_process;;cellular_component;;molecular_function;;biological_process;;cellular_component;;molecular_function	protein phosphorylation;;integral component of membrane;;protein serine/threonine kinase activity;;defense response to bacterium;;plasma membrane;;ATP binding	------	------	------	------	COG0515	T	------	------	PF07714.19;; PF00069.27;; PF01657.19	PK_Tyr_Ser-Thr;;Pkinase;;Stress-antifung	Protein tyrosine and serine/threonine kinase;;Protein kinase domain;;Salt stress response/antifungal
HU05G00866	XP_041027629.1	chitinase-like protein 1 [Juglans microcarpa x Juglans regia]	GO:0005975;; GO:0016998;; GO:0006952;; GO:0008061;; GO:0004568;; GO:0006032	biological_process;;biological_process;;biological_process;;molecular_function;;molecular_function;;biological_process	carbohydrate metabolic process;;cell wall macromolecule catabolic process;;defense response;;chitin binding;;chitinase activity;;chitin catabolic process	------	------	------	------	------	------	------	------	PF00182.21	Glyco_hydro_19	Chitinase class I
HU07G00859	XP_035546401.1	metal transporter Nramp5-like [Juglans regia]	GO:0046873;; GO:0015086;; GO:0016021;; GO:0005384	molecular_function;;molecular_function;;cellular_component;;molecular_function	metal ion transmembrane transporter activity;;cadmium ion transmembrane transporter activity;;integral component of membrane;;manganese ion transmembrane transporter activity	------	------	------	------	COG1914	P	------	------	PF01566.20	Nramp	Natural resistance-associated macrophage protein
HU07G00852	XP_021759710.1	replication factor C subunit 3-like isoform X2 [Chenopodium quinoa]	GO:0006281;; GO:0005634;; GO:0031348;; GO:0005663;; GO:0006260;; GO:0006261;; GO:0016887;; GO:0003677;; GO:0005524	biological_process;;cellular_component;;biological_process;;cellular_component;;biological_process;;biological_process;;molecular_function;;molecular_function;;molecular_function	DNA repair;;nucleus;;negative regulation of defense response;;DNA replication factor C complex;;DNA replication;;DNA-dependent DNA replication;;ATPase activity;;DNA binding;;ATP binding	K10756	RFC3_5	map03430;; map03420;; map03030	Mismatch repair;;Nucleotide excision repair;;DNA replication	COG0470	L	------	------	PF08542.13;; PF00004.31;; PF13177.8;; PF03215.17;; PF13401.8;; PF13191.8;; PF16193.7;; PF13086.8;; PF13173.8;; PF06144.15;; PF07728.16;; PF20030.1;; PF05496.14	Rep_fac_C;;AAA;;DNA_pol3_delta2;;Rad17;;AAA_22;;AAA_16;;AAA_assoc_2;;AAA_11;;AAA_14;;DNA_pol3_delta;;AAA_5;;bpMoxR;;RuvB_N	Replication factor C C-terminal domain;;ATPase family associated with various cellular activities (AAA);;DNA polymerase III, delta subunit;;Rad17 P-loop domain;;AAA domain;;AAA ATPase domain;;AAA C-terminal domain;;AAA domain;;AAA domain;;DNA polymerase III, delta subunit;;AAA domain (dynein-related subfamily);;MoxR domain in the MoxR-vWA-beta-propeller ternary systems;;Holliday junction DNA heli…
HU08G01414	XP_010674511.1	PREDICTED: LOW QUALITY PROTEIN: pleiotropic drug resistance protein 3-like [Beta vulgaris subsp. vulgaris]	GO:0042626;; GO:0016021;; GO:0005524	molecular_function;;cellular_component;;molecular_function	ATPase activity, coupled to transmembrane movement of substances;;integral component of membrane;;ATP binding	------	------	------	------	COG0842	V	------	------	PF01061.26;; PF00005.29;; PF08370.13;; PF19055.2;; PF13304.8;; PF13191.8;; PF03193.18;; PF00004.31;; PF13481.8;; PF13555.8;; PF12698.9;; PF13238.8;; PF13401.8	ABC2_membrane;;ABC_tran;;PDR_assoc;;ABC2_membrane_7;;AAA_21;;AAA_16;;RsgA_GTPase;;AAA;;AAA_25;;AAA_29;;ABC2_membrane_3;;AAA_18;;AAA_22	ABC-2 type transporter;;ABC transporter;;Plant PDR ABC transporter associated;;ABC-2 type transporter;;AAA domain, putative AbiEii toxin, Type IV TA system;;AAA ATPase domain;;RsgA GTPase;;ATPase family associated with various cellular activities (AAA);;AAA domain;;P-loop containing region of AAA domain;;ABC-2 family transporter protein;;AAA domain;;AAA domain
HU07G00074	XP_010669317.1	PREDICTED: protein ENHANCED DISEASE RESISTANCE 4 [Beta vulgaris subsp. vulgaris]	GO:1900150	biological_process	regulation of defense response to fungus	------	------	------	------	ENOG4111PSV	S	------	------	PF11331.10	zinc_ribbon_12	Probable zinc-ribbon domain
HU07G00075	XP_021760346.1	protein ENHANCED DISEASE RESISTANCE 4-like [Chenopodium quinoa]	GO:1900150	biological_process	regulation of defense response to fungus	------	------	------	------	ENOG4111PSV	S	------	------	------	------	------
HU0G00167	XP_006453478.1	EG45-like domain containing protein 2 [Citrus clementina]	GO:0048046;; GO:0005618;; GO:0016021;; GO:0009627	cellular_component;;cellular_component;;cellular_component;;biological_process	apoplast;;cell wall;;integral component of membrane;;systemic acquired resistance	------	------	------	------	ENOG41123UD	S	------	------	------	------	------
HU01G01243	XP_010314840.1	pathogenesis-related protein 5-like [Solanum lycopersicum]	GO:0006952;; GO:0016021;; GO:0005576	biological_process;;cellular_component;;cellular_component	defense response;;integral component of membrane;;extracellular region	------	------	------	------	ENOG4111KWX;; ENOG410YE6T	S;;S	------	------	PF00314.19	Thaumatin	Thaumatin family
HU08G02309	XP_021852054.1	basic proline-rich protein [Spinacia oleracea]	GO:0046872;; GO:1900150	molecular_function;;biological_process	metal ion binding;;regulation of defense response to fungus	------	------	------	------	ENOG410ZUCS	S	------	------	------	------	------
HU07G00278	XP_021848857.1	protein-tyrosine-phosphatase PTP1 [Spinacia oleracea]	GO:0005737;; GO:0031348;; GO:0005634;; GO:0019900;; GO:0033550;; GO:0005886;; GO:0004725	cellular_component;;biological_process;;cellular_component;;molecular_function;;molecular_function;;cellular_component;;molecular_function	cytoplasm;;negative regulation of defense response;;nucleus;;kinase binding;;MAP kinase tyrosine phosphatase activity;;plasma membrane;;protein tyrosine phosphatase activity	------	------	------	------	COG5599	T	------	------	PF00102.29;; PF13350.8	Y_phosphatase;;Y_phosphatase3	Protein-tyrosine phosphatase;;Tyrosine phosphatase family
HU11G01224	KMT20563.1	hypothetical protein BVRB_1g005450 [Beta vulgaris subsp. vulgaris]	GO:0046686;; GO:0016021;; GO:0034635;; GO:0002229;; GO:0009507	biological_process;;cellular_component;;biological_process;;biological_process;;cellular_component	response to cadmium ion;;integral component of membrane;;glutathione transport;;defense response to oomycetes;;chloroplast	------	------	------	------	ENOG4111Y30	S	------	------	PF08627.12	CRT-like	CRT-like, chloroquine-resistance transporter-like
HU01G01681	XP_021849043.1	ethylene-responsive transcription factor 3 [Spinacia oleracea]	GO:0009737;; GO:0003700;; GO:0005634;; GO:0003677;; GO:0006952;; GO:0000976;; GO:0009414;; GO:0009873;; GO:0045892	biological_process;;molecular_function;;cellular_component;;molecular_function;;biological_process;;molecular_function;;biological_process;;biological_process;;biological_process	response to abscisic acid;;transcription factor activity, sequence-specific DNA binding;;nucleus;;DNA binding;;defense response;;transcription regulatory region sequence-specific DNA binding;;response to water deprivation;;ethylene-activated signaling pathway;;negative regulation of transcription, DNA-templated	K09286	EREBP	------	------	ENOG410ZNW8;; ENOG410YQNQ	K;;K	------	------	PF00847.22	AP2	AP2 domain
HU05G00170	XP_021725561.1	glucose-6-phosphate isomerase, cytosolic [Chenopodium quinoa]	GO:0005829;; GO:0004347;; GO:0050832;; GO:0051156;; GO:0048029;; GO:0046686;; GO:0006096;; GO:0006094	cellular_component;;molecular_function;;biological_process;;biological_process;;molecular_function;;biological_process;;biological_process;;biological_process	cytosol;;glucose-6-phosphate isomerase activity;;defense response to fungus;;glucose 6-phosphate metabolic process;;monosaccharide binding;;response to cadmium ion;;glycolytic process;;gluconeogenesis	K01810	GPI, pgi	map00520;; map00030;; map00500;; map00010	Amino sugar and nucleotide sugar metabolism;;Pentose phosphate pathway;;Starch and sucrose metabolism;;Glycolysis / Gluconeogenesis	COG0166	G	------	------	PF00342.21	PGI	Phosphoglucose isomerase
HU02G00566	XP_021716556.1	protein TIFY 10A-like [Chenopodium quinoa]	GO:0009753;; GO:0009555;; GO:0005634;; GO:0009867;; GO:0009611;; GO:2000022;; GO:0031347;; GO:0009908;; GO:1900067;; GO:0042802;; GO:0042742	biological_process;;biological_process;;cellular_component;;biological_process;;biological_process;;biological_process;;biological_process;;biological_process;;biological_process;;molecular_function;;biological_process	response to jasmonic acid;;pollen development;;nucleus;;jasmonic acid mediated signaling pathway;;response to wounding;;regulation of jasmonic acid mediated signaling pathway;;regulation of defense response;;flower development;;regulation of cellular response to alkaline pH;;identical protein binding;;defense response to bacterium	K13464	JAZ	map04075	Plant hormone signal transduction	ENOG410ZDCD	S	------	------	PF06200.16;; PF09425.12	tify;;Jas_motif	tify domain;;Jas motif
HU09G00647	XP_021836791.1	aluminum-activated malate transporter 2-like [Spinacia oleracea]	GO:0016021;; GO:0015743;; GO:0009705	cellular_component;;biological_process;;cellular_component	integral component of membrane;;malate transport;;plant-type vacuole membrane	------	------	------	------	ENOG410XR8V	S	------	------	PF11744.10;; PF13515.8;; PF04632.14	ALMT;;FUSC_2;;FUSC	Aluminium activated malate transporter;;Fusaric acid resistance protein-like;;Fusaric acid resistance protein family
HU09G00646	XP_021720558.1	aluminum-activated malate transporter 2-like isoform X2 [Chenopodium quinoa]	GO:0016021;; GO:0015743;; GO:0009705	cellular_component;;biological_process;;cellular_component	integral component of membrane;;malate transport;;plant-type vacuole membrane	------	------	------	------	ENOG410XR8V	S	------	------	PF11744.10;; PF13515.8;; PF04632.14	ALMT;;FUSC_2;;FUSC	Aluminium activated malate transporter;;Fusaric acid resistance protein-like;;Fusaric acid resistance protein family
HU09G02085	XP_010691277.1	PREDICTED: receptor like protein kinase S.2 [Beta vulgaris subsp. vulgaris]	GO:0016301;; GO:0004675;; GO:0004674;; GO:0042742;; GO:0005886;; GO:0005524;; GO:0002229	molecular_function;;molecular_function;;molecular_function;;biological_process;;cellular_component;;molecular_function;;biological_process	kinase activity;;transmembrane receptor protein serine/threonine kinase activity;;protein serine/threonine kinase activity;;defense response to bacterium;;plasma membrane;;ATP binding;;defense response to oomycetes	------	------	------	------	COG0515	T	------	------	------	------	------
HU01G00858	XP_007024395.2	PREDICTED: putative disease resistance protein RGA3 [Theobroma cacao]	GO:0006952;; GO:0043531	biological_process;;molecular_function	defense response;;ADP binding	------	------	------	------	COG4886	S	------	------	PF00931.24;; PF18052.3;; PF13191.8;; PF12799.9;; PF13855.8;; PF13401.8	NB-ARC;;Rx_N;;AAA_16;;LRR_4;;LRR_8;;AAA_22	NB-ARC domain;;Rx N-terminal domain;;AAA ATPase domain;;Leucine Rich repeats (2 copies);;Leucine rich repeat;;AAA domain
HU01G00859	XP_034905907.1	disease resistance protein RGA2-like [Populus alba]	GO:0006952;; GO:0043531	biological_process;;molecular_function	defense response;;ADP binding	------	------	------	------	COG4886	S	------	------	PF00931.24;; PF12799.9	NB-ARC;;LRR_4	NB-ARC domain;;Leucine Rich repeats (2 copies)
HU09G01854	RWR82965.1	cytochrome P450 [Cinnamomum micranthum f. kanehirae]	GO:0005506;; GO:0016705;; GO:0098542;; GO:0016021;; GO:0020037	molecular_function;;molecular_function;;biological_process;;cellular_component;;molecular_function	iron ion binding;;oxidoreductase activity, acting on paired donors, with incorporation or reduction of molecular oxygen;;defense response to other organism;;integral component of membrane;;heme binding	------	------	------	------	COG2124	Q	------	------	PF00067.24	p450	Cytochrome P450
HU10G01051	XP_021719336.1	putative disease resistance protein RGA1 [Chenopodium quinoa]	------	------	------	------	------	------	------	------	------	------	------	------	------	------
HU04G00888	XP_021722022.1	probable L-type lectin-domain containing receptor kinase S.5 [Chenopodium quinoa]	GO:0016021;; GO:0004672;; GO:0030246;; GO:0004675;; GO:0002229;; GO:0005886;; GO:0005524;; GO:0042742	cellular_component;;molecular_function;;molecular_function;;molecular_function;;biological_process;;cellular_component;;molecular_function;;biological_process	integral component of membrane;;protein kinase activity;;carbohydrate binding;;transmembrane receptor protein serine/threonine kinase activity;;defense response to oomycetes;;plasma membrane;;ATP binding;;defense response to bacterium	------	------	------	------	COG0515	T	------	------	PF00139.21;; PF00069.27;; PF07714.19;; PF17667.3	Lectin_legB;;Pkinase;;PK_Tyr_Ser-Thr;;Pkinase_fungal	Legume lectin domain;;Protein kinase domain;;Protein tyrosine and serine/threonine kinase;;Fungal protein kinase
HU11G01701	XP_010669317.1	PREDICTED: protein ENHANCED DISEASE RESISTANCE 4 [Beta vulgaris subsp. vulgaris]	GO:1900150	biological_process	regulation of defense response to fungus	------	------	------	------	ENOG4111PSV	S	------	------	PF11331.10	zinc_ribbon_12	Probable zinc-ribbon domain
HU06G02469	AYM54799.1	C-repeat binding factor 2 [Actinidia deliciosa]	GO:0003700;; GO:0006952;; GO:0005634;; GO:0003677	molecular_function;;biological_process;;cellular_component;;molecular_function	transcription factor activity, sequence-specific DNA binding;;defense response;;nucleus;;DNA binding	K09286	EREBP	------	------	ENOG410YK37	K	------	------	PF00847.22	AP2	AP2 domain
HU08G00725	KNA10991.1	hypothetical protein SOVF_139280 [Spinacia oleracea]	GO:0016021;; GO:0012505;; GO:0042742;; GO:0009507	cellular_component;;cellular_component;;biological_process;;cellular_component	integral component of membrane;;endomembrane system;;defense response to bacterium;;chloroplast	------	------	------	------	ENOG410XX7Q	S	------	------	------	------	------
HU07G01382	XP_021748110.1	protein ASPARTIC PROTEASE IN GUARD CELL 1-like [Chenopodium quinoa]	GO:0009737;; GO:0005783;; GO:0016021;; GO:0009627;; GO:0004190;; GO:0009414	biological_process;;cellular_component;;cellular_component;;biological_process;;molecular_function;;biological_process	response to abscisic acid;;endoplasmic reticulum;;integral component of membrane;;systemic acquired resistance;;aspartic-type endopeptidase activity;;response to water deprivation	K22683	APF2	------	------	ENOG410XNV7	O	------	------	PF14543.8;; PF14541.8;; PF00026.25	TAXi_N;;TAXi_C;;Asp	Xylanase inhibitor N-terminal;;Xylanase inhibitor C-terminal;;Eukaryotic aspartyl protease
HU11G00829	XP_016465991.1	PREDICTED: ethylene-responsive transcription factor WIN1-like [Nicotiana tabacum]	GO:0003700;; GO:0006952;; GO:0005634;; GO:0009873;; GO:0003677	molecular_function;;biological_process;;cellular_component;;biological_process;;molecular_function	transcription factor activity, sequence-specific DNA binding;;defense response;;nucleus;;ethylene-activated signaling pathway;;DNA binding	------	------	------	------	ENOG4111RRZ	K	------	------	PF00847.22	AP2	AP2 domain
HU10G01928	XP_021719674.1	phospholipase A I-like [Chenopodium quinoa]	GO:0016787;; GO:0006631;; GO:0006629;; GO:0005773;; GO:0016020;; GO:0016042;; GO:0050832;; GO:0009695;; GO:0045735;; GO:0004620;; GO:0009507;; GO:0047372	molecular_function;;biological_process;;biological_process;;cellular_component;;cellular_component;;biological_process;;biological_process;;biological_process;;molecular_function;;molecular_function;;cellular_component;;molecular_function	hydrolase activity;;fatty acid metabolic process;;lipid metabolic process;;vacuole;;membrane;;lipid catabolic process;;defense response to fungus;;jasmonic acid biosynthetic process;;nutrient reservoir activity;;phospholipase activity;;chloroplast;;acylglycerol lipase activity	------	------	------	------	ENOG410XQXJ	S	------	------	PF01734.24;; PF13855.8;; PF00514.25;; PF12799.9;; PF13646.8;; PF13513.8	Patatin;;LRR_8;;Arm;;LRR_4;;HEAT_2;;HEAT_EZ	Patatin-like phospholipase;;Leucine rich repeat;;Armadillo/beta-catenin-like repeat;;Leucine Rich repeats (2 copies);;HEAT repeats;;HEAT-like repeat
HU03G00366	KAG5239899.1	disease resistance-responsive family protein [Salix suchowensis]	GO:0048046	cellular_component	apoplast	------	------	------	------	ENOG410YJAN	S	------	------	PF03018.16	Dirigent	Dirigent-like protein
HU11G00442	XP_010688162.1	PREDICTED: EG45-like domain containing protein [Beta vulgaris subsp. vulgaris]	GO:0048046;; GO:0005618;; GO:0016021;; GO:0009627	cellular_component;;cellular_component;;cellular_component;;biological_process	apoplast;;cell wall;;integral component of membrane;;systemic acquired resistance	------	------	------	------	ENOG41123UD	S	------	------	PF03330.20	DPBB_1	Lytic transglycolase
HU02G01064	XP_021739804.1	probable transmembrane GTPase FZO-like, chloroplastic [Chenopodium quinoa]	GO:0031969;; GO:1900425;; GO:0016021;; GO:0034051;; GO:0009707;; GO:0003824;; GO:0010228;; GO:0010027;; GO:0005525	cellular_component;;biological_process;;cellular_component;;biological_process;;cellular_component;;molecular_function;;biological_process;;biological_process;;molecular_function	chloroplast membrane;;negative regulation of defense response to bacterium;;integral component of membrane;;negative regulation of plant-type hypersensitive response;;chloroplast outer membrane;;catalytic activity;;vegetative to reproductive phase transition of meristem;;thylakoid membrane organization;;GTP binding	------	------	------	------	COG0699	S	------	------	PF00350.25;; PF01926.25;; PF00009.29;; PF03193.18;; PF02581.19	Dynamin_N;;MMR_HSR1;;GTP_EFTU;;RsgA_GTPase;;TMP-TENI	Dynamin family;;50S ribosome-binding GTPase;;Elongation factor Tu GTP binding domain;;RsgA GTPase;;Thiamine monophosphate synthase
HU06G00320	XP_021741179.1	ethylene-responsive transcription factor ERF021-like [Chenopodium quinoa]	GO:0003700;; GO:0006952;; GO:0005634;; GO:0003677	molecular_function;;biological_process;;cellular_component;;molecular_function	transcription factor activity, sequence-specific DNA binding;;defense response;;nucleus;;DNA binding	------	------	------	------	ENOG4111977;; ENOG4111811	K;;K	------	------	PF00847.22	AP2	AP2 domain
HU01G01046	TXG58005.1	hypothetical protein EZV62_015834 [Acer yangbiense]	GO:0005737;; GO:0005975;; GO:0005634;; GO:0004535;; GO:0006355;; GO:0030014;; GO:0003676;; GO:0004553;; GO:0003677;; GO:0016021;; GO:0005524;; GO:0010112	cellular_component;;biological_process;;cellular_component;;molecular_function;;biological_process;;cellular_component;;molecular_function;;molecular_function;;molecular_function;;cellular_component;;molecular_function;;biological_process	cytoplasm;;carbohydrate metabolic process;;nucleus;;poly(A)-specific ribonuclease activity;;regulation of transcription, DNA-templated;;CCR4-NOT complex;;nucleic acid binding;;hydrolase activity, hydrolyzing O-glycosyl compounds;;DNA binding;;integral component of membrane;;ATP binding;;regulation of systemic acquired resistance	K12581	CNOT7_8, CAF1, POP2	map03018	RNA degradation	------	------	------	------	------	------	------
HU06G01158	XP_021837237.1	binding partner of ACD11 1 [Spinacia oleracea]	GO:0050832;; GO:0046983;; GO:0005634;; GO:0003723;; GO:0003676	biological_process;;molecular_function;;cellular_component;;molecular_function;;molecular_function	defense response to fungus;;protein dimerization activity;;nucleus;;RNA binding;;nucleic acid binding	------	------	------	------	ENOG4111NJH	S	------	------	PF00076.24	RRM_1	RNA recognition motif. (a.k.a. RRM, RBD, or RNP domain)
HU06G01151	XP_021857529.1	probable WRKY transcription factor 72 [Spinacia oleracea]	GO:0003700;; GO:0043565;; GO:0005634;; GO:0006952	molecular_function;;molecular_function;;cellular_component;;biological_process	transcription factor activity, sequence-specific DNA binding;;sequence-specific DNA binding;;nucleus;;defense response	------	------	------	------	ENOG410YE20	K	------	------	PF03106.17	WRKY	WRKY DNA -binding domain
HU03G02580	KNA13408.1	hypothetical protein SOVF_117290 [Spinacia oleracea]	GO:0006952	biological_process	defense response	------	------	------	------	ENOG410YXD4;; ENOG41119RB	S;;S	------	------	PF00304.22	Gamma-thionin	Gamma-thionin family
HU03G02586	XP_021731398.1	UDP-glucuronate 4-epimerase 1 [Chenopodium quinoa]	GO:0016021;; GO:0005802;; GO:0033481;; GO:0050832;; GO:0050378;; GO:0050829;; GO:0005768	cellular_component;;cellular_component;;biological_process;;biological_process;;molecular_function;;biological_process;;cellular_component	integral component of membrane;;trans-Golgi network;;galacturonate biosynthetic process;;defense response to fungus;;UDP-glucuronate 4-epimerase activity;;defense response to Gram-negative bacterium;;endosome	K08679	GAE, cap1J	map00520;; map00053	Amino sugar and nucleotide sugar metabolism;;Ascorbate and aldarate metabolism	------	------	------	------	PF01370.23;; PF16363.7;; PF01073.21;; PF04321.19;; PF02719.17;; PF07993.14;; PF05368.15;; PF00106.27	Epimerase;;GDP_Man_Dehyd;;3Beta_HSD;;RmlD_sub_bind;;Polysacc_synt_2;;NAD_binding_4;;NmrA;;adh_short	NAD dependent epimerase/dehydratase family;;GDP-mannose 4,6 dehydratase;;3-beta hydroxysteroid dehydrogenase/isomerase family;;RmlD substrate binding domain;;Polysaccharide biosynthesis protein;;Male sterility protein;;NmrA-like family;;short chain dehydrogenase
HU03G02585	KNA13408.1	hypothetical protein SOVF_117290 [Spinacia oleracea]	GO:0006952	biological_process	defense response	------	------	------	------	ENOG410YXD4;; ENOG41119RB	S;;S	------	------	PF00304.22	Gamma-thionin	Gamma-thionin family
HU10G00511	XP_030960311.1	inorganic pyrophosphatase TTM2-like isoform X2 [Quercus lobata]	GO:0005737;; GO:0009751;; GO:1900425;; GO:0016021;; GO:0016301;; GO:2000031;; GO:0016462;; GO:0005741;; GO:0098542;; GO:0010113;; GO:0002237;; GO:0002239;; GO:1902289;; GO:0005524	cellular_component;;biological_process;;biological_process;;cellular_component;;molecular_function;;biological_process;;molecular_function;;cellular_component;;biological_process;;biological_process;;biological_process;;biological_process;;biological_process;;molecular_function	cytoplasm;;response to salicylic acid;;negative regulation of defense response to bacterium;;integral component of membrane;;kinase activity;;regulation of salicylic acid mediated signaling pathway;;pyrophosphatase activity;;mitochondrial outer membrane;;defense response to other organism;;negative regulation of systemic acquired resistance;;response to molecule of bacterial origin;;response to o…	K00876	udk, UCK	map00240	Pyrimidine metabolism	------	------	------	------	PF00485.20;; PF01928.23	PRK;;CYTH	Phosphoribulokinase / Uridine kinase family;;CYTH domain
HU06G02318	XP_010671053.1	PREDICTED: ethylene-responsive transcription factor ERF096-like [Beta vulgaris subsp. vulgaris]	GO:0003700;; GO:0006952;; GO:0005634;; GO:0009873;; GO:0003677	molecular_function;;biological_process;;cellular_component;;biological_process;;molecular_function	transcription factor activity, sequence-specific DNA binding;;defense response;;nucleus;;ethylene-activated signaling pathway;;DNA binding	------	------	------	------	ENOG410YYI7;; ENOG410ZN2I	K;;K	------	------	PF00847.22	AP2	AP2 domain
HU06G02688	ASM90198.1	multidrug resistance 16 [Sesuvium portulacastrum]	GO:0042626;; GO:0016021;; GO:0005524;; GO:0055085	molecular_function;;cellular_component;;molecular_function;;biological_process	ATPase activity, coupled to transmembrane movement of substances;;integral component of membrane;;ATP binding;;transmembrane transport	K05658	ABCB1, CD243	map02010	ABC transporters	COG1132	V	------	------	PF00664.25;; PF00005.29;; PF02463.21;; PF13555.8;; PF13191.8;; PF13401.8;; PF06414.14;; PF00270.31;; PF03193.18;; PF09818.11;; PF13175.8;; PF00503.22;; PF13604.8;; PF05673.15;; PF13558.8;; PF13479.8	ABC_membrane;;ABC_tran;;SMC_N;;AAA_29;;AAA_16;;AAA_22;;Zeta_toxin;;DEAD;;RsgA_GTPase;;ABC_ATPase;;AAA_15;;G-alpha;;AAA_30;;DUF815;;SbcCD_C;;AAA_24	ABC transporter transmembrane region;;ABC transporter;;RecF/RecN/SMC N terminal domain;;P-loop containing region of AAA domain;;AAA ATPase domain;;AAA domain;;Zeta toxin;;DEAD/DEAH box helicase;;RsgA GTPase;;Predicted ATPase of the ABC class;;AAA ATPase domain;;G-protein alpha subunit;;AAA domain;;Protein of unknown function (DUF815);;Putative exonuclease SbcCD, C subunit;;AAA domain
HU02G01385	XP_021850192.1	MLO-like protein 9 [Spinacia oleracea]	GO:0006952;; GO:0016021;; GO:0009607;; GO:0005516	biological_process;;cellular_component;;biological_process;;molecular_function	defense response;;integral component of membrane;;response to biotic stimulus;;calmodulin binding	K08472	MLO	------	------	ENOG410YDNX	D	------	------	PF03094.17	Mlo	Mlo family
HU05G00544	XP_028125874.1	S-norcoclaurine synthase 2-like [Camellia sinensis]	GO:0005737;; GO:0038023;; GO:0005634;; GO:0009738;; GO:0006952;; GO:0080163;; GO:0004864;; GO:0010427	cellular_component;;molecular_function;;cellular_component;;biological_process;;biological_process;;biological_process;;molecular_function;;molecular_function	cytoplasm;;signaling receptor activity;;nucleus;;abscisic acid-activated signaling pathway;;defense response;;regulation of protein serine/threonine phosphatase activity;;protein phosphatase inhibitor activity;;abscisic acid binding	------	------	------	------	ENOG410YQ60	S	------	------	PF00407.21;; PF10604.11	Bet_v_1;;Polyketide_cyc2	Pathogenesis-related protein Bet v 1 family;;Polyketide cyclase / dehydrase and lipid transport
HU07G02010	XP_021716057.1	dehydration-responsive element-binding protein 1F-like [Chenopodium quinoa]	GO:0003700;; GO:0006952;; GO:0005634;; GO:0003677	molecular_function;;biological_process;;cellular_component;;molecular_function	transcription factor activity, sequence-specific DNA binding;;defense response;;nucleus;;DNA binding	------	------	------	------	ENOG410YJG4	K	------	------	PF00847.22	AP2	AP2 domain
HU07G01658	XP_010693395.1	PREDICTED: LEAF RUST 10 DISEASE-RESISTANCE LOCUS RECEPTOR-LIKE PROTEIN KINASE-like 2.4 [Beta vulgaris subsp. vulgaris]	GO:0004674;; GO:0016021;; GO:0030247;; GO:0005524;; GO:0004672	molecular_function;;cellular_component;;molecular_function;;molecular_function;;molecular_function	protein serine/threonine kinase activity;;integral component of membrane;;polysaccharide binding;;ATP binding;;protein kinase activity	------	------	------	------	COG0515	T	------	------	PF00069.27;; PF07714.19;; PF03109.18	Pkinase;;PK_Tyr_Ser-Thr;;ABC1	Protein kinase domain;;Protein tyrosine and serine/threonine kinase;;ABC1 atypical kinase-like domain
HU09G00514	ATB52991.1	resistance protein, partial [Arachis hypogaea]	GO:0000187;; GO:1900426;; GO:0045088;; GO:0046658;; GO:0071323;; GO:0045087;; GO:0004674;; GO:1900150;; GO:0004672;; GO:0005524	biological_process;;biological_process;;biological_process;;cellular_component;;biological_process;;biological_process;;molecular_function;;biological_process;;molecular_function;;molecular_function	activation of MAPK activity;;positive regulation of defense response to bacterium;;regulation of innate immune response;;anchored component of plasma membrane;;cellular response to chitin;;innate immune response;;protein serine/threonine kinase activity;;regulation of defense response to fungus;;protein kinase activity;;ATP binding	------	------	------	------	COG0515	T	------	------	PF00069.27;; PF07714.19	Pkinase;;PK_Tyr_Ser-Thr	Protein kinase domain;;Protein tyrosine and serine/threonine kinase
HU11G00249	XP_027361008.1	glucan endo-1,3-beta-glucosidase-like isoform X2 [Abrus precatorius]	GO:0005975;; GO:0005615;; GO:0006952;; GO:0046658;; GO:0004553;; GO:0042973	biological_process;;cellular_component;;biological_process;;cellular_component;;molecular_function;;molecular_function	carbohydrate metabolic process;;extracellular space;;defense response;;anchored component of plasma membrane;;hydrolase activity, hydrolyzing O-glycosyl compounds;;glucan endo-1,3-beta-D-glucosidase activity	------	------	------	------	ENOG410YAHP	G	------	------	PF00332.20	Glyco_hydro_17	Glycosyl hydrolases family 17
HU03G01018	KNA18434.1	hypothetical protein SOVF_070910, partial [Spinacia oleracea]	GO:1900425;; GO:0003700;; GO:0005634;; GO:0050832;; GO:0045824;; GO:0042742;; GO:0003680;; GO:2000028;; GO:0043621	biological_process;;molecular_function;;cellular_component;;biological_process;;biological_process;;biological_process;;molecular_function;;biological_process;;molecular_function	negative regulation of defense response to bacterium;;transcription factor activity, sequence-specific DNA binding;;nucleus;;defense response to fungus;;negative regulation of innate immune response;;defense response to bacterium;;AT DNA binding;;regulation of photoperiodism, flowering;;protein self-association	------	------	------	------	ENOG410Y9GR	S	------	------	------	------	------
HU10G01299	XP_010690793.1	PREDICTED: non-specific lipid-transfer protein [Beta vulgaris subsp. vulgaris]	GO:0050832;; GO:0016020;; GO:0031640;; GO:0008289;; GO:0006869	biological_process;;cellular_component;;biological_process;;molecular_function;;biological_process	defense response to fungus;;membrane;;killing of cells of other organism;;lipid binding;;lipid transport	------	------	------	------	ENOG410YWBC	U	------	------	PF00234.24;; PF14368.8	Tryp_alpha_amyl;;LTP_2	Protease inhibitor/seed storage/LTP family;;Probable lipid transfer
HU10G01295	XP_010690793.1	PREDICTED: non-specific lipid-transfer protein [Beta vulgaris subsp. vulgaris]	GO:0050832;; GO:0016020;; GO:0031640;; GO:0008289;; GO:0006869	biological_process;;cellular_component;;biological_process;;molecular_function;;biological_process	defense response to fungus;;membrane;;killing of cells of other organism;;lipid binding;;lipid transport	------	------	------	------	ENOG410YWBC	U	------	------	PF00234.24;; PF14368.8	Tryp_alpha_amyl;;LTP_2	Protease inhibitor/seed storage/LTP family;;Probable lipid transfer
HU10G01293	XP_010690793.1	PREDICTED: non-specific lipid-transfer protein [Beta vulgaris subsp. vulgaris]	GO:0050832;; GO:0016020;; GO:0031640;; GO:0008289;; GO:0006869	biological_process;;cellular_component;;biological_process;;molecular_function;;biological_process	defense response to fungus;;membrane;;killing of cells of other organism;;lipid binding;;lipid transport	------	------	------	------	ENOG410YWBC	U	------	------	PF00234.24;; PF14368.8	Tryp_alpha_amyl;;LTP_2	Protease inhibitor/seed storage/LTP family;;Probable lipid transfer
HU10G00916	XP_021770410.1	thaumatin-like protein [Chenopodium quinoa]	GO:0006952;; GO:0005576	biological_process;;cellular_component	defense response;;extracellular region	------	------	------	------	ENOG4111KEV	S	------	------	PF00314.19	Thaumatin	Thaumatin family
HU10G00914	XP_010672685.1	PREDICTED: pathogenesis-related protein PRB1-2 [Beta vulgaris subsp. vulgaris]	GO:0006952;; GO:0005576;; GO:0009607	biological_process;;cellular_component;;biological_process	defense response;;extracellular region;;response to biotic stimulus	K13449	PR1	map04016;; map04626;; map04075	MAPK signaling pathway - plant;;Plant-pathogen interaction;;Plant hormone signal transduction	COG2340	S	------	------	PF00188.28	CAP	Cysteine-rich secretory protein family
HU02G03311	XP_019181316.1	PREDICTED: eukaryotic translation initiation factor [Ipomoea nil]	GO:0005737;; GO:0005829;; GO:0009615;; GO:0050687;; GO:0005634;; GO:0003743	cellular_component;;cellular_component;;biological_process;;biological_process;;cellular_component;;molecular_function	cytoplasm;;cytosol;;response to virus;;negative regulation of defense response to virus;;nucleus;;translation initiation factor activity	K03259	EIF4E	------	------	COG5053	J	------	------	PF01652.20	IF4E	Eukaryotic initiation factor 4E
HU05G01705	XP_021763599.1	LEAF RUST 10 DISEASE-RESISTANCE LOCUS RECEPTOR-LIKE PROTEIN KINASE-like 2.1 isoform X3 [Chenopodium quinoa]	GO:0016021;; GO:0030247;; GO:0005524;; GO:0004672	cellular_component;;molecular_function;;molecular_function;;molecular_function	integral component of membrane;;polysaccharide binding;;ATP binding;;protein kinase activity	------	------	------	------	COG0515	T	------	------	PF00069.27;; PF07714.19;; PF14380.8;; PF13947.8;; PF03109.18	Pkinase;;PK_Tyr_Ser-Thr;;WAK_assoc;;GUB_WAK_bind;;ABC1	Protein kinase domain;;Protein tyrosine and serine/threonine kinase;;Wall-associated receptor kinase C-terminal;;Wall-associated receptor kinase galacturonan-binding;;ABC1 atypical kinase-like domain
HU05G01704	XP_021763597.1	LEAF RUST 10 DISEASE-RESISTANCE LOCUS RECEPTOR-LIKE PROTEIN KINASE-like 2.1 isoform X1 [Chenopodium quinoa]	GO:0016021;; GO:0030247;; GO:0005524;; GO:0004672	cellular_component;;molecular_function;;molecular_function;;molecular_function	integral component of membrane;;polysaccharide binding;;ATP binding;;protein kinase activity	------	------	------	------	COG0515	T	------	------	PF00069.27;; PF07714.19;; PF14380.8;; PF13947.8;; PF03109.18	Pkinase;;PK_Tyr_Ser-Thr;;WAK_assoc;;GUB_WAK_bind;;ABC1	Protein kinase domain;;Protein tyrosine and serine/threonine kinase;;Wall-associated receptor kinase C-terminal;;Wall-associated receptor kinase galacturonan-binding;;ABC1 atypical kinase-like domain
HU05G01702	XP_021763597.1	LEAF RUST 10 DISEASE-RESISTANCE LOCUS RECEPTOR-LIKE PROTEIN KINASE-like 2.1 isoform X1 [Chenopodium quinoa]	GO:0016021;; GO:0030247;; GO:0005524;; GO:0004672	cellular_component;;molecular_function;;molecular_function;;molecular_function	integral component of membrane;;polysaccharide binding;;ATP binding;;protein kinase activity	------	------	------	------	COG0515	T	------	------	PF00069.27;; PF07714.19;; PF14380.8;; PF13947.8;; PF03109.18	Pkinase;;PK_Tyr_Ser-Thr;;WAK_assoc;;GUB_WAK_bind;;ABC1	Protein kinase domain;;Protein tyrosine and serine/threonine kinase;;Wall-associated receptor kinase C-terminal;;Wall-associated receptor kinase galacturonan-binding;;ABC1 atypical kinase-like domain
HU03G00249	XP_010684474.1	PREDICTED: probable disease resistance protein At4g33300 [Beta vulgaris subsp. vulgaris]	GO:0043531	molecular_function	ADP binding	------	------	------	------	ENOG410Y7SX	S	------	------	PF00931.24;; PF05659.13;; PF13855.8;; PF13401.8;; PF13238.8	NB-ARC;;RPW8;;LRR_8;;AAA_22;;AAA_18	NB-ARC domain;;Arabidopsis broad-spectrum mildew resistance protein RPW8;;Leucine rich repeat;;AAA domain;;AAA domain
HU06G00553	XP_021769034.1	L-type lectin-domain containing receptor kinase S.4-like [Chenopodium quinoa]	GO:0016021;; GO:0004672;; GO:0030246;; GO:0004675;; GO:0002229;; GO:0005886;; GO:0005524;; GO:0042742	cellular_component;;molecular_function;;molecular_function;;molecular_function;;biological_process;;cellular_component;;molecular_function;;biological_process	integral component of membrane;;protein kinase activity;;carbohydrate binding;;transmembrane receptor protein serine/threonine kinase activity;;defense response to oomycetes;;plasma membrane;;ATP binding;;defense response to bacterium	------	------	------	------	COG0515	T	------	------	PF00139.21;; PF00069.27;; PF07714.19	Lectin_legB;;Pkinase;;PK_Tyr_Ser-Thr	Legume lectin domain;;Protein kinase domain;;Protein tyrosine and serine/threonine kinase
HU07G02092	XP_021730405.1	aluminum-activated malate transporter 2-like [Chenopodium quinoa]	GO:0016021;; GO:0015743;; GO:0009705	cellular_component;;biological_process;;cellular_component	integral component of membrane;;malate transport;;plant-type vacuole membrane	------	------	------	------	ENOG410XR8V	S	------	------	PF11744.10;; PF13515.8;; PF04632.14	ALMT;;FUSC_2;;FUSC	Aluminium activated malate transporter;;Fusaric acid resistance protein-like;;Fusaric acid resistance protein family
HU06G01877	XP_021855641.1	MLO-like protein 1 [Spinacia oleracea]	GO:0006952;; GO:0016021;; GO:0009607;; GO:0005516	biological_process;;cellular_component;;biological_process;;molecular_function	defense response;;integral component of membrane;;response to biotic stimulus;;calmodulin binding	K08472	MLO	------	------	ENOG410ZUVB	D	------	------	PF03094.17	Mlo	Mlo family
HU06G01879	XP_021752618.1	MLO-like protein 1 [Chenopodium quinoa]	GO:0006952;; GO:0016021;; GO:0009607;; GO:0005516	biological_process;;cellular_component;;biological_process;;molecular_function	defense response;;integral component of membrane;;response to biotic stimulus;;calmodulin binding	K08472	MLO	------	------	ENOG410ZUVB	D	------	------	PF03094.17	Mlo	Mlo family
HU06G00834	XP_010680439.1	PREDICTED: desiccation-related protein At2g46140 [Beta vulgaris subsp. vulgaris]	GO:0009269;; GO:0006952;; GO:0016021;; GO:0009607;; GO:0005829	biological_process;;biological_process;;cellular_component;;biological_process;;cellular_component	response to desiccation;;defense response;;integral component of membrane;;response to biotic stimulus;;cytosol	------	------	------	------	ENOG410ZM32	S	------	------	PF03168.15	LEA_2	Late embryogenesis abundant protein
HU04G00265	XP_021838407.1	respiratory burst oxidase homolog protein A [Spinacia oleracea]	GO:0052542;; GO:0050665;; GO:0016021;; GO:0033500;; GO:0016174;; GO:0007231;; GO:0002679;; GO:0010119;; GO:0005509;; GO:0005886;; GO:0009723;; GO:0043069;; GO:0004601	biological_process;;biological_process;;cellular_component;;biological_process;;molecular_function;;biological_process;;biological_process;;biological_process;;molecular_function;;cellular_component;;biological_process;;biological_process;;molecular_function	defense response by callose deposition;;hydrogen peroxide biosynthetic process;;integral component of membrane;;carbohydrate homeostasis;;NAD(P)H oxidase activity;;osmosensory signaling pathway;;respiratory burst involved in defense response;;regulation of stomatal movement;;calcium ion binding;;plasma membrane;;response to ethylene;;negative regulation of programmed cell death;;peroxidase activi…	K13447	RBOH	map04016;; map04626	MAPK signaling pathway - plant;;Plant-pathogen interaction	ENOG410XNZY	U	------	------	PF08030.14;; PF08414.12;; PF08022.14;; PF01794.21;; PF13499.8;; PF00036.34;; PF13405.8	NAD_binding_6;;NADPH_Ox;;FAD_binding_8;;Ferric_reduct;;EF-hand_7;;EF-hand_1;;EF-hand_6	Ferric reductase NAD binding domain;;Respiratory burst NADPH oxidase;;FAD-binding domain;;Ferric reductase like transmembrane component;;EF-hand domain pair;;EF hand;;EF-hand domain
HU04G00485	CBI33905.3	unnamed protein product, partial [Vitis vinifera]	GO:0016021;; GO:0009507;; GO:0015743;; GO:0009705	cellular_component;;cellular_component;;biological_process;;cellular_component	integral component of membrane;;chloroplast;;malate transport;;plant-type vacuole membrane	------	------	------	------	ENOG410XR8V	S	------	------	PF11744.10;; PF13515.8;; PF04632.14;; PF07534.18	ALMT;;FUSC_2;;FUSC;;TLD	Aluminium activated malate transporter;;Fusaric acid resistance protein-like;;Fusaric acid resistance protein family;;TLD
HU09G00775	PHT62957.1	L-type lectin-domain containing receptor kinase VIII.2 [Capsicum annuum]	GO:0016021;; GO:0004672;; GO:0030246;; GO:0004675;; GO:0004674;; GO:0002229;; GO:0005886;; GO:0005524;; GO:0042742	cellular_component;;molecular_function;;molecular_function;;molecular_function;;molecular_function;;biological_process;;cellular_component;;molecular_function;;biological_process	integral component of membrane;;protein kinase activity;;carbohydrate binding;;transmembrane receptor protein serine/threonine kinase activity;;protein serine/threonine kinase activity;;defense response to oomycetes;;plasma membrane;;ATP binding;;defense response to bacterium	------	------	------	------	COG0515	T	------	------	PF00069.27;; PF07714.19	Pkinase;;PK_Tyr_Ser-Thr	Protein kinase domain;;Protein tyrosine and serine/threonine kinase
HU08G00352	XP_019106343.1	PREDICTED: MLP-like protein 43 [Beta vulgaris subsp. vulgaris]	GO:0006952	biological_process	defense response	------	------	------	------	ENOG4111C37	S	------	------	PF00407.21	Bet_v_1	Pathogenesis-related protein Bet v 1 family
HU05G01335	XP_010679152.1	PREDICTED: protein ENHANCED DISEASE RESISTANCE 4 [Beta vulgaris subsp. vulgaris]	GO:1900150	biological_process	regulation of defense response to fungus	------	------	------	------	ENOG410YZZS	S	------	------	PF11331.10	zinc_ribbon_12	Probable zinc-ribbon domain
HU11G00943	XP_010664626.1	PREDICTED: cytochrome P450 CYP82D47 [Vitis vinifera]	GO:0004497;; GO:0020037;; GO:0016021;; GO:0016705;; GO:0098542;; GO:0005506	molecular_function;;molecular_function;;cellular_component;;molecular_function;;biological_process;;molecular_function	monooxygenase activity;;heme binding;;integral component of membrane;;oxidoreductase activity, acting on paired donors, with incorporation or reduction of molecular oxygen;;defense response to other organism;;iron ion binding	K23136	CYP82C4	------	------	COG2124	Q	------	------	PF00067.24	p450	Cytochrome P450
HU01G00684	XP_021731859.1	uncharacterized protein LOC110698670 [Chenopodium quinoa]	GO:0016740	molecular_function	transferase activity	------	------	------	------	ENOG41120WB	S	------	------	PF00903.27;; PF13669.8;; PF18029.3	Glyoxalase;;Glyoxalase_4;;Glyoxalase_6	Glyoxalase/Bleomycin resistance protein/Dioxygenase superfamily;;Glyoxalase/Bleomycin resistance protein/Dioxygenase superfamily;;Glyoxalase-like domain
HU01G00531	XP_021776104.1	basic form of pathogenesis-related protein 1-like, partial [Chenopodium quinoa]	GO:0006952;; GO:0005576;; GO:0009607;; GO:0005615	biological_process;;cellular_component;;biological_process;;cellular_component	defense response;;extracellular region;;response to biotic stimulus;;extracellular space	K13449	PR1	map04016;; map04626;; map04075	MAPK signaling pathway - plant;;Plant-pathogen interaction;;Plant hormone signal transduction	COG2340	S	------	------	PF00188.28	CAP	Cysteine-rich secretory protein family
HU01G00530	XP_021776183.1	pathogenesis-related protein PRB1-3-like [Chenopodium quinoa]	GO:0006952;; GO:0005576;; GO:0009607	biological_process;;cellular_component;;biological_process	defense response;;extracellular region;;response to biotic stimulus	K13449	PR1	map04016;; map04626;; map04075	MAPK signaling pathway - plant;;Plant-pathogen interaction;;Plant hormone signal transduction	COG2340	S	------	------	PF00188.28	CAP	Cysteine-rich secretory protein family
HU10G00608	KNA20756.1	hypothetical protein SOVF_049430 [Spinacia oleracea]	GO:0003700;; GO:0005634;; GO:0003677;; GO:0006952;; GO:0004672;; GO:0009873;; GO:0016021;; GO:0005524	molecular_function;;cellular_component;;molecular_function;;biological_process;;molecular_function;;biological_process;;cellular_component;;molecular_function	transcription factor activity, sequence-specific DNA binding;;nucleus;;DNA binding;;defense response;;protein kinase activity;;ethylene-activated signaling pathway;;integral component of membrane;;ATP binding	------	------	------	------	ENOG410Z04J;; ENOG410ZMJB	K;;S	------	------	PF00847.22	AP2	AP2 domain
HU10G00604	KNA20756.1	hypothetical protein SOVF_049430 [Spinacia oleracea]	GO:0003700;; GO:0005634;; GO:0003677;; GO:0006952;; GO:0004672;; GO:0009873;; GO:0016021;; GO:0005524	molecular_function;;cellular_component;;molecular_function;;biological_process;;molecular_function;;biological_process;;cellular_component;;molecular_function	transcription factor activity, sequence-specific DNA binding;;nucleus;;DNA binding;;defense response;;protein kinase activity;;ethylene-activated signaling pathway;;integral component of membrane;;ATP binding	------	------	------	------	ENOG410Z04J;; ENOG410ZMJB	K;;S	------	------	PF00847.22	AP2	AP2 domain
HU05G00077	XP_021838632.1	ethylene-responsive transcription factor CRF2-like [Spinacia oleracea]	GO:0003700;; GO:0006952;; GO:0005634;; GO:0009873;; GO:0003677	molecular_function;;biological_process;;cellular_component;;biological_process;;molecular_function	transcription factor activity, sequence-specific DNA binding;;defense response;;nucleus;;ethylene-activated signaling pathway;;DNA binding	------	------	------	------	ENOG410YM3E	K	------	------	PF00847.22	AP2	AP2 domain
HU02G01096	XP_010689151.1	PREDICTED: metal transporter Nramp2 [Beta vulgaris subsp. vulgaris]	GO:0015086;; GO:0046873;; GO:0016021;; GO:0005384	molecular_function;;molecular_function;;cellular_component;;molecular_function	cadmium ion transmembrane transporter activity;;metal ion transmembrane transporter activity;;integral component of membrane;;manganese ion transmembrane transporter activity	K21398	SLC11A2, DMT1, NRAMP2	------	------	COG1914	P	------	------	PF01566.20	Nramp	Natural resistance-associated macrophage protein
HU04G01921	XP_030940106.1	putative disease resistance protein RGA1 [Quercus lobata]	GO:0006952;; GO:0043531	biological_process;;molecular_function	defense response;;ADP binding	------	------	------	------	COG4886	S	------	------	PF00931.24	NB-ARC	NB-ARC domain
HU06G01482	XP_010672237.1	PREDICTED: protein ENHANCED DISEASE RESISTANCE 2 [Beta vulgaris subsp. vulgaris]	------	------	------	------	------	------	------	ENOG410YC8X	S	------	------	PF07059.14	EDR2_C	Protein ENHANCED DISEASE RESISTANCE 2, C-terminal
HU06G01487	XP_021716946.1	MLO-like protein 1 [Chenopodium quinoa]	GO:0006952;; GO:0016021;; GO:0009607;; GO:0005516	biological_process;;cellular_component;;biological_process;;molecular_function	defense response;;integral component of membrane;;response to biotic stimulus;;calmodulin binding	K08472	MLO	------	------	ENOG410ZUVB	D	------	------	PF03094.17	Mlo	Mlo family
HU06G01486	XP_030940492.1	MLO-like protein 1 [Quercus lobata]	GO:0006952;; GO:0016021;; GO:0009607;; GO:0005516	biological_process;;cellular_component;;biological_process;;molecular_function	defense response;;integral component of membrane;;response to biotic stimulus;;calmodulin binding	K08472	MLO	------	------	ENOG410ZUVB	D	------	------	PF03094.17	Mlo	Mlo family
HU09G02073	XP_021749024.1	alkaline ceramidase-like [Chenopodium quinoa]	GO:0016021;; GO:0006914;; GO:0016811;; GO:0098542;; GO:0009651;; GO:0006672	cellular_component;;biological_process;;molecular_function;;biological_process;;biological_process;;biological_process	integral component of membrane;;autophagy;;hydrolase activity, acting on carbon-nitrogen (but not peptide) bonds, in linear amides;;defense response to other organism;;response to salt stress;;ceramide metabolic process	K04711	ACER3, YDC1	map00600	Sphingolipid metabolism	ENOG4111RPN	U	------	------	PF05875.14	Ceramidase	Ceramidase
HU09G02077	XP_021745796.1	UV radiation resistance-associated gene protein-like [Chenopodium quinoa]	GO:0000323;; GO:0036313;; GO:0005829;; GO:0006623;; GO:1905394;; GO:0071985;; GO:0005768;; GO:0000149;; GO:0035493	cellular_component;;molecular_function;;cellular_component;;biological_process;;molecular_function;;biological_process;;cellular_component;;molecular_function;;biological_process	lytic vacuole;;phosphatidylinositol 3-kinase catalytic subunit binding;;cytosol;;protein targeting to vacuole;;retromer complex binding;;multivesicular body sorting pathway;;endosome;;SNARE binding;;SNARE complex assembly	K21249	UVRAG	------	------	ENOG410YZ0H	S	------	------	------	------	------
HU02G01473	XP_010685840.1	PREDICTED: UDP-galactose/UDP-glucose transporter 5 [Beta vulgaris subsp. vulgaris]	GO:0015297;; GO:0016021	molecular_function;;cellular_component	antiporter activity;;integral component of membrane	K15276	SLC35B2, PAPST1	------	------	COG0697;; COG0697	E;;G	------	------	PF08449.13;; PF00892.22;; PF03151.18;; PF08627.12	UAA;;EamA;;TPT;;CRT-like	UAA transporter family;;EamA-like transporter family;;Triose-phosphate Transporter family;;CRT-like, chloroquine-resistance transporter-like
HU02G00297	XP_021722961.1	zinc finger protein 439-like [Chenopodium quinoa]	GO:0005737;; GO:0045182;; GO:0003727;; GO:0006952;; GO:0006355;; GO:0008270;; GO:0003676;; GO:2000767;; GO:0003697;; GO:0003729	cellular_component;;molecular_function;;molecular_function;;biological_process;;biological_process;;molecular_function;;molecular_function;;biological_process;;molecular_function;;molecular_function	cytoplasm;;translation regulator activity;;single-stranded RNA binding;;defense response;;regulation of transcription, DNA-templated;;zinc ion binding;;nucleic acid binding;;positive regulation of cytoplasmic translation;;single-stranded DNA binding;;mRNA binding	------	------	------	------	ENOG410YEHE	S	------	------	PF00098.25	zf-CCHC	Zinc knuckle
HU02G00299	XP_021746193.1	single-stranded DNA-binding protein WHY1, chloroplastic-like [Chenopodium quinoa]	GO:0006952;; GO:0006355;; GO:0003697	biological_process;;biological_process;;molecular_function	defense response;;regulation of transcription, DNA-templated;;single-stranded DNA binding	------	------	------	------	ENOG41124UZ	K	------	------	PF08536.13	Whirly	Whirly transcription factor
HU02G00298	XP_021722961.1	zinc finger protein 439-like [Chenopodium quinoa]	GO:0005737;; GO:0045182;; GO:0003727;; GO:0006952;; GO:0006355;; GO:0008270;; GO:0003676;; GO:0003677;; GO:2000767;; GO:0003697;; GO:0003729	cellular_component;;molecular_function;;molecular_function;;biological_process;;biological_process;;molecular_function;;molecular_function;;molecular_function;;biological_process;;molecular_function;;molecular_function	cytoplasm;;translation regulator activity;;single-stranded RNA binding;;defense response;;regulation of transcription, DNA-templated;;zinc ion binding;;nucleic acid binding;;DNA binding;;positive regulation of cytoplasmic translation;;single-stranded DNA binding;;mRNA binding	------	------	------	------	ENOG410YEHE	S	------	------	PF00098.25	zf-CCHC	Zinc knuckle
HU08G00628	XP_021774709.1	DEAD-box ATP-dependent RNA helicase 50-like [Chenopodium quinoa]	GO:0016787;; GO:0006968;; GO:0071369;; GO:0071395;; GO:0050832;; GO:0003724;; GO:0071446;; GO:0003676;; GO:0004386;; GO:0009507;; GO:0005524;; GO:0003729	molecular_function;;biological_process;;biological_process;;biological_process;;biological_process;;molecular_function;;biological_process;;molecular_function;;molecular_function;;cellular_component;;molecular_function;;molecular_function	hydrolase activity;;cellular defense response;;cellular response to ethylene stimulus;;cellular response to jasmonic acid stimulus;;defense response to fungus;;RNA helicase activity;;cellular response to salicylic acid stimulus;;nucleic acid binding;;helicase activity;;chloroplast;;ATP binding;;mRNA binding	K13179	DDX18, HAS1	------	------	COG0513	L	------	------	PF00270.31;; PF00271.33;; PF00176.25	DEAD;;Helicase_C;;SNF2-rel_dom	DEAD/DEAH box helicase;;Helicase conserved C-terminal domain;;SNF2-related domain
HU03G02629	XP_021867068.1	diacylglycerol kinase 4-like [Spinacia oleracea]	GO:0007205;; GO:0006952;; GO:0005886;; GO:0003951;; GO:0004143;; GO:0005524	biological_process;;biological_process;;cellular_component;;molecular_function;;molecular_function;;molecular_function	protein kinase C-activating G-protein coupled receptor signaling pathway;;defense response;;plasma membrane;;NAD+ kinase activity;;diacylglycerol kinase activity;;ATP binding	K00901	dgkA, DGK	map00564;; map04070;; map00561	Glycerophospholipid metabolism;;Phosphatidylinositol signaling system;;Glycerolipid metabolism	ENOG410XQVB	I	------	------	PF00609.21;; PF00781.26	DAGK_acc;;DAGK_cat	Diacylglycerol kinase accessory domain;;Diacylglycerol kinase catalytic domain
HU10G00037	XP_021745522.1	MACPF domain-containing protein At1g14780-like [Chenopodium quinoa]	GO:0006952;; GO:0012501;; GO:2000031	biological_process;;biological_process;;biological_process	defense response;;programmed cell death;;regulation of salicylic acid mediated signaling pathway	------	------	------	------	ENOG410Y947	S	------	------	PF01823.21	MACPF	MAC/Perforin domain
HU10G00032	XP_010682700.1	PREDICTED: ATP synthase delta chain, chloroplastic [Beta vulgaris subsp. vulgaris]	GO:0009535;; GO:0045261;; GO:0015986;; GO:0010319;; GO:0046933;; GO:0009941;; GO:0010287;; GO:0016020;; GO:0042742;; GO:0009409;; GO:0009773;; GO:0009772;; GO:0003729	cellular_component;;cellular_component;;biological_process;;cellular_component;;molecular_function;;cellular_component;;cellular_component;;cellular_component;;biological_process;;biological_process;;biological_process;;biological_process;;molecular_function	chloroplast thylakoid membrane;;proton-transporting ATP synthase complex, catalytic core F(1);;ATP synthesis coupled proton transport;;stromule;;proton-transporting ATP synthase activity, rotational mechanism;;chloroplast envelope;;plastoglobule;;membrane;;defense response to bacterium;;response to cold;;photosynthetic electron transport in photosystem I;;photosynthetic electron transport in phot…	K02113	ATPF1D, atpH	map00195;; map00190	Photosynthesis;;Oxidative phosphorylation	COG0712	C	------	------	PF00213.20	OSCP	ATP synthase delta (OSCP) subunit
HU02G01507	XP_021720900.1	uncharacterized protein LOC110688455 [Chenopodium quinoa]	GO:0016021;; GO:0005886;; GO:0022857;; GO:0055085	cellular_component;;cellular_component;;molecular_function;;biological_process	integral component of membrane;;plasma membrane;;transmembrane transporter activity;;transmembrane transport	------	------	------	------	ENOG4111M1Q	S	------	------	PF13515.8;; PF04632.14	FUSC_2;;FUSC	Fusaric acid resistance protein-like;;Fusaric acid resistance protein family
HU04G01220	KNA14923.1	hypothetical protein SOVF_102790 [Spinacia oleracea]	GO:0006952	biological_process	defense response	------	------	------	------	------	------	------	------	PF00407.21	Bet_v_1	Pathogenesis-related protein Bet v 1 family
HU04G00170	OWM72007.1	hypothetical protein CDL15_Pgr017890 [Punica granatum]	GO:0006952;; GO:0005576	biological_process;;cellular_component	defense response;;extracellular region	------	------	------	------	ENOG410YD4X;; ENOG4111D9C	S;;S	------	------	PF00314.19	Thaumatin	Thaumatin family
HU08G00710	XP_019703036.1	putative disease resistance protein At1g50180 [Elaeis guineensis]	GO:0006952;; GO:0005524;; GO:0043531;; GO:0009506	biological_process;;molecular_function;;molecular_function;;cellular_component	defense response;;ATP binding;;ADP binding;;plasmodesma	------	------	------	------	COG4886	S	------	------	PF00931.24;; PF18052.3;; PF12799.9;; PF13173.8	NB-ARC;;Rx_N;;LRR_4;;AAA_14	NB-ARC domain;;Rx N-terminal domain;;Leucine Rich repeats (2 copies);;AAA domain
HU02G02508	XP_019106343.1	PREDICTED: MLP-like protein 43 [Beta vulgaris subsp. vulgaris]	GO:0006952	biological_process	defense response	------	------	------	------	ENOG4111C37	S	------	------	PF00407.21	Bet_v_1	Pathogenesis-related protein Bet v 1 family
HU10G01180	XP_010673338.1	PREDICTED: putative disease resistance protein RGA3 [Beta vulgaris subsp. vulgaris]	GO:0006952;; GO:0106306;; GO:0043531;; GO:0106307	biological_process;;deleted;;molecular_function;;deleted	defense response;;old GO;;ADP binding;;old GO	------	------	------	------	COG4886	S	------	------	PF00931.24;; PF13191.8;; PF05729.14	NB-ARC;;AAA_16;;NACHT	NB-ARC domain;;AAA ATPase domain;;NACHT domain
HU09G00803	XP_021749299.1	MACPF domain-containing protein CAD1-like [Chenopodium quinoa]	GO:0006952;; GO:0010337;; GO:0009626;; GO:2000031;; GO:0012501;; GO:0005886	biological_process;;biological_process;;biological_process;;biological_process;;biological_process;;cellular_component	defense response;;regulation of salicylic acid metabolic process;;plant-type hypersensitive response;;regulation of salicylic acid mediated signaling pathway;;programmed cell death;;plasma membrane	------	------	------	------	ENOG410XRQR	S	------	------	PF01823.21	MACPF	MAC/Perforin domain
HU08G01602	P41210.1;;-	RecName: Full=Caltracti;;AltName: Full=Centrin [Atriplex nummularia]	GO:0005737;; GO:0005856;; GO:1901527;; GO:0005509;; GO:0051301;; GO:0005886;; GO:0007049	cellular_component;;cellular_component;;biological_process;;molecular_function;;biological_process;;cellular_component;;biological_process	cytoplasm;;cytoskeleton;;abscisic acid-activated signaling pathway involved in stomatal movement;;calcium ion binding;;cell division;;plasma membrane;;cell cycle	K13448	CML	map04626	Plant-pathogen interaction	------	------	------	------	PF00036.34;; PF13499.8;; PF13405.8;; PF13833.8;; PF13202.8;; PF14658.8;; PF12763.9;; PF10591.11;; PF13624.8;; PF00404.20;; PF05042.15;; PF05099.15	EF-hand_1;;EF-hand_7;;EF-hand_6;;EF-hand_8;;EF-hand_5;;EF-hand_9;;EF-hand_4;;SPARC_Ca_bdg;;SurA_N_3;;Dockerin_1;;Caleosin;;TerB	EF hand;;EF-hand domain pair;;EF-hand domain;;EF-hand domain pair;;EF hand;;EF-hand domain;;Cytoskeletal-regulatory complex EF hand;;Secreted protein acidic and rich in cysteine Ca binding region;;SurA N-terminal domain;;Dockerin type I domain;;Caleosin related protein;;Tellurite resistance protein TerB
HU05G01677	XP_010674942.2	PREDICTED: putative disease resistance RPP13-like protein 1 isoform X3 [Beta vulgaris subsp. vulgaris]	GO:0043531	molecular_function	ADP binding	------	------	------	------	COG4886	S	------	------	------	------	------
HU05G01676	XP_019104579.1	PREDICTED: putative disease resistance RPP13-like protein 1 isoform X1 [Beta vulgaris subsp. vulgaris]	GO:0043531	molecular_function	ADP binding	------	------	------	------	COG2319;; COG4886	S;;S	------	------	PF00931.24;; PF18052.3	NB-ARC;;Rx_N	NB-ARC domain;;Rx N-terminal domain
HU05G01678	XP_019073351.1	PREDICTED: putative disease resistance RPP13-like protein 1 [Vitis vinifera]	GO:0006952;; GO:0043531	biological_process;;molecular_function	defense response;;ADP binding	------	------	------	------	COG4886;; ENOG4112359	S;;S	------	------	------	------	------
HU01G00608	XP_021776442.1	LEAF RUST 10 DISEASE-RESISTANCE LOCUS RECEPTOR-LIKE PROTEIN KINASE-like 1.1 [Chenopodium quinoa]	GO:0016310;; GO:0016021;; GO:0016301;; GO:0030247;; GO:0004674;; GO:0004672;; GO:0005524	biological_process;;cellular_component;;molecular_function;;molecular_function;;molecular_function;;molecular_function;;molecular_function	phosphorylation;;integral component of membrane;;kinase activity;;polysaccharide binding;;protein serine/threonine kinase activity;;protein kinase activity;;ATP binding	------	------	------	------	COG0515	T	------	------	PF13947.8	GUB_WAK_bind	Wall-associated receptor kinase galacturonan-binding
HU01G00605	XP_010672642.1	PREDICTED: LEAF RUST 10 DISEASE-RESISTANCE LOCUS RECEPTOR-LIKE PROTEIN KINASE-like 1.2 [Beta vulgaris subsp. vulgaris]	GO:0004674;; GO:0016021;; GO:0030247;; GO:0005524;; GO:0004672	molecular_function;;cellular_component;;molecular_function;;molecular_function;;molecular_function	protein serine/threonine kinase activity;;integral component of membrane;;polysaccharide binding;;ATP binding;;protein kinase activity	------	------	------	------	COG0515	T	------	------	PF14380.8;; PF13947.8	WAK_assoc;;GUB_WAK_bind	Wall-associated receptor kinase C-terminal;;Wall-associated receptor kinase galacturonan-binding
HU01G00606	XP_010672642.1	PREDICTED: LEAF RUST 10 DISEASE-RESISTANCE LOCUS RECEPTOR-LIKE PROTEIN KINASE-like 1.2 [Beta vulgaris subsp. vulgaris]	GO:0016021;; GO:0030247;; GO:0005524;; GO:0004672	cellular_component;;molecular_function;;molecular_function;;molecular_function	integral component of membrane;;polysaccharide binding;;ATP binding;;protein kinase activity	------	------	------	------	COG0515	T	------	------	PF00069.27;; PF07714.19;; PF13947.8;; PF14380.8;; PF03109.18;; PF01636.25;; PF14531.8	Pkinase;;PK_Tyr_Ser-Thr;;GUB_WAK_bind;;WAK_assoc;;ABC1;;APH;;Kinase-like	Protein kinase domain;;Protein tyrosine and serine/threonine kinase;;Wall-associated receptor kinase galacturonan-binding;;Wall-associated receptor kinase C-terminal;;ABC1 atypical kinase-like domain;;Phosphotransferase enzyme family;;Kinase-like
HU03G02609	XP_021731374.1	EG45-like domain containing protein [Chenopodium quinoa]	GO:0048046;; GO:0009627	cellular_component;;biological_process	apoplast;;systemic acquired resistance	------	------	------	------	ENOG410XTMI	S	------	------	PF03330.20	DPBB_1	Lytic transglycolase
HU06G01980	BAF47270.1	chitinase C [Ananas comosus]	GO:0005975;; GO:0016998;; GO:0000272;; GO:0006952;; GO:0008061;; GO:0004568;; GO:0006032	biological_process;;biological_process;;biological_process;;biological_process;;molecular_function;;molecular_function;;biological_process	carbohydrate metabolic process;;cell wall macromolecule catabolic process;;polysaccharide catabolic process;;defense response;;chitin binding;;chitinase activity;;chitin catabolic process	K20547	CHIB	map00520;; map04016	Amino sugar and nucleotide sugar metabolism;;MAPK signaling pathway - plant	COG3979	G	------	------	PF00182.21;; PF00187.21	Glyco_hydro_19;;Chitin_bind_1	Chitinase class I;;Chitin recognition protein
HU05G00069	XP_021754320.1	uncharacterized protein LOC110719649 [Chenopodium quinoa]	GO:1900150	biological_process	regulation of defense response to fungus	------	------	------	------	ENOG4111PSV	S	------	------	PF11331.10	zinc_ribbon_12	Probable zinc-ribbon domain
HU01G02221	XP_021846229.1	pyruvate dehydrogenase E1 component subunit beta-1, mitochondrial [Spinacia oleracea]	GO:0004739;; GO:0006086;; GO:0005730;; GO:0005739;; GO:0005774;; GO:0042742;; GO:0006096	molecular_function;;biological_process;;cellular_component;;cellular_component;;cellular_component;;biological_process;;biological_process	pyruvate dehydrogenase (acetyl-transferring) activity;;acetyl-CoA biosynthetic process from pyruvate;;nucleolus;;mitochondrion;;vacuolar membrane;;defense response to bacterium;;glycolytic process	K00162	PDHB, pdhB	map00020;; map00010;; map00620	Citrate cycle (TCA cycle);;Glycolysis / Gluconeogenesis;;Pyruvate metabolism	COG0022	C	------	------	PF02779.26;; PF02780.22	Transket_pyr;;Transketolase_C	Transketolase, pyrimidine binding domain;;Transketolase, C-terminal domain
HU03G00540	XP_021732134.1	ethylene-responsive transcription factor ERF084 [Chenopodium quinoa]	GO:0003700;; GO:0006952;; GO:0005634;; GO:0003677	molecular_function;;biological_process;;cellular_component;;molecular_function	transcription factor activity, sequence-specific DNA binding;;defense response;;nucleus;;DNA binding	------	------	------	------	ENOG410YYNQ	K	------	------	PF00847.22	AP2	AP2 domain
HU04G00856	XP_010677820.1	PREDICTED: binding partner of ACD11 1 [Beta vulgaris subsp. vulgaris]	GO:0050832;; GO:0005634;; GO:0003723	biological_process;;cellular_component;;molecular_function	defense response to fungus;;nucleus;;RNA binding	------	------	------	------	ENOG410Y93A	S	------	------	PF00076.24	RRM_1	RNA recognition motif. (a.k.a. RRM, RBD, or RNP domain)
HU02G02167	XP_021728051.1	mitogen-activated protein kinase kinase kinase 3-like [Chenopodium quinoa]	GO:1900424;; GO:1900150;; GO:0002221;; GO:0005524;; GO:0004672	biological_process;;biological_process;;biological_process;;molecular_function;;molecular_function	regulation of defense response to bacterium;;regulation of defense response to fungus;;pattern recognition receptor signaling pathway;;ATP binding;;protein kinase activity	K04421	MAP3K3, MEKK3	------	------	ENOG410XQGS	T	------	------	PF00069.27;; PF07714.19;; PF14531.8;; PF03109.18	Pkinase;;PK_Tyr_Ser-Thr;;Kinase-like;;ABC1	Protein kinase domain;;Protein tyrosine and serine/threonine kinase;;Kinase-like;;ABC1 atypical kinase-like domain
HU11G01017	OVA15437.1	Cytochrome P450 [Macleaya cordata]	GO:0005506;; GO:0016705;; GO:0098542;; GO:0016021;; GO:0020037	molecular_function;;molecular_function;;biological_process;;cellular_component;;molecular_function	iron ion binding;;oxidoreductase activity, acting on paired donors, with incorporation or reduction of molecular oxygen;;defense response to other organism;;integral component of membrane;;heme binding	K23136	CYP82C4	------	------	COG2124	Q	------	------	PF00067.24	p450	Cytochrome P450
HU05G01544	XP_021769090.1	glucosidase 2 subunit beta-like [Chenopodium quinoa]	GO:0017177;; GO:0042742;; GO:0006491;; GO:0005783	cellular_component;;biological_process;;biological_process;;cellular_component	glucosidase II complex;;defense response to bacterium;;N-glycan processing;;endoplasmic reticulum	K08288	PRKCSH	map04141	Protein processing in endoplasmic reticulum	ENOG410XPE3	O	------	------	PF12999.9;; PF13015.8;; PF07915.15	PRKCSH-like;;PRKCSH_1;;PRKCSH	Glucosidase II beta subunit-like;;Glucosidase II beta subunit-like protein;;Glucosidase II beta subunit-like protein
HU03G01069	XP_021742261.1	pathogenesis-related protein PR-4-like [Chenopodium quinoa]	GO:0050832;; GO:0004540;; GO:0042742	biological_process;;molecular_function;;biological_process	defense response to fungus;;ribonuclease activity;;defense response to bacterium	------	------	------	------	COG3979	G	------	------	PF00967.19	Barwin	Barwin family
HU11G00217	KMT15955.1	hypothetical protein BVRB_3g051380 [Beta vulgaris subsp. vulgaris]	GO:0006952;; GO:0005524;; GO:0043531	biological_process;;molecular_function;;molecular_function	defense response;;ATP binding;;ADP binding	------	------	------	------	------	------	------	------	PF12799.9	LRR_4	Leucine Rich repeats (2 copies)
HU07G01438	XP_010688505.2	PREDICTED: pathogenesis-related protein PR-1 [Beta vulgaris subsp. vulgaris]	GO:0006952;; GO:0005576;; GO:0009607;; GO:0005615	biological_process;;cellular_component;;biological_process;;cellular_component	defense response;;extracellular region;;response to biotic stimulus;;extracellular space	------	------	------	------	COG2340	S	------	------	PF00188.28	CAP	Cysteine-rich secretory protein family
HU03G00071	XP_010690974.1	PREDICTED: extra-large guanine nucleotide-binding protein 1-like [Beta vulgaris subsp. vulgaris]	GO:0031683;; GO:0005834;; GO:0005634;; GO:0003924;; GO:0019001;; GO:0007188;; GO:0042742;; GO:0001664;; GO:0046872;; GO:0007186;; GO:0005525	molecular_function;;cellular_component;;cellular_component;;molecular_function;;molecular_function;;biological_process;;biological_process;;molecular_function;;molecular_function;;biological_process;;molecular_function	G-protein beta/gamma-subunit complex binding;;heterotrimeric G-protein complex;;nucleus;;GTPase activity;;guanyl nucleotide binding;;adenylate cyclase-modulating G-protein coupled receptor signaling pathway;;defense response to bacterium;;G-protein coupled receptor binding;;metal ion binding;;G-protein coupled receptor signaling pathway;;GTP binding	------	------	------	------	ENOG410XNVQ	S	------	------	PF00503.22	G-alpha	G-protein alpha subunit
HU04G01659	XP_021725716.1	probable L-type lectin-domain containing receptor kinase S.7 [Chenopodium quinoa]	GO:0016021;; GO:0004672;; GO:0030246;; GO:0106311;; GO:0004675;; GO:0042742;; GO:0005886;; GO:0106310;; GO:0005524;; GO:0002229	cellular_component;;molecular_function;;molecular_function;;deleted;;molecular_function;;biological_process;;cellular_component;;deleted;;molecular_function;;biological_process	integral component of membrane;;protein kinase activity;;carbohydrate binding;;old GO;;transmembrane receptor protein serine/threonine kinase activity;;defense response to bacterium;;plasma membrane;;old GO;;ATP binding;;defense response to oomycetes	------	------	------	------	ENOG41118S6	T	------	------	PF00139.21;; PF07714.19;; PF00069.27;; PF18483.3	Lectin_legB;;PK_Tyr_Ser-Thr;;Pkinase;;Bact_lectin	Legume lectin domain;;Protein tyrosine and serine/threonine kinase;;Protein kinase domain;;Bacterial lectin
HU08G00603	XP_017222284.1	PREDICTED: BI1-like protein [Daucus carota subsp. sativus]	GO:0050832;; GO:0060548;; GO:0016021;; GO:0034620	biological_process;;biological_process;;cellular_component;;biological_process	defense response to fungus;;negative regulation of cell death;;integral component of membrane;;cellular response to unfolded protein	K24205	TMBIM, LFG	------	------	COG0670	S	------	------	PF01027.22	Bax1-I	Inhibitor of apoptosis-promoting Bax1
HU06G00653	XP_021862644.1	LEAF RUST 10 DISEASE-RESISTANCE LOCUS RECEPTOR-LIKE PROTEIN KINASE-like 1.4 isoform X1 [Spinacia oleracea]	GO:0016310;; GO:0016021;; GO:0016301;; GO:0030247;; GO:0004672;; GO:0005524	biological_process;;cellular_component;;molecular_function;;molecular_function;;molecular_function;;molecular_function	phosphorylation;;integral component of membrane;;kinase activity;;polysaccharide binding;;protein kinase activity;;ATP binding	------	------	------	------	COG0515	T	------	------	PF00069.27;; PF07714.19;; PF13947.8;; PF14380.8;; PF03109.18;; PF14531.8	Pkinase;;PK_Tyr_Ser-Thr;;GUB_WAK_bind;;WAK_assoc;;ABC1;;Kinase-like	Protein kinase domain;;Protein tyrosine and serine/threonine kinase;;Wall-associated receptor kinase galacturonan-binding;;Wall-associated receptor kinase C-terminal;;ABC1 atypical kinase-like domain;;Kinase-like
HU08G02080	XP_010693395.1	PREDICTED: LEAF RUST 10 DISEASE-RESISTANCE LOCUS RECEPTOR-LIKE PROTEIN KINASE-like 2.4 [Beta vulgaris subsp. vulgaris]	GO:0016021;; GO:0030247;; GO:0005524;; GO:0004672	cellular_component;;molecular_function;;molecular_function;;molecular_function	integral component of membrane;;polysaccharide binding;;ATP binding;;protein kinase activity	------	------	------	------	COG0515	T	------	------	PF00069.27;; PF07714.19;; PF13947.8;; PF14380.8	Pkinase;;PK_Tyr_Ser-Thr;;GUB_WAK_bind;;WAK_assoc	Protein kinase domain;;Protein tyrosine and serine/threonine kinase;;Wall-associated receptor kinase galacturonan-binding;;Wall-associated receptor kinase C-terminal
HU01G00730	XP_034696450.1	probable disease resistance protein At5g43730 [Vitis riparia]	GO:0005524;; GO:0043531	molecular_function;;molecular_function	ATP binding;;ADP binding	K13459	RPS2	map04626	Plant-pathogen interaction	COG4886	S	------	------	PF00931.24;; PF13855.8;; PF05729.14;; PF13401.8	NB-ARC;;LRR_8;;NACHT;;AAA_22	NB-ARC domain;;Leucine rich repeat;;NACHT domain;;AAA domain
HU06G01725	XP_028759549.1	mediator of RNA polymerase II transcription subunit 18 [Prosopis alba]	GO:0048442;; GO:0048443;; GO:0048440;; GO:0048441;; GO:0016592;; GO:0031554;; GO:2000031;; GO:0070847;; GO:0009737;; GO:0003712;; GO:0010219;; GO:0048510;; GO:2000142;; GO:1900150;; GO:0006369;; GO:0032784;; GO:0045892;; GO:0048833;; GO:0035196;; GO:0009723;; GO:0006357;; GO:2000028;; GO:2001253	biological_process;;biological_process;;biological_process;;biological_process;;cellular_component;;biological_process;;biological_process;;cellular_component;;biological_process;;molecular_function;;biological_process;;biological_process;;biological_process;;biological_process;;biological_process;;biological_process;;biological_process;;biological_process;;biological_process;;biological_process;…	sepal development;;stamen development;;carpel development;;petal development;;mediator complex;;regulation of DNA-templated transcription, termination;;regulation of salicylic acid mediated signaling pathway;;core mediator complex;;response to abscisic acid;;transcription cofactor activity;;regulation of vernalization response;;regulation of timing of transition from vegetative to reproductive ph…	K15135	MED18	------	------	ENOG410ZUU9	K	------	------	PF09637.12	Med18	Med18 protein
HU07G00359	XP_042954927.1	NAD(P)H-quinone oxidoreductase subunit N, chloroplastic-like [Carya illinoinensis]	GO:0009535;; GO:0009941;; GO:0010258;; GO:0016020;; GO:0050832;; GO:0016655;; GO:0048038	cellular_component;;cellular_component;;biological_process;;cellular_component;;biological_process;;molecular_function;;molecular_function	chloroplast thylakoid membrane;;chloroplast envelope;;NADH dehydrogenase complex (plastoquinone) assembly;;membrane;;defense response to fungus;;oxidoreductase activity, acting on NAD(P)H, quinone or similar compound as acceptor;;quinone binding	------	------	------	------	ENOG4111IKJ	C	------	------	PF11909.10	NdhN	NADH-quinone oxidoreductase cyanobacterial subunit N
HU09G01982	XP_010673339.1	PREDICTED: disease resistance protein RGA2-like [Beta vulgaris subsp. vulgaris]	GO:0005634;; GO:0003677	cellular_component;;molecular_function	nucleus;;DNA binding	------	------	------	------	COG4886	S	------	------	PF13855.8;; PF12799.9;; PF18052.3	LRR_8;;LRR_4;;Rx_N	Leucine rich repeat;;Leucine Rich repeats (2 copies);;Rx N-terminal domain
HU03G00754	XP_021848451.1	putative disease resistance protein RGA4 isoform X3 [Spinacia oleracea]	GO:0043531	molecular_function	ADP binding	------	------	------	------	------	------	------	------	PF00931.24;; PF18052.3;; PF13191.8;; PF13401.8	NB-ARC;;Rx_N;;AAA_16;;AAA_22	NB-ARC domain;;Rx N-terminal domain;;AAA ATPase domain;;AAA domain
HU03G00753	XP_021848451.1	putative disease resistance protein RGA4 isoform X3 [Spinacia oleracea]	GO:0043531	molecular_function	ADP binding	------	------	------	------	COG4886	S	------	------	PF00931.24;; PF18052.3;; PF13191.8;; PF13401.8	NB-ARC;;Rx_N;;AAA_16;;AAA_22	NB-ARC domain;;Rx N-terminal domain;;AAA ATPase domain;;AAA domain
HU03G00752	XP_021848451.1	putative disease resistance protein RGA4 isoform X3 [Spinacia oleracea]	GO:0043531	molecular_function	ADP binding	------	------	------	------	COG4886	S	------	------	PF00931.24;; PF18052.3;; PF13191.8;; PF13401.8	NB-ARC;;Rx_N;;AAA_16;;AAA_22	NB-ARC domain;;Rx N-terminal domain;;AAA ATPase domain;;AAA domain
HU07G01839	XP_010694495.1	PREDICTED: mediator of RNA polymerase II transcription subunit 8 [Beta vulgaris subsp. vulgaris]	GO:0050832;; GO:0016592;; GO:0009909	biological_process;;cellular_component;;biological_process	defense response to fungus;;mediator complex;;regulation of flower development	------	------	------	------	ENOG4111PNI	S	------	------	------	------	------
HU02G02208	XP_021728051.1	mitogen-activated protein kinase kinase kinase 3-like [Chenopodium quinoa]	GO:1900424;; GO:1900150;; GO:0002221;; GO:0005524;; GO:0004672	biological_process;;biological_process;;biological_process;;molecular_function;;molecular_function	regulation of defense response to bacterium;;regulation of defense response to fungus;;pattern recognition receptor signaling pathway;;ATP binding;;protein kinase activity	K04421	MAP3K3, MEKK3	------	------	ENOG410XQGS	T	------	------	PF00069.27;; PF07714.19;; PF03109.18;; PF14531.8	Pkinase;;PK_Tyr_Ser-Thr;;ABC1;;Kinase-like	Protein kinase domain;;Protein tyrosine and serine/threonine kinase;;ABC1 atypical kinase-like domain;;Kinase-like
HU01G00978	XP_021846772.1	putative disease resistance protein RGA1 isoform X1 [Spinacia oleracea]	------	------	------	------	------	------	------	------	------	------	------	PF00931.24;; PF12799.9;; PF13855.8;; PF18052.3	NB-ARC;;LRR_4;;LRR_8;;Rx_N	NB-ARC domain;;Leucine Rich repeats (2 copies);;Leucine rich repeat;;Rx N-terminal domain
HU01G00977	XP_021724715.1	disease resistance protein RGA2-like [Chenopodium quinoa]	------	------	------	------	------	------	------	------	------	------	------	PF13855.8;; PF12799.9	LRR_8;;LRR_4	Leucine rich repeat;;Leucine Rich repeats (2 copies)
HU01G00976	XP_010690548.1	PREDICTED: putative disease resistance protein RGA4 [Beta vulgaris subsp. vulgaris]	------	------	------	------	------	------	------	------	------	------	------	------	------	------
HU11G00485	XP_021852240.1	ethylene-responsive transcription factor ERF043-like [Spinacia oleracea]	GO:0003700;; GO:0006952;; GO:0005634;; GO:0003677	molecular_function;;biological_process;;cellular_component;;molecular_function	transcription factor activity, sequence-specific DNA binding;;defense response;;nucleus;;DNA binding	K09286	EREBP	------	------	ENOG410YM26	K	------	------	PF00847.22	AP2	AP2 domain
HU01G00506	XP_010691472.1	PREDICTED: fatty acid amide hydrolase [Beta vulgaris subsp. vulgaris]	GO:0016787;; GO:0005783;; GO:0005794;; GO:0016020;; GO:0005774;; GO:0070291;; GO:0047412;; GO:0005886;; GO:0042742	molecular_function;;cellular_component;;cellular_component;;cellular_component;;cellular_component;;biological_process;;molecular_function;;cellular_component;;biological_process	hydrolase activity;;endoplasmic reticulum;;Golgi apparatus;;membrane;;vacuolar membrane;;N-acylethanolamine metabolic process;;N-(long-chain-acyl)ethanolamine deacylase activity;;plasma membrane;;defense response to bacterium	------	------	------	------	COG0154	J	------	------	PF01425.23	Amidase	Amidase
HU08G01849	XP_021839281.1	probable disease resistance protein At4g27220 [Spinacia oleracea]	GO:0043531	molecular_function	ADP binding	------	------	------	------	COG4886	S	------	------	PF00931.24	NB-ARC	NB-ARC domain
HU06G02094	KNA16565.1	hypothetical protein SOVF_087560 [Spinacia oleracea]	GO:0006952;; GO:0005576;; GO:0009607;; GO:0005615	biological_process;;cellular_component;;biological_process;;cellular_component	defense response;;extracellular region;;response to biotic stimulus;;extracellular space	------	------	------	------	COG2340	S	------	------	------	------	------
HU01G00346	XP_016173736.1	putative lipid-transfer protein DIR1 [Arachis ipaensis]	GO:0005504;; GO:0009627	molecular_function;;biological_process	fatty acid binding;;systemic acquired resistance	------	------	------	------	ENOG410YXDY;; ENOG41107F2	S;;S	------	------	PF14368.8;; PF00234.24	LTP_2;;Tryp_alpha_amyl	Probable lipid transfer;;Protease inhibitor/seed storage/LTP family
HU01G00347	XP_019236738.1	PREDICTED: putative lipid-transfer protein DIR1 [Nicotiana attenuata]	GO:0005504;; GO:0009627	molecular_function;;biological_process	fatty acid binding;;systemic acquired resistance	------	------	------	------	ENOG410YXDY	S	------	------	PF14368.8;; PF00234.24	LTP_2;;Tryp_alpha_amyl	Probable lipid transfer;;Protease inhibitor/seed storage/LTP family
HU11G01949	XP_021748599.1	ethylene-responsive transcription factor ERF043-like [Chenopodium quinoa]	GO:0003700;; GO:0006952;; GO:0005634;; GO:0003677	molecular_function;;biological_process;;cellular_component;;molecular_function	transcription factor activity, sequence-specific DNA binding;;defense response;;nucleus;;DNA binding	------	------	------	------	ENOG410YIZG	K	------	------	PF00847.22	AP2	AP2 domain
HU09G02023	XP_021749274.1	MACPF domain-containing protein At1g14780-like [Chenopodium quinoa]	GO:2000031;; GO:0006952;; GO:0012501;; GO:0005886;; GO:0009626	biological_process;;biological_process;;biological_process;;cellular_component;;biological_process	regulation of salicylic acid mediated signaling pathway;;defense response;;programmed cell death;;plasma membrane;;plant-type hypersensitive response	------	------	------	------	ENOG410YB07	S	------	------	PF01823.21	MACPF	MAC/Perforin domain
HU04G01516	KAF2319252.1	hypothetical protein GH714_014229 [Hevea brasiliensis]	GO:0006952;; GO:0016787;; GO:0106306;; GO:0043531;; GO:0106307	biological_process;;molecular_function;;deleted;;molecular_function;;deleted	defense response;;hydrolase activity;;old GO;;ADP binding;;old GO	------	------	------	------	COG4886	S	------	------	PF00171.24	Aldedh	Aldehyde dehydrogenase family
HU04G01515	XP_021848451.1	putative disease resistance protein RGA4 isoform X3 [Spinacia oleracea]	GO:0006952;; GO:0043531	biological_process;;molecular_function	defense response;;ADP binding	------	------	------	------	------	------	------	------	PF18052.3	Rx_N	Rx N-terminal domain
HU04G01514	XP_021848451.1	putative disease resistance protein RGA4 isoform X3 [Spinacia oleracea]	GO:0043531	molecular_function	ADP binding	------	------	------	------	------	------	------	------	PF00931.24;; PF18052.3;; PF13191.8	NB-ARC;;Rx_N;;AAA_16	NB-ARC domain;;Rx N-terminal domain;;AAA ATPase domain
HU04G01513	XP_021848451.1	putative disease resistance protein RGA4 isoform X3 [Spinacia oleracea]	GO:0043531	molecular_function	ADP binding	------	------	------	------	------	------	------	------	PF00931.24;; PF18052.3	NB-ARC;;Rx_N	NB-ARC domain;;Rx N-terminal domain
HU04G01512	XP_021848451.1	putative disease resistance protein RGA4 isoform X3 [Spinacia oleracea]	GO:0006952;; GO:0043531	biological_process;;molecular_function	defense response;;ADP binding	------	------	------	------	COG4886	S	------	------	PF00931.24	NB-ARC	NB-ARC domain
HU04G01511	XP_021848451.1	putative disease resistance protein RGA4 isoform X3 [Spinacia oleracea]	GO:0043531	molecular_function	ADP binding	------	------	------	------	COG4886	S	------	------	PF18052.3	Rx_N	Rx N-terminal domain
HU04G01510	XP_021848451.1	putative disease resistance protein RGA4 isoform X3 [Spinacia oleracea]	GO:0043531	molecular_function	ADP binding	------	------	------	------	COG4886	S	------	------	------	------	------
HU04G01518	PKI47757.1	hypothetical protein CRG98_031890 [Punica granatum]	GO:0016021;; GO:0016301;; GO:0007205;; GO:0006952;; GO:0003951;; GO:0035556;; GO:0004143;; GO:0005524	cellular_component;;molecular_function;;biological_process;;biological_process;;molecular_function;;biological_process;;molecular_function;;molecular_function	integral component of membrane;;kinase activity;;protein kinase C-activating G-protein coupled receptor signaling pathway;;defense response;;NAD+ kinase activity;;intracellular signal transduction;;diacylglycerol kinase activity;;ATP binding	K00901	dgkA, DGK	map00564;; map04070;; map00561	Glycerophospholipid metabolism;;Phosphatidylinositol signaling system;;Glycerolipid metabolism	ENOG410XQVB	I	------	------	PF00609.21	DAGK_acc	Diacylglycerol kinase accessory domain
HU02G02738	XP_021736976.1	MLO-like protein 10 [Chenopodium quinoa]	GO:0006952;; GO:0016021;; GO:0009607;; GO:0005516	biological_process;;cellular_component;;biological_process;;molecular_function	defense response;;integral component of membrane;;response to biotic stimulus;;calmodulin binding	K08472	MLO	------	------	ENOG410YDNX	D	------	------	PF03094.17	Mlo	Mlo family
HU09G00217	XP_021720563.1	aluminum-activated malate transporter 2-like [Chenopodium quinoa]	GO:0016021;; GO:0015743;; GO:0009705	cellular_component;;biological_process;;cellular_component	integral component of membrane;;malate transport;;plant-type vacuole membrane	------	------	------	------	ENOG410XR8V	S	------	------	PF11744.10;; PF13515.8;; PF04632.14	ALMT;;FUSC_2;;FUSC	Aluminium activated malate transporter;;Fusaric acid resistance protein-like;;Fusaric acid resistance protein family
HU02G02735	XP_010680625.1	PREDICTED: serine/threonine-protein kinase/endoribonuclease IRE1a [Beta vulgaris subsp. vulgaris]	GO:0009751;; GO:0008380;; GO:0030968;; GO:0016021;; GO:0004540;; GO:0004521;; GO:0005524;; GO:0042742;; GO:0042406;; GO:0006397;; GO:0046777;; GO:0106311;; GO:0106310	biological_process;;biological_process;;biological_process;;cellular_component;;molecular_function;;molecular_function;;molecular_function;;biological_process;;cellular_component;;biological_process;;biological_process;;deleted;;deleted	response to salicylic acid;;RNA splicing;;endoplasmic reticulum unfolded protein response;;integral component of membrane;;ribonuclease activity;;endoribonuclease activity;;ATP binding;;defense response to bacterium;;extrinsic component of endoplasmic reticulum membrane;;mRNA processing;;protein autophosphorylation;;old GO;;old GO	K08852	ERN 1.00	map04141	Protein processing in endoplasmic reticulum	COG0515	T	------	------	PF06479.14;; PF00069.27;; PF07714.19;; PF17667.3	Ribonuc_2-5A;;Pkinase;;PK_Tyr_Ser-Thr;;Pkinase_fungal	Ribonuclease 2-5A;;Protein kinase domain;;Protein tyrosine and serine/threonine kinase;;Fungal protein kinase
HU06G02320	XP_010671053.1	PREDICTED: ethylene-responsive transcription factor ERF096-like [Beta vulgaris subsp. vulgaris]	GO:0003700;; GO:0006952;; GO:0005634;; GO:0003677	molecular_function;;biological_process;;cellular_component;;molecular_function	transcription factor activity, sequence-specific DNA binding;;defense response;;nucleus;;DNA binding	------	------	------	------	ENOG410YYI7;; ENOG410ZN2I	K;;K	------	------	PF00847.22	AP2	AP2 domain
HU05G00303	XP_021768137.1	aluminum-activated malate transporter 12-like [Chenopodium quinoa]	GO:0016021;; GO:0015743;; GO:0009705	cellular_component;;biological_process;;cellular_component	integral component of membrane;;malate transport;;plant-type vacuole membrane	------	------	------	------	ENOG410XR8V	S	------	------	PF11744.10;; PF13515.8;; PF04632.14	ALMT;;FUSC_2;;FUSC	Aluminium activated malate transporter;;Fusaric acid resistance protein-like;;Fusaric acid resistance protein family
HU05G01167	CAB4275862.1	unnamed protein product [Prunus armeniaca]	GO:0006468;; GO:0016021;; GO:0004674;; GO:0042742;; GO:0005886;; GO:0005524	biological_process;;cellular_component;;molecular_function;;biological_process;;cellular_component;;molecular_function	protein phosphorylation;;integral component of membrane;;protein serine/threonine kinase activity;;defense response to bacterium;;plasma membrane;;ATP binding	------	------	------	------	COG0515	T	------	------	PF07714.19;; PF00069.27;; PF01657.19;; PF03109.18	PK_Tyr_Ser-Thr;;Pkinase;;Stress-antifung;;ABC1	Protein tyrosine and serine/threonine kinase;;Protein kinase domain;;Salt stress response/antifungal;;ABC1 atypical kinase-like domain
HU09G01253	XP_010681097.1	PREDICTED: protein CPR-5 [Beta vulgaris subsp. vulgaris]	GO:0010150;; GO:0048573;; GO:0010090;; GO:0016021;; GO:0009627;; GO:0009723;; GO:0006952;; GO:0005634	biological_process;;biological_process;;biological_process;;cellular_component;;biological_process;;biological_process;;biological_process;;cellular_component	leaf senescence;;photoperiodism, flowering;;trichome morphogenesis;;integral component of membrane;;systemic acquired resistance;;response to ethylene;;defense response;;nucleus	------	------	------	------	ENOG410YAUG	S	------	------	------	------	------
HU07G01321	XP_021764996.1	protein SGT1 homolog B-like [Chenopodium quinoa]	GO:0050832;; GO:0050821;; GO:0005634;; GO:0051087;; GO:0005737	biological_process;;biological_process;;cellular_component;;molecular_function;;cellular_component	defense response to fungus;;protein stabilization;;nucleus;;chaperone binding;;cytoplasm	K12795	SUGT1, SGT1	map04626	Plant-pathogen interaction	COG5091	S	------	------	PF05002.17	SGS	SGS domain
HU10G01716	XP_010686537.1	PREDICTED: mediator of RNA polymerase II transcription subunit 16 isoform X1 [Beta vulgaris subsp. vulgaris]	GO:1905499;; GO:1902066;; GO:0048586;; GO:1901672;; GO:0032922;; GO:2000022;; GO:0006355;; GO:0048364;; GO:0006970;; GO:0010091;; GO:0016592;; GO:0010104;; GO:2001011	biological_process;;biological_process;;biological_process;;biological_process;;biological_process;;biological_process;;biological_process;;biological_process;;biological_process;;biological_process;;cellular_component;;biological_process;;biological_process	trichome papilla formation;;regulation of cell wall pectin metabolic process;;regulation of long-day photoperiodism, flowering;;positive regulation of systemic acquired resistance;;circadian regulation of gene expression;;regulation of jasmonic acid mediated signaling pathway;;regulation of transcription, DNA-templated;;root development;;response to osmotic stress;;trichome branching;;mediator co…	------	------	------	------	ENOG410XS10	S	------	------	------	------	------
HU10G01713	XP_021768158.1	putative disease resistance protein RGA3 [Chenopodium quinoa]	------	------	------	------	------	------	------	COG4886	S	------	------	PF00931.24;; PF13855.8;; PF18052.3	NB-ARC;;LRR_8;;Rx_N	NB-ARC domain;;Leucine rich repeat;;Rx N-terminal domain
HU02G01164	XP_034676720.1	AP2-like ethylene-responsive transcription factor ANT [Vitis riparia]	GO:0003700;; GO:0006952;; GO:0005634;; GO:0003677	molecular_function;;biological_process;;cellular_component;;molecular_function	transcription factor activity, sequence-specific DNA binding;;defense response;;nucleus;;DNA binding	K09285	OVM, ANT	------	------	ENOG410Y9X6	K	------	------	PF00847.22	AP2	AP2 domain
HU07G01127	PQQ13564.1	cytochrome P450 CYP82D47 [Prunus yedoensis var. nudiflora]	GO:0004497;; GO:0020037;; GO:0016021;; GO:0016705;; GO:0098542;; GO:0005506	molecular_function;;molecular_function;;cellular_component;;molecular_function;;biological_process;;molecular_function	monooxygenase activity;;heme binding;;integral component of membrane;;oxidoreductase activity, acting on paired donors, with incorporation or reduction of molecular oxygen;;defense response to other organism;;iron ion binding	------	------	------	------	------	------	------	------	PF00067.24	p450	Cytochrome P450
HU01G01515	XP_021851016.1	serine/threonine-protein kinase/endoribonuclease IRE1a-like [Spinacia oleracea]	GO:0005783;; GO:0042742;; GO:0042406;; GO:0046777;; GO:0106311;; GO:0106310;; GO:0009751;; GO:0016021;; GO:0004540;; GO:0004521;; GO:0051082;; GO:0004674;; GO:0004672;; GO:0046872;; GO:0008380;; GO:0005524;; GO:0099503;; GO:1990604;; GO:0036498;; GO:0030968;; GO:0002376;; GO:0006397	cellular_component;;biological_process;;cellular_component;;biological_process;;deleted;;deleted;;biological_process;;cellular_component;;molecular_function;;molecular_function;;molecular_function;;molecular_function;;molecular_function;;molecular_function;;biological_process;;molecular_function;;cellular_component;;cellular_component;;biological_process;;biological_process;;biological_process;;b…	endoplasmic reticulum;;defense response to bacterium;;extrinsic component of endoplasmic reticulum membrane;;protein autophosphorylation;;old GO;;old GO;;response to salicylic acid;;integral component of membrane;;ribonuclease activity;;endoribonuclease activity;;unfolded protein binding;;protein serine/threonine kinase activity;;protein kinase activity;;metal ion binding;;RNA splicing;;ATP bindi…	K08852	ERN 1.00	map04141	Protein processing in endoplasmic reticulum	COG0515	T	------	------	PF06479.14	Ribonuc_2-5A	Ribonuclease 2-5A
HU03G00382	XP_010690395.1	PREDICTED: thaumatin-like protein 1 [Beta vulgaris subsp. vulgaris]	GO:0006952;; GO:0016021;; GO:0005576	biological_process;;cellular_component;;cellular_component	defense response;;integral component of membrane;;extracellular region	------	------	------	------	ENOG410YD5Y	S	------	------	PF00314.19	Thaumatin	Thaumatin family
HU03G00381	XP_021775598.1	thaumatin-like protein 1b [Chenopodium quinoa]	GO:0006952;; GO:0016021;; GO:0005576	biological_process;;cellular_component;;cellular_component	defense response;;integral component of membrane;;extracellular region	------	------	------	------	ENOG4111GDH	S	------	------	PF00314.19	Thaumatin	Thaumatin family
HU01G02359	XP_021733945.1	diacylglycerol kinase 1-like [Chenopodium quinoa]	GO:0016021;; GO:0007205;; GO:0006952;; GO:0003951;; GO:0035556;; GO:0004143;; GO:0005524	cellular_component;;biological_process;;biological_process;;molecular_function;;biological_process;;molecular_function;;molecular_function	integral component of membrane;;protein kinase C-activating G-protein coupled receptor signaling pathway;;defense response;;NAD+ kinase activity;;intracellular signal transduction;;diacylglycerol kinase activity;;ATP binding	K00901	dgkA, DGK	map00564;; map04070;; map00561	Glycerophospholipid metabolism;;Phosphatidylinositol signaling system;;Glycerolipid metabolism	ENOG410XQVB	I	------	------	PF00609.21;; PF00781.26;; PF00130.24	DAGK_acc;;DAGK_cat;;C1_1	Diacylglycerol kinase accessory domain;;Diacylglycerol kinase catalytic domain;;Phorbol esters/diacylglycerol binding domain (C1 domain)
HU05G01649	XP_016649935.1	PREDICTED: putative disease resistance RPP13-like protein 1 [Prunus mume]	GO:0006952;; GO:0043531	biological_process;;molecular_function	defense response;;ADP binding	------	------	------	------	COG4886	S	------	------	PF00931.24;; PF18052.3;; PF12799.9;; PF13855.8;; PF13191.8	NB-ARC;;Rx_N;;LRR_4;;LRR_8;;AAA_16	NB-ARC domain;;Rx N-terminal domain;;Leucine Rich repeats (2 copies);;Leucine rich repeat;;AAA ATPase domain
HU01G01985	XP_021744081.1	protein KINESIN LIGHT CHAIN-RELATED 2-like [Chenopodium quinoa]	GO:0009860;; GO:0031347;; GO:0005886	biological_process;;biological_process;;cellular_component	pollen tube growth;;regulation of defense response;;plasma membrane	------	------	------	------	COG0457	S	------	------	PF13424.8;; PF00515.30;; PF07719.19;; PF13374.8;; PF13176.8;; PF13181.8;; PF14559.8;; PF17874.3;; PF13428.8;; PF09986.11;; PF13414.8;; PF13431.8;; PF10602.11;; PF12895.9;; PF03704.19	TPR_12;;TPR_1;;TPR_2;;TPR_10;;TPR_7;;TPR_8;;TPR_19;;TPR_MalT;;TPR_14;;DUF2225;;TPR_11;;TPR_17;;RPN7;;ANAPC3;;BTAD	Tetratricopeptide repeat;;Tetratricopeptide repeat;;Tetratricopeptide repeat;;Tetratricopeptide repeat;;Tetratricopeptide repeat;;Tetratricopeptide repeat;;Tetratricopeptide repeat;;MalT-like TPR region;;Tetratricopeptide repeat;;Uncharacterized protein conserved in bacteria (DUF2225);;TPR repeat;;Tetratricopeptide repeat;;26S proteasome subunit RPN7;;Anaphase-promoting complex, cyclosome, subuni…
HU01G00586	XP_010691589.1	PREDICTED: metal transporter Nramp6 isoform X1 [Beta vulgaris subsp. vulgaris]	GO:0046873;; GO:0015086;; GO:0016021;; GO:0005384	molecular_function;;molecular_function;;cellular_component;;molecular_function	metal ion transmembrane transporter activity;;cadmium ion transmembrane transporter activity;;integral component of membrane;;manganese ion transmembrane transporter activity	K21398	SLC11A2, DMT1, NRAMP2	------	------	COG1914	P	------	------	PF01566.20	Nramp	Natural resistance-associated macrophage protein
HU01G00584	XP_010691587.1	PREDICTED: probable WRKY transcription factor 40 isoform X2 [Beta vulgaris subsp. vulgaris]	GO:0043565;; GO:0009751;; GO:0010200;; GO:0003700;; GO:0005634;; GO:0009611;; GO:0050832;; GO:0000976;; GO:0042742;; GO:0045892;; GO:0002237;; GO:0016021;; GO:0031347	molecular_function;;biological_process;;biological_process;;molecular_function;;cellular_component;;biological_process;;biological_process;;molecular_function;;biological_process;;biological_process;;biological_process;;cellular_component;;biological_process	sequence-specific DNA binding;;response to salicylic acid;;response to chitin;;transcription factor activity, sequence-specific DNA binding;;nucleus;;response to wounding;;defense response to fungus;;transcription regulatory region sequence-specific DNA binding;;defense response to bacterium;;negative regulation of transcription, DNA-templated;;response to molecule of bacterial origin;;integral c…	------	------	------	------	ENOG410YHES	K	------	------	PF03106.17	WRKY	WRKY DNA -binding domain
HU10G00587	XP_010681586.1	PREDICTED: aluminum-activated malate transporter 4 [Beta vulgaris subsp. vulgaris]	GO:0016021;; GO:0015743;; GO:0009705	cellular_component;;biological_process;;cellular_component	integral component of membrane;;malate transport;;plant-type vacuole membrane	------	------	------	------	ENOG410XR8V	S	------	------	PF11744.10;; PF13515.8	ALMT;;FUSC_2	Aluminium activated malate transporter;;Fusaric acid resistance protein-like
HU02G02097	XP_010681586.1	PREDICTED: aluminum-activated malate transporter 4 [Beta vulgaris subsp. vulgaris]	GO:0016021;; GO:0015743;; GO:0009705	cellular_component;;biological_process;;cellular_component	integral component of membrane;;malate transport;;plant-type vacuole membrane	------	------	------	------	ENOG410XR8V	S	------	------	PF11744.10;; PF13515.8;; PF04632.14	ALMT;;FUSC_2;;FUSC	Aluminium activated malate transporter;;Fusaric acid resistance protein-like;;Fusaric acid resistance protein family
HU02G02096	XP_021754391.1	protein PLANT CADMIUM RESISTANCE 3-like [Chenopodium quinoa]	GO:0016021	cellular_component	integral component of membrane	------	------	------	------	ENOG411162Q;; ENOG410XUTP	S;;S	------	------	PF04749.19	PLAC8	PLAC8 family
HU04G01024	XP_021755320.1	putative EG45-like domain containing protein 1 [Chenopodium quinoa]	GO:0048046;; GO:0005618;; GO:0009627	cellular_component;;cellular_component;;biological_process	apoplast;;cell wall;;systemic acquired resistance	------	------	------	------	ENOG41123UD	S	------	------	PF03330.20	DPBB_1	Lytic transglycolase
HU04G01680	XP_021725716.1	probable L-type lectin-domain containing receptor kinase S.7 [Chenopodium quinoa]	GO:0016021;; GO:0004672;; GO:0030246;; GO:0106311;; GO:0004675;; GO:0042742;; GO:0005886;; GO:0106310;; GO:0005524;; GO:0002229	cellular_component;;molecular_function;;molecular_function;;deleted;;molecular_function;;biological_process;;cellular_component;;deleted;;molecular_function;;biological_process	integral component of membrane;;protein kinase activity;;carbohydrate binding;;old GO;;transmembrane receptor protein serine/threonine kinase activity;;defense response to bacterium;;plasma membrane;;old GO;;ATP binding;;defense response to oomycetes	------	------	------	------	ENOG41118S6	T	------	------	PF00139.21;; PF07714.19;; PF00069.27;; PF18483.3	Lectin_legB;;PK_Tyr_Ser-Thr;;Pkinase;;Bact_lectin	Legume lectin domain;;Protein tyrosine and serine/threonine kinase;;Protein kinase domain;;Bacterial lectin
HU06G00520	XP_021732377.1	glucosidase 2 subunit beta-like [Chenopodium quinoa]	GO:0017177;; GO:0005783;; GO:0006491;; GO:0042742	cellular_component;;cellular_component;;biological_process;;biological_process	glucosidase II complex;;endoplasmic reticulum;;N-glycan processing;;defense response to bacterium	K08288	PRKCSH	map04141	Protein processing in endoplasmic reticulum	ENOG410XPE3	O	------	------	------	------	------
HU07G02288	XP_019237711.1	PREDICTED: osmotin-like protein [Nicotiana attenuata]	GO:0006952;; GO:0005576	biological_process;;cellular_component	defense response;;extracellular region	------	------	------	------	ENOG410YFST	S	------	------	PF00314.19	Thaumatin	Thaumatin family
HU06G01799	KMT15827.1	hypothetical protein BVRB_3g057960 [Beta vulgaris subsp. vulgaris]	GO:0006952;; GO:0016021	biological_process;;cellular_component	defense response;;integral component of membrane	------	------	------	------	ENOG4111C1D	S	------	------	------	------	------
HU03G02882	XP_021741465.1	probable lactoylglutathione lyase, chloroplastic [Chenopodium quinoa]	GO:0005737;; GO:0009570;; GO:0010319;; GO:0031977;; GO:0004462;; GO:0009409;; GO:0046872;; GO:0019243	cellular_component;;cellular_component;;cellular_component;;cellular_component;;molecular_function;;biological_process;;molecular_function;;biological_process	cytoplasm;;chloroplast stroma;;stromule;;thylakoid lumen;;lactoylglutathione lyase activity;;response to cold;;metal ion binding;;methylglyoxal catabolic process to D-lactate via S-lactoyl-glutathione	K01759	GLO1, gloA	map00620	Pyruvate metabolism	COG0346	E	------	------	PF00903.27;; PF13669.8;; PF18029.3;; PF14506.8	Glyoxalase;;Glyoxalase_4;;Glyoxalase_6;;CppA_N	Glyoxalase/Bleomycin resistance protein/Dioxygenase superfamily;;Glyoxalase/Bleomycin resistance protein/Dioxygenase superfamily;;Glyoxalase-like domain;;CppA N-terminal
HU11G00615	KMT03344.1	hypothetical protein BVRB_8g198800 [Beta vulgaris subsp. vulgaris]	GO:0006952;; GO:0005576;; GO:0009607;; GO:0005615	biological_process;;cellular_component;;biological_process;;cellular_component	defense response;;extracellular region;;response to biotic stimulus;;extracellular space	------	------	------	------	COG2340	S	------	------	PF00188.28	CAP	Cysteine-rich secretory protein family
HU11G00614	XP_021755905.1	pathogenesis-related protein PRB1-3-like [Chenopodium quinoa]	GO:0006952;; GO:0005576;; GO:0009607;; GO:0005615	biological_process;;cellular_component;;biological_process;;cellular_component	defense response;;extracellular region;;response to biotic stimulus;;extracellular space	------	------	------	------	COG2340	S	------	------	PF00188.28	CAP	Cysteine-rich secretory protein family
HU11G00616	XP_010688504.1	PREDICTED: pathogenesis-related protein PR-1 [Beta vulgaris subsp. vulgaris]	GO:0006952;; GO:0005576;; GO:0009607;; GO:0005615	biological_process;;cellular_component;;biological_process;;cellular_component	defense response;;extracellular region;;response to biotic stimulus;;extracellular space	------	------	------	------	COG2340	S	------	------	PF00188.28	CAP	Cysteine-rich secretory protein family
HU11G00612	XP_021775059.1	disease resistance protein RGA2-like [Chenopodium quinoa]	GO:0043531	molecular_function	ADP binding	------	------	------	------	COG4886;; ENOG4111DEA	S;;S	------	------	PF13855.8;; PF12799.9;; PF18052.3	LRR_8;;LRR_4;;Rx_N	Leucine rich repeat;;Leucine Rich repeats (2 copies);;Rx N-terminal domain
HU02G00266	XP_021844677.1	uncharacterized protein LOC110784521 isoform X1 [Spinacia oleracea]	------	------	------	------	------	------	------	ENOG4111ZZY	S	------	------	PF07059.14	EDR2_C	Protein ENHANCED DISEASE RESISTANCE 2, C-terminal
HU05G01476	XP_021732435.1	nematode resistance protein-like HSPRO2 [Chenopodium quinoa]	GO:0006952;; GO:0019441;; GO:0046872;; GO:0020037	biological_process;;biological_process;;molecular_function;;molecular_function	defense response;;tryptophan catabolic process to kynurenine;;metal ion binding;;heme binding	------	------	------	------	ENOG410YA6B	S	------	------	PF07014.14;; PF07231.14	Hs1pro-1_C;;Hs1pro-1_N	Hs1pro-1 protein C-terminus;;Hs1pro-1 N-terminus
HU07G01632	XP_021725716.1	probable L-type lectin-domain containing receptor kinase S.7 [Chenopodium quinoa]	GO:0016021;; GO:0004672;; GO:0030246;; GO:0106311;; GO:0004675;; GO:0042742;; GO:0005886;; GO:0106310;; GO:0005524;; GO:0002229	cellular_component;;molecular_function;;molecular_function;;deleted;;molecular_function;;biological_process;;cellular_component;;deleted;;molecular_function;;biological_process	integral component of membrane;;protein kinase activity;;carbohydrate binding;;old GO;;transmembrane receptor protein serine/threonine kinase activity;;defense response to bacterium;;plasma membrane;;old GO;;ATP binding;;defense response to oomycetes	------	------	------	------	ENOG41118S6	T	------	------	PF00139.21;; PF07714.19;; PF00069.27	Lectin_legB;;PK_Tyr_Ser-Thr;;Pkinase	Legume lectin domain;;Protein tyrosine and serine/threonine kinase;;Protein kinase domain
HU03G02459	XP_010687548.1	PREDICTED: protein TIFY 10b [Beta vulgaris subsp. vulgaris]	GO:2000022;; GO:0005634;; GO:0009611;; GO:0031347	biological_process;;cellular_component;;biological_process;;biological_process	regulation of jasmonic acid mediated signaling pathway;;nucleus;;response to wounding;;regulation of defense response	K13464	JAZ	map04075	Plant hormone signal transduction	ENOG410ZDCD	S	------	------	PF09425.12;; PF06200.16	Jas_motif;;tify	Jas motif;;tify domain
HU08G00462	XP_010695016.1	PREDICTED: MLO-like protein 14 isoform X1 [Beta vulgaris subsp. vulgaris]	GO:0006952;; GO:0016021;; GO:0009607;; GO:0005516	biological_process;;cellular_component;;biological_process;;molecular_function	defense response;;integral component of membrane;;response to biotic stimulus;;calmodulin binding	K08472	MLO	------	------	ENOG410XR5S	D	------	------	PF03094.17	Mlo	Mlo family
HU10G00262	XP_021854840.1	pre-mRNA-splicing factor ATP-dependent RNA helicase DEAH7-like [Spinacia oleracea]	GO:0016787;; GO:0031053;; GO:0033120;; GO:0048767;; GO:0010051;; GO:0016021;; GO:0031334;; GO:0009793;; GO:0000398;; GO:0008380;; GO:0050832;; GO:0003724;; GO:0048364;; GO:0003723;; GO:0003676;; GO:0016246;; GO:0005634;; GO:0005681;; GO:0045087;; GO:0005524;; GO:0010467	molecular_function;;biological_process;;biological_process;;biological_process;;biological_process;;cellular_component;;biological_process;;biological_process;;biological_process;;biological_process;;biological_process;;molecular_function;;biological_process;;molecular_function;;molecular_function;;biological_process;;cellular_component;;cellular_component;;biological_process;;molecular_function;…	hydrolase activity;;primary miRNA processing;;positive regulation of RNA splicing;;root hair elongation;;xylem and phloem pattern formation;;integral component of membrane;;positive regulation of protein complex assembly;;embryo development ending in seed dormancy;;mRNA splicing, via spliceosome;;RNA splicing;;defense response to fungus;;RNA helicase activity;;root development;;RNA binding;;nucle…	K12815	DHX38, PRP16	map03040	Spliceosome	COG1643	L	------	------	PF04408.25;; PF07717.18;; PF00271.33	HA2;;OB_NTP_bind;;Helicase_C	Helicase associated domain (HA2);;Oligonucleotide/oligosaccharide-binding (OB)-fold;;Helicase conserved C-terminal domain
HU04G00451	XP_010677214.1	PREDICTED: regulator of nonsense transcripts 1 homolog [Beta vulgaris subsp. vulgaris]	GO:0005737;; GO:0016787;; GO:0048571;; GO:0009863;; GO:0000932;; GO:0005829;; GO:0005886;; GO:0009867;; GO:0009611;; GO:0006412;; GO:0042742;; GO:0003724;; GO:0000184;; GO:0010182;; GO:0008270;; GO:0003677;; GO:0009506;; GO:0003723;; GO:0008380;; GO:0005524;; GO:0003729	cellular_component;;molecular_function;;biological_process;;biological_process;;cellular_component;;cellular_component;;cellular_component;;biological_process;;biological_process;;biological_process;;biological_process;;molecular_function;;biological_process;;biological_process;;molecular_function;;molecular_function;;cellular_component;;molecular_function;;biological_process;;molecular_function;…	cytoplasm;;hydrolase activity;;long-day photoperiodism;;salicylic acid mediated signaling pathway;;cytoplasmic mRNA processing body;;cytosol;;plasma membrane;;jasmonic acid mediated signaling pathway;;response to wounding;;translation;;defense response to bacterium;;RNA helicase activity;;nuclear-transcribed mRNA catabolic process, nonsense-mediated decay;;sugar mediated signaling pathway;;zinc i…	K14326	UPF1, RENT1	map03013;; map03015	RNA transport;;mRNA surveillance pathway	COG1112	L	------	------	PF09416.12;; PF13087.8;; PF13086.8;; PF18141.3;; PF13604.8;; PF13245.8;; PF04851.17;; PF09848.11;; PF05127.16	UPF1_Zn_bind;;AAA_12;;AAA_11;;UPF1_1B_dom;;AAA_30;;AAA_19;;ResIII;;DUF2075;;Helicase_RecD	RNA helicase (UPF2 interacting domain);;AAA domain;;AAA domain;;RNA helicase UPF1, 1B domain;;AAA domain;;AAA domain;;Type III restriction enzyme, res subunit;;Uncharacterized conserved protein (DUF2075);;Helicase
HU02G01450	XP_021846118.1	exocyst complex component EXO70B1 [Spinacia oleracea]	GO:0052542;; GO:0070062;; GO:0000145;; GO:0005829;; GO:0006887;; GO:0050832;; GO:0090333;; GO:0042742;; GO:0009414;; GO:0005886;; GO:0015031;; GO:0009789	biological_process;;cellular_component;;cellular_component;;cellular_component;;biological_process;;biological_process;;biological_process;;biological_process;;biological_process;;cellular_component;;biological_process;;biological_process	defense response by callose deposition;;extracellular exosome;;exocyst;;cytosol;;exocytosis;;defense response to fungus;;regulation of stomatal closure;;defense response to bacterium;;response to water deprivation;;plasma membrane;;protein transport;;positive regulation of abscisic acid-activated signaling pathway	------	------	------	------	ENOG410YIGI	S	------	------	PF03081.17	Exo70	Exo70 exocyst complex subunit
HU04G01197	XP_021736384.1	LEAF RUST 10 DISEASE-RESISTANCE LOCUS RECEPTOR-LIKE PROTEIN KINASE-like 1.2 [Chenopodium quinoa]	GO:0016021;; GO:0030247;; GO:0005524;; GO:0004672	cellular_component;;molecular_function;;molecular_function;;molecular_function	integral component of membrane;;polysaccharide binding;;ATP binding;;protein kinase activity	------	------	------	------	COG0515	T	------	------	PF00069.27;; PF07714.19;; PF14380.8;; PF13947.8;; PF03109.18;; PF14531.8;; PF01636.25	Pkinase;;PK_Tyr_Ser-Thr;;WAK_assoc;;GUB_WAK_bind;;ABC1;;Kinase-like;;APH	Protein kinase domain;;Protein tyrosine and serine/threonine kinase;;Wall-associated receptor kinase C-terminal;;Wall-associated receptor kinase galacturonan-binding;;ABC1 atypical kinase-like domain;;Kinase-like;;Phosphotransferase enzyme family
HU04G01199	KAA8542823.1	hypothetical protein F0562_023975 [Nyssa sinensis]	GO:0005737;; GO:0006656;; GO:0032259;; GO:0000234	cellular_component;;biological_process;;biological_process;;molecular_function	cytoplasm;;phosphatidylcholine biosynthetic process;;methylation;;phosphoethanolamine N-methyltransferase activity	K05929	E2.1.1.103, NMT	map00564	Glycerophospholipid metabolism	ENOG410XP5G	S	------	------	PF08241.14;; PF13649.8;; PF13847.8;; PF13489.8;; PF08242.14;; PF01209.20;; PF05891.14;; PF02353.22;; PF01739.20;; PF03848.16;; PF00891.20;; PF05175.16;; PF01135.21;; PF00398.22;; PF01728.21;; PF05401.13;; PF06325.15;; PF07021.14;; PF02390.19	Methyltransf_11;;Methyltransf_25;;Methyltransf_31;;Methyltransf_23;;Methyltransf_12;;Ubie_methyltran;;Methyltransf_PK;;CMAS;;CheR;;TehB;;Methyltransf_2;;MTS;;PCMT;;RrnaAD;;FtsJ;;NodS;;PrmA;;MetW;;Methyltransf_4	Methyltransferase domain;;Methyltransferase domain;;Methyltransferase domain;;Methyltransferase domain;;Methyltransferase domain;;ubiE/COQ5 methyltransferase family;;AdoMet dependent proline di-methyltransferase;;Mycolic acid cyclopropane synthetase;;CheR methyltransferase, SAM binding domain;;Tellurite resistance protein TehB;;O-methyltransferase domain;;Methyltransferase small domain;;Protein-L…
HU06G01321	KAB1211763.1	Triacylglycerol lipase 2 [Morella rubra]	GO:0002213;; GO:0016298;; GO:0016788;; GO:0016042	biological_process;;molecular_function;;molecular_function;;biological_process	defense response to insect;;lipase activity;;hydrolase activity, acting on ester bonds;;lipid catabolic process	K01052	LIPA	map00100	Steroid biosynthesis	COG0596	S	------	------	PF04083.18;; PF00561.22;; PF12146.10;; PF12697.9	Abhydro_lipase;;Abhydrolase_1;;Hydrolase_4;;Abhydrolase_6	Partial alpha/beta-hydrolase lipase region;;alpha/beta hydrolase fold;;Serine aminopeptidase, S33;;Alpha/beta hydrolase family
HU04G01441	XP_021846772.1	putative disease resistance protein RGA1 isoform X1 [Spinacia oleracea]	------	------	------	------	------	------	------	COG4886	S	------	------	PF00931.24;; PF18052.3;; PF13191.8	NB-ARC;;Rx_N;;AAA_16	NB-ARC domain;;Rx N-terminal domain;;AAA ATPase domain
HU05G00191	XP_021768328.1	protein ENHANCED DISEASE RESISTANCE 2-like isoform X2 [Chenopodium quinoa]	GO:0008289;; GO:0005783	molecular_function;;cellular_component	lipid binding;;endoplasmic reticulum	------	------	------	------	------	------	------	------	PF07059.14;; PF01852.21;; PF00169.31	EDR2_C;;START;;PH	Protein ENHANCED DISEASE RESISTANCE 2, C-terminal;;START domain;;PH domain
HU10G00636	XP_010681633.1	PREDICTED: LEAF RUST 10 DISEASE-RESISTANCE LOCUS RECEPTOR-LIKE PROTEIN KINASE-like 1.2 isoform X1 [Beta vulgaris subsp. vulgaris]	GO:0016310;; GO:0016021;; GO:0016301;; GO:0030247;; GO:0004672;; GO:0005524	biological_process;;cellular_component;;molecular_function;;molecular_function;;molecular_function;;molecular_function	phosphorylation;;integral component of membrane;;kinase activity;;polysaccharide binding;;protein kinase activity;;ATP binding	------	------	------	------	COG0515	T	------	------	PF00069.27;; PF07714.19;; PF13947.8;; PF14380.8;; PF03109.18	Pkinase;;PK_Tyr_Ser-Thr;;GUB_WAK_bind;;WAK_assoc;;ABC1	Protein kinase domain;;Protein tyrosine and serine/threonine kinase;;Wall-associated receptor kinase galacturonan-binding;;Wall-associated receptor kinase C-terminal;;ABC1 atypical kinase-like domain
HU02G02363	GER46913.1	protein phosphatase 2c [Striga asiatica]	GO:0050688;; GO:0006470;; GO:0005634;; GO:0004722;; GO:0046872;; GO:0005829;; GO:0106306;; GO:0106307	biological_process;;biological_process;;cellular_component;;molecular_function;;molecular_function;;cellular_component;;deleted;;deleted	regulation of defense response to virus;;protein dephosphorylation;;nucleus;;protein serine/threonine phosphatase activity;;metal ion binding;;cytosol;;old GO;;old GO	K14803	PTC2_3	------	------	COG0631	T	------	------	------	------	------
HU10G00979	XP_021724093.1	dehydration-responsive element-binding protein 2F-like [Chenopodium quinoa]	GO:0003700;; GO:0005634;; GO:0006952;; GO:0000976;; GO:0045893;; GO:0003677	molecular_function;;cellular_component;;biological_process;;molecular_function;;biological_process;;molecular_function	transcription factor activity, sequence-specific DNA binding;;nucleus;;defense response;;transcription regulatory region sequence-specific DNA binding;;positive regulation of transcription, DNA-templated;;DNA binding	------	------	------	------	ENOG4111TVY	K	------	------	PF00847.22	AP2	AP2 domain
HU05G01001	XP_010693876.1	PREDICTED: uncharacterized protein LOC104906773 [Beta vulgaris subsp. vulgaris]	GO:0009738;; GO:0047443;; GO:0051252;; GO:0008948;; GO:0006952;; GO:0004864;; GO:0008428;; GO:0038023;; GO:0046872;; GO:0010427	biological_process;;molecular_function;;biological_process;;molecular_function;;biological_process;;molecular_function;;molecular_function;;molecular_function;;molecular_function;;molecular_function	abscisic acid-activated signaling pathway;;4-hydroxy-4-methyl-2-oxoglutarate aldolase activity;;regulation of RNA metabolic process;;oxaloacetate decarboxylase activity;;defense response;;protein phosphatase inhibitor activity;;ribonuclease inhibitor activity;;signaling receptor activity;;metal ion binding;;abscisic acid binding	------	------	------	------	COG0684	H	------	------	PF03737.17	RraA-like	Aldolase/RraA
HU03G00519	XP_028118865.1	probable disease resistance protein At5g63020 [Camellia sinensis]	GO:0043531	molecular_function	ADP binding	K13459	RPS2	map04626	Plant-pathogen interaction	COG4886	S	------	------	PF00931.24;; PF13855.8;; PF12799.9;; PF08477.15	NB-ARC;;LRR_8;;LRR_4;;Roc	NB-ARC domain;;Leucine rich repeat;;Leucine Rich repeats (2 copies);;Ras of Complex, Roc, domain of DAPkinase
HU03G00516	XP_010691589.1	PREDICTED: metal transporter Nramp6 isoform X1 [Beta vulgaris subsp. vulgaris]	GO:0046873;; GO:0015086;; GO:0016021;; GO:0005384	molecular_function;;molecular_function;;cellular_component;;molecular_function	metal ion transmembrane transporter activity;;cadmium ion transmembrane transporter activity;;integral component of membrane;;manganese ion transmembrane transporter activity	K21398	SLC11A2, DMT1, NRAMP2	------	------	COG1914	P	------	------	PF01566.20	Nramp	Natural resistance-associated macrophage protein
HU06G02319	XP_010671053.1	PREDICTED: ethylene-responsive transcription factor ERF096-like [Beta vulgaris subsp. vulgaris]	GO:0003700;; GO:0006952;; GO:0005634;; GO:0009873;; GO:0003677	molecular_function;;biological_process;;cellular_component;;biological_process;;molecular_function	transcription factor activity, sequence-specific DNA binding;;defense response;;nucleus;;ethylene-activated signaling pathway;;DNA binding	------	------	------	------	ENOG410ZN2I;; ENOG410YYI7	K;;K	------	------	PF00847.22	AP2	AP2 domain
HU03G02341	XP_010688633.1	PREDICTED: protein synthesis inhibitor PD-S2 [Beta vulgaris subsp. vulgaris]	GO:0051607;; GO:0005618;; GO:0090729;; GO:0030598;; GO:0006952;; GO:0005576;; GO:0017148	biological_process;;cellular_component;;molecular_function;;molecular_function;;biological_process;;cellular_component;;biological_process	defense response to virus;;cell wall;;toxin activity;;rRNA N-glycosylase activity;;defense response;;extracellular region;;negative regulation of translation	------	------	------	------	------	------	------	------	PF00161.21	RIP	Ribosome inactivating protein
HU03G02347	XP_021841934.1	probable protein arginine N-methyltransferase 6 [Spinacia oleracea]	GO:0016274	molecular_function	protein-arginine N-methyltransferase activity	K11437	PRMT6	------	------	ENOG410XQYH	S	------	------	PF06325.15;; PF13649.8;; PF08241.14;; PF13847.8;; PF05175.16;; PF03848.16;; PF13489.8;; PF02475.18;; PF12847.9;; PF08242.14;; PF08003.13	PrmA;;Methyltransf_25;;Methyltransf_11;;Methyltransf_31;;MTS;;TehB;;Methyltransf_23;;Met_10;;Methyltransf_18;;Methyltransf_12;;Methyltransf_9	Ribosomal protein L11 methyltransferase (PrmA);;Methyltransferase domain;;Methyltransferase domain;;Methyltransferase domain;;Methyltransferase small domain;;Tellurite resistance protein TehB;;Methyltransferase domain;;Met-10+ like-protein;;Methyltransferase domain;;Methyltransferase domain;;Protein of unknown function (DUF1698)
HU04G02131	XP_010678731.1	PREDICTED: RNA-dependent RNA polymerase 2 [Beta vulgaris subsp. vulgaris]	GO:0010495;; GO:0005730;; GO:0030422;; GO:0050832;; GO:0003968;; GO:0003723;; GO:0070919;; GO:0031047	biological_process;;cellular_component;;biological_process;;biological_process;;molecular_function;;molecular_function;;biological_process;;biological_process	long-distance posttranscriptional gene silencing;;nucleolus;;production of siRNA involved in RNA interference;;defense response to fungus;;RNA-directed RNA polymerase activity;;RNA binding;;production of siRNA involved in chromatin silencing by small RNA;;gene silencing by RNA	K11699	RDR, RDRP	------	------	ENOG410XQMQ	K	------	------	PF05183.14;; PF00076.24	RdRP;;RRM_1	RNA dependent RNA polymerase;;RNA recognition motif. (a.k.a. RRM, RBD, or RNP domain)
HU09G01121	PON94435.1	Membrane attack complex component/perforin (MACPF) domain containing protein [Trema orientale]	GO:0006952;; GO:0012501;; GO:0009626;; GO:0005886;; GO:2000031	biological_process;;biological_process;;biological_process;;cellular_component;;biological_process	defense response;;programmed cell death;;plant-type hypersensitive response;;plasma membrane;;regulation of salicylic acid mediated signaling pathway	------	------	------	------	ENOG410XRQR	S	------	------	PF01823.21	MACPF	MAC/Perforin domain
HU02G03456	XP_021853947.1	probable alpha-galactosidase B isoform X2 [Spinacia oleracea]	GO:0006952;; GO:0052692;; GO:0005975;; GO:0030598	biological_process;;molecular_function;;biological_process;;molecular_function	defense response;;raffinose alpha-galactosidase activity;;carbohydrate metabolic process;;rRNA N-glycosylase activity	------	------	------	------	ENOG410ZVDU	S	------	------	PF16499.7;; PF17801.3	Melibiase_2;;Melibiase_C	Alpha galactosidase A;;Alpha galactosidase C-terminal beta sandwich domain
HU08G02216	XP_034893793.1	ethylene-response factor C3-like [Populus alba]	GO:0003700;; GO:0006952;; GO:0005634;; GO:0003677	molecular_function;;biological_process;;cellular_component;;molecular_function	transcription factor activity, sequence-specific DNA binding;;defense response;;nucleus;;DNA binding	------	------	------	------	ENOG410YSAI	K	------	------	------	------	------
HU03G02284	XP_010688776.1	PREDICTED: disease resistance RPP13-like protein 4 [Beta vulgaris subsp. vulgaris]	GO:0006952;; GO:0043531	biological_process;;molecular_function	defense response;;ADP binding	------	------	------	------	COG4886	S	------	------	PF00931.24;; PF18052.3;; PF12799.9;; PF13401.8	NB-ARC;;Rx_N;;LRR_4;;AAA_22	NB-ARC domain;;Rx N-terminal domain;;Leucine Rich repeats (2 copies);;AAA domain
HU08G01012	XP_021745203.1	autophagy protein 5-like isoform X1 [Chenopodium quinoa]	GO:0005737;; GO:0010150;; GO:0006995;; GO:0000422;; GO:0006914;; GO:0000045;; GO:0050832;; GO:0044804;; GO:0042594;; GO:0034045;; GO:0006501;; GO:0034274	cellular_component;;biological_process;;biological_process;;biological_process;;biological_process;;biological_process;;biological_process;;biological_process;;biological_process;;cellular_component;;biological_process;;cellular_component	cytoplasm;;leaf senescence;;cellular response to nitrogen starvation;;mitophagy;;autophagy;;autophagosome assembly;;defense response to fungus;;nucleophagy;;response to starvation;;pre-autophagosomal structure membrane;;C-terminal protein lipidation;;Atg12-Atg5-Atg16 complex	K08339	ATG5	map04136	Autophagy - other	ENOG410XQ71	U	------	------	PF04106.14	APG5	Autophagy protein Apg5
HU06G00413	XP_021839387.1	isoflavone 3'-hydroxylase-like [Spinacia oleracea]	GO:0005506;; GO:0016705;; GO:0098542;; GO:0004497;; GO:0020037	molecular_function;;molecular_function;;biological_process;;molecular_function;;molecular_function	iron ion binding;;oxidoreductase activity, acting on paired donors, with incorporation or reduction of molecular oxygen;;defense response to other organism;;monooxygenase activity;;heme binding	------	------	------	------	COG2124	Q	------	------	PF00067.24	p450	Cytochrome P450
HU03G02719	XP_021723519.1	mitogen-activated protein kinase kinase 6-like [Chenopodium quinoa]	GO:0051019;; GO:0007112;; GO:0031435;; GO:0010311;; GO:0004674;; GO:0002229;; GO:0009524;; GO:0004708;; GO:0005524	molecular_function;;biological_process;;molecular_function;;biological_process;;molecular_function;;biological_process;;cellular_component;;molecular_function;;molecular_function	mitogen-activated protein kinase binding;;male meiosis cytokinesis;;mitogen-activated protein kinase kinase kinase binding;;lateral root formation;;protein serine/threonine kinase activity;;defense response to oomycetes;;phragmoplast;;MAP kinase kinase activity;;ATP binding	K04368	MAP2K1, MEK1	map04626	Plant-pathogen interaction	ENOG410XQ5A	T	------	------	PF00069.27;; PF07714.19;; PF17667.3;; PF03109.18	Pkinase;;PK_Tyr_Ser-Thr;;Pkinase_fungal;;ABC1	Protein kinase domain;;Protein tyrosine and serine/threonine kinase;;Fungal protein kinase;;ABC1 atypical kinase-like domain
HU08G00054	XP_021853587.1	probable ADP-ribosylation factor GTPase-activating protein AGD5 isoform X1 [Spinacia oleracea]	GO:0043547;; GO:0030308;; GO:0090630;; GO:0005829;; GO:0005802;; GO:0005096;; GO:0030276;; GO:0035652;; GO:0050829;; GO:0060858;; GO:0060866;; GO:0005768;; GO:0030136	biological_process;;biological_process;;biological_process;;cellular_component;;cellular_component;;molecular_function;;molecular_function;;biological_process;;biological_process;;biological_process;;biological_process;;cellular_component;;cellular_component	positive regulation of GTPase activity;;negative regulation of cell growth;;activation of GTPase activity;;cytosol;;trans-Golgi network;;GTPase activator activity;;clathrin binding;;cargo loading into clathrin-coated vesicle;;defense response to Gram-negative bacterium;;vesicle-mediated transport involved in floral organ abscission;;leaf abscission;;endosome;;clathrin-coated vesicle	K12486	SMAP	map04144	Endocytosis	COG5347	U	------	------	PF01412.20	ArfGap	Putative GTPase activating protein for Arf
HU01G00558	XP_010668159.1	PREDICTED: putative disease resistance protein RGA3, partial [Beta vulgaris subsp. vulgaris]	------	------	------	------	------	------	------	COG4886	S	------	------	PF00931.24;; PF18052.3	NB-ARC;;Rx_N	NB-ARC domain;;Rx N-terminal domain
HU01G00555	XP_010668159.1	PREDICTED: putative disease resistance protein RGA3, partial [Beta vulgaris subsp. vulgaris]	GO:0006952;; GO:0043531	biological_process;;molecular_function	defense response;;ADP binding	------	------	------	------	COG4886	S	------	------	PF00931.24;; PF18052.3;; PF13401.8	NB-ARC;;Rx_N;;AAA_22	NB-ARC domain;;Rx N-terminal domain;;AAA domain
HU01G00554	XP_021739305.1	putative disease resistance protein RGA3 [Chenopodium quinoa]	------	------	------	------	------	------	------	COG4886	S	------	------	------	------	------
HU04G00556	XP_021725688.1	protein DOWNY MILDEW RESISTANCE 6 isoform X2 [Chenopodium quinoa]	GO:0031418;; GO:0046872;; GO:0051213;; GO:0016491	molecular_function;;molecular_function;;molecular_function;;molecular_function	L-ascorbic acid binding;;metal ion binding;;dioxygenase activity;;oxidoreductase activity	K24028	DMR6, DLO	------	------	COG3491	S	------	------	PF14226.8	DIOX_N	non-haem dioxygenase in morphine synthesis N-terminal
HU05G00930	XP_021737890.1	thaumatin-like protein [Chenopodium quinoa]	GO:0006952;; GO:0005576	biological_process;;cellular_component	defense response;;extracellular region	------	------	------	------	ENOG410YBG3	S	------	------	PF00314.19	Thaumatin	Thaumatin family
HU04G01092	PWA47057.1	cytochrome P450 [Artemisia annua]	GO:0005506;; GO:0016705;; GO:0098542;; GO:0004497;; GO:0020037	molecular_function;;molecular_function;;biological_process;;molecular_function;;molecular_function	iron ion binding;;oxidoreductase activity, acting on paired donors, with incorporation or reduction of molecular oxygen;;defense response to other organism;;monooxygenase activity;;heme binding	------	------	------	------	COG2124	Q	------	------	PF00067.24	p450	Cytochrome P450
HU04G01090	CDP01237.1	unnamed protein product, partial [Coffea canephora]	GO:0004497;; GO:0020037;; GO:0016021;; GO:0016705;; GO:0098542;; GO:0005506	molecular_function;;molecular_function;;cellular_component;;molecular_function;;biological_process;;molecular_function	monooxygenase activity;;heme binding;;integral component of membrane;;oxidoreductase activity, acting on paired donors, with incorporation or reduction of molecular oxygen;;defense response to other organism;;iron ion binding	------	------	------	------	COG2124	Q	------	------	PF00067.24	p450	Cytochrome P450
HU04G01091	KAF8410152.1	hypothetical protein HHK36_002674 [Tetracentron sinense]	GO:0004497;; GO:0020037;; GO:0016021;; GO:0016705;; GO:0098542;; GO:0005506	molecular_function;;molecular_function;;cellular_component;;molecular_function;;biological_process;;molecular_function	monooxygenase activity;;heme binding;;integral component of membrane;;oxidoreductase activity, acting on paired donors, with incorporation or reduction of molecular oxygen;;defense response to other organism;;iron ion binding	------	------	------	------	COG2124	Q	------	------	PF00067.24	p450	Cytochrome P450
HU05G00098	XP_010676396.1	PREDICTED: respiratory burst oxidase homolog protein A [Beta vulgaris subsp. vulgaris]	GO:0052542;; GO:0050665;; GO:0016021;; GO:0033500;; GO:0016174;; GO:0007231;; GO:0002679;; GO:0010119;; GO:0005509;; GO:0005886;; GO:0009723;; GO:0043069;; GO:0004601	biological_process;;biological_process;;cellular_component;;biological_process;;molecular_function;;biological_process;;biological_process;;biological_process;;molecular_function;;cellular_component;;biological_process;;biological_process;;molecular_function	defense response by callose deposition;;hydrogen peroxide biosynthetic process;;integral component of membrane;;carbohydrate homeostasis;;NAD(P)H oxidase activity;;osmosensory signaling pathway;;respiratory burst involved in defense response;;regulation of stomatal movement;;calcium ion binding;;plasma membrane;;response to ethylene;;negative regulation of programmed cell death;;peroxidase activi…	K13447	RBOH	map04016;; map04626	MAPK signaling pathway - plant;;Plant-pathogen interaction	ENOG410XNZY	U	------	------	PF08030.14;; PF08414.12;; PF08022.14;; PF01794.21;; PF13499.8;; PF00036.34;; PF13405.8	NAD_binding_6;;NADPH_Ox;;FAD_binding_8;;Ferric_reduct;;EF-hand_7;;EF-hand_1;;EF-hand_6	Ferric reductase NAD binding domain;;Respiratory burst NADPH oxidase;;FAD-binding domain;;Ferric reductase like transmembrane component;;EF-hand domain pair;;EF hand;;EF-hand domain
HU03G00227	XP_021845689.1	methylthioribose kinase [Spinacia oleracea]	GO:0009086;; GO:0046522	biological_process;;molecular_function	methionine biosynthetic process;;S-methyl-5-thioribose kinase activity	K00899	mtnK	map00270	Cysteine and methionine metabolism	COG4857	S	------	------	PF01636.25;; PF04655.16	APH;;APH_6_hur	Phosphotransferase enzyme family;;Aminoglycoside/hydroxyurea antibiotic resistance kinase
HU03G00590	XP_038717745.1	metallothiol transferase FosB-like [Tripterygium wilfordii]	GO:0016829	molecular_function	lyase activity	------	------	------	------	ENOG41120WB	S	------	------	PF00903.27;; PF13669.8	Glyoxalase;;Glyoxalase_4	Glyoxalase/Bleomycin resistance protein/Dioxygenase superfamily;;Glyoxalase/Bleomycin resistance protein/Dioxygenase superfamily
HU09G01544	KMT17829.1	hypothetical protein BVRB_2g033660 [Beta vulgaris subsp. vulgaris]	GO:0006952;; GO:0005576;; GO:0009607;; GO:0005615	biological_process;;cellular_component;;biological_process;;cellular_component	defense response;;extracellular region;;response to biotic stimulus;;extracellular space	------	------	------	------	COG2340	S	------	------	PF00188.28;; PF19252.1	CAP;;HIND	Cysteine-rich secretory protein family;;HIND motif
HU08G01566	XP_021839507.1	protein SUPPRESSOR OF GENE SILENCING 3 [Spinacia oleracea]	GO:0051607;; GO:0031047	biological_process;;biological_process	defense response to virus;;gene silencing by RNA	------	------	------	------	ENOG4111E45	S	------	------	PF03468.16;; PF03470.16	XS;;zf-XS	XS domain;;XS zinc finger domain
HU04G01528	XP_021848451.1	putative disease resistance protein RGA4 isoform X3 [Spinacia oleracea]	GO:0006952;; GO:0043531	biological_process;;molecular_function	defense response;;ADP binding	------	------	------	------	COG4886	S	------	------	PF00931.24	NB-ARC	NB-ARC domain
HU04G01529	XP_021848451.1	putative disease resistance protein RGA4 isoform X3 [Spinacia oleracea]	GO:0006952;; GO:0043531	biological_process;;molecular_function	defense response;;ADP binding	------	------	------	------	------	------	------	------	PF18052.3	Rx_N	Rx N-terminal domain
HU04G01527	XP_021848449.1	putative disease resistance protein RGA3 isoform X1 [Spinacia oleracea]	GO:0043531	molecular_function	ADP binding	------	------	------	------	------	------	------	------	PF00931.24;; PF18052.3;; PF13855.8;; PF12799.9	NB-ARC;;Rx_N;;LRR_8;;LRR_4	NB-ARC domain;;Rx N-terminal domain;;Leucine rich repeat;;Leucine Rich repeats (2 copies)
HU02G02760	XP_021845560.1	disease resistance protein At4g27190-like isoform X2 [Spinacia oleracea]	GO:0043531	molecular_function	ADP binding	K13459	RPS2	map04626	Plant-pathogen interaction	COG4886	S	------	------	PF00931.24;; PF13855.8;; PF05621.13;; PF12799.9;; PF13401.8;; PF13238.8	NB-ARC;;LRR_8;;TniB;;LRR_4;;AAA_22;;AAA_18	NB-ARC domain;;Leucine rich repeat;;Bacterial TniB protein;;Leucine Rich repeats (2 copies);;AAA domain;;AAA domain
HU09G00174	XP_021715578.1	serrate RNA effector molecule-like [Chenopodium quinoa]	GO:0005634;; GO:0016604;; GO:0031053;; GO:0006397	cellular_component;;cellular_component;;biological_process;;biological_process	nucleus;;nuclear body;;primary miRNA processing;;mRNA processing	------	------	------	------	ENOG410XR8S	K	------	------	PF04959.15;; PF12066.10	ARS2;;SERRATE_Ars2_N	Arsenite-resistance protein 2;;SERRATE/Ars2, N-terminal domain
HU06G01034	XP_021862427.1	thioredoxin-like protein CITRX, chloroplastic [Spinacia oleracea]	GO:0009579;; GO:0015036;; GO:0006952;; GO:0045454;; GO:0009507;; GO:0015035;; GO:0009657	cellular_component;;molecular_function;;biological_process;;biological_process;;cellular_component;;molecular_function;;biological_process	thylakoid;;disulfide oxidoreductase activity;;defense response;;cell redox homeostasis;;chloroplast;;protein disulfide oxidoreductase activity;;plastid organization	------	------	------	------	COG0526	O	------	------	PF00085.22;; PF13098.8;; PF04756.15;; PF13899.8;; PF13728.8;; PF00578.23	Thioredoxin;;Thioredoxin_2;;OST3_OST6;;Thioredoxin_7;;TraF;;AhpC-TSA	Thioredoxin;;Thioredoxin-like domain;;OST3 / OST6 family, transporter family;;Thioredoxin-like;;F plasmid transfer operon protein;;AhpC/TSA family
HU06G01030	XP_021850958.1	E3 ubiquitin-protein ligase KEG [Spinacia oleracea]	GO:0016197;; GO:0005802;; GO:0048589;; GO:0009738;; GO:0006952;; GO:0032940;; GO:0045324;; GO:0005524;; GO:0004672;; GO:0009788;; GO:0046872;; GO:0004842;; GO:0005769;; GO:0043621;; GO:0033184	biological_process;;cellular_component;;biological_process;;biological_process;;biological_process;;biological_process;;biological_process;;molecular_function;;molecular_function;;biological_process;;molecular_function;;molecular_function;;cellular_component;;molecular_function;;biological_process	endosomal transport;;trans-Golgi network;;developmental growth;;abscisic acid-activated signaling pathway;;defense response;;secretion by cell;;late endosome to vacuole transport;;ATP binding;;protein kinase activity;;negative regulation of abscisic acid-activated signaling pathway;;metal ion binding;;ubiquitin-protein transferase activity;;early endosome;;protein self-association;;positive regul…	K16279	KEG	------	------	COG0666	S	------	------	PF18346.3;; PF13637.8;; PF12796.9;; PF00069.27;; PF07714.19;; PF00023.32;; PF13857.8;; PF13606.8;; PF13445.8;; PF00097.27;; PF13639.8;; PF14634.8;; PF15227.8;; PF13920.8;; PF13923.8	SH3_15;;Ank_4;;Ank_2;;Pkinase;;PK_Tyr_Ser-Thr;;Ank;;Ank_5;;Ank_3;;zf-RING_UBOX;;zf-C3HC4;;zf-RING_2;;zf-RING_5;;zf-C3HC4_4;;zf-C3HC4_3;;zf-C3HC4_2	Mind bomb SH3 repeat domain;;Ankyrin repeats (many copies);;Ankyrin repeats (3 copies);;Protein kinase domain;;Protein tyrosine and serine/threonine kinase;;Ankyrin repeat;;Ankyrin repeats (many copies);;Ankyrin repeat;;RING-type zinc-finger;;Zinc finger, C3HC4 type (RING finger);;Ring finger domain;;zinc-RING finger domain;;zinc finger of C3HC4-type, RING;;Zinc finger, C3HC4 type (RING finger);;…
HU06G01031	RHN78351.1	putative non-specific serine/threonine protein kinase [Medicago truncatula]	GO:0016197;; GO:0005802;; GO:0048589;; GO:0043621;; GO:0009738;; GO:0006952;; GO:0032940;; GO:0045324;; GO:0106311;; GO:0004672;; GO:0033184;; GO:0009788;; GO:0046872;; GO:0004842;; GO:0005769;; GO:0005524;; GO:0106310	biological_process;;cellular_component;;biological_process;;molecular_function;;biological_process;;biological_process;;biological_process;;biological_process;;deleted;;molecular_function;;biological_process;;biological_process;;molecular_function;;molecular_function;;cellular_component;;molecular_function;;deleted	endosomal transport;;trans-Golgi network;;developmental growth;;protein self-association;;abscisic acid-activated signaling pathway;;defense response;;secretion by cell;;late endosome to vacuole transport;;old GO;;protein kinase activity;;positive regulation of histone ubiquitination;;negative regulation of abscisic acid-activated signaling pathway;;metal ion binding;;ubiquitin-protein transferas…	K16279	KEG	------	------	ENOG410XT39	S	------	------	PF18346.3	SH3_15	Mind bomb SH3 repeat domain
HU03G01450	XP_027367550.1	protein NIM1-INTERACTING 3 [Abrus precatorius]	GO:0005634;; GO:0010112	cellular_component;;biological_process	nucleus;;regulation of systemic acquired resistance	------	------	------	------	------	------	------	------	PF15699.7	NPR1_interact	NPR1 interacting
HU07G00597	XP_010692108.1	PREDICTED: E3 ubiquitin-protein ligase BRE1-like 1 [Beta vulgaris subsp. vulgaris]	GO:0009965;; GO:0033523;; GO:0010162;; GO:0005634;; GO:0010390;; GO:0005739;; GO:0010389;; GO:0050832;; GO:0051781;; GO:0010228;; GO:0046872;; GO:0004842;; GO:0045087;; GO:0051301;; GO:0042803	biological_process;;biological_process;;biological_process;;cellular_component;;biological_process;;cellular_component;;biological_process;;biological_process;;biological_process;;biological_process;;molecular_function;;molecular_function;;biological_process;;biological_process;;molecular_function	leaf morphogenesis;;histone H2B ubiquitination;;seed dormancy process;;nucleus;;histone monoubiquitination;;mitochondrion;;regulation of G2/M transition of mitotic cell cycle;;defense response to fungus;;positive regulation of cell division;;vegetative to reproductive phase transition of meristem;;metal ion binding;;ubiquitin-protein transferase activity;;innate immune response;;cell division;;pr…	K10696	BRE 1.00	------	------	ENOG410Y5C6	K	------	------	PF13920.8;; PF00097.27;; PF14634.8;; PF14835.8	zf-C3HC4_3;;zf-C3HC4;;zf-RING_5;;zf-RING_6	Zinc finger, C3HC4 type (RING finger);;Zinc finger, C3HC4 type (RING finger);;zinc-RING finger domain;;zf-RING of BARD1-type protein
HU07G00599	XP_021748599.1	ethylene-responsive transcription factor ERF043-like [Chenopodium quinoa]	GO:0003700;; GO:0006952;; GO:0005634;; GO:0003677	molecular_function;;biological_process;;cellular_component;;molecular_function	transcription factor activity, sequence-specific DNA binding;;defense response;;nucleus;;DNA binding	------	------	------	------	ENOG410YIZG	K	------	------	PF00847.22	AP2	AP2 domain
HU03G00889	XP_021759674.1	histone deacetylase 19-like [Chenopodium quinoa]	GO:0032041;; GO:1902459;; GO:0005634;; GO:0000118;; GO:0045892;; GO:0042742;; GO:0016573;; GO:2000026;; GO:0046872;; GO:0009294;; GO:0009861	molecular_function;;biological_process;;cellular_component;;cellular_component;;biological_process;;biological_process;;biological_process;;biological_process;;molecular_function;;biological_process;;biological_process	NAD-dependent histone deacetylase activity (H3-K14 specific);;positive regulation of stem cell population maintenance;;nucleus;;histone deacetylase complex;;negative regulation of transcription, DNA-templated;;defense response to bacterium;;histone acetylation;;regulation of multicellular organismal development;;metal ion binding;;DNA mediated transformation;;jasmonic acid and ethylene-dependent …	K06067	HDAC1_2	------	------	COG0123;; COG0123	B;;Q	------	------	PF00850.21	Hist_deacetyl	Histone deacetylase domain
HU10G00293	XP_010683310.1	PREDICTED: uncharacterized protein LOC104898017 [Beta vulgaris subsp. vulgaris]	------	------	------	------	------	------	------	ENOG4111ZZY	S	------	------	PF07059.14	EDR2_C	Protein ENHANCED DISEASE RESISTANCE 2, C-terminal
HU02G01135	XP_021717759.1	MLO-like protein 9 [Chenopodium quinoa]	GO:0006952;; GO:0016021;; GO:0009607;; GO:0005516	biological_process;;cellular_component;;biological_process;;molecular_function	defense response;;integral component of membrane;;response to biotic stimulus;;calmodulin binding	K08472	MLO	------	------	ENOG410YDNX	D	------	------	PF03094.17	Mlo	Mlo family
HU07G02336	KAF5954339.1	hypothetical protein HYC85_007195 [Camellia sinensis]	GO:0048638;; GO:0043486;; GO:0005634;; GO:0000812;; GO:0031491;; GO:0042742;; GO:0046872;; GO:0009909;; GO:0042802	biological_process;;biological_process;;cellular_component;;cellular_component;;molecular_function;;biological_process;;molecular_function;;biological_process;;molecular_function	regulation of developmental growth;;histone exchange;;nucleus;;Swr1 complex;;nucleosome binding;;defense response to bacterium;;metal ion binding;;regulation of flower development;;identical protein binding	K11663	ZNHIT1, VPS71	------	------	ENOG4111HZU	S	------	------	PF04438.18	zf-HIT	HIT zinc finger
HU06G00990	XP_010670556.1	PREDICTED: protein DOWNY MILDEW RESISTANCE 6 [Beta vulgaris subsp. vulgaris]	------	------	------	K24028	DMR6, DLO	------	------	COG3491	S	------	------	PF14226.8	DIOX_N	non-haem dioxygenase in morphine synthesis N-terminal
HU06G00997	XP_010670556.1	PREDICTED: protein DOWNY MILDEW RESISTANCE 6 [Beta vulgaris subsp. vulgaris]	GO:0046872;; GO:0051213;; GO:0016491	molecular_function;;molecular_function;;molecular_function	metal ion binding;;dioxygenase activity;;oxidoreductase activity	K24028	DMR6, DLO	------	------	COG3491	S	------	------	PF03171.22;; PF14226.8	2OG-FeII_Oxy;;DIOX_N	2OG-Fe(II) oxygenase superfamily;;non-haem dioxygenase in morphine synthesis N-terminal
HU01G02096	XP_021736384.1	LEAF RUST 10 DISEASE-RESISTANCE LOCUS RECEPTOR-LIKE PROTEIN KINASE-like 1.2 [Chenopodium quinoa]	GO:0004674;; GO:0030247;; GO:0005524	molecular_function;;molecular_function;;molecular_function	protein serine/threonine kinase activity;;polysaccharide binding;;ATP binding	------	------	------	------	COG0515	T	------	------	PF00069.27;; PF07714.19;; PF14380.8;; PF13947.8;; PF03109.18;; PF01636.25	Pkinase;;PK_Tyr_Ser-Thr;;WAK_assoc;;GUB_WAK_bind;;ABC1;;APH	Protein kinase domain;;Protein tyrosine and serine/threonine kinase;;Wall-associated receptor kinase C-terminal;;Wall-associated receptor kinase galacturonan-binding;;ABC1 atypical kinase-like domain;;Phosphotransferase enzyme family
HU03G01081	XP_016673635.2	pathogenesis-related protein PR-4A-like [Gossypium hirsutum]	GO:0050832;; GO:0004540;; GO:0042742	biological_process;;molecular_function;;biological_process	defense response to fungus;;ribonuclease activity;;defense response to bacterium	------	------	------	------	COG3979	G	------	------	PF00967.19	Barwin	Barwin family
HU07G01929	XP_021716556.1	protein TIFY 10A-like [Chenopodium quinoa]	GO:2000022;; GO:0005634;; GO:0009611;; GO:0031347	biological_process;;cellular_component;;biological_process;;biological_process	regulation of jasmonic acid mediated signaling pathway;;nucleus;;response to wounding;;regulation of defense response	K13464	JAZ	map04075	Plant hormone signal transduction	ENOG410ZDCD;; ENOG41114YW	S;;S	------	------	PF06200.16;; PF09425.12	tify;;Jas_motif	tify domain;;Jas motif
HU03G02610	XP_021731374.1	EG45-like domain containing protein [Chenopodium quinoa]	GO:0048046;; GO:0009627	cellular_component;;biological_process	apoplast;;systemic acquired resistance	------	------	------	------	ENOG410XTMI	S	------	------	PF03330.20	DPBB_1	Lytic transglycolase
HU03G02611	XP_021755320.1	putative EG45-like domain containing protein 1 [Chenopodium quinoa]	GO:0048046;; GO:0005618;; GO:0009627	cellular_component;;cellular_component;;biological_process	apoplast;;cell wall;;systemic acquired resistance	------	------	------	------	ENOG41123UD	S	------	------	PF03330.20	DPBB_1	Lytic transglycolase
HU02G03009	XP_030448748.1	(S)-coclaurine N-methyltransferase-like [Syzygium oleosum]	GO:0008168;; GO:0032259;; GO:0008610	molecular_function;;biological_process;;biological_process	methyltransferase activity;;methylation;;lipid biosynthetic process	------	------	------	------	COG2230	M	------	------	PF02353.22;; PF13847.8;; PF13649.8;; PF08241.14;; PF13489.8;; PF08242.14;; PF05175.16;; PF02390.19;; PF03848.16;; PF08003.13;; PF07021.14	CMAS;;Methyltransf_31;;Methyltransf_25;;Methyltransf_11;;Methyltransf_23;;Methyltransf_12;;MTS;;Methyltransf_4;;TehB;;Methyltransf_9;;MetW	Mycolic acid cyclopropane synthetase;;Methyltransferase domain;;Methyltransferase domain;;Methyltransferase domain;;Methyltransferase domain;;Methyltransferase domain;;Methyltransferase small domain;;Putative methyltransferase;;Tellurite resistance protein TehB;;Protein of unknown function (DUF1698);;Methionine biosynthesis protein MetW
HU10G01538	XP_010688240.1	PREDICTED: isoflavone 3'-hydroxylase-like [Beta vulgaris subsp. vulgaris]	GO:0004497;; GO:0020037;; GO:0016021;; GO:0016705;; GO:0098542;; GO:0005506	molecular_function;;molecular_function;;cellular_component;;molecular_function;;biological_process;;molecular_function	monooxygenase activity;;heme binding;;integral component of membrane;;oxidoreductase activity, acting on paired donors, with incorporation or reduction of molecular oxygen;;defense response to other organism;;iron ion binding	------	------	------	------	COG2124	Q	------	------	PF00067.24	p450	Cytochrome P450
HU10G01539	KNA20694.1	hypothetical protein SOVF_049680 [Spinacia oleracea]	GO:0015086;; GO:0048767;; GO:0071287;; GO:0051512;; GO:0016021;; GO:0005802;; GO:0005384;; GO:0046873	molecular_function;;biological_process;;biological_process;;biological_process;;cellular_component;;cellular_component;;molecular_function;;molecular_function	cadmium ion transmembrane transporter activity;;root hair elongation;;cellular response to manganese ion;;positive regulation of unidimensional cell growth;;integral component of membrane;;trans-Golgi network;;manganese ion transmembrane transporter activity;;metal ion transmembrane transporter activity	K21398	SLC11A2, DMT1, NRAMP2	------	------	COG1914	P	------	------	PF01566.20	Nramp	Natural resistance-associated macrophage protein
HU09G00218	XP_021720558.1	aluminum-activated malate transporter 2-like isoform X2 [Chenopodium quinoa]	GO:0016021;; GO:0015743;; GO:0009705	cellular_component;;biological_process;;cellular_component	integral component of membrane;;malate transport;;plant-type vacuole membrane	------	------	------	------	ENOG410XR8V	S	------	------	PF11744.10;; PF13515.8;; PF04632.14	ALMT;;FUSC_2;;FUSC	Aluminium activated malate transporter;;Fusaric acid resistance protein-like;;Fusaric acid resistance protein family
HU08G01360	PIA42065.1	hypothetical protein AQUCO_02100130v1 [Aquilegia coerulea]	GO:0006952;; GO:0009607;; GO:0005615	biological_process;;biological_process;;cellular_component	defense response;;response to biotic stimulus;;extracellular space	------	------	------	------	------	------	------	------	PF00188.28	CAP	Cysteine-rich secretory protein family
HU01G00453	XP_021754337.1	aluminum-activated malate transporter 4-like [Chenopodium quinoa]	GO:0016021;; GO:0015743;; GO:0009705	cellular_component;;biological_process;;cellular_component	integral component of membrane;;malate transport;;plant-type vacuole membrane	------	------	------	------	ENOG410XR8V	S	------	------	PF11744.10;; PF13515.8	ALMT;;FUSC_2	Aluminium activated malate transporter;;Fusaric acid resistance protein-like
HU02G01699	XP_010671529.1	PREDICTED: ethylene-responsive transcription factor CRF4 [Beta vulgaris subsp. vulgaris]	GO:0003700;; GO:0006952;; GO:0005634;; GO:0009873;; GO:0003677	molecular_function;;biological_process;;cellular_component;;biological_process;;molecular_function	transcription factor activity, sequence-specific DNA binding;;defense response;;nucleus;;ethylene-activated signaling pathway;;DNA binding	------	------	------	------	ENOG410YM3E	K	------	------	PF00847.22	AP2	AP2 domain
HU01G02627	XP_021762740.1	MLO-like protein 1 [Chenopodium quinoa]	GO:0006952;; GO:0016021;; GO:0009607;; GO:0005516	biological_process;;cellular_component;;biological_process;;molecular_function	defense response;;integral component of membrane;;response to biotic stimulus;;calmodulin binding	K08472	MLO	------	------	------	------	------	------	PF03094.17	Mlo	Mlo family
HU09G01221	XP_010680631.1	PREDICTED: MLO-like protein 10 isoform X1 [Beta vulgaris subsp. vulgaris]	GO:0006952;; GO:0016021;; GO:0009607;; GO:0005516	biological_process;;cellular_component;;biological_process;;molecular_function	defense response;;integral component of membrane;;response to biotic stimulus;;calmodulin binding	K08472	MLO	------	------	ENOG410YDNX	D	------	------	PF03094.17	Mlo	Mlo family
HU03G02409	CAA7015472.1	unnamed protein product [Microthlaspi erraticum]	GO:0009941;; GO:0006457;; GO:0051085;; GO:0005634;; GO:0005886;; GO:0009627;; GO:0048046;; GO:0042026;; GO:0019904;; GO:0016887;; GO:0009570;; GO:0009409;; GO:0022626;; GO:0008219;; GO:0009507;; GO:0010319;; GO:0005524;; GO:0003729	cellular_component;;biological_process;;biological_process;;cellular_component;;cellular_component;;biological_process;;cellular_component;;biological_process;;molecular_function;;molecular_function;;cellular_component;;biological_process;;cellular_component;;biological_process;;cellular_component;;cellular_component;;molecular_function;;molecular_function	chloroplast envelope;;protein folding;;chaperone mediated protein folding requiring cofactor;;nucleus;;plasma membrane;;systemic acquired resistance;;apoplast;;protein refolding;;protein domain specific binding;;ATPase activity;;chloroplast stroma;;response to cold;;cytosolic ribosome;;cell death;;chloroplast;;stromule;;ATP binding;;mRNA binding	K04077	groEL, HSPD1	map03018	RNA degradation	COG0459	O	------	------	PF00118.26	Cpn60_TCP1	TCP-1/cpn60 chaperonin family
HU02G00446	KAB2614235.1	uridine-cytidine kinase C-like [Pyrus ussuriensis x Pyrus communis]	GO:0005737;; GO:0009751;; GO:0005741;; GO:0020037;; GO:1900425;; GO:0016021;; GO:0016301;; GO:0006979;; GO:2000031;; GO:0016462;; GO:0042744;; GO:0098542;; GO:1902289;; GO:0010113;; GO:0002237;; GO:0002239;; GO:0046872;; GO:0004601;; GO:0005524	cellular_component;;biological_process;;cellular_component;;molecular_function;;biological_process;;cellular_component;;molecular_function;;biological_process;;biological_process;;molecular_function;;biological_process;;biological_process;;biological_process;;biological_process;;biological_process;;biological_process;;molecular_function;;molecular_function;;molecular_function	cytoplasm;;response to salicylic acid;;mitochondrial outer membrane;;heme binding;;negative regulation of defense response to bacterium;;integral component of membrane;;kinase activity;;response to oxidative stress;;regulation of salicylic acid mediated signaling pathway;;pyrophosphatase activity;;hydrogen peroxide catabolic process;;defense response to other organism;;negative regulation of defe…	K00876	udk, UCK	map00240	Pyrimidine metabolism	------	------	------	------	PF00485.20;; PF01928.23	PRK;;CYTH	Phosphoribulokinase / Uridine kinase family;;CYTH domain
HU03G01082	XP_021742261.1	pathogenesis-related protein PR-4-like [Chenopodium quinoa]	GO:0050832;; GO:0004540;; GO:0042742	biological_process;;molecular_function;;biological_process	defense response to fungus;;ribonuclease activity;;defense response to bacterium	------	------	------	------	COG3979	G	------	------	PF00967.19	Barwin	Barwin family
HU04G01637	XP_021857596.1	lysine-rich arabinogalactan protein 19-like [Spinacia oleracea]	GO:0006952;; GO:0043531	biological_process;;molecular_function	defense response;;ADP binding	------	------	------	------	------	------	------	------	------	------	------
HU04G01639	XP_010671191.1	PREDICTED: probable disease resistance protein RF45 isoform X2 [Beta vulgaris subsp. vulgaris]	GO:0006952;; GO:0043531	biological_process;;molecular_function	defense response;;ADP binding	------	------	------	------	COG4886	S	------	------	PF00931.24;; PF18052.3;; PF14299.8;; PF13401.8;; PF13191.8	NB-ARC;;Rx_N;;PP2;;AAA_22;;AAA_16	NB-ARC domain;;Rx N-terminal domain;;Phloem protein 2;;AAA domain;;AAA ATPase domain

## Sheet: Phenylpropanoids_320
Gene id	NR hit name	NR description	GO id	GO term	GO description	KO id	KO name	KEGG pathway id	KEGG pathway description	eggNOG id	eggNOG functional categories	Uniprot name	Uniprot description	Pfam id	Domain	Domain description
HU07G02186	XP_019106537.1	PREDICTED: uncharacterized protein LOC104900440 isoform X1 [Beta vulgaris subsp. vulgaris]	GO:0102499;; GO:0005975;; GO:0008422;; GO:0102483;; GO:0102250;; GO:0005576;; GO:0009251;; GO:0008184;; GO:0030170	molecular_function;;biological_process;;molecular_function;;molecular_function;;molecular_function;;cellular_component;;biological_process;;molecular_function;;molecular_function	SHG alpha-glucan phosphorylase activity;;carbohydrate metabolic process;;beta-glucosidase activity;;scopolin beta-glucosidase activity;;linear malto-oligosaccharide phosphorylase activity;;extracellular region;;glucan catabolic process;;glycogen phosphorylase activity;;pyridoxal phosphate binding	K05349	bglX	map00460;; map00940;; map00500	Cyanoamino acid metabolism;;Phenylpropanoid biosynthesis;;Starch and sucrose metabolism	COG1472	G	------	------	PF00933.23;; PF01915.24	Glyco_hydro_3;;Glyco_hydro_3_C	Glycosyl hydrolase family 3 N terminal domain;;Glycosyl hydrolase family 3 C-terminal domain
HU07G01290	XP_010684238.1	PREDICTED: mediator of RNA polymerase II transcription subunit 33A isoform X1 [Beta vulgaris subsp. vulgaris]	GO:0016592;; GO:0016021;; GO:2000762	cellular_component;;cellular_component;;biological_process	mediator complex;;integral component of membrane;;regulation of phenylpropanoid metabolic process	------	------	------	------	ENOG410XPER	S	------	------	------	------	------
HU08G00095	XP_010694291.1	PREDICTED: putative beta-glucosidase 41 [Beta vulgaris subsp. vulgaris]	GO:0005975;; GO:0008422;; GO:0004553	biological_process;;molecular_function;;molecular_function	carbohydrate metabolic process;;beta-glucosidase activity;;hydrolase activity, hydrolyzing O-glycosyl compounds	K01188	E3.2.1.21	map00460;; map00940;; map00500	Cyanoamino acid metabolism;;Phenylpropanoid biosynthesis;;Starch and sucrose metabolism	COG2723	G	------	------	PF00232.20	Glyco_hydro_1	Glycosyl hydrolase family 1
HU07G00916	XP_021842697.1	probable cinnamyl alcohol dehydrogenase 1 [Spinacia oleracea]	GO:0008270;; GO:0016616;; GO:0016491	molecular_function;;molecular_function;;molecular_function	zinc ion binding;;oxidoreductase activity, acting on the CH-OH group of donors, NAD or NADP as acceptor;;oxidoreductase activity	K00083	CAD	map00940	Phenylpropanoid biosynthesis	COG1064	C	------	------	PF08240.14;; PF00107.28;; PF13602.8;; PF02826.21	ADH_N;;ADH_zinc_N;;ADH_zinc_N_2;;2-Hacid_dh_C	Alcohol dehydrogenase GroES-like domain;;Zinc-binding dehydrogenase;;Zinc-binding dehydrogenase;;D-isomer specific 2-hydroxyacid dehydrogenase, NAD binding domain
HU01G00726	XP_010691786.1	PREDICTED: F-box/kelch-repeat protein At1g80440 [Beta vulgaris subsp. vulgaris]	GO:0080037;; GO:2000762	biological_process;;biological_process	negative regulation of cytokinin-activated signaling pathway;;regulation of phenylpropanoid metabolic process	------	------	------	------	ENOG4110X8D	S	------	------	PF01344.27;; PF13964.8;; PF13418.8;; PF07646.17;; PF13415.8	Kelch_1;;Kelch_6;;Kelch_4;;Kelch_2;;Kelch_3	Kelch motif;;Kelch motif;;Galactose oxidase, central domain;;Kelch motif;;Galactose oxidase, central domain
HU05G02213	KMS98798.1	hypothetical protein BVRB_3g068730 [Beta vulgaris subsp. vulgaris]	GO:0009809;; GO:0005829;; GO:0020037;; GO:0016021;; GO:0006979;; GO:0005576;; GO:0042744;; GO:0010228;; GO:0009505;; GO:0046872;; GO:0004601	biological_process;;cellular_component;;molecular_function;;cellular_component;;biological_process;;cellular_component;;biological_process;;biological_process;;cellular_component;;molecular_function;;molecular_function	lignin biosynthetic process;;cytosol;;heme binding;;integral component of membrane;;response to oxidative stress;;extracellular region;;hydrogen peroxide catabolic process;;vegetative to reproductive phase transition of meristem;;plant-type cell wall;;metal ion binding;;peroxidase activity	K00430	E1.11.1.7	map00940	Phenylpropanoid biosynthesis	ENOG410YF4C	G	------	------	PF00141.25	peroxidase	Peroxidase
[truncated: 314 more rows]

## Sheet: ROS_1913
Gene id	NR hit name	NR description	GO id	GO term	GO description	KO id	KO name	KEGG pathway id	KEGG pathway description	eggNOG id	eggNOG functional categories	Uniprot name	Uniprot description	Pfam id	Domain	Domain description
[truncated: 1,913 more rows]
