# Supplementary material for: Single-cell and spatial RNA sequencing reveal the spatiotemporal trajectories of fruit senescence
Source: Nat Commun. 2024 Apr 10;15:3108. doi: 10.1038/s41467-024-47329-x (PMC11006883; doi:10.1038/s41467-024-47329-x)
Supplement: Supplementary file 9 — Supplementary Dataset 6 [file 41467_2024_47329_MOESM9_ESM.xlsx]

## Sheet: c1
Number	Pathway ID	Description	Ratio_in_study	Ratio_in_pop	Pvalue	Padjust	First category	Second category
2	map00630	Glyoxylate and dicarboxylate metabolism	2/20	85/11779	0.00898716	0.0629101	Metabolism	Carbohydrate metabolism
2	map00592	alpha-Linolenic acid metabolism	2/20	67/11779	0.00566858	0.0793601	Metabolism	Lipid metabolism
1	map00591	Linoleic acid metabolism	1/20	15/11779	0.0251833	0.117522	Metabolism	Lipid metabolism
1	map00740	Riboflavin metabolism	1/20	22/11779	0.0367283	0.128549	Metabolism	Metabolism of cofactors and vitamins
1	map00073	Cutin, suberine and wax biosynthesis	1/20	46/11779	0.0753327	0.150665	Metabolism	Lipid metabolism
1	map00100	Steroid biosynthesis	1/20	46/11779	0.0753327	0.150665	Metabolism	Lipid metabolism
1	map00020	Citrate cycle (TCA cycle)	1/20	62/11779	0.100248	0.155941	Metabolism	Carbohydrate metabolism
1	map02010	ABC transporters	1/20	42/11779	0.0690024	0.161006	Environmental Information Processing	Membrane transport
1	map00790	Folate biosynthesis	1/20	35/11779	0.0578251	0.16191	Metabolism	Metabolism of cofactors and vitamins
1	map00710	Carbon fixation in photosynthetic organisms	1/20	90/11779	0.142321	0.19925	Metabolism	Energy metabolism
1	map00270	Cysteine and methionine metabolism	1/20	145/11779	0.219585	0.256183	Metabolism	Amino acid metabolism
1	map00620	Pyruvate metabolism	1/20	141/11779	0.214197	0.272614	Metabolism	Carbohydrate metabolism
1	map04626	Plant-pathogen interaction	1/20	299/11779	0.402295	0.433241	Organismal Systems	Environmental adaptation
1	map01240	Biosynthesis of cofactors	1/20	335/11779	0.438715	0.438715	Metabolism	Global and overview maps

## Sheet: c2
Number	Pathway ID	Description	Ratio_in_study	Ratio_in_pop	Pvalue	Padjust	First category	Second category
2	map00600	Sphingolipid metabolism	2/12	26/11779	0.000305053	0.00213537	Metabolism	Lipid metabolism
2	map00520	Amino sugar and nucleotide sugar metabolism	2/12	163/11779	0.0114683	0.0401392	Metabolism	Carbohydrate metabolism
1	map00360	Phenylalanine metabolism	1/12	43/11779	0.0429575	0.100234	Metabolism	Amino acid metabolism
1	map00350	Tyrosine metabolism	1/12	59/11779	0.058505	0.102384	Metabolism	Amino acid metabolism
1	map00052	Galactose metabolism	1/12	85/11779	0.0832766	0.116587	Metabolism	Carbohydrate metabolism
1	map04145	Phagosome	1/12	110/11779	0.106531	0.124286	Cellular Processes	Transport and catabolism
1	map00190	Oxidative phosphorylation	1/12	201/11779	0.186684	0.186684	Metabolism	Energy metabolism

## Sheet: c3
Number	Pathway ID	Description	Ratio_in_study	Ratio_in_pop	Pvalue	Padjust	First category	Second category
2	map00480	Glutathione metabolism	2/14	93/11779	0.00527599	0.0474839	Metabolism	Metabolism of other amino acids
1	map00062	Fatty acid elongation	1/14	53/11779	0.0612167	0.11019	Metabolism	Lipid metabolism
1	map00250	Alanine, aspartate and glutamate metabolism	1/14	65/11779	0.074585	0.111877	Metabolism	Amino acid metabolism
1	map00053	Ascorbate and aldarate metabolism	1/14	82/11779	0.0932211	0.119856	Metabolism	Carbohydrate metabolism
1	map00650	Butanoate metabolism	1/14	24/11779	0.028166	0.126747	Metabolism	Carbohydrate metabolism
1	map00460	Cyanoamino acid metabolism	1/14	50/11779	0.0578467	0.130155	Metabolism	Metabolism of other amino acids
1	map00360	Phenylalanine metabolism	1/14	43/11779	0.0499396	0.149819	Metabolism	Amino acid metabolism
1	map00040	Pentose and glucuronate interconversions	1/14	145/11779	0.159288	0.179199	Metabolism	Carbohydrate metabolism
1	map04626	Plant-pathogen interaction	1/14	299/11779	0.302441	0.302441	Organismal Systems	Environmental adaptation

## Sheet: c4
Number	Pathway ID	Description	Ratio_in_study	Ratio_in_pop	Pvalue	Padjust	First category	Second category
1	map00360	Phenylalanine metabolism	1/2	43/11779	0.00728811	0.0218643	Metabolism	Amino acid metabolism
1	map00040	Pentose and glucuronate interconversions	1/2	145/11779	0.0244696	0.0367044	Metabolism	Carbohydrate metabolism
1	map00940	Phenylpropanoid biosynthesis	1/2	235/11779	0.0395051	0.0395051	Metabolism	Biosynthesis of other secondary metabolites
