# Supplementary material for: Single-cell and spatial RNA sequencing reveal the spatiotemporal trajectories of fruit senescence
Source: Nat Commun. 2024 Apr 10;15:3108. doi: 10.1038/s41467-024-47329-x (PMC11006883; doi:10.1038/s41467-024-47329-x)
Supplement: Supplementary file 10 — Supplementary Dataset 7 [file 41467_2024_47329_MOESM10_ESM.xlsx]

## Sheet: Sheet1
gene id	Cluster	NR description	GO description	KO id	KO name	KEGG pathway description	Domain
HU03G00713	c1	PREDICTED: IQ domain-containing protein IQM1 [Beta vulgaris subsp. vulgaris]	nucleus	------	------	------	------
HU11G01223	c1	calcium-binding allergen Ole e 8-like [Spinacia oleracea]	calcium ion binding	K13448	CML	Plant-pathogen interaction	EF-hand_1;;EF-hand_7;;EF-hand_6;;EF-hand_5;;EF-hand_8;;SPARC_Ca_bdg;;EF-hand_4;;EF-hand_9
HU08G00372	c1	F-box protein At1g30200-like [Chenopodium quinoa]	------	------	------	------	F-box-like
HU03G00310	c1	PREDICTED: bifunctional riboflavin biosynthesis protein RIBA 1, chloroplastic [Beta vulgaris subsp. vulgaris]	3,4-dihydroxy-2-butanone-4-phosphate synthase activity;;GTP cyclohydrolase II activity;;GTP binding;;riboflavin biosynthetic process;;metal ion binding;;chloroplast	K14652	ribBA	Riboflavin metabolism;;Folate biosynthesis	DHBP_synthase;;GTP_cyclohydro2
HU07G01943	c1	PREDICTED: linoleate 13S-lipoxygenase 3-1, chloroplastic [Beta vulgaris subsp. vulgaris]	fatty acid biosynthetic process;;lipid oxidation;;oxylipin biosynthetic process;;oxidoreductase activity, acting on single donors with incorporation of molecular oxygen, incorporation of two atoms of oxygen;;cytoplasm;;metal ion binding	K00454	LOX2S	Linoleic acid metabolism;;alpha-Linolenic acid metabolism	Lipoxygenase;;PLAT
HU08G00358	c1	lysine histidine transporter 1-like isoform X2 [Spinacia oleracea]	plasma membrane;;integral component of membrane;;amino acid transport;;symporter activity;;auxin-activated signaling pathway	------	------	------	Aa_trans;;Trp_Tyr_perm
HU06G00916	c1	malate dehydrogenase, chloroplastic-like [Chenopodium quinoa]	cytoplasm;;carbohydrate metabolic process;;mitochondrion;;tricarboxylic acid cycle;;L-malate dehydrogenase activity;;malate metabolic process	K00026	MDH2	Citrate cycle (TCA cycle);;Glyoxylate and dicarboxylate metabolism;;Pyruvate metabolism;;Carbon fixation in photosynthetic organisms;;Cysteine and methionine metabolism	Ldh_1_C;;Ldh_1_N;;3Beta_HSD
HU10G00887	c1	PREDICTED: dirigent protein 21-like [Beta vulgaris subsp. vulgaris]	apoplast	------	------	------	Dirigent
HU10G00886	c1	dirigent protein 23-like [Chenopodium quinoa]	apoplast;;integral component of membrane	------	------	------	Dirigent
HU11G00445	c1	12-oxophytodienoate reductase 3-like [Chenopodium quinoa]	stamen development;;oxylipin biosynthetic process;;12-oxophytodienoate reductase activity;;response to fungus;;peroxisome;;jasmonic acid biosynthetic process;;response to ozone;;FMN binding;;oxidoreductase activity	K05894	OPR	alpha-Linolenic acid metabolism	Oxidored_FMN
HU03G00367	c1	dirigent protein 23-like [Chenopodium quinoa]	apoplast	------	------	------	Dirigent
HU03G01381	c1	NAC domain-containing protein 2-like [Chenopodium quinoa]	regulation of transcription, DNA-templated;;DNA binding	------	------	------	NAM
HU09G01854	c1	cytochrome P450 [Cinnamomum micranthum f. kanehirae]	iron ion binding;;oxidoreductase activity, acting on paired donors, with incorporation or reduction of molecular oxygen;;defense response to other organism;;integral component of membrane;;heme binding	------	------	------	p450
HU06G02020	c1	sugar transport protein 13-like [Chenopodium quinoa]	transmembrane transporter activity;;integral component of membrane;;carbohydrate transport	K24193	STP	------	Sugar_tr;;MFS_1
HU01G02527	c1	uncharacterized protein LOC110700394 [Chenopodium quinoa]	------	------	------	------	DUF1645
HU11G01431	c1	dihydrofolate reductase [Spinacia oleracea]	hydrolase activity	------	------	------	FSH1
HU01G01850	c1	chitin-inducible gibberellin-responsive protein 1-like [Chenopodium quinoa]	transcription factor activity, sequence-specific DNA binding;;sequence-specific DNA binding;;nucleus;;regulation of transcription, DNA-templated	------	------	------	GRAS
HU07G02309	c1	zinc finger protein ZAT8-like [Chenopodium quinoa]	------	------	------	------	zf-C2H2_6;;zf-C2H2_4;;zf-C2H2
HU10G00195	c1	hypothetical protein SOVF_119030, partial [Spinacia oleracea]	metal ion binding;;ubiquitin-protein transferase activity	K19042	BOI	------	zf-C3HC4_3
HU01G02377	c1	PREDICTED: probable LRR receptor-like serine/threonine-protein kinase At1g74360 [Beta vulgaris subsp. vulgaris]	integral component of membrane;;protein kinase activity;;protein serine/threonine kinase activity;;ATP binding;;plasma membrane;;MAP kinase kinase activity;;old GO;;old GO	------	------	------	Pkinase;;LRR_8;;PK_Tyr_Ser-Thr;;LRR_4;;LRRNT_2;;LRR_1;;ABC1;;LRR_6
HU08G01263	c1	nudix hydrolase 18, mitochondrial-like [Juglans microcarpa x Juglans regia]	cytoplasm;;hydrolase activity;;nucleus;;metal ion binding	K07766	E3.6.1.52	------	NUDIX
HU06G00205	c1	E3 ubiquitin-protein ligase ATL6-like [Chenopodium quinoa]	integral component of membrane	K10664	ATL6S	------	zf-RING_2;;zf-RING_11;;zf-C3HC4_2;;zf-rbx1;;zf-C3HC4;;zf-RING_UBOX;;zf-RING_5;;zf-C3HC4_3;;zf-ANAPC11;;Zn_ribbon_17;;Prok-RING_1
HU02G00485	c1	PREDICTED: putative phospholipid-transporting ATPase 9 [Beta vulgaris subsp. vulgaris]	phospholipid transport;;ATPase-coupled intramembrane lipid transporter activity;;magnesium ion binding;;phospholipid translocation;;plasma membrane;;integral component of membrane;;ATP binding	K01530	E7.6.2.1	------	PhoLip_ATPase_C;;PhoLip_ATPase_N;;Cation_ATPase;;Hydrolase;;E1-E2_ATPase;;Hydrolase_3
HU01G02529	c1	probable inactive poly [ADP-ribose] polymerase SRO5 [Chenopodium quinoa]	NAD+ ADP-ribosyltransferase activity	------	------	------	RST;;PARP
HU01G02711	c1	cytochrome P450 94A1-like [Chenopodium quinoa]	iron ion binding;;oxidoreductase activity, acting on paired donors, with incorporation or reduction of molecular oxygen;;integral component of membrane;;heme binding	------	------	------	p450
HU02G01787	c1	PREDICTED: oxalate--CoA ligase [Beta vulgaris subsp. vulgaris]	o-succinylbenzoate-CoA ligase activity;;phenylpropanoid metabolic process;;medium-chain fatty acid-CoA ligase activity;;4-coumarate-CoA ligase activity;;fatty acid metabolic process	K22133	AAE3	Glyoxylate and dicarboxylate metabolism	AMP-binding;;AMP-binding_C
HU03G01776	c1	ABC transporter A family member 2-like [Chenopodium quinoa]	lipid transporter activity;;ATPase activity, coupled to transmembrane movement of substances;;intracellular membrane-bounded organelle;;lipid transport;;integral component of membrane;;ATP binding	------	------	------	ABC_tran;;ABC2_membrane_3;;AAA_21;;AAA_23
HU03G01818	c1	PREDICTED: aspartic proteinase-like protein 2 [Beta vulgaris subsp. vulgaris]	aspartic-type endopeptidase activity	K00924	E2.7.1.-	------	TAXi_N;;Asp;;TAXi_C
HU03G02824	c1	------	------	------	------	------	------
HU04G01643	c1	hypothetical protein [Beta vulgaris]	cellular oxidant detoxification	------	------	------	------
HU05G01887	c1	heat shock factor protein HSF24-like [Chenopodium quinoa]	transcription factor activity, sequence-specific DNA binding;;sequence-specific DNA binding;;nucleus	K09419	HSFF	------	HSF_DNA-bind
HU05G02196	c1	E3 ubiquitin-protein ligase ATL6-like [Chenopodium quinoa]	integral component of membrane	K10664	ATL6S	------	zf-RING_2;;zf-RING_11;;zf-C3HC4_2;;zf-rbx1;;zf-C3HC4;;zf-RING_UBOX;;zf-RING_5;;zf-C3HC4_3;;zf-ANAPC11;;zf-Nse
HU06G00886	c1	dehydration-responsive element-binding protein 2C-like isoform X3 [Chenopodium quinoa]	transcription factor activity, sequence-specific DNA binding;;nucleus;;transcription regulatory region sequence-specific DNA binding;;positive regulation of transcription, DNA-templated;;DNA binding	K09286	EREBP	------	AP2
HU06G02688	c1	multidrug resistance 16 [Sesuvium portulacastrum]	ATPase activity, coupled to transmembrane movement of substances;;integral component of membrane;;ATP binding;;transmembrane transport	K05658	ABCB1, CD243	ABC transporters	ABC_membrane;;ABC_tran;;SMC_N;;AAA_29;;AAA_16;;AAA_22;;Zeta_toxin;;DEAD;;RsgA_GTPase;;ABC_ATPase;;AAA_15;;G-alpha;;AAA_30;;DUF815;;SbcCD_C;;AAA_24
HU07G00854	c1	NAC domain-containing protein 2 [Morus notabilis]	kinase binding;;nucleus;;positive regulation of leaf senescence;;response to wounding;;regulation of transcription, DNA-templated;;embryo development ending in seed dormancy;;transcription regulatory region sequence-specific DNA binding;;DNA binding;;negative regulation of abscisic acid-activated signaling pathway;;regulation of root hair elongation;;bacterial-type RNA polymerase transcriptional …	------	------	------	NAM
HU07G02147	c1	hypothetical protein SOVF_026890 [Spinacia oleracea]	protein serine/threonine kinase activity;;integral component of membrane;;ATP binding	------	------	------	Pkinase;;PK_Tyr_Ser-Thr
HU08G01120	c1	serine/threonine-protein kinase EDR1-like [Chenopodium quinoa]	cytoplasm;;protein serine/threonine kinase activity;;signal transduction;;ATP binding;;protein kinase activity	------	------	------	EDR1;;PK_Tyr_Ser-Thr;;Pkinase;;APH;;Haspin_kinase
HU08G01667	c1	transmembrane protein 45A-like [Chenopodium quinoa]	integral component of membrane	------	------	------	DUF716
HU08G01810	c1	cytochrome P450 710A11-like [Chenopodium quinoa]	monooxygenase activity;;sterol metabolic process;;heme binding;;integral component of membrane;;oxidoreductase activity, acting on paired donors, with incorporation or reduction of molecular oxygen;;iron ion binding;;oxidoreductase activity	K09832	CYP710A	Steroid biosynthesis	p450
HU09G00170	c1	mitogen-activated protein kinase kinase kinase 18-like [Spinacia oleracea]	protein serine/threonine kinase activity;;integral component of membrane;;ATP binding	------	------	------	Pkinase;;PK_Tyr_Ser-Thr;;ABC1
HU09G01370	c1	uncharacterized protein LOC110704766 [Chenopodium quinoa]	------	------	------	------	------
HU10G01882	c1	putative receptor-like protein kinase At4g00960 isoform X1 [Chenopodium quinoa]	membrane;;ATP binding;;protein kinase activity	------	------	------	PK_Tyr_Ser-Thr;;Pkinase;;Stress-antifung;;ABC1
HU11G00570	c1	PREDICTED: NADPH--cytochrome P450 reductase [Beta vulgaris subsp. vulgaris]	NADP binding;;flavin adenine dinucleotide binding;;integral component of membrane;;endoplasmic reticulum membrane;;NADPH-hemoprotein reductase activity;;FMN binding;;oxidoreductase activity	K00327	POR	------	FAD_binding_1;;NAD_binding_1
HU11G01396	c1	protein EXORDIUM-like [Chenopodium quinoa]	extracellular space	------	------	------	Phi_1
HU06G00268	c2	uncharacterized protein LOC110723038 [Chenopodium quinoa]	integral component of membrane	K23678	PQLC2, SLC66A1, LAAT1	------	PQ-loop
HU04G00636	c2	acyl-CoA-binding protein-like [Chenopodium quinoa]	lipid binding;;fatty-acyl-CoA binding	K08762	DBI, ACBP	------	ACBP
HU11G01557	c2	uncharacterized protein LOC110731687 [Chenopodium quinoa]	integral component of membrane	------	------	------	------
HU07G00647	c2	PREDICTED: cytochrome b-c1 complex subunit 8 [Beta vulgaris subsp. vulgaris]	mitochondrial inner membrane;;integral component of membrane;;ubiquinol-cytochrome-c reductase activity;;respiratory chain	------	------	------	Cyt_b-c1_8;;UcrQ
HU05G00719	c2	macrophage migration inhibitory factor homolog isoform X1 [Chenopodium quinoa]	------	------	------	------	MIF
HU11G00070	c2	probable steroid-binding protein 3 [Citrus clementina]	------	K17278	PGRMC1_2	------	Cyt-b5
HU03G00703	c2	V-type proton ATPase subunit G 1-like [Chenopodium quinoa]	hydrogen ion transmembrane transport;;ATPase activity, coupled to transmembrane movement of substances;;vacuolar proton-transporting V-type ATPase complex	K02152	ATPeV1G, ATP6G	Phagosome;;Oxidative phosphorylation	V-ATPase_G
HU02G01506	c2	UDP-glucuronic acid decarboxylase 5 [Chenopodium quinoa]	D-xylose metabolic process;;UDP-D-xylose biosynthetic process;;UDP-glucuronate decarboxylase activity;;NAD+ binding;;cytoplasm	K08678	UXS1, uxs	Amino sugar and nucleotide sugar metabolism	GDP_Man_Dehyd;;Epimerase;;Polysacc_synt_2;;NAD_binding_4;;3Beta_HSD;;RmlD_sub_bind
HU03G02714	c2	hypothetical protein EJD97_002495 [Solanum chilense]	apoplast;;sequestering of actin monomers;;cytoplasm;;unidimensional cell growth;;spindle;;nucleolus;;cell wall;;nucleus;;actin binding;;cytoskeleton;;secondary cell wall biogenesis involved in seed trichome differentiation;;seed trichome elongation;;actin polymerization or depolymerization;;actin monomer binding;;inflorescence development;;plasma membrane;;plasmodesma;;phragmoplast;;cytosol;;leaf…	K05759	PFN	------	Profilin
HU10G00469	c2	PREDICTED: MADS-box protein CMB1 [Beta vulgaris subsp. vulgaris]	transcription factor activity, sequence-specific DNA binding;;nucleus;;regulation of transcription from RNA polymerase II promoter;;positive regulation of transcription from RNA polymerase II promoter;;RNA polymerase II regulatory region sequence-specific DNA binding;;protein dimerization activity;;RNA polymerase II core promoter proximal region sequence-specific DNA binding;;RNA polymerase II tr…	K09264	K09264	------	K-box;;SRF-TF
HU07G00257	c2	subtilisin-like protease SBT3.11 [Eucalyptus grandis]	------	------	------	------	Inhibitor_I9
HU06G01140	c2	Thioredoxin H2 [Capsicum baccatum]	glycerol ether metabolic process;;protein disulfide oxidoreductase activity	K03671	trxA	------	Thioredoxin;;Thioredoxin_2;;Thioredoxin_9;;Thioredoxin_7;;Thioredoxin_8;;OST3_OST6
HU04G00165	c2	bifunctional UDP-glucose 4-epimerase and UDP-xylose 4-epimerase 1-like [Chenopodium quinoa]	galactose metabolic process;;cytosol;;UDP-glucose 4-epimerase activity;;RNA binding;;rRNA processing	K01784	galE, GALE	Amino sugar and nucleotide sugar metabolism;;Galactose metabolism	GDP_Man_Dehyd;;Epimerase;;Polysacc_synt_2;;3Beta_HSD;;RmlD_sub_bind;;adh_short;;NAD_binding_4;;NAD_binding_10;;KR
HU03G00651	c2	translation machinery-associated protein 7 [Cannabis sativa]	------	------	------	------	TMA7
HU07G02106	c2	PREDICTED: putative phosphatidylglycerol/phosphatidylinositol transfer protein DDB_G0282179 [Beta vulgaris subsp. vulgaris]	sterol binding;;sterol transport;;intracellular sterol transport;;integral component of membrane;;cell wall;;vacuole	------	------	------	E1_DerP2_DerF2
HU09G01099	c2	proactivator polypeptide-like 1 [Chenopodium quinoa]	sphingolipid metabolic process;;lysosome;;aspartic-type endopeptidase activity;;lipid metabolic process;;extracellular space	K12382	PSAP, SGP1	Sphingolipid metabolism	SapB_1;;SapB_2
HU02G02577	c2	PREDICTED: prosaposin [Beta vulgaris subsp. vulgaris]	sphingolipid metabolic process;;lysosome;;aspartic-type endopeptidase activity;;lipid metabolic process;;extracellular space	K12382	PSAP, SGP1	Sphingolipid metabolism	SapB_1;;SapB_2
HU01G00071	c2	uncharacterized protein LOC110668954 [Hevea brasiliensis]	integral component of membrane	------	------	------	------
HU01G00649	c3	hypothetical protein RchiOBHm_Chr2g0134261 [Rosa chinensis]	------	------	------	------	------
HU04G00192	c3	glutathione S-transferase T1-like [Spinacia oleracea]	cytoplasm;;glutathione transferase activity;;glutathione metabolic process	K00799	GST, gst	Glutathione metabolism	GST_N;;GST_N_3;;GST_C_2;;GST_N_2;;GST_C_3;;GST_C
HU11G00793	c3	deSI-like protein At4g17486 isoform X1 [Chenopodium quinoa]	peptidase activity;;ubiquitinyl hydrolase activity;;protein deubiquitination;;protein modification by small protein removal	K22763	DESI2, PPPDE1	------	Peptidase_C97
HU05G01219	c3	hypersensitive-induced reaction 1 protein [Cannabis sativa]	------	------	------	------	Band_7
HU04G00938	c3	metallothionein [Sesuvium portulacastrum]	metal ion binding	------	------	------	Metallothio_2
HU08G00498	c3	PREDICTED: uncharacterized protein LOC104891499 [Beta vulgaris subsp. vulgaris]	enoyl-CoA hydratase activity;;fatty acid metabolic process;;peroxisome;;oxidoreductase activity, acting on the CH-OH group of donors, NAD or NADP as acceptor;;NAD+ binding	K00074	paaH, hbd, fadB, mmgB	Phenylalanine metabolism;;Butanoate metabolism	3HCDH_N;;3HCDH;;2-Hacid_dh_C
HU10G01879	c3	thioredoxin-like protein CXXS1 [Syzygium oleosum]	------	K03671	trxA	------	Thioredoxin;;Thioredoxin_7;;Thioredoxin_2;;Thioredoxin_9;;Thioredoxin_8
HU11G01130	c3	Pyruvate/Phosphoenolpyruvate kinase [Corchorus capsularis]	chloroplast stroma;;catalytic activity;;kinase activity;;chloroplast	------	------	------	PEP_mutase;;Cu_bind_like
HU06G01870	c3	salt tolerance protein I [Sesuvium portulacastrum]	response to desiccation;;cytosol	------	------	------	LEA_2
HU07G02269	c3	------	------	------	------	------	------
HU09G02081	c3	hypothetical protein Leryth_017750 [Lithospermum erythrorhizon]	------	------	------	------	4F5
HU10G00583	c3	hypothetical protein C3L33_01403, partial [Rhododendron williamsianum]	------	K06630	YWHAE	------	41701
HU02G01083	c3	probable isoaspartyl peptidase/L-asparaginase 2 [Ziziphus jujuba]	protein autoprocessing;;hydrolase activity;;beta-aspartyl-peptidase activity;;cytoplasm;;asparaginase activity	K13051	ASRGL1, iaaA	Cyanoamino acid metabolism;;Alanine, aspartate and glutamate metabolism	Asparaginase_2
HU03G01422	c3	deduced protein with a coiled-coil domain, partial [Salicornia europaea]	------	------	------	------	------
HU10G02029	c3	tonoplast dicarboxylate transporter [Spinacia oleracea]	vacuole;;malate transmembrane transporter activity;;integral component of membrane;;anion transmembrane transport;;transmembrane transporter activity	K14445	SLC13A2_3_5	------	Na_sulph_symp;;CitMHS
HU06G00686	c3	3-ketoacyl-CoA synthase 6-like [Chenopodium quinoa]	fatty acid biosynthetic process;;integral component of membrane;;3-oxo-cerotoyl-CoA synthase activity;;3-oxo-arachidoyl-CoA synthase activity;;3-oxo-lignoceronyl-CoA synthase activity;;very-long-chain 3-ketoacyl-CoA synthase activity	K15397	KCS	Plant-pathogen interaction;;Fatty acid elongation	FAE1_CUT1_RppA;;ACP_syn_III_C;;Chal_sti_synt_C
HU04G01632	c3	late embryogenesis abundant protein At5g17165-like [Chenopodium quinoa]	------	------	------	------	------
HU11G01324	c3	PREDICTED: uncharacterized protein LOC104905174 [Beta vulgaris subsp. vulgaris]	calcium ion binding;;calcium-dependent protein binding	------	------	------	EF-hand_1;;EF-hand_7;;EF-hand_8
HU02G01543	c3	putative E3 ubiquitin-protein ligase XBAT31 [Chenopodium quinoa]	transferase activity;;ligase activity	------	------	------	Ank_2;;Ank_4;;Ank_5;;Ank;;Ank_3
HU10G00807	c3	hypothetical protein SOVF_171620 [Spinacia oleracea]	integral component of membrane;;carbohydrate transport;;plasma membrane;;sugar transmembrane transporter activity	K15382	SLC50A, SWEET	------	MtN3_slv
HU06G01840	c3	benzyl alcohol O-benzoyltransferase-like [Spinacia oleracea]	transferase activity, transferring acyl groups other than amino-acyl groups	K19861	BEBT, AMAT	------	Transferase
HU08G02237	c3	PREDICTED: senescence-specific cysteine protease SAG12-like [Beta vulgaris subsp. vulgaris]	lysosome;;proteolysis involved in cellular protein catabolic process;;cysteine-type endopeptidase activity;;cysteine-type peptidase activity;;extracellular space	------	------	------	Peptidase_C1;;Inhibitor_I29;;Peptidase_C1_2
HU02G03366	c3	PREDICTED: probable polygalacturonase At3g15720 [Beta vulgaris subsp. vulgaris]	cell wall;;carbohydrate metabolic process;;polygalacturonase activity	K01184	E3.2.1.15	Pentose and glucuronate interconversions	Glyco_hydro_28
HU08G00805	c3	uncharacterized protein LOC109812435 [Cajanus cajan]	developmental process	------	------	------	A_thal_3526
HU06G00820	c3	PREDICTED: salicylic acid-binding protein 2 [Beta vulgaris subsp. vulgaris]	jasmonic acid metabolic process;;salicylic acid metabolic process;;methyl jasmonate esterase activity;;methyl salicylate esterase activity;;methyl indole-3-acetate esterase activity	------	------	------	Abhydrolase_6;;Abhydrolase_1;;Hydrolase_4
HU01G01291	c3	PREDICTED: L-ascorbate peroxidase, cytosolic [Beta vulgaris subsp. vulgaris]	heme binding;;response to reactive oxygen species;;response to oxidative stress;;hydrogen peroxide catabolic process;;L-ascorbate peroxidase activity;;extracellular region;;cellular response to oxidative stress;;metal ion binding;;peroxidase activity;;chloroplast	K00434	E1.11.1.11	Glutathione metabolism;;Ascorbate and aldarate metabolism	peroxidase
HU05G02180	c3	hypothetical protein F0562_003148 [Nyssa sinensis]	transcription factor activity, sequence-specific DNA binding;;protein dimerization activity;;nucleus;;positive regulation of transcription from RNA polymerase II promoter;;RNA polymerase II regulatory region sequence-specific DNA binding	------	------	------	SRF-TF;;K-box
HU07G00451	c3	putative ripening-related protein 1 [Sesamum indicum]	------	------	------	------	------
HU02G00893	c4	PREDICTED: pectinesterase [Beta vulgaris subsp. vulgaris]			cell wall modification;;pectinesterase inhibitor activity;;cell wall;;pectinesterase activity;;aspartyl esterase activity;;enzyme inhibitor activity;;pectin catabolic process	K01051	E3.1.1.11
HU02G01260	c4	thaumatin-like protein 1b [Spinacia oleracea]	integral component of membrane;;kinase activity	------	------	------	------
HU03G01862	c4	uncharacterized protein LOC110716241 [Chenopodium quinoa]	------	------	------	------	------
HU03G02928	c4	cucumber peeling cupredoxin-like [Chenopodium quinoa]	anchored component of plasma membrane;;integral component of membrane;;electron carrier activity	------	------	------	------
HU04G00170	c4	hypothetical protein CDL15_Pgr017890 [Punica granatum]	defense response;;extracellular region	------	------	------	------
HU06G02082	c4	phenylalanin ammonialyase [Amaranthus tricolor]	cytoplasm;;ammonia-lyase activity;;phenylalanine ammonia-lyase activity;;cinnamic acid biosynthetic process;;L-phenylalanine catabolic process	K10775	PAL	map00940;; map00360	Phenylpropanoid biosynthesis;;Phenylalanine metabolism
HU08G01266	c4	glucan endo-1,3-beta-glucosidase-like precursor [Beta vulgaris subsp. vulgaris]	hydrolase activity, hydrolyzing O-glycosyl compounds;;carbohydrate metabolic process;;glucan endo-1,3-beta-D-glucosidase activity	------	------	------	------
HU09G02048	c4	------	------	------	------	------	------
HU10G00606	c4	------	------	------	------	------	------
HU10G00932	c4	polygalacturonase inhibitor-like [Medicago truncatula]	------	------	------	------	------
