# Supplementary material for: Single-cell and spatial RNA sequencing reveal the spatiotemporal trajectories of fruit senescence
Source: Nat Commun. 2024 Apr 10;15:3108. doi: 10.1038/s41467-024-47329-x (PMC11006883; doi:10.1038/s41467-024-47329-x)
Supplement: Supplementary file 11 — Supplementary Dataset 8 [file 41467_2024_47329_MOESM11_ESM.xlsx]

## Sheet: Sheet1 default node
Name	AverageShortestPathLength	BetweennessCentrality	ClosenessCentrality	ClusteringCoefficient	Eccentricity	EdgeCount	Indegree	Label	MCODE::Score (1)	NeighborhoodConnectivity	Outdegree	PartnerOfMultiEdgedNodePairs	selected	Stress
Hu08G00805	1.68067	0.500403	0.595	0.185859	3	63	15		10.5758	24.4545	48	6	FALSE	28253
HuSBT3.17	1.54622	11.8622	0.646739	0.104938	2	110	55	ME	9.65182	18.7439	55	26	FALSE	526210
HuSAG12	1.26891	11.4688	0.788079	0.0656783	3	131	35	ME	9.19048	14.8962	96	25	FALSE	487123
HuALL2-2	1.41176	4.34091	0.708333	0.109546	2	84	13	Overlap	9.85795	19.3611	71	10	FALSE	315564
HuARF5	1.58824	2.21439	0.62963	0.0954319	3	74	16	Overlap	8.56522	17.7761	58	5	FALSE	157435
HuDIR23	1.78151	1.32866	0.561321	0.0937689	4	61	14	Overlap	7.5817	19.2241	47	3	FALSE	83887
Hu03G02824	2.70588	0.273581	0.369565	0.247159	4	36	22		7	29.1515	14	1	FALSE	21797
HuCYP94A2	0	0	0	0.281667	0	25	25	EX	6.31579	34.6	0	0	FALSE	0
HuERF9	2.53782	0.123214	0.39404	0.353801	3	20	19	EX	9.69697	38.4211	1	1	FALSE	15560
HuTDT	1.85714	0.0842835	0.538462	0.263333	3	29	4	ME	7.2	33.84	25	4	FALSE	13360
Hu07G02269	2.40336	0.720448	0.416084	0.194332	3	40	39		7.95652	25.9487	1	1	FALSE	59551
HuRIP1	1.80672	0.374088	0.553488	0.294118	3	44	13	Overlap	8.54713	32.6857	31	9	FALSE	44486
Hu09G01370	2.52941	0.160124	0.395349	0.352941	3	19	17		7.21978	42	2	1	FALSE	21153
HuZAT12	1.94958	0.793051	0.512931	0.115222	4	47	19	Overlap	6.29412	22.5227	28	3	FALSE	58171
HuNAC002	2.52101	1.38167	0.396667	0.28355	3	22	20		6.525	37.2727	2	0	FALSE	67953
Hu11G01557	1.97479	0.183201	0.506383	0.302381	3	24	20		8.45455	36.381	4	3	FALSE	35317
HuACBP	2.53782	0	0.39404	0.345588	3	18	17	ME	7.56364	39	1	1	FALSE	0
Hu03G01862	1.55462	0.641443	0.643243	0.163643	2	61	7		10.1311	23.9623	54	6	FALSE	53255
HuMETAL1	1.84874	0	0.540909	0.291872	3	31	4	Overlap	11.4286	33.3103	27	2	FALSE	0
HuUXS3	3.48739	0.0131818	0.286747	0.32381	4	21	19	ME	8.45455	36.6667	2	0	FALSE	2675
HuVATG1	1.88235	0.317189	0.53125	0.355911	2	38	23	ME	11.7255	35.8966	15	7	FALSE	55525
HuCYP710A1	0	0	0	0.454545	0	11	11		5.06667	49.4545	0	0	FALSE	0
HuPROF1	2.01681	0.111225	0.495833	0.28442	3	26	20	ME	8.45455	36.4583	6	2	FALSE	25316
HuATL13-2	0	0	0	0.466667	0	10	10	EX	6	51.7	0	0	FALSE	0
Hutma7	1.89076	0.240711	0.528889	0.377493	2	36	22	ME	11.7255	36.963	14	7	FALSE	43993
Hu01G02527	1.84874	0.269988	0.540909	0.164414	3	38	12		8.08333	26.6757	26	1	FALSE	35041
HuQCR8	1.89076	0.257479	0.528889	0.265121	2	35	22	ME	8.62632	31.8125	13	3	FALSE	46214
HuEDR1-4	0	0	0	0.511111	0	10	10		5.78571	52.9	0	0	FALSE	0
HuCMB1	1.82353	0.532798	0.548387	0.185366	2	46	25	ME	8.62632	26.6585	21	5	FALSE	65655
HuF2O10.14	2	0.0797166	0.5	0.247537	3	31	5	ME	10.2747	32.6207	26	2	FALSE	11440
HuCYP81E1_7	0	0	0	0.472222	0	9	9		4.16667	50.8889	0	0	FALSE	0
HuCPR1	0	0	0	0.513889	0	9	9		4.02778	54.8889	0	0	FALSE	0
HuSRO5	0	0	0	0.5	0	9	9		6	53.8889	0	0	FALSE	0
HuKCS5	1.90756	0	0.524229	0.311688	3	24	4	ME	8.59091	37.6364	20	2	FALSE	0
HuHSF24	0	0	0	0.409091	0	11	11		4.58182	46.2727	0	0	FALSE	0
HuTMEM45B	0	0	0	0.5	0	9	9		6	53.8889	0	0	FALSE	0
HuABCA2	3.48739	0.00582383	0.286747	0.5	4	11	9		5.98182	49.4545	2	0	FALSE	1160
HuAPX1	2.21008	0.00303519	0.452471	0.452899	3	26	13	ME	10.8043	38.25	13	2	FALSE	375
HuA36	0	0	0	0.595238	0	7	7		5	62.1429	0	0	FALSE	0
HuSGP1	3.27731	0.0250399	0.305128	0.269048	4	21	16	ME	4.86667	36.7143	5	0	FALSE	5054
Huovca2	0	0	0	0.595238	0	7	7	EX	5	62.1429	0	0	FALSE	0
HuMP3	0	0	0	0.477778	0	10	10	ME	5.78571	51.5	0	0	FALSE	0
HuPGLR3	2.34454	0	0.426523	0.395238	3	15	3	ME	6.53333	41.9333	12	0	FALSE	0
HuMIFH	0	0	0	0.477778	0	10	10	ME	5.78571	51.5	0	0	FALSE	0
HuNUDT17	2.05882	0.259987	0.485714	0.370833	3	17	15	EX	6.5641	44.75	2	1	FALSE	27050
HuYWHAE	2.57983	0.0425336	0.387622	0.333333	4	19	13	ME	5.06667	40.1111	6	1	FALSE	7785
Hu01G00071	0	0	0	0.423077	0	13	13		7	45.9231	0	0	FALSE	0
HuMAPKKK5-2	0	0	0	0.633333	0	6	6		5	65.6667	0	0	FALSE	0
HU07G02106	2.22689	0.0225848	0.449057	0.297386	4	19	14		7	39.3333	5	1	FALSE	5408
HuPHI-1	2.52941	0.0649143	0.395349	0.5	3	9	8		5.33333	55.4444	1	0	FALSE	8991
HuCIGR1-1	0	0	0	0.65	0	5	5	EX	3.73333	62.4	0	0	FALSE	0
HuCPPM	0	0	0	0.423077	0	13	13	Overlap	7	45.9231	0	0	FALSE	0
HuYPQ3	0	0	0	0.666667	0	4	4	ME	4	71.5	0	0	FALSE	0
HuLSU3	0	0	0	0.65	0	5	5		3.73333	62.4	0	0	FALSE	0
HuUGE1	2.52101	0	0.396667	0.714286	3	7	5	Overlap	7	63.2857	2	0	FALSE	0
HuASPGB	2.03361	0.0812284	0.491736	0.309231	3	28	6	ME	6.56126	34.0385	22	2	FALSE	13009
HuRIBA1	0	0	0	0.75	0	4	4	EX	4	68.75	0	0	FALSE	0
HuCRK20	0	0	0	0.5	0	5	5		4	57.6	0	0	FALSE	0
HuBANGLUC	1.69748	0.232648	0.589109	0.218254	2	43	7	Overlap	9.9	30.25	36	7	FALSE	22271
HuERF008	0	0	0	0.7	0	5	5	EX	3.73333	71.4	0	0	FALSE	0
HuLOX3.1	0	0	0	0.75	0	4	4	EX	4	68.75	0	0	FALSE	0
HuSABP2	2.52101	0	0.396667	0.7	3	6	4	ME	6	67.8333	2	0	FALSE	0
HuAP3	1.84874	0.167491	0.540909	0.334758	2	33	15		11	35.6296	18	6	FALSE	28358
HuBEBT1	2.04202	0	0.489712	0.7	3	6	2	ME	3.73333	67	4	1	FALSE	0
HuLEA65	2.15966	0.0820341	0.463035	0.368333	3	28	9	ME	11.4286	36.92	19	3	FALSE	12893
HuMDHP	0	0	0	0.75	0	4	4	EX	4	68.75	0	0	FALSE	0
HuMAPKKK5-1	0	0	0	0.666667	0	3	3		3	77	0	0	FALSE	0
HuPSAP	0	0	0	0.7	0	5	5	ME	5	64.4	0	0	FALSE	0
HuSTP13	2.15126	0.0192414	0.464844	0.158088	4	18	4	Overlap	2.15385	28.6471	14	1	FALSE	3207
HuERF109	0	0	0	0.666667	0	3	3	EX	3	77	0	0	FALSE	0
Hu10G00606	1.95798	0.0368126	0.51073	0.3	3	17	3		6.53333	39.375	14	1	FALSE	9020
HuERF073	0	0	0	0.666667	0	4	4	EX	4	69.75	0	0	FALSE	0
HuWRKY40-1	0	0	0	0.666667	0	3	3	EX	3	77	0	0	FALSE	0
HuLEA14	0	0	0	0.7	0	5	5	ME	5	64.4	0	0	FALSE	0
HuATL13-1	0	0	0	0.666667	0	3	3		3	77	0	0	FALSE	0
HuTRX2	0	0	0	0.766667	0	6	6	ME	6	67.3333	0	0	FALSE	0
HuNAM	2.2605	0	0.442379	0.666667	4	5	4		4	71.5	1	1	FALSE	0
HuOPR7	0	0	0	0.666667	0	3	3		3	77	0	0	FALSE	0
HuCPC	1.85833	0	0.538117	0.216524	3	27	0	Overlap	8.45455	30.5926	27	0	FALSE	0
HuXBAT31	2.52101	0	0.396667	0.833333	3	3	1	ME	3	64.3333	2	0	FALSE	0
HuDIR21	0	0	0	0.666667	0	3	3	EX	3	77	0	0	FALSE	0
HuCXXS1	2.31092	0.0471881	0.432727	0.384211	3	22	9	Overlap	7.01471	39.4	13	2	FALSE	8352
HuALA9	0	0	0	0.666667	0	3	3	EX	3	77	0	0	FALSE	0
HuGSTT1	2.52101	0	0.396667	0.666667	3	3	1	ME	3	75.6667	2	0	FALSE	0
HuEREBP	2.03361	0.00170569	0.491736	0.47619	3	8	3		3.14286	55.7143	5	1	FALSE	523
HuCIGR1-2	0	0	0	0.666667	0	3	3	EX	3	77	0	0	FALSE	0
HuSVP	0	0	0	0.5	0	2	2	ME	2	89	0	0	FALSE	0
HuERF5	2.53782	0	0.39404	0.833333	3	5	4	EX	4	68.5	1	1	FALSE	0
Hu09G02081	3.48739	0.00817194	0.286747	0.454545	4	11	9		7	49.0909	2	0	FALSE	2030
HuSLC35E1	0	0	0	0.7	0	5	5		5	64.4	0	0	FALSE	0
HuJA2L	2.05042	0	0.487705	0.666667	3	5	2		4	73.25	3	1	FALSE	0
HuC3H29	2.05882	0	0.485714	0.833333	3	4	2	EX	3	86.6667	2	1	FALSE	0
Hu09G02048	1.88235	0.0943971	0.53125	0.252308	3	27	3		9.23077	35.6154	24	1	FALSE	15071
HuHBD	2.52101	0	0.396667	0.75	3	4	2	ME	4	74.75	2	0	FALSE	0
Hu01G00649	2.52101	0	0.396667	0.833333	3	3	1	ME	3	64.3333	2	0	FALSE	0
HuNAC081	0	0	0	0.666667	0	3	3	EX	3	77	0	0	FALSE	0
HuHIR1	2.525	0	0.39604	0.5	3	2	0	ME	2	60.5	2	0	FALSE	0
HuCML27	0	0	0	0.666667	0	3	3	EX	3	77.6667	0	0	FALSE	0
HuBZIP4-1	2.05042	0	0.487705	0.666667	3	5	2		4	73.5	3	1	FALSE	0
HuWRKY6-2	0	0	0	0.666667	0	3	3		3	77	0	0	FALSE	0
HuDREB2A	0	0	0	0.666667	0	3	3		3	77	0	0	FALSE	0
HuLBD12	2.04202	0	0.489712	0.714286	3	8	4	EX	5.78571	65.7143	4	1	FALSE	0
HuBRG2	0	0	0	0	0	1	1		0	67	0	0	FALSE	0
HuNAC083	2.2437	0	0.445693	0.5	4	2	1	Overlap	2	89	1	0	FALSE	0
HuABCB11	0	0	0	0.666667	0	3	3	EX	3	77	0	0	FALSE	0
HuLHT1	0	0	0	0.5	0	2	2	Overlap	2	86.5	0	0	FALSE	0
HuSWEET17	2.52941	0	0.395349	1	3	2	1	ME	2	77	1	0	FALSE	0
HuFULL	0	0	0	0.666667	0	3	3	ME	3	77	0	0	FALSE	0
HuRAP2.2	2.25833	0	0.442804	0	4	1	0	Overlap	0	106	1	0	FALSE	0
HuFB19	0	0	0	0.55	0	5	5	EX	3.73333	71.6	0	0	FALSE	0
HuPPDEX	2.52941	0	0.395349	1	3	3	2	ME	3	69	1	0	FALSE	0
HuBZIP25	0	0	0	0.5	0	2	2		2	86.5	0	0	FALSE	0
HuRAP2-2	0	0	0	0.5	0	2	2	ME	2	89	0	0	FALSE	0
HuPAL	2.45	0	0.408163	0.375	3	8	0	Overlap	3.42857	36.875	8	0	FALSE	0
HuSTKLP	2.52941	0	0.395349	1	3	2	1		2	77	1	0	FALSE	0
HuAGL1-2	0	0	0	0	0	1	1	ME	0	72	0	0	FALSE	0
HuBZIP7	2.53333	0	0.394737	0	3	1	0		0	82	1	0	FALSE	0
HuWRKY53-1	2.05042	0	0.487705	0.75	3	6	3	EX	5	70.4	3	1	FALSE	0
HuWRKY7	0	0	0	0	0	1	1	EX	0	106	0	0	FALSE	0
HuMYB44-3	0	0	0	0	0	1	1		0	106	0	0	FALSE	0
HuMADS2	0	0	0	1	0	3	3	Overlap	3	69	0	0	FALSE	0
HuAP2-2	0	0	0	0	0	1	1		0	72	0	0	FALSE	0
HuLSD1	2.05042	0	0.487705	0.75	3	6	3	EX	5	70.4	3	1	FALSE	0
HuCCL9	0	0	0	0	0	1	1		0	106	0	0	FALSE	0
HuDIR2	0	0	0	0	0	1	1	Overlap	0	106	0	0	FALSE	0

## Sheet: sheet 2 Modules
MCODE App Results
Date: 2023.9.4_9:24:38
Parameters:
Network Scoring:
Include Loops: false Degree Cutoff: 2
Cluster Finding:
Node Score Cutoff: 0.2 Haircut: true Fluff: false K-Core: 2 Max. Depth from Seed: 100
Cluster	Score (Density*#Nodes)	Nodes	Edges	Node IDs
1	10.667	13	90	Hutma7, HuAP3, HuERF9, HuVATG1, HuBANGLUC, HuMETAL1, HuF2O10.14, HuALL2-2, Hu03G01862, HuAPX1, HuSBT3.17, Hu08G00805, HuLEA65
2	8.143	15	67	Hu09G02048, HuRIP1, HuCPC, Hu07G02269, HuPROF1, HuKCS5, HuUXS3, HuDIR23, HuARF5, HuSAG12, HuACBP, HuCMB1, Hu11G01557, HuQCR8, Hu01G02527
3	5.286	15	38	Hu09G01370, HuTMEM45B, HuATL13-2, HuASPGB, HuNUDT17, HuTDT, HuSRO5, HuCYP94A2, Hu09G02081, Hu03G02824, HuCXXS1, HU07G02106, HuNAC002, HuABCA2, HuZAT12

## Sheet: sheet3 Top genes by cytohubba
Rank	MNC	Closeness	Betweenness	EPC	Stress	Radiality	Degree	BottleNeck	EcCentricity
1	HuSAG12	HuSAG12	HuSAG12	HuSAG12	HuSAG12	HuSAG12	HuSAG12	HuSAG12	HuSBT3.17
2	HuSBT3.17	HuSBT3.17	HuSBT3.17	HuSBT3.17	HuSBT3.17	HuSBT3.17	HuSBT3.17	HuSBT3.17	HuSAG12
3	HuALL2-2	HuALL2-2	HuALL2-2	HuALL2-2	HuALL2-2	HuALL2-2	HuALL2-2	HuDIR23	HuALL2-2
4	HuARF5	HuARF5	HuARF5	HU03G01862	HuARF5	HuARF5	HuARF5	HuZAT12	HuARF5
5	HuDIR23	HuDIR23	HuDIR23	HuARF5	HuDIR23	HuDIR23	HU08G00805	HuALL2-2	HuDIR23
6	HU08G00805	HU08G00805	HU03G01862	HU08G00805	HU03G01862	HU08G00805	HuDIR23	HU07G02269	HU03G02824
7	HU03G01862	HU03G01862	HU08G00805	HuBANGLUC	HU08G00805	HU03G01862	HU03G01862	HuARF5	HU07G02269
8	HuZAT12	HuZAT12	HuZAT12	HuRIP1	HuCMB1	HuZAT12	HuZAT12	HU01G02527	HuRIP1
9	HuCMB1	HuCMB1	HU07G02269	HuDIR23	HuZAT12	HuCMB1	HuCMB1	HU03G01862	HU03G01862
10	HU07G02269	HU07G02269	HuCMB1	HuCMB1	HU07G02269	HU07G02269	HuRIP1	HuCMB1	HuVATG1
11	HU01G02527	HU01G02527	HU01G02527	HuVATG1	HU01G02527	HU01G02527	HuBANGLUC	HuBANGLUC	HuPROF1
12	HuBANGLUC	HuBANGLUC	HuBANGLUC	HuZAT12	HuBANGLUC	HuBANGLUC	HU07G02269	HuLEA65	Hutma7
13	HuRIP1	HuRIP1	HU03G02824	Hutma7	HuQCR8	HuRIP1	HuVATG1	HuMDHP	HU01G02527
14	HU03G02824	HU03G02824	HuRIP1	HuAP1-2	HuRIP1	HU03G02824	HU01G02527	HuMAPKKK5-1	HuQCR8
15	HuQCR8	HuQCR8	HuQCR8	HU07G02269	HuVATG1	HuQCR8	HU03G02824	HuPSAP	HuCMB1
16	HuVATG1	HuVATG1	HuVATG1	HuQCR8	HU03G02824	HuVATG1	Hutma7	HuSTP13	HU09G02048
17	HuMETAL1	HuMETAL1	HuF2O10.14	HuLEA65	Hutma7	HuMETAL1	HuQCR8	HuERF109	HuNUDT17
18	HuF2O10.14	HuF2O10.14	HuAP1-2	HU03G02824	HuPROF1	Hutma7	HuAP1-2	HuABCB11	HuLBD12
19	Hutma7	Hutma7	Hutma7	HuF2O10.14	HU11G01557	HuAP1-2	HuMETAL1	HU10G00606	HuBANGLUC
20	HuCPC	HuAP1-2	HuPROF1	HU01G02527	HuF2O10.14	HU09G02048	HuF2O10.14	HuERF073	HuAP1-2

## Sheet: sheet 4 MNC
Rank	Gene id	Gene name	NR Hit name	NR description	GO id	GO term	GO description	KO id	KO name	KEGG pathway id	KEGG pathway description	eggNOG id	eggNOG functional categories	Uniprot name	Uniprot description	Pfam	Domain	Domain description	Reactome id	Reactome name	Reactome pathway	Reactome pathway description	DO id	DO name	DO term	DisGeNET name	cluster0(significant)	cluster0(regulate)	cluster0(avg_log2fc)	cluster0(p_val)	cluster0(p_val_adj)	cluster1(significant)	cluster1(regulate)	cluster1(avg_log2fc)	cluster1(p_val)	cluster1(p_val_adj)	cluster2(significant)	cluster2(regulate)	cluster2(avg_log2fc)	cluster2(p_val)	cluster2(p_val_adj)	cluster3(significant)	cluster3(regulate)	cluster3(avg_log2fc)	cluster3(p_val)	cluster3(p_val_adj)	cluster4(significant)	cluster4(regulate)	cluster4(avg_log2fc)
1	HU08G02237	HuSAG12	XP_010686289.1	PREDICTED: senescence-specific cysteine protease SAG12-like [Beta vulgaris subsp. vulgaris]	GO:0005764;; GO:0051603;; GO:0004197;; GO:0008234;; GO:0005615	cellular_component;;biological_process;;molecular_function;;molecular_function;;cellular_component	lysosome;;proteolysis involved in cellular protein catabolic process;;cysteine-type endopeptidase activity;;cysteine-type peptidase activity;;extracellular space	------	------	------	------	COG4870	O	------	------	PF00112.25;; PF08246.14;; PF03051.17	Peptidase_C1;;Inhibitor_I29;;Peptidase_C1_2	------	------	------	------	------	------	------	------	------	yes	down	-1.02532	3.9526e-12	8.04631e-08	yes	up	1.20033	0	0	yes	down	-3.82555	5.85889e-151	1.19269e-146	yes	down	-2.19402	2.34276e-62	4.76916e-58	yes	down	-2.201
2	HU07G00257	HuSBT3.17	XP_010061999.1	subtilisin-like protease SBT3.11 [Eucalyptus grandis]	------	------	------	------	------	------	------	ENOG41121HN	S	------	------	PF05922.18	Inhibitor_I9	------	------	------	------	------	------	------	------	------	yes	up	0.483644	4.05318e-130	8.25107e-126	yes	up	0.960546	0	0						yes	down	-1.12017	4.24537e-138	8.64229e-134	yes	down	-2.58484
3	HU04G00170	HuALL2-2	OWM72007.1	hypothetical protein CDL15_Pgr017890 [Punica granatum]	GO:0006952;; GO:0005576	biological_process;;cellular_component	defense response;;extracellular region	------	------	------	------	ENOG410YD4X;; ENOG4111D9C	S;;S	------	------	PF00314.19	Thaumatin	------	------	------	------	------	------	------	------	------	yes	down	-1.25748	4.81026e-38	9.79224e-34	yes	down	-2.25665	7.67906e-99	1.56323e-94	yes	up	2.27195	2.78483e-179	5.66908e-175
4	HU02G01225	HuARF5	XP_010692716.1	PREDICTED: auxin response factor 5 [Beta vulgaris subsp. vulgaris]	GO:0006355;; GO:0005634;; GO:0009734;; GO:0003677	biological_process;;cellular_component;;biological_process;;molecular_function	regulation of transcription, DNA-templated;;nucleus;;auxin-activated signaling pathway;;DNA binding	K14486	K14486, ARF	map04075	Plant hormone signal transduction	ENOG410Y913	K	------	------	PF06507.15;; PF02362.23;; PF02309.18	Auxin_resp;;B3;;AUX_IAA	Auxin response factor;;B3 DNA binding domain;;AUX/IAA family
5	HU03G00367	HuDIR23	XP_021753113.1	dirigent protein 23-like [Chenopodium quinoa]	GO:0048046	cellular_component	apoplast	------	------	------	------	ENOG410YZUA	S	------	------	PF03018.16	Dirigent	------	------	------	------	------	------	------	------	------	yes	down	-2.05018	2.35897e-107	4.80215e-103	yes	down	-1.87917	4.25419e-105	8.66025e-101											yes	up	1.91089
6	HU08G00805	Hu08G00805	XP_020231988.1	uncharacterized protein LOC109812435 [Cajanus cajan]	GO:0032502	biological_process	developmental process	------	------	------	------	ENOG410YX6S	S	------	------	PF09713.12	A_thal_3526	------	------	------	------	------	------	------	------	------	yes	up	1.40442	0	0	yes	up	1.67742	0	0	yes	down	-1.7642	6.12421e-110	1.24671e-105	yes	down	-1.60872	2.18574e-87	4.44952e-83	yes	down	-2.71453
7	HU03G01862	Hu03G01862	XP_021750546.1	uncharacterized protein LOC110716241 [Chenopodium quinoa]	------	------	------	------	------	------	------	ENOG410YH1N	S	------	------	PF06521.13	PAR1	------	------	------	------	------	------	------	------	------	yes	down	-1.25459	6.89038e-35	1.40267e-30	yes	down	-2.40157	1.46379e-110	2.97984e-106	yes	up	1.57447	1.44256e-134	2.93662e-130						yes	up	0.737518
8	HU07G02309	HuZAT12	XP_021720925.1	zinc finger protein ZAT8-like [Chenopodium quinoa]	------	------	------	------	------	------	------	COG5048	S	------	------	PF13912.8;; PF13894.8;; PF00096.28	zf-C2H2_6;;zf-C2H2_4;;zf-C2H2	------	------	------	------	------	------	------	------	------	yes	down	-2.20658	1.43611e-93	2.92348e-89	yes	down	-1.90604	7.76473e-92	1.58067e-87											yes	up	2.82502
9	HU10G00469	HuCMB1	XP_010681125.1	PREDICTED: MADS-box protein CMB1 [Beta vulgaris subsp. vulgaris]	GO:0003700;; GO:0005634;; GO:0006357;; GO:0045944;; GO:0000977;; GO:0046983;; GO:0000978;; GO:0000981	molecular_function;;cellular_component;;biological_process;;biological_process;;molecular_function;;molecular_function;;molecular_function;;molecular_function	transcription factor activity, sequence-specific DNA binding;;nucleus;;regulation of transcription from RNA polymerase II promoter;;positive regulation of transcription from RNA polymerase II promoter;;RNA polymerase II regulatory region sequence-specific DNA binding;;protein dimerization activity;;RNA polymerase II core promoter proximal region sequence-specific DNA binding;;RNA polymerase II tr…	K09264	K09264	------	------	COG5068	K	------	------	PF01486.19;; PF00319.20	K-box;;SRF-TF	------	------	------	------	------	------	------	------	------	yes	up	0.504605	3.59167e-91	7.31156e-87	yes	up	0.869305	2.24347e-153	4.56703e-149						yes	down	-0.62856	2.29621e-44	4.6744e-40	yes	down	-1.82722
10	HU07G02269	Hu07G02269	------	------	------	------	------	------	------	------	------	------	------	------	------	------	------	------	------	------	------	------	------	------	------	------	yes	up	0.283502	2.09679e-65	4.26843e-61	yes	up	1.25583	0	0	yes	down	-0.982287	1.10778e-54	2.25511e-50	yes	down	-1.38344	1.44512e-116	2.94184e-112	yes	down	-3.04795
[truncated: 42 more columns]

## Sheet: sheet5 TopTF by cytohubba
Rank	MNC	Closeness	Betweenness	EPC	Stress	Radiality	Degree	EcCentricity
1	HuCMB1	HuCMB1	HuCMB1	HuCMB1	HuCMB1	HuCMB1	HuCMB1	HuRAP2.2
2	HuAP1-2	HuAP1-2	HuAP1-2	HuARF5	HuAP1-2	HuAP1-2	HuAP1-2	HuAP1-1
3	HuARF5	HuARF5	HuARF5	HuAP1-2	HuARF5	HuARF5	HuARF5	HuSVP
4	HuSVP	HuSVP	HuNAC002	HuBZIP53	HuSVP	HuSVP	HuSVP	HuCMB1
5	HuFULL	HuFULL	HuSVP	HuSVP	HuNAC002	HuFULL	HuFULL	HuAGL1-2
6	HuAGL1-2	HuAGL1-2	HuLBD12	HuFULL	HuFULL	HuAGL1-2	HuBZIP53	HuTCP1
7	HuBZIP53	HuNAC002	HuAGL1-2	HuERF9	HuAGL1-2	HuNAC002	HuERF9	HuAP1-2
8	HuNAC002	HuBZIP53	HuFULL	HuAGL1-2	HuLBD12	HuBZIP53	HuHSF24	HuARF5
9	HuHSF24	HuHSF24	HuHSF24	HuHSF24	HuHSF24	HuHSF24	HuAGL1-2	HuILR3
10	HuAP1-3	HuNAP2	HuERF9	HuAP1-3	HuNAP2	HuNAP2	HuAP1-3	HuBZIP53
11	HuERF9	HuAP1-3	HuNAP2	HuLSD1	HuERF9	HuAP1-3	HuNAC002	HuLBD12
12	HuNAP2	HuERF9	HuBZIP53	HuRAP2-2	HuBZIP53	HuERF9	HuNAP2	HuAP1-3
13	HuTCP1	HuTCP1	HuAP1-3	HuNAP2	HuAP1-3	HuTCP1	HuLBD12	HuERF9
14	HuLBD12	HuLBD12	HuTCP1	HuNAC002	HuC3H29	HuLBD12	HuLSD1	HuNAC002
15	HuRAP2-2	HuRAP2-2	HuC3H29	HuLBD12	HuTCP1	HuRAP2-2	HuRAP2-2	HuFULL
16	HuC3H29	HuC3H29	HuERF059	HuTCP1	HuERF059	HuC3H29	HuTCP1	HuERF5
17	HuERF059	HuERF059	HuNAC72	HuC3H29	HuNAC72	HuERF059	HuERF5	HuRAV1
18	HuILR3	HuILR3	HuLSD1	HuWRKY40-1	HuMADS2	HuILR3	HuC3H29	HuHSF24
19	HuLSD1	HuDIVARICATA	HuMADS2	HuERF5	HuLSD1	HuDIVARICATA	HuWRKY53-1	HuRAP2-2
20	HuDIVARICATA	HuMADS2	HuRAP2-2	HuMADS2	HuRAP2-2	HuMADS2	HuMADS2	HuDIVARICATA
