# Supplementary material for: Single-cell and spatial RNA sequencing reveal the spatiotemporal trajectories of fruit senescence
Source: Nat Commun. 2024 Apr 10;15:3108. doi: 10.1038/s41467-024-47329-x (PMC11006883; doi:10.1038/s41467-024-47329-x)
Supplement: Supplementary file 12 — Supplementary Dataset 9 [file 41467_2024_47329_MOESM12_ESM.xlsx]

## Sheet: sheet1-Overview
Ion mode	All peaks	Identified metabolites	Metabolites in Library	Metabolites in KEGG	Metabolites in HMDB
pos	1923	1708	500	768	414
neg	1307	1307	336	527	283
Sum	3230	3015	836	1295	697

## Sheet: Sheet2-HMDB
ID	Metabolite	Kingdom	Superclass	Class	Subclass
pos_6	metab_5	Organic compounds	Lipids and lipid-like molecules	Fatty Acyls	Lineolic acids and derivatives
pos_103	13-OxoODE	Organic compounds	Lipids and lipid-like molecules	Fatty Acyls	Lineolic acids and derivatives
pos_108	metab_107	Organic compounds	Lipids and lipid-like molecules	Fatty Acyls	Fatty acids and conjugates
pos_112	1-Aminocyclopropane-1-carboxylic acid	Organic compounds	Organic acids and derivatives	Carboxylic acids and derivatives	Amino acids, peptides, and analogues
pos_127	1-Methylhistamine	Organic compounds	Organic nitrogen compounds	Organonitrogen compounds	Amines
pos_132	1-Naphthol	Organic compounds	Benzenoids	Naphthalenes	Naphthols and derivatives
pos_134	1-PHENYLETHANOL	Organic compounds	Benzenoids	Benzene and substituted derivatives	Not Available
pos_140	2-(5-methoxy-1H-indol-3-yl)acetic acid	Organic compounds	Organoheterocyclic compounds	Indoles and derivatives	Indolyl carboxylic acids and derivatives
pos_155	2,4-Dichlorophenol	Organic compounds	Benzenoids	Benzene and substituted derivatives	Halobenzenes
pos_159	2,6-Cyclolycopene-1,5-diol	Organic compounds	Lipids and lipid-like molecules	Prenol lipids	Sesquaterpenoids
pos_161	2,6-Dimethoxybenzoic acid	Organic compounds	Benzenoids	Benzene and substituted derivatives	Benzoic acids and derivatives
pos_167	2,8-quinolinediol	Organic compounds	Organoheterocyclic compounds	Quinolines and derivatives	Quinolones and derivatives
pos_177	2-Amino-3-methoxybenzoic acid	Organic compounds	Benzenoids	Benzene and substituted derivatives	Benzoic acids and derivatives
pos_179	2-Aminobenzoic acid	Organic compounds	Benzenoids	Benzene and substituted derivatives	Benzoic acids and derivatives
pos_192	metab_191	Organic compounds	Lipids and lipid-like molecules	Fatty Acyls	Fatty acids and conjugates
pos_200	2-Methylbenzothiazole	Organic compounds	Organoheterocyclic compounds	Benzothiazoles	Not Available
pos_233	3,4,5-Trimethoxycinnamic acid	Organic compounds	Phenylpropanoids and polyketides	Cinnamic acids and derivatives	Hydroxycinnamic acids and derivatives
pos_238	3,4-Dimethoxybenzaldehyde	Organic compounds	Benzenoids	Benzene and substituted derivatives	Methoxybenzenes
pos_268	3-hydroxy-1-(4-hydroxyphenyl)propan-1-one	Organic compounds	Organic oxygen compounds	Organooxygen compounds	Carbonyl compounds
pos_282	3-METHOXYTYROSINE	Organic compounds	Organic acids and derivatives	Carboxylic acids and derivatives	Amino acids, peptides, and analogues
pos_286	3-Methyluridine	Organic compounds	Nucleosides, nucleotides, and analogues	Pyrimidine nucleosides	Not Available
pos_307	4-Aminobenzoic acid	Organic compounds	Benzenoids	Benzene and substituted derivatives	Benzoic acids and derivatives
pos_325	4-Methoxyaniline	Organic compounds	Benzenoids	Phenol ethers	Aminophenyl ethers
pos_326	4-Methoxycinnamic acid	Organic compounds	Phenylpropanoids and polyketides	Cinnamic acids and derivatives	Cinnamic acids
pos_333	4-Methylumbelliferone	Organic compounds	Phenylpropanoids and polyketides	Coumarins and derivatives	Hydroxycoumarins
pos_335	4-Nitrophenyl phosphate	Organic compounds	Organic acids and derivatives	Organic phosphoric acids and derivatives	Phosphate esters
pos_351	5,7-Dimethoxy-2H-chromen-2-one	Organic compounds	Phenylpropanoids and polyketides	Coumarins and derivatives	Not Available
pos_356	metab_355	Organic compounds	Lipids and lipid-like molecules	Steroids and steroid derivatives	Cholestane steroids
pos_367	metab_366	Organic compounds	Organic acids and derivatives	Carboxylic acids and derivatives	Amino acids, peptides, and analogues
pos_371	5-Methoxytryptophol	Organic compounds	Organoheterocyclic compounds	Indoles and derivatives	Indoles
pos_373	5'-Methylthioadenosine	Organic compounds	Nucleosides, nucleotides, and analogues	5''-deoxyribonucleosides	5''-deoxy-5''-thionucleosides
pos_380	6-Aminopenicillanic acid	Organic compounds	Organic acids and derivatives	Carboxylic acids and derivatives	Amino acids, peptides, and analogues
pos_387	6-Methylcoumarin	Organic compounds	Phenylpropanoids and polyketides	Coumarins and derivatives	Not Available
pos_390	6-Pentyl-2H-pyran-2-one	Organic compounds	Organoheterocyclic compounds	Pyrans	Pyranones and derivatives
pos_396	7,8-Dihydroparasiloxanthin	Organic compounds	Lipids and lipid-like molecules	Prenol lipids	Tetraterpenoids
pos_429	metab_428	Organic compounds	Lipids and lipid-like molecules	Prenol lipids	Sesquiterpenoids
pos_430	Acamprosate	Organic compounds	Organic acids and derivatives	Organic sulfonic acids and derivatives	Organosulfonic acids and derivatives
pos_432	ACARBOSE	Organic compounds	Organic oxygen compounds	Organooxygen compounds	Carbohydrates and carbohydrate conjugates
pos_433	Acepromazine	Organic compounds	Organoheterocyclic compounds	Benzothiazines	Phenothiazines
pos_438	Acetyl tributyl citrate	Organic compounds	Organic acids and derivatives	Carboxylic acids and derivatives	Tetracarboxylic acids and derivatives
pos_440	Acetylcholine	Organic compounds	Organic nitrogen compounds	Organonitrogen compounds	Quaternary ammonium salts
pos_445	Acitretin	Organic compounds	Lipids and lipid-like molecules	Prenol lipids	Retinoids
pos_450	Adenine	Organic compounds	Organoheterocyclic compounds	Imidazopyrimidines	Purines and purine derivatives
pos_451	Adenosine	Organic compounds	Nucleosides, nucleotides, and analogues	Purine nucleosides	Not Available
pos_473	Alnustone	Organic compounds	Phenylpropanoids and polyketides	Diarylheptanoids	Linear diarylheptanoids
pos_474	Alosetron	Organic compounds	Organoheterocyclic compounds	Indoles and derivatives	N-alkylindoles
pos_486	Alpha-Tocopherol	Organic compounds	Lipids and lipid-like molecules	Prenol lipids	Quinone and hydroquinone lipids
pos_496	Amlexanox	Organic compounds	Organoheterocyclic compounds	Benzopyrans	1-benzopyrans
pos_498	amygdalin	Organic compounds	Organic oxygen compounds	Organooxygen compounds	Carbohydrates and carbohydrate conjugates
pos_505	ANETHOLE	Organic compounds	Benzenoids	Phenol ethers	Anisoles
pos_521	metab_520	Organic compounds	Phenylpropanoids and polyketides	Flavonoids	Flavones
pos_543	Asparagine	Organic compounds	Organic acids and derivatives	Carboxylic acids and derivatives	Amino acids, peptides, and analogues
pos_548	Astaxanthin	Organic compounds	Lipids and lipid-like molecules	Prenol lipids	Tetraterpenoids
pos_556	Auraptene	Organic compounds	Lipids and lipid-like molecules	Prenol lipids	Terpene lactones
pos_560	Avicularin	Organic compounds	Phenylpropanoids and polyketides	Flavonoids	Flavonoid glycosides
pos_562	metab_561	Organic compounds	Lipids and lipid-like molecules	Fatty Acyls	Fatty acids and conjugates
pos_565	Baclofen	Organic compounds	Organic acids and derivatives	Carboxylic acids and derivatives	Amino acids, peptides, and analogues
pos_573	Benzamide	Organic compounds	Benzenoids	Benzene and substituted derivatives	Benzoic acids and derivatives
pos_576	Benzidine	Organic compounds	Benzenoids	Benzene and substituted derivatives	Biphenyls and derivatives
pos_580	Benzocaine	Organic compounds	Benzenoids	Benzene and substituted derivatives	Benzoic acids and derivatives
pos_581	metab_580	Organic compounds	Benzenoids	Benzene and substituted derivatives	Benzoic acids and derivatives
pos_582	Benzothiazole	Organic compounds	Organoheterocyclic compounds	Benzothiazoles	Not Available
pos_583	Benzphetamine	Organic compounds	Benzenoids	Benzene and substituted derivatives	Phenethylamines
pos_585	metab_584	Organic compounds	Benzenoids	Benzene and substituted derivatives	Benzyl alcohols
pos_586	benzyl benzoate	Organic compounds	Benzenoids	Benzene and substituted derivatives	Benzoic acids and derivatives
pos_588	Berberine	Organic compounds	Alkaloids and derivatives	Protoberberine alkaloids and derivatives	Not Available
pos_590	Bergamottin	Organic compounds	Lipids and lipid-like molecules	Prenol lipids	Terpene lactones
pos_594	Betaine	Organic compounds	Organic acids and derivatives	Carboxylic acids and derivatives	Amino acids, peptides, and analogues
pos_603	Biotin	Organic compounds	Organoheterocyclic compounds	Biotin and derivatives	Not Available
pos_614	Brompheniramine	Organic compounds	Organoheterocyclic compounds	Pyridines and derivatives	Pheniramines
pos_624	metab_623	Organic compounds	Benzenoids	Benzene and substituted derivatives	Benzoic acids and derivatives
pos_625	Butyric acid	Organic compounds	Lipids and lipid-like molecules	Fatty Acyls	Fatty acids and conjugates
pos_629	Cafestol	Organic compounds	Organoheterocyclic compounds	Naphthofurans	Not Available
pos_630	metab_629	Organic compounds	Phenylpropanoids and polyketides	Cinnamic acids and derivatives	Hydroxycinnamic acids and derivatives
pos_631	metab_630	Organic compounds	Organoheterocyclic compounds	Imidazopyrimidines	Purines and purine derivatives
pos_636	Canavanine	Organic compounds	Organic acids and derivatives	Carboxylic acids and derivatives	Amino acids, peptides, and analogues
pos_640	CARBOFURAN	Organic compounds	Organoheterocyclic compounds	Coumarans	Not Available
pos_644	Carveol	Organic compounds	Lipids and lipid-like molecules	Prenol lipids	Monoterpenoids
pos_646	Casticin	Organic compounds	Phenylpropanoids and polyketides	Flavonoids	O-methylated flavonoids
pos_647	metab_646	Organic compounds	Lipids and lipid-like molecules	Prenol lipids	Triterpenoids
pos_651	Cerulenin	Organic compounds	Organoheterocyclic compounds	Epoxides	Oxirane carboxylic acids and derivatives
pos_658	CHOLESTEROL	Organic compounds	Lipids and lipid-like molecules	Steroids and steroid derivatives	Cholestane steroids
pos_659	CHOLIC ACID	Organic compounds	Lipids and lipid-like molecules	Steroids and steroid derivatives	Bile acids, alcohols and derivatives
pos_661	Choline	Organic compounds	Organic nitrogen compounds	Organonitrogen compounds	Quaternary ammonium salts
pos_666	Chrysoeriol	Organic compounds	Phenylpropanoids and polyketides	Flavonoids	O-methylated flavonoids
pos_669	metab_668	Organic compounds	Organoheterocyclic compounds	Azoles	Imidazoles
pos_672	metab_671	Organic compounds	Phenylpropanoids and polyketides	Cinnamic acids and derivatives	Cinnamic acids
pos_673	cis,cis-Muconic acid	Organic compounds	Lipids and lipid-like molecules	Fatty Acyls	Fatty acids and conjugates
pos_676	Citrulline	Organic compounds	Organic acids and derivatives	Carboxylic acids and derivatives	Amino acids, peptides, and analogues
pos_686	Coniferaldehyde	Organic compounds	Benzenoids	Phenols	Methoxyphenols
pos_692	Corticosterone	Organic compounds	Lipids and lipid-like molecules	Steroids and steroid derivatives	Hydroxysteroids
pos_696	COSTUNOLIDE	Organic compounds	Lipids and lipid-like molecules	Prenol lipids	Terpene lactones
pos_698	Coumarin	Organic compounds	Phenylpropanoids and polyketides	Coumarins and derivatives	Not Available
pos_701	Creatinine	Organic compounds	Organic acids and derivatives	Carboxylic acids and derivatives	Amino acids, peptides, and analogues
pos_703	Crotamiton	Organic compounds	Benzenoids	Benzene and substituted derivatives	Anilides
pos_705	Cryptotanshinone	Organic compounds	Lipids and lipid-like molecules	Prenol lipids	Diterpenoids
pos_708	cuminyl alcohol	Organic compounds	Lipids and lipid-like molecules	Prenol lipids	Monoterpenoids
pos_710	Curdione	Organic compounds	Lipids and lipid-like molecules	Prenol lipids	Sesquiterpenoids
pos_719	Cyclizine	Organic compounds	Benzenoids	Benzene and substituted derivatives	Diphenylmethanes
pos_728	CYCLOPENTANONE	Organic compounds	Organic oxygen compounds	Organooxygen compounds	Carbonyl compounds
pos_734	Cyromazine	Organic compounds	Organoheterocyclic compounds	Triazines	Aminotriazines
pos_735	Cysteine	Organic compounds	Organic acids and derivatives	Carboxylic acids and derivatives	Amino acids, peptides, and analogues
pos_740	Cytosine	Organic compounds	Organoheterocyclic compounds	Diazines	Pyrimidines and pyrimidine derivatives
pos_767	dehydroabietic acid	Organic compounds	Lipids and lipid-like molecules	Prenol lipids	Diterpenoids
pos_779	delta-Decalactone	Organic compounds	Organoheterocyclic compounds	Lactones	Delta valerolactones
pos_786	Deoxycholic acid	Organic compounds	Lipids and lipid-like molecules	Steroids and steroid derivatives	Bile acids, alcohols and derivatives
pos_806	metab_805	Organic compounds	Lipids and lipid-like molecules	Steroids and steroid derivatives	Hydroxysteroids
pos_811	DIACETYL	Organic compounds	Organic oxygen compounds	Organooxygen compounds	Carbonyl compounds
pos_817	Dibutyl phthalate	Organic compounds	Benzenoids	Benzene and substituted derivatives	Benzoic acids and derivatives
pos_824	Diethanolamine	Organic compounds	Organic nitrogen compounds	Organonitrogen compounds	Amines
pos_831	dihydrocapsaicin	Organic compounds	Benzenoids	Phenols	Methoxyphenols
pos_834	Dihydrojasmone	Organic compounds	Organic oxygen compounds	Organooxygen compounds	Carbonyl compounds
pos_835	metab_834	Organic compounds	Lipids and lipid-like molecules	Fatty Acyls	Lineolic acids and derivatives
pos_840	Dihydrotestosterone	Organic compounds	Lipids and lipid-like molecules	Steroids and steroid derivatives	Androstane steroids
pos_843	Dihydrozeatin	Organic compounds	Organoheterocyclic compounds	Imidazopyrimidines	Purines and purine derivatives
pos_844	Diisobutyl phthalate	Organic compounds	Benzenoids	Benzene and substituted derivatives	Benzoic acids and derivatives
pos_866	Docosahexaenoyl Ethanolamide	Organic compounds	Organic nitrogen compounds	Organonitrogen compounds	Amines
pos_868	metab_867	Organic compounds	Benzenoids	Phenols	Benzenediols
pos_870	Drospirenone	Organic compounds	Lipids and lipid-like molecules	Steroids and steroid derivatives	Steroid lactones
pos_873	D-TRYPTOPHAN	Organic compounds	Organoheterocyclic compounds	Indoles and derivatives	Indolyl carboxylic acids and derivatives
pos_874	dUDP	Organic compounds	Nucleosides, nucleotides, and analogues	Pyrimidine nucleotides	Pyrimidine deoxyribonucleotides
pos_877	Dutasteride	Organic compounds	Lipids and lipid-like molecules	Steroids and steroid derivatives	Androstane steroids
pos_879	Ectoine	Organic compounds	Organic acids and derivatives	Carboxylic acids and derivatives	Amino acids, peptides, and analogues
pos_885	metab_884	Organic compounds	Phenylpropanoids and polyketides	Tannins	Hydrolyzable tannins
pos_890	Emodin	Organic compounds	Benzenoids	Anthracenes	Anthraquinones
pos_901	Epiandrosterone	Organic compounds	Lipids and lipid-like molecules	Steroids and steroid derivatives	Androstane steroids
pos_904	EPINEPHRINE	Organic compounds	Benzenoids	Phenols	Benzenediols
pos_906	Epitestosterone	Organic compounds	Lipids and lipid-like molecules	Steroids and steroid derivatives	Androstane steroids
pos_907	Eplerenone	Organic compounds	Lipids and lipid-like molecules	Steroids and steroid derivatives	Steroid lactones
pos_910	Ergosterol	Organic compounds	Lipids and lipid-like molecules	Steroids and steroid derivatives	Ergostane steroids
pos_920	Estriol	Organic compounds	Lipids and lipid-like molecules	Steroids and steroid derivatives	Estrane steroids
pos_921	Ethanolamine	Organic compounds	Organic nitrogen compounds	Organonitrogen compounds	Amines
pos_922	metab_921	Organic compounds	Organoheterocyclic compounds	Pyridines and derivatives	Not Available
pos_933	metab_932	Organic compounds	Organoheterocyclic compounds	Tetrahydroisoquinolines	Not Available
pos_937	Eugenitin	Organic compounds	Organoheterocyclic compounds	Benzopyrans	1-benzopyrans
pos_938	Eugenol	Organic compounds	Benzenoids	Phenols	Methoxyphenols
pos_948	Exemestane	Organic compounds	Lipids and lipid-like molecules	Steroids and steroid derivatives	Androstane steroids
pos_953	metab_952	Organic compounds	Lipids and lipid-like molecules	Fatty Acyls	Fatty alcohols
pos_958	Fentanyl	Organic compounds	Organoheterocyclic compounds	Piperidines	Fentanyls
pos_959	metab_958	Organic compounds	Phenylpropanoids and polyketides	Cinnamic acids and derivatives	Hydroxycinnamic acids and derivatives
pos_964	FLAVOXATE	Organic compounds	Phenylpropanoids and polyketides	Flavonoids	Flavones
pos_965	Flumequine	Organic compounds	Organoheterocyclic compounds	Quinolines and derivatives	Quinoline carboxylic acids
pos_969	Flurazepam	Organic compounds	Organoheterocyclic compounds	Benzodiazepines	1,4-benzodiazepines
pos_970	Flusilazole	Organic compounds	Benzenoids	Benzene and substituted derivatives	Halobenzenes
pos_973	Formononetin	Organic compounds	Phenylpropanoids and polyketides	Isoflavonoids	O-methylated isoflavonoids
pos_983	metab_982	Organic compounds	Organic acids and derivatives	Carboxylic acids and derivatives	Dicarboxylic acids and derivatives
pos_986	Gabapentin	Organic compounds	Organic acids and derivatives	Carboxylic acids and derivatives	Amino acids, peptides, and analogues
pos_990	Gallic acid	Organic compounds	Benzenoids	Benzene and substituted derivatives	Benzoic acids and derivatives
pos_992	gamma-Aminobutyric acid	Organic compounds	Organic acids and derivatives	Carboxylic acids and derivatives	Amino acids, peptides, and analogues
pos_995	gamma-glutamylcysteine	Organic compounds	Organic acids and derivatives	Carboxylic acids and derivatives	Amino acids, peptides, and analogues
pos_996	metab_995	Organic compounds	Organic acids and derivatives	Carboxylic acids and derivatives	Amino acids, peptides, and analogues
pos_997	metab_996	Organic compounds	Organic acids and derivatives	Carboxylic acids and derivatives	Amino acids, peptides, and analogues
pos_998	gamma-Glutamylvaline	Organic compounds	Organic acids and derivatives	Carboxylic acids and derivatives	Amino acids, peptides, and analogues
pos_999	gamma-Linolenic acid	Organic compounds	Lipids and lipid-like molecules	Fatty Acyls	Lineolic acids and derivatives
pos_1000	metab_999	Organic compounds	Organoheterocyclic compounds	Benzopyrans	1-benzopyrans
pos_1004	Ganoderal A	Organic compounds	Lipids and lipid-like molecules	Prenol lipids	Triterpenoids
pos_1012	Gemfibrozil	Organic compounds	Benzenoids	Phenol ethers	Not Available
pos_1014	geniposidic acid	Organic compounds	Lipids and lipid-like molecules	Prenol lipids	Terpene glycosides
pos_1015	metab_1014	Organic compounds	Phenylpropanoids and polyketides	Isoflavonoids	Isoflav-2-enes
pos_1020	Geranic acid	Organic compounds	Lipids and lipid-like molecules	Prenol lipids	Monoterpenoids
pos_1021	geraniol	Organic compounds	Lipids and lipid-like molecules	Prenol lipids	Monoterpenoids
pos_1027	metab_1026	Organic compounds	Lipids and lipid-like molecules	Prenol lipids	Triterpenoids
pos_1029	Ginsenoside Rh1	Organic compounds	Lipids and lipid-like molecules	Prenol lipids	Triterpenoids
pos_1031	Ginsenoside Rh4	Organic compounds	Lipids and lipid-like molecules	Prenol lipids	Triterpenoids
pos_1032	Ginsenoside Rh8	Organic compounds	Lipids and lipid-like molecules	Prenol lipids	Triterpenoids
pos_1033	Glabranin	Organic compounds	Lipids and lipid-like molecules	Fatty Acyls	Fatty alcohols
pos_1041	metab_1040	Organic compounds	Organic acids and derivatives	Carboxylic acids and derivatives	Amino acids, peptides, and analogues
pos_1042	metab_1041	Organic compounds	Organic acids and derivatives	Carboxylic acids and derivatives	Amino acids, peptides, and analogues
pos_1044	Glutathione	Organic compounds	Organic acids and derivatives	Carboxylic acids and derivatives	Amino acids, peptides, and analogues
pos_1052	Glycocholic Acid	Organic compounds	Lipids and lipid-like molecules	Steroids and steroid derivatives	Bile acids, alcohols and derivatives
pos_1054	glycohyocholic acid	Organic compounds	Lipids and lipid-like molecules	Steroids and steroid derivatives	Bile acids, alcohols and derivatives
pos_1056	glycoursodeoxycholic acid	Organic compounds	Lipids and lipid-like molecules	Steroids and steroid derivatives	Bile acids, alcohols and derivatives
pos_1065	Granisetron	Organic compounds	Organoheterocyclic compounds	Benzopyrazoles	Indazoles
pos_1069	GUANINE	Organic compounds	Organoheterocyclic compounds	Imidazopyrimidines	Purines and purine derivatives
pos_1070	Guanosine	Organic compounds	Nucleosides, nucleotides, and analogues	Purine nucleosides	Not Available
pos_1093	Harmaline	Organic compounds	Alkaloids and derivatives	Harmala alkaloids	Not Available
pos_1094	Harman	Organic compounds	Alkaloids and derivatives	Harmala alkaloids	Not Available
pos_1095	Harmine	Organic compounds	Alkaloids and derivatives	Harmala alkaloids	Not Available
pos_1107	henicosanoic acid	Organic compounds	Lipids and lipid-like molecules	Fatty Acyls	Fatty acids and conjugates
pos_1109	Heptadecane	Organic compounds	Hydrocarbons	Saturated hydrocarbons	Alkanes
pos_1110	heptadecanoic acid	Organic compounds	Lipids and lipid-like molecules	Fatty Acyls	Fatty acids and conjugates
pos_1112	Herniarin	Organic compounds	Phenylpropanoids and polyketides	Coumarins and derivatives	Not Available
pos_1117	hexadecanedioic acid	Organic compounds	Lipids and lipid-like molecules	Fatty Acyls	Fatty acids and conjugates
pos_1118	Hexaethylene glycol	Organic compounds	Organic oxygen compounds	Organooxygen compounds	Ethers
pos_1119	Hexanoic acid	Organic compounds	Lipids and lipid-like molecules	Fatty Acyls	Fatty acids and conjugates
pos_1120	Hexylamine	Organic compounds	Organic nitrogen compounds	Organonitrogen compounds	Amines
pos_1123	Hippuric acid	Organic compounds	Benzenoids	Benzene and substituted derivatives	Benzoic acids and derivatives
pos_1126	Histamine	Organic compounds	Organic nitrogen compounds	Organonitrogen compounds	Amines
pos_1132	Hordenine	Organic compounds	Benzenoids	Benzene and substituted derivatives	Phenethylamines
pos_1136	Hydrocinnamic acid	Organic compounds	Phenylpropanoids and polyketides	Phenylpropanoic acids	Not Available
pos_1142	hyocholic acid	Organic compounds	Lipids and lipid-like molecules	Steroids and steroid derivatives	Bile acids, alcohols and derivatives
pos_1143	hyodeoxycholic acid	Organic compounds	Lipids and lipid-like molecules	Steroids and steroid derivatives	Bile acids, alcohols and derivatives
pos_1144	Hyoscyamine	Organic compounds	Alkaloids and derivatives	Tropane alkaloids	Not Available
pos_1148	metab_1147	Organic compounds	Organoheterocyclic compounds	Imidazopyrimidines	Purines and purine derivatives
pos_1149	metab_1148	Organic compounds	Phenylpropanoids and polyketides	Phenylpropanoic acids	Not Available
pos_1158	Imidazole	Organic compounds	Organoheterocyclic compounds	Azoles	Imidazoles
pos_1159	Imiquimod	Organic compounds	Organoheterocyclic compounds	Quinolines and derivatives	Imidazoquinolines
pos_1162	Indinavir	Organic compounds	Organic acids and derivatives	Carboxylic acids and derivatives	Amino acids, peptides, and analogues
pos_1163	indole	Organic compounds	Organoheterocyclic compounds	Indoles and derivatives	Indoles
pos_1168	Indole-3-carboxylic acid	Organic compounds	Organoheterocyclic compounds	Indoles and derivatives	Indolecarboxylic acids and derivatives
pos_1172	metab_1171	Organic compounds	Nucleosides, nucleotides, and analogues	Purine nucleosides	Not Available
pos_1178	Ipriflavone	Organic compounds	Phenylpropanoids and polyketides	Isoflavonoids	Isoflav-2-enes
pos_1179	Irbesartan	Organic compounds	Benzenoids	Benzene and substituted derivatives	Biphenyls and derivatives
pos_1188	Isoalantolactone	Organic compounds	Lipids and lipid-like molecules	Prenol lipids	Terpene lactones
pos_1191	Isobutyric acid	Organic compounds	Organic acids and derivatives	Carboxylic acids and derivatives	Carboxylic acids
pos_1195	Isocurcumenol	Organic compounds	Lipids and lipid-like molecules	Prenol lipids	Sesquiterpenoids
pos_1197	Isoeugenitol	Organic compounds	Organoheterocyclic compounds	Benzopyrans	1-benzopyrans
pos_1198	Isoeugenol acetate	Organic compounds	Benzenoids	Phenol esters	Not Available
pos_1202	metab_1201	Organic compounds	Organic acids and derivatives	Carboxylic acids and derivatives	Amino acids, peptides, and analogues
pos_1208	Isolindleyin	Organic compounds	Organic oxygen compounds	Organooxygen compounds	Carbohydrates and carbohydrate conjugates
pos_1210	ISOPALMITIC ACID	Organic compounds	Lipids and lipid-like molecules	Fatty Acyls	Fatty acids and conjugates
pos_1214	metab_1213	Organic compounds	Phenylpropanoids and polyketides	Flavonoids	Flavones
pos_1222	Isorosmanol	Organic compounds	Lipids and lipid-like molecules	Prenol lipids	Terpene lactones
pos_1223	metab_1222	Organic compounds	Phenylpropanoids and polyketides	Flavonoids	Flavonoid glycosides
pos_1225	Isovaleric acid	Organic compounds	Lipids and lipid-like molecules	Fatty Acyls	Fatty acids and conjugates
pos_1231	metab_1230	Organic compounds	Lipids and lipid-like molecules	Fatty Acyls	Lineolic acids and derivatives
pos_1236	Juglone	Organic compounds	Benzenoids	Naphthalenes	Naphthoquinones
pos_1238	Kaempferide	Organic compounds	Phenylpropanoids and polyketides	Flavonoids	Flavones
pos_1239	metab_1238	Organic compounds	Phenylpropanoids and polyketides	Flavonoids	Flavones
pos_1251	KOBUSONE	Organic compounds	Organic oxygen compounds	Organooxygen compounds	Carbonyl compounds
pos_1252	Kojic Acid	Organic compounds	Organoheterocyclic compounds	Pyrans	Pyranones and derivatives
pos_1258	Kynurenic acid	Organic compounds	Organoheterocyclic compounds	Quinolines and derivatives	Quinoline carboxylic acids
pos_1266	L-ALANINE	Organic compounds	Organic acids and derivatives	Carboxylic acids and derivatives	Amino acids, peptides, and analogues
pos_1269	L-ARGININE	Organic compounds	Organic acids and derivatives	Carboxylic acids and derivatives	Amino acids, peptides, and analogues
pos_1271	Latanoprost	Organic compounds	Lipids and lipid-like molecules	Fatty Acyls	Eicosanoids
pos_1285	Leucylalanine	Organic compounds	Organic acids and derivatives	Carboxylic acids and derivatives	Amino acids, peptides, and analogues
pos_1286	Leucylproline	Organic compounds	Organic acids and derivatives	Carboxylic acids and derivatives	Amino acids, peptides, and analogues
pos_1290	Levamisole	Organic compounds	Organoheterocyclic compounds	Imidazothiazoles	Not Available
pos_1291	Levetiracetam	Organic compounds	Organic acids and derivatives	Carboxylic acids and derivatives	Amino acids, peptides, and analogues
pos_1292	Levocetirizine	Organic compounds	Benzenoids	Benzene and substituted derivatives	Diphenylmethanes
pos_1293	Levofloxacin	Organic compounds	Organoheterocyclic compounds	Quinolines and derivatives	Quinoline carboxylic acids
pos_1294	metab_1293	Organic compounds	Organic acids and derivatives	Carboxylic acids and derivatives	Amino acids, peptides, and analogues
pos_1296	L-Histidine	Organic compounds	Organic acids and derivatives	Carboxylic acids and derivatives	Amino acids, peptides, and analogues
pos_1299	Licochalcone A	Organic compounds	Phenylpropanoids and polyketides	Linear 1,3-diarylpropanoids	Chalcones and dihydrochalcones
pos_1302	LIGUSTILIDE	Organic compounds	Organoheterocyclic compounds	Isobenzofurans	Not Available
pos_1304	Linamarin	Organic compounds	Organic oxygen compounds	Organooxygen compounds	Carbohydrates and carbohydrate conjugates
pos_1307	linoleic acid	Organic compounds	Lipids and lipid-like molecules	Fatty Acyls	Lineolic acids and derivatives
pos_1308	LIPOAMIDE	Organic compounds	Organoheterocyclic compounds	Dithiolanes	Lipoamides
pos_1310	metab_1309	Organic compounds	Organic acids and derivatives	Carboxylic acids and derivatives	Amino acids, peptides, and analogues
pos_1313	L-Norleucine	Organic compounds	Organic acids and derivatives	Carboxylic acids and derivatives	Amino acids, peptides, and analogues
pos_1319	Lotusine	Organic compounds	Organoheterocyclic compounds	Isoquinolines and derivatives	Benzylisoquinolines
pos_1320	Lovastatin	Organic compounds	Organoheterocyclic compounds	Lactones	Delta valerolactones
pos_1328	L-Threonine	Organic compounds	Organic acids and derivatives	Carboxylic acids and derivatives	Amino acids, peptides, and analogues
pos_1329	metab_1328	Organic compounds	Organoheterocyclic compounds	Indoles and derivatives	Indolyl carboxylic acids and derivatives
pos_1331	metab_1330	Organic compounds	Organic acids and derivatives	Carboxylic acids and derivatives	Amino acids, peptides, and analogues
pos_1336	Lutein	Organic compounds	Lipids and lipid-like molecules	Prenol lipids	Tetraterpenoids
pos_1337	L-Valine	Organic compounds	Organic acids and derivatives	Carboxylic acids and derivatives	Amino acids, peptides, and analogues
pos_1342	LysoPC(0:0/18:0)	Organic compounds	Lipids and lipid-like molecules	Glycerophospholipids	Glycerophosphocholines
pos_1344	Macamide B	Organic compounds	Lipids and lipid-like molecules	Fatty Acyls	Fatty amides
pos_1345	maclurin	Organic compounds	Benzenoids	Benzene and substituted derivatives	Benzophenones
pos_1350	Malic acid	Organic compounds	Organic acids and derivatives	Hydroxy acids and derivatives	Beta hydroxy acids and derivatives
pos_1351	Maltol	Organic compounds	Organoheterocyclic compounds	Pyrans	Pyranones and derivatives
pos_1352	metab_1351	Organic compounds	Organic oxygen compounds	Organooxygen compounds	Carbohydrates and carbohydrate conjugates
pos_1353	Malvin	Organic compounds	Lipids and lipid-like molecules	Prenol lipids	Diterpenoids
pos_1358	metab_1357	Organic compounds	Lignans, neolignans and related compounds	Furanoid lignans	Tetrahydrofuran lignans
pos_1365	Melibiose	Organic compounds	Organic oxygen compounds	Organooxygen compounds	Carbohydrates and carbohydrate conjugates
pos_1373	Meprobamate	Organic compounds	Organic acids and derivatives	Carboxylic acids and derivatives	Amino acids, peptides, and analogues
pos_1375	Mesoridazine	Organic compounds	Organoheterocyclic compounds	Benzothiazines	Phenothiazines
pos_1383	Methadone	Organic compounds	Benzenoids	Benzene and substituted derivatives	Diphenylmethanes
pos_1384	Methamphetamine	Organic compounds	Benzenoids	Benzene and substituted derivatives	Phenethylamines
pos_1387	Methocarbamol	Organic compounds	Benzenoids	Phenol ethers	Anisoles
pos_1399	metab_1398	Organic compounds	Lipids and lipid-like molecules	Fatty Acyls	Lineolic acids and derivatives
pos_1405	Methyleugenol	Organic compounds	Benzenoids	Benzene and substituted derivatives	Methoxybenzenes
pos_1406	METHYLPREDNISOLONE	Organic compounds	Lipids and lipid-like molecules	Steroids and steroid derivatives	Hydroxysteroids
pos_1407	Methyltestosterone	Organic compounds	Lipids and lipid-like molecules	Steroids and steroid derivatives	Androstane steroids
pos_1412	Mexiletine	Organic compounds	Benzenoids	Phenol ethers	Not Available
pos_1419	Mifepristone	Organic compounds	Lipids and lipid-like molecules	Steroids and steroid derivatives	Oxosteroids
pos_1420	Miglitol	Organic compounds	Organoheterocyclic compounds	Piperidines	Not Available
pos_1423	Miltirone	Organic compounds	Lipids and lipid-like molecules	Prenol lipids	Diterpenoids
pos_1424	Mimosine	Organic compounds	Organic acids and derivatives	Carboxylic acids and derivatives	Amino acids, peptides, and analogues
pos_1426	Minoxidil	Organic compounds	Organic nitrogen compounds	Organonitrogen compounds	Amines
pos_1430	Mitragynine	Organic compounds	Benzenoids	Benzene and substituted derivatives	Phenylpropanes
pos_1441	Morpholine	Organic compounds	Organoheterocyclic compounds	Oxazinanes	Morpholines
pos_1442	Morusin	Organic compounds	Phenylpropanoids and polyketides	Flavonoids	Flavones
pos_1445	Mupirocin	Organic compounds	Lipids and lipid-like molecules	Fatty Acyls	Fatty acids and conjugates
pos_1448	MYOSMINE	Organic compounds	Organoheterocyclic compounds	Pyridines and derivatives	Not Available
pos_1453	Myricitrin	Organic compounds	Phenylpropanoids and polyketides	Flavonoids	Flavonoid glycosides
pos_1455	Myristic acid	Organic compounds	Lipids and lipid-like molecules	Fatty Acyls	Fatty acids and conjugates
pos_1468	N,N-dimethyl-7H-purin-6-amine	Organic compounds	Organoheterocyclic compounds	Imidazopyrimidines	Purines and purine derivatives
pos_1481	metab_1480	Organic compounds	Organic acids and derivatives	Carboxylic acids and derivatives	Amino acids, peptides, and analogues
pos_1490	Nandrolone	Organic compounds	Lipids and lipid-like molecules	Steroids and steroid derivatives	Estrane steroids
pos_1491	Naphthalene	Organic compounds	Benzenoids	Naphthalenes	Not Available
pos_1492	metab_1491	Organic compounds	Phenylpropanoids and polyketides	Flavonoids	Flavans
pos_1503	Neohesperidin dihydrochalcone	Organic compounds	Phenylpropanoids and polyketides	Flavonoids	Flavones
pos_1504	Nepafenac	Organic compounds	Benzenoids	Benzene and substituted derivatives	Benzophenones
pos_1506	Nervonic Acid	Organic compounds	Lipids and lipid-like molecules	Fatty Acyls	Fatty acids and conjugates
pos_1510	Niacinamide	Organic compounds	Organoheterocyclic compounds	Pyridines and derivatives	Pyridinecarboxylic acids and derivatives
pos_1511	Nifedipine	Organic compounds	Organoheterocyclic compounds	Pyridines and derivatives	Hydropyridines
pos_1515	Nitrofurantoin	Organic compounds	Organoheterocyclic compounds	Azolidines	Imidazolidines
pos_1516	Nivalenol	Organic compounds	Lipids and lipid-like molecules	Prenol lipids	Sesquiterpenoids
pos_1538	Nomilin	Organic compounds	Lipids and lipid-like molecules	Prenol lipids	Triterpenoids
pos_1540	Nonivamide	Organic compounds	Benzenoids	Phenols	Methoxyphenols
pos_1542	norambreinolide	Organic compounds	Organoheterocyclic compounds	Naphthofurans	Not Available
pos_1543	Norclozapine	Organic compounds	Organoheterocyclic compounds	Benzodiazepines	Dibenzodiazepines
pos_1544	Norfentanyl	Organic compounds	Benzenoids	Benzene and substituted derivatives	Anilides
pos_1552	Obacunone	Organic compounds	Lipids and lipid-like molecules	Prenol lipids	Triterpenoids
pos_1561	Octyl gallate	Organic compounds	Benzenoids	Benzene and substituted derivatives	Benzoic acids and derivatives
pos_1567	Oleamide	Organic compounds	Lipids and lipid-like molecules	Fatty Acyls	Fatty amides
pos_1581	Oseltamivir	Organic compounds	Organic acids and derivatives	Carboxylic acids and derivatives	Amino acids, peptides, and analogues
pos_1590	Oxprenolol	Organic compounds	Benzenoids	Phenol ethers	Not Available
pos_1593	Oxypurinol	Organic compounds	Organoheterocyclic compounds	Imidazopyrimidines	Purines and purine derivatives
pos_1597	metab_1596	Organic compounds	Lipids and lipid-like molecules	Fatty Acyls	Fatty acids and conjugates
pos_1599	Panasenoside	Organic compounds	Phenylpropanoids and polyketides	Flavonoids	Flavonoid glycosides
pos_1602	Panaxynol	Organic compounds	Lipids and lipid-like molecules	Fatty Acyls	Fatty alcohols
pos_1604	Panthenol	Organic compounds	Organic oxygen compounds	Organooxygen compounds	Alcohols and polyols
pos_1605	PANTOLACTONE	Organic compounds	Organoheterocyclic compounds	Lactones	Gamma butyrolactones
pos_1608	p-Coumaraldehyde	Organic compounds	Phenylpropanoids and polyketides	Cinnamaldehydes	Not Available
pos_1615	pentadecanoic acid	Organic compounds	Lipids and lipid-like molecules	Fatty Acyls	Fatty acids and conjugates
pos_1622	Permethrin	Organic compounds	Lipids and lipid-like molecules	Fatty Acyls	Fatty acid esters
pos_1626	Petunidin	Organic compounds	Phenylpropanoids and polyketides	Flavonoids	O-methylated flavonoids
pos_1627	Petunidin 3-galactoside	Organic compounds	Phenylpropanoids and polyketides	Flavonoids	Flavonoid glycosides
pos_1633	Phendimetrazine	Organic compounds	Organoheterocyclic compounds	Oxazinanes	Morpholines
pos_1637	Phenmetrazine	Organic compounds	Organoheterocyclic compounds	Oxazinanes	Morpholines
pos_1638	Phentermine	Organic compounds	Benzenoids	Benzene and substituted derivatives	Phenethylamines
pos_1639	Phenylacetaldehyde	Organic compounds	Benzenoids	Benzene and substituted derivatives	Phenylacetaldehydes
pos_1640	metab_1639	Organic compounds	Organic acids and derivatives	Carboxylic acids and derivatives	Amino acids, peptides, and analogues
pos_1644	Phenylethylamine	Organic compounds	Benzenoids	Benzene and substituted derivatives	Phenethylamines
pos_1662	Phytosphingosine	Organic compounds	Organic nitrogen compounds	Organonitrogen compounds	Amines
pos_1669	piperettine	Organic compounds	Organoheterocyclic compounds	Benzodioxoles	Not Available
pos_1670	Piperidine	Organic compounds	Organoheterocyclic compounds	Piperidines	Not Available
pos_1671	metab_1670	Organic compounds	Phenylpropanoids and polyketides	Cinnamic acids and derivatives	Not Available
pos_1696	Pregabalin	Organic compounds	Organic acids and derivatives	Carboxylic acids and derivatives	Amino acids, peptides, and analogues
pos_1703	Proline	Organic compounds	Organic acids and derivatives	Carboxylic acids and derivatives	Amino acids, peptides, and analogues
pos_1708	Propyl gallate	Organic compounds	Benzenoids	Benzene and substituted derivatives	Benzoic acids and derivatives
pos_1709	metab_1708	Organic compounds	Benzenoids	Benzene and substituted derivatives	Benzoic acids and derivatives
pos_1712	protopine	Organic compounds	Alkaloids and derivatives	Protopine alkaloids	Not Available
pos_1729	metab_1728	Organic compounds	Organoheterocyclic compounds	Pyridines and derivatives	Pyridoxines
pos_1731	Pyrimethamine	Organic compounds	Organoheterocyclic compounds	Diazines	Pyrimidines and pyrimidine derivatives
pos_1732	Pyrocatechol	Organic compounds	Benzenoids	Phenols	Benzenediols
pos_1734	Pyroglutamic acid	Organic compounds	Organic acids and derivatives	Carboxylic acids and derivatives	Amino acids, peptides, and analogues
pos_1736	Pyrrolidine	Organic compounds	Organoheterocyclic compounds	Pyrrolidines	Not Available
pos_1737	Pyruvic acid	Organic compounds	Organic acids and derivatives	Keto acids and derivatives	Alpha-keto acids and derivatives
pos_1747	quinidine	Organic compounds	Alkaloids and derivatives	Cinchona alkaloids	Not Available
pos_1749	quinine	Organic compounds	Alkaloids and derivatives	Cinchona alkaloids	Not Available
pos_1752	Quinoline	Organic compounds	Organoheterocyclic compounds	Quinolines and derivatives	Not Available
pos_1755	Raloxifene	Organic compounds	Organic oxygen compounds	Organooxygen compounds	Carbonyl compounds
pos_1756	Ramipril	Organic compounds	Organic acids and derivatives	Carboxylic acids and derivatives	Amino acids, peptides, and analogues
pos_1758	Ranolazine	Organic compounds	Benzenoids	Phenol ethers	Anisoles
pos_1759	Retapamulin	Organic compounds	Lipids and lipid-like molecules	Prenol lipids	Diterpenoids
pos_1763	Rhodinyl Acetate	Organic compounds	Lipids and lipid-like molecules	Fatty Acyls	Fatty alcohol esters
pos_1765	metab_1764	Organic compounds	Organoheterocyclic compounds	Pteridines and derivatives	Alloxazines and isoalloxazines
pos_1766	RICININE	Organic compounds	Organoheterocyclic compounds	Pyridines and derivatives	3-pyridinecarbonitriles
pos_1768	Risperidone	Organic compounds	Organoheterocyclic compounds	Pyridopyrimidines	Not Available
pos_1774	metab_1773	Organic compounds	Phenylpropanoids and polyketides	Cinnamic acids and derivatives	Hydroxycinnamic acids and derivatives
pos_1775	rotenone	Organic compounds	Phenylpropanoids and polyketides	Isoflavonoids	Rotenoids
pos_1783	Salicylic acid	Organic compounds	Benzenoids	Benzene and substituted derivatives	Benzoic acids and derivatives
pos_1788	Sanguinarine	Organic compounds	Alkaloids and derivatives	Benzophenanthridine alkaloids	Quaternary benzophenanthridine alkaloids
pos_1795	S-Carboxymethyl-L-cysteine	Organic compounds	Organic acids and derivatives	Carboxylic acids and derivatives	Amino acids, peptides, and analogues
pos_1800	sclareol	Organic compounds	Lipids and lipid-like molecules	Prenol lipids	Diterpenoids
pos_1808	metab_1807	Organic compounds	Lipids and lipid-like molecules	Fatty Acyls	Fatty acids and conjugates
pos_1809	Secobarbital	Organic compounds	Organoheterocyclic compounds	Diazines	Pyrimidines and pyrimidine derivatives
pos_1813	SELENOMETHIONINE	Organic compounds	Organic acids and derivatives	Carboxylic acids and derivatives	Amino acids, peptides, and analogues
pos_1815	Serine	Organic compounds	Organic acids and derivatives	Carboxylic acids and derivatives	Amino acids, peptides, and analogues
pos_1822	metab_1821	Organic compounds	Organic oxygen compounds	Organooxygen compounds	Alcohols and polyols
pos_1827	metab_1826	Organic compounds	Phenylpropanoids and polyketides	Cinnamic acids and derivatives	Hydroxycinnamic acids and derivatives
pos_1830	sinapyl alcohol	Organic compounds	Benzenoids	Phenols	Methoxyphenols
pos_1831	Sinensetin	Organic compounds	Phenylpropanoids and polyketides	Flavonoids	O-methylated flavonoids
pos_1833	Sitagliptin	Organic compounds	Organic acids and derivatives	Carboxylic acids and derivatives	Amino acids, peptides, and analogues
pos_1836	S-Lactoylglutathione	Organic compounds	Organic acids and derivatives	Carboxylic acids and derivatives	Amino acids, peptides, and analogues
pos_1839	Smyrindioloside	Organic compounds	Phenylpropanoids and polyketides	Coumarins and derivatives	Furanocoumarins
pos_1842	Sodium Tetradecyl Sulfate	Organic compounds	Organic acids and derivatives	Organic sulfuric acids and derivatives	Sulfuric acid esters
pos_1848	Soyasapogenol A	Organic compounds	Lipids and lipid-like molecules	Prenol lipids	Triterpenoids
pos_1860	metab_1859	Organic compounds	Lipids and lipid-like molecules	Fatty Acyls	Fatty acids and conjugates
pos_1864	Sterigmatocystin	Organic compounds	Phenylpropanoids and polyketides	Sterigmatocystins	Not Available
pos_1865	stigmasterol	Organic compounds	Lipids and lipid-like molecules	Steroids and steroid derivatives	Stigmastanes and derivatives
pos_1870	metab_1869	Organic compounds	Lipids and lipid-like molecules	Fatty Acyls	Fatty acids and conjugates
pos_1871	Sulfamethazine	Organic compounds	Benzenoids	Benzene and substituted derivatives	Benzenesulfonamides
pos_1883	Tacrine	Organic compounds	Organoheterocyclic compounds	Quinolines and derivatives	Benzoquinolines
pos_1884	Tacrolimus	Organic compounds	Phenylpropanoids and polyketides	Macrolide lactams	Not Available
pos_1886	Tangeritin	Organic compounds	Phenylpropanoids and polyketides	Flavonoids	O-methylated flavonoids
pos_1888	Tartaric acid	Organic compounds	Organic oxygen compounds	Organooxygen compounds	Carbohydrates and carbohydrate conjugates
pos_1889	metab_1888	Organic compounds	Organic acids and derivatives	Organic sulfonic acids and derivatives	Organosulfonic acids and derivatives
pos_1890	metab_1889	Organic compounds	Lipids and lipid-like molecules	Steroids and steroid derivatives	Bile acids, alcohols and derivatives
pos_1894	Telmisartan	Organic compounds	Benzenoids	Benzene and substituted derivatives	Biphenyls and derivatives
pos_1895	Tenuazonic acid	Organic compounds	Organoheterocyclic compounds	Pyrrolines	Not Available
pos_1896	Terbinafine	Organic compounds	Benzenoids	Naphthalenes	Not Available
pos_1897	Terbutaline	Organic compounds	Benzenoids	Phenols	Benzenediols
pos_1907	Theaflavin-3-gallate	Organic compounds	Phenylpropanoids and polyketides	Flavonoids	Flavans
pos_1909	Theophylline	Organic compounds	Organoheterocyclic compounds	Imidazopyrimidines	Purines and purine derivatives
pos_1913	Thiethylperazine	Organic compounds	Organoheterocyclic compounds	Benzothiazines	Phenothiazines
pos_1919	Thymine	Organic compounds	Organoheterocyclic compounds	Diazines	Pyrimidines and pyrimidine derivatives
pos_1920	thymol	Organic compounds	Lipids and lipid-like molecules	Prenol lipids	Monoterpenoids
pos_1921	Tiapride	Organic compounds	Benzenoids	Benzene and substituted derivatives	Benzenesulfonyl compounds
pos_1925	Tolazamide	Organic compounds	Benzenoids	Benzene and substituted derivatives	Benzenesulfonamides
pos_1926	Tolcapone	Organic compounds	Benzenoids	Benzene and substituted derivatives	Benzophenones
pos_1927	Tolterodine	Organic compounds	Benzenoids	Benzene and substituted derivatives	Diphenylmethanes
pos_1940	metab_1939	Organic compounds	Phenylpropanoids and polyketides	Cinnamic acids and derivatives	Cinnamic acids
pos_1963	TRIGONELLINE	Organic compounds	Alkaloids and derivatives	Not Available	Not Available
pos_1966	Tripelennamine	Organic compounds	Benzenoids	Benzene and substituted derivatives	Benzylamines
pos_1974	Trospium	Organic compounds	Benzenoids	Benzene and substituted derivatives	Diphenylmethanes
pos_1976	metab_1975	Organic compounds	Organoheterocyclic compounds	Indoles and derivatives	Indolyl carboxylic acids and derivatives
pos_1982	metab_1981	Organic compounds	Benzenoids	Benzene and substituted derivatives	Phenethylamines
pos_1984	metab_1983	Organic compounds	Organic acids and derivatives	Carboxylic acids and derivatives	Amino acids, peptides, and analogues
pos_1990	Umbelliferone	Organic compounds	Phenylpropanoids and polyketides	Coumarins and derivatives	Hydroxycoumarins
pos_1991	Uracil	Organic compounds	Organoheterocyclic compounds	Diazines	Pyrimidines and pyrimidine derivatives
pos_1994	Uric acid	Organic compounds	Organoheterocyclic compounds	Imidazopyrimidines	Purines and purine derivatives
pos_1995	metab_1994	Organic compounds	Nucleosides, nucleotides, and analogues	Pyrimidine nucleosides	Not Available
pos_1996	metab_1995	Organic compounds	Organoheterocyclic compounds	Azoles	Imidazoles
pos_1998	ursodeoxycholic acid	Organic compounds	Lipids and lipid-like molecules	Steroids and steroid derivatives	Bile acids, alcohols and derivatives
pos_2005	Valine	Organic compounds	Organic acids and derivatives	Carboxylic acids and derivatives	Amino acids, peptides, and analogues
pos_2007	ValylIsoleucine	Organic compounds	Organic acids and derivatives	Carboxylic acids and derivatives	Amino acids, peptides, and analogues
pos_2008	vanillic acid	Organic compounds	Benzenoids	Benzene and substituted derivatives	Benzoic acids and derivatives
pos_2010	Varenicline	Organic compounds	Organoheterocyclic compounds	Benzazepines	Not Available
pos_2013	Venlafaxine	Organic compounds	Benzenoids	Phenol ethers	Anisoles
pos_2014	Verapamil	Organic compounds	Benzenoids	Benzene and substituted derivatives	Phenylbutylamines
pos_2022	Vildagliptin	Organic compounds	Organic acids and derivatives	Carboxylic acids and derivatives	Amino acids, peptides, and analogues
pos_2024	Vinorelbine	Organic compounds	Alkaloids and derivatives	Vinca alkaloids	Not Available
pos_2028	Vitamin K1	Organic compounds	Lipids and lipid-like molecules	Prenol lipids	Quinone and hydroquinone lipids
pos_2030	Vulgarin	Organic compounds	Lipids and lipid-like molecules	Prenol lipids	Terpene lactones
pos_2034	metab_2033	Organic compounds	Phenylpropanoids and polyketides	Linear 1,3-diarylpropanoids	Chalcones and dihydrochalcones
pos_2036	metab_2035	Organic compounds	Nucleosides, nucleotides, and analogues	Purine nucleosides	Not Available
pos_2038	metab_2037	Organic compounds	Organoheterocyclic compounds	Quinolines and derivatives	Quinoline carboxylic acids
pos_2042	Zeranol	Organic compounds	Phenylpropanoids and polyketides	Macrolides and analogues	Not Available
pos_2044	metab_2043	Organic compounds	Organoheterocyclic compounds	Benzisoxazoles	Not Available
neg_5	(10E,15Z)-9,12,13-trihydroxyoctadeca-10,15-dienoic acid	Organic compounds	Lipids and lipid-like molecules	Fatty Acyls	Lineolic acids and derivatives
neg_60	1,2-dihydroxyheptadec-16-yn-4-yl acetate	Organic compounds	Lipids and lipid-like molecules	Fatty Acyls	Fatty alcohols
neg_63	1,3-Dicaffeoylquinic acid	Organic compounds	Organic oxygen compounds	Organooxygen compounds	Alcohols and polyols
neg_85	12-HYDROXYDODECANOIC ACID	Organic compounds	Organic acids and derivatives	Hydroxy acids and derivatives	Medium-chain hydroxy acids and derivatives
neg_92	16-hydroxyhexadecanoic acid	Organic compounds	Lipids and lipid-like molecules	Fatty Acyls	Fatty acids and conjugates
neg_98	1-Naphthaleneacetic acid	Organic compounds	Benzenoids	Naphthalenes	Not Available
neg_121	2,5-Dihydroxybenzoic acid	Organic compounds	Benzenoids	Benzene and substituted derivatives	Benzoic acids and derivatives
neg_138	2-Hydroxy-3-methylbutyric acid	Organic compounds	Lipids and lipid-like molecules	Fatty Acyls	Fatty acids and conjugates
neg_139	2-Hydroxy-4-methylpentanoic acid	Organic compounds	Lipids and lipid-like molecules	Fatty Acyls	Fatty acids and conjugates
neg_144	2-Isopropylmalic acid	Organic compounds	Lipids and lipid-like molecules	Fatty Acyls	Fatty acids and conjugates
neg_152	2-Oxovaleric acid	Organic compounds	Organic acids and derivatives	Keto acids and derivatives	Short-chain keto acids and derivatives
neg_154	2-tert-Butyl-4-methoxyphenol	Organic compounds	Benzenoids	Phenols	Methoxyphenols
neg_175	3,5,6-Trichloro-2-pyridinol	Organic compounds	Organoheterocyclic compounds	Pyridines and derivatives	Halopyridines
neg_198	3'-Hydroxydaidzein	Organic compounds	Phenylpropanoids and polyketides	Isoflavonoids	Isoflav-2-enes
neg_199	3-Hydroxymandelic acid	Organic compounds	Benzenoids	Phenols	1-hydroxy-4-unsubstituted benzenoids
neg_202	3-Hydroxyvaleric acid	Organic compounds	Lipids and lipid-like molecules	Fatty Acyls	Fatty acids and conjugates
neg_206	3-Methylbenzoic acid	Not Available	Not Available	Not Available	Not Available
neg_207	3-Methylcrotonylglycine	Organic compounds	Organic acids and derivatives	Carboxylic acids and derivatives	Amino acids, peptides, and analogues
neg_208	3-Methylxanthine	Organic compounds	Organoheterocyclic compounds	Imidazopyrimidines	Purines and purine derivatives
neg_226	4-[5-(4-hydroxy-3-methoxyphenyl)-3,4-dimethyloxolan-2-yl]-2-methoxyphenol	Organic compounds	Lignans, neolignans and related compounds	Furanoid lignans	Tetrahydrofuran lignans
neg_227	4-Acetylbutyrate	Organic compounds	Lipids and lipid-like molecules	Fatty Acyls	Fatty acids and conjugates
neg_236	4-hydroxybenzaldehyde	Organic compounds	Organic oxygen compounds	Organooxygen compounds	Carbonyl compounds
neg_237	4-hydroxybenzoic acid	Organic compounds	Benzenoids	Benzene and substituted derivatives	Benzoic acids and derivatives
neg_247	4-METHYLCATECHOL	Organic compounds	Benzenoids	Phenols	Benzenediols
neg_250	4-Nitrophenol	Organic compounds	Benzenoids	Phenols	Nitrophenols
neg_259	5,7-dihydroxy-3,8-dimethoxy-2-phenyl-4H-chromen-4-one	Organic compounds	Phenylpropanoids and polyketides	Flavonoids	O-methylated flavonoids
neg_268	5Alpha-Cholestanol	Organic compounds	Lipids and lipid-like molecules	Steroids and steroid derivatives	Cholestane steroids
neg_277	5-HYDROXYLYSINE	Organic compounds	Organic acids and derivatives	Carboxylic acids and derivatives	Amino acids, peptides, and analogues
neg_299	6-PHOSPHOGLUCONIC ACID	Organic compounds	Organic oxygen compounds	Organooxygen compounds	Carbohydrates and carbohydrate conjugates
neg_319	abscisic acid	Organic compounds	Lipids and lipid-like molecules	Prenol lipids	Sesquiterpenoids
neg_332	agnuside	Organic compounds	Lipids and lipid-like molecules	Prenol lipids	Terpene glycosides
neg_346	Amoxicillin	Organic compounds	Organoheterocyclic compounds	Lactams	Beta lactams
neg_355	Apigenin	Organic compounds	Phenylpropanoids and polyketides	Flavonoids	Flavones
neg_358	Apiin	Organic compounds	Benzenoids	Naphthalenes	Phenylnaphthalenes
neg_362	Arachidonic acid	Organic compounds	Lipids and lipid-like molecules	Fatty Acyls	Fatty acids and conjugates
neg_365	Argatroban	Organic compounds	Organic acids and derivatives	Carboxylic acids and derivatives	Amino acids, peptides, and analogues
neg_367	Aripiprazole	Organic compounds	Organoheterocyclic compounds	Diazinanes	Piperazines
neg_377	aucubin	Organic compounds	Lipids and lipid-like molecules	Prenol lipids	Terpene glycosides
neg_381	AZELAIC ACID	Organic compounds	Lipids and lipid-like molecules	Fatty Acyls	Fatty acids and conjugates
neg_384	Baicalin	Organic compounds	Phenylpropanoids and polyketides	Flavonoids	Flavonoid glycosides
neg_388	Benzoic acid	Organic compounds	Benzenoids	Benzene and substituted derivatives	Benzoic acids and derivatives
neg_393	BENZYL ALCOHOL	Organic compounds	Benzenoids	Benzene and substituted derivatives	Benzyl alcohols
neg_398	beta-D-Fructose 6-phosphate	Organic compounds	Organic oxygen compounds	Organooxygen compounds	Carbohydrates and carbohydrate conjugates
neg_405	Bezafibrate	Organic compounds	Benzenoids	Benzene and substituted derivatives	Phenoxyacetic acid derivatives
neg_406	Bilirubin	Organic compounds	Organoheterocyclic compounds	Tetrapyrroles and derivatives	Bilirubins
neg_407	BILIVERDIN	Organic compounds	Organoheterocyclic compounds	Tetrapyrroles and derivatives	Bilirubins
neg_409	Biochanin A	Organic compounds	Phenylpropanoids and polyketides	Isoflavonoids	O-methylated isoflavonoids
neg_411	Bisdemethoxycurcumin	Organic compounds	Phenylpropanoids and polyketides	Diarylheptanoids	Linear diarylheptanoids
neg_415	Blasticidin S	Organic compounds	Organic acids and derivatives	Carboxylic acids and derivatives	Amino acids, peptides, and analogues
neg_417	Bosentan	Organic compounds	Organoheterocyclic compounds	Diazines	Pyrimidines and pyrimidine derivatives
neg_425	Bumetanide	Organic compounds	Benzenoids	Benzene and substituted derivatives	Diphenylethers
neg_428	Butylparaben	Organic compounds	Benzenoids	Benzene and substituted derivatives	Benzoic acids and derivatives
neg_435	Caffeic acid	Organic compounds	Phenylpropanoids and polyketides	Cinnamic acids and derivatives	Hydroxycinnamic acids and derivatives
neg_438	Caffeine	Organic compounds	Organoheterocyclic compounds	Imidazopyrimidines	Purines and purine derivatives
neg_444	Candesartan	Organic compounds	Benzenoids	Benzene and substituted derivatives	Biphenyls and derivatives
neg_446	Canrenone	Organic compounds	Lipids and lipid-like molecules	Steroids and steroid derivatives	Steroid lactones
neg_454	Carnosine	Organic compounds	Organic acids and derivatives	Peptidomimetics	Hybrid peptides
neg_455	Catechin	Organic compounds	Phenylpropanoids and polyketides	Flavonoids	Flavans
neg_458	CDP-ETHANOLAMINE	Organic compounds	Nucleosides, nucleotides, and analogues	Pyrimidine nucleotides	Pyrimidine ribonucleotides
neg_460	Cefazolin	Organic compounds	Organoheterocyclic compounds	Lactams	Beta lactams
neg_461	Ceftazidime	Organic compounds	Organoheterocyclic compounds	Lactams	Beta lactams
neg_462	Celastrol	Organic compounds	Lipids and lipid-like molecules	Prenol lipids	Triterpenoids
neg_468	Chloramphenicol	Organic compounds	Benzenoids	Benzene and substituted derivatives	Nitrobenzenes
neg_474	Chlorthalidone	Organic compounds	Organoheterocyclic compounds	Isoindoles and derivatives	Isoindolines
neg_479	Cimetidine	Organic compounds	Organoheterocyclic compounds	Azoles	Imidazoles
neg_480	cinnamic acid	Organic compounds	Phenylpropanoids and polyketides	Cinnamic acids and derivatives	Cinnamic acids
neg_483	Citraconic acid	Organic compounds	Lipids and lipid-like molecules	Fatty Acyls	Fatty acids and conjugates
neg_485	citramalic acid	Organic compounds	Lipids and lipid-like molecules	Fatty Acyls	Fatty acids and conjugates
neg_487	Citreorosein	Organic compounds	Benzenoids	Anthracenes	Anthraquinones
neg_488	Citric acid	Organic compounds	Organic acids and derivatives	Carboxylic acids and derivatives	Tricarboxylic acids and derivatives
neg_489	Citrinin	Organic compounds	Organoheterocyclic compounds	Benzopyrans	Not Available
neg_492	Colchicine	Organic compounds	Hydrocarbon derivatives	Tropones	Not Available
neg_513	Cyanidin 3-(2G-glucosylrutinoside)	Organic compounds	Phenylpropanoids and polyketides	Flavonoids	Flavonoid glycosides
neg_529	Daidzin	Organic compounds	Phenylpropanoids and polyketides	Isoflavonoids	Isoflavonoid O-glycosides
neg_534	DAUNORUBICIN	Organic compounds	Phenylpropanoids and polyketides	Anthracyclines	Not Available
neg_536	Deferasirox	Organic compounds	Organoheterocyclic compounds	Azoles	Triazoles
neg_541	Desmethylxanthohumol	Organic compounds	Phenylpropanoids and polyketides	Linear 1,3-diarylpropanoids	Chalcones and dihydrochalcones
neg_542	Dexamethasone	Organic compounds	Lipids and lipid-like molecules	Steroids and steroid derivatives	Hydroxysteroids
neg_544	D-Galactose	Organic compounds	Organic oxygen compounds	Organooxygen compounds	Carbohydrates and carbohydrate conjugates
neg_545	D-Glucuronic acid	Organic compounds	Organic oxygen compounds	Organooxygen compounds	Carbohydrates and carbohydrate conjugates
neg_548	Diazoxide	Organic compounds	Organoheterocyclic compounds	Thiadiazines	Benzothiadiazines
neg_549	Dicaffeoylquinic acid	Organic compounds	Organic oxygen compounds	Organooxygen compounds	Alcohols and polyols
neg_552	Dicloxacillin	Organic compounds	Organic acids and derivatives	Carboxylic acids and derivatives	Amino acids, peptides, and analogues
neg_559	Diflunisal	Organic compounds	Benzenoids	Benzene and substituted derivatives	Biphenyls and derivatives
neg_568	Dihydrojasmonic Acid	Organic compounds	Lipids and lipid-like molecules	Fatty Acyls	Lineolic acids and derivatives
neg_570	Dihydroxyacetone phosphate	Organic compounds	Organic oxygen compounds	Organooxygen compounds	Carbohydrates and carbohydrate conjugates
neg_575	Diosmin	Organic compounds	Phenylpropanoids and polyketides	Flavonoids	Flavonoid glycosides
neg_588	Dodecanedioic acid	Organic compounds	Lipids and lipid-like molecules	Fatty Acyls	Fatty acids and conjugates
neg_590	Dopamine	Organic compounds	Benzenoids	Phenols	Benzenediols
neg_592	D-RIBOSE	Organic compounds	Organic oxygen compounds	Organooxygen compounds	Carbohydrates and carbohydrate conjugates
neg_593	D-Ribose 5-phosphate	Organic compounds	Organic oxygen compounds	Organooxygen compounds	Carbohydrates and carbohydrate conjugates
neg_596	Ellagic acid	Organic compounds	Phenylpropanoids and polyketides	Tannins	Hydrolyzable tannins
neg_601	Enterolactone	Organic compounds	Lignans, neolignans and related compounds	Furanoid lignans	Tetrahydrofuran lignans
neg_606	Ergothioneine	Organic compounds	Organic acids and derivatives	Carboxylic acids and derivatives	Amino acids, peptides, and analogues
neg_612	Ethionamide	Organic compounds	Organoheterocyclic compounds	Pyridines and derivatives	Not Available
neg_616	Ethylparaben	Organic compounds	Benzenoids	Benzene and substituted derivatives	Benzoic acids and derivatives
neg_617	Etidronic acid	Organic compounds	Organic acids and derivatives	Organic phosphonic acids and derivatives	Bisphosphonates
neg_618	Etoposide	Organic compounds	Organoheterocyclic compounds	Tetrahydroisoquinolines	Not Available
neg_636	falcarindiol	Organic compounds	Lipids and lipid-like molecules	Fatty Acyls	Fatty alcohols
neg_639	Ferulic acid	Organic compounds	Phenylpropanoids and polyketides	Cinnamic acids and derivatives	Hydroxycinnamic acids and derivatives
neg_657	Fluphenazine	Organic compounds	Organoheterocyclic compounds	Benzothiazines	Phenothiazines
neg_666	fructose 1,6-bisphosphate	Organic compounds	Organic oxygen compounds	Organooxygen compounds	Carbohydrates and carbohydrate conjugates
neg_667	Fructose 6-phosphate	Organic compounds	Organic oxygen compounds	Organooxygen compounds	Carbohydrates and carbohydrate conjugates
neg_668	Fumaric acid	Organic compounds	Organic acids and derivatives	Carboxylic acids and derivatives	Dicarboxylic acids and derivatives
neg_670	Furosemide	Organic compounds	Benzenoids	Benzene and substituted derivatives	Benzenesulfonamides
neg_672	Galactinol	Organic compounds	Organic oxygen compounds	Organooxygen compounds	Carbohydrates and carbohydrate conjugates
neg_678	GAMBOGIC ACID	Organic compounds	Organoheterocyclic compounds	Benzopyrans	1-benzopyrans
neg_679	gamma-Glutamylleucine	Organic compounds	Organic acids and derivatives	Carboxylic acids and derivatives	Amino acids, peptides, and analogues
neg_680	gamma-Glutamylmethionine	Organic compounds	Organic acids and derivatives	Carboxylic acids and derivatives	Amino acids, peptides, and analogues
neg_681	gamma-mangostin	Organic compounds	Organoheterocyclic compounds	Benzopyrans	1-benzopyrans
neg_683	Ganoderenic acid D	Organic compounds	Lipids and lipid-like molecules	Prenol lipids	Triterpenoids
neg_685	Ganoderic acid K	Organic compounds	Lipids and lipid-like molecules	Prenol lipids	Triterpenoids
neg_686	Ganolucidic acid B	Organic compounds	Lipids and lipid-like molecules	Prenol lipids	Triterpenoids
neg_687	Ganolucidic acid D	Organic compounds	Organoheterocyclic compounds	Imidolactams	Not Available
neg_694	Genistein	Organic compounds	Phenylpropanoids and polyketides	Isoflavonoids	Isoflav-2-enes
neg_696	genistin	Organic compounds	Phenylpropanoids and polyketides	Isoflavonoids	Isoflavonoid O-glycosides
neg_705	Ginkgolide C	Organic compounds	Lipids and lipid-like molecules	Prenol lipids	Terpene lactones
neg_707	Ginsenoside Rd	Organic compounds	Lipids and lipid-like molecules	Prenol lipids	Triterpenoids
neg_708	Ginsenoside Rf	Organic compounds	Lipids and lipid-like molecules	Glycerolipids	Triradylcglycerols
neg_711	Ginsenoside Rg3	Organic compounds	Lipids and lipid-like molecules	Prenol lipids	Triterpenoids
neg_715	Glabrone	Organic compounds	Phenylpropanoids and polyketides	Isoflavonoids	Pyranoisoflavonoids
neg_717	Glucoerucin	Organic compounds	Organic oxygen compounds	Organooxygen compounds	Carbohydrates and carbohydrate conjugates
neg_720	Gluconasturtiin	Organic compounds	Organic oxygen compounds	Organooxygen compounds	Carbohydrates and carbohydrate conjugates
neg_721	Gluconic acid	Organic compounds	Organic oxygen compounds	Organooxygen compounds	Carbohydrates and carbohydrate conjugates
neg_723	Glucose 6-phosphate	Organic compounds	Organic oxygen compounds	Organooxygen compounds	Carbohydrates and carbohydrate conjugates
neg_726	Glutamic acid	Organic compounds	Organic acids and derivatives	Carboxylic acids and derivatives	Amino acids, peptides, and analogues
neg_727	Glutamine	Organic compounds	Organic acids and derivatives	Carboxylic acids and derivatives	Amino acids, peptides, and analogues
neg_728	Glutamylphenylalanine	Organic compounds	Organic acids and derivatives	Carboxylic acids and derivatives	Amino acids, peptides, and analogues
neg_730	Glutaric acid	Organic compounds	Organic acids and derivatives	Carboxylic acids and derivatives	Dicarboxylic acids and derivatives
neg_732	GLYCERALDEHYDE	Organic compounds	Organic oxygen compounds	Organooxygen compounds	Carbohydrates and carbohydrate conjugates
neg_736	Glycolic acid	Organic compounds	Organic acids and derivatives	Hydroxy acids and derivatives	Alpha hydroxy acids and derivatives
neg_758	Heptenophos	Organic compounds	Organic acids and derivatives	Organic phosphoric acids and derivatives	Phosphate esters
neg_760	Hesperidin	Organic compounds	Phenylpropanoids and polyketides	Flavonoids	Flavonoid glycosides
neg_761	hexadecanoic acid	Organic compounds	Lipids and lipid-like molecules	Fatty Acyls	Fatty acids and conjugates
neg_770	Histidine	Organic compounds	Organic acids and derivatives	Carboxylic acids and derivatives	Amino acids, peptides, and analogues
neg_774	Homogentisic acid	Organic compounds	Benzenoids	Benzene and substituted derivatives	Phenylacetic acids
neg_776	Hulupinic acid	Organic compounds	Organic acids and derivatives	Vinylogous acids	Not Available
neg_780	Hyperforin	Organic compounds	Lipids and lipid-like molecules	Prenol lipids	Monoterpenoids
neg_781	hypericin	Organic compounds	Benzenoids	Pyrenes	Benzopyrenes
neg_782	HYPOXANTHINE	Organic compounds	Organoheterocyclic compounds	Imidazopyrimidines	Purines and purine derivatives
neg_783	Ibuprofen	Organic compounds	Phenylpropanoids and polyketides	Phenylpropanoic acids	Not Available
neg_790	Inosine	Organic compounds	Nucleosides, nucleotides, and analogues	Purine nucleosides	Not Available
neg_803	isoliquiritigenin	Organic compounds	Phenylpropanoids and polyketides	Linear 1,3-diarylpropanoids	Chalcones and dihydrochalcones
neg_806	Isorhamnetin	Organic compounds	Phenylpropanoids and polyketides	Flavonoids	Flavones
neg_813	Isorhoifolin	Organic compounds	Phenylpropanoids and polyketides	Flavonoids	Flavonoid glycosides
neg_814	Isosakuranin	Organic compounds	Phenylpropanoids and polyketides	Flavonoids	Flavonoid glycosides
neg_818	Jasmonic acid	Organic compounds	Lipids and lipid-like molecules	Fatty Acyls	Lineolic acids and derivatives
neg_820	Kaempferol	Organic compounds	Phenylpropanoids and polyketides	Flavonoids	Flavones
neg_834	Ketoleucine	Organic compounds	Organic acids and derivatives	Keto acids and derivatives	Short-chain keto acids and derivatives
neg_847	L-CYSTINE	Organic compounds	Organic acids and derivatives	Carboxylic acids and derivatives	Amino acids, peptides, and analogues
neg_853	L-Glutamine	Organic compounds	Organic acids and derivatives	Carboxylic acids and derivatives	Amino acids, peptides, and analogues
neg_860	Lincomycin	Organic compounds	Organic acids and derivatives	Carboxylic acids and derivatives	Amino acids, peptides, and analogues
neg_865	L-ISOLEUCINE	Organic compounds	Organic acids and derivatives	Carboxylic acids and derivatives	Amino acids, peptides, and analogues
neg_866	Lithocholic acid	Organic compounds	Lipids and lipid-like molecules	Steroids and steroid derivatives	Bile acids, alcohols and derivatives
neg_869	Lorazepam	Organic compounds	Organoheterocyclic compounds	Benzodiazepines	1,4-benzodiazepines
neg_870	Losartan	Organic compounds	Benzenoids	Benzene and substituted derivatives	Biphenyls and derivatives
neg_872	L-Phenylalanine	Organic compounds	Organic acids and derivatives	Carboxylic acids and derivatives	Amino acids, peptides, and analogues
neg_873	L-Proline	Organic compounds	Organic acids and derivatives	Carboxylic acids and derivatives	Amino acids, peptides, and analogues
neg_878	L-Tryptophan	Organic compounds	Organoheterocyclic compounds	Indoles and derivatives	Indolyl carboxylic acids and derivatives
neg_879	L-Tyrosine	Organic compounds	Organic acids and derivatives	Carboxylic acids and derivatives	Amino acids, peptides, and analogues
neg_880	Lucidenic acid A	Organic compounds	Lipids and lipid-like molecules	Prenol lipids	Sesquiterpenoids
neg_882	Lucidenic acid F	Organic compounds	Lipids and lipid-like molecules	Prenol lipids	Triterpenoids
neg_884	Lusitanicoside	Organic compounds	Organic oxygen compounds	Organooxygen compounds	Carbohydrates and carbohydrate conjugates
neg_885	Luteolin	Organic compounds	Phenylpropanoids and polyketides	Flavonoids	Flavones
neg_890	Maleic acid	Organic compounds	Organic acids and derivatives	Carboxylic acids and derivatives	Dicarboxylic acids and derivatives
neg_894	Maltotetraose	Organic compounds	Organic oxygen compounds	Organooxygen compounds	Carbohydrates and carbohydrate conjugates
neg_895	Maltotriose	Organic compounds	Organic oxygen compounds	Organooxygen compounds	Carbohydrates and carbohydrate conjugates
neg_896	Mandelic acid	Organic compounds	Benzenoids	Benzene and substituted derivatives	Not Available
neg_898	matairesinol	Organic compounds	Lignans, neolignans and related compounds	Furanoid lignans	Tetrahydrofuran lignans
neg_903	Melatonin	Organic compounds	Organoheterocyclic compounds	Indoles and derivatives	Indoles
neg_904	Meloxicam	Organic compounds	Organoheterocyclic compounds	Benzothiazines	Not Available
neg_905	Mestranol	Organic compounds	Lipids and lipid-like molecules	Steroids and steroid derivatives	Estrane steroids
neg_909	Methotrexate	Organic compounds	Organic acids and derivatives	Carboxylic acids and derivatives	Amino acids, peptides, and analogues
neg_920	Methyl Dihydrojasmonate	Organic compounds	Lipids and lipid-like molecules	Fatty Acyls	Lineolic acids and derivatives
neg_921	Methyl jasmonate	Organic compounds	Lipids and lipid-like molecules	Fatty Acyls	Lineolic acids and derivatives
neg_922	METHYL VANILLATE	Organic compounds	Benzenoids	Benzene and substituted derivatives	Benzoic acids and derivatives
neg_927	Minocycline	Organic compounds	Phenylpropanoids and polyketides	Tetracyclines	Not Available
neg_933	Moclobemide	Organic compounds	Benzenoids	Benzene and substituted derivatives	Benzoic acids and derivatives
neg_934	Monoethyl phthalate	Organic compounds	Benzenoids	Benzene and substituted derivatives	Benzoic acids and derivatives
neg_936	Monomethyl phthalate	Organic compounds	Benzenoids	Benzene and substituted derivatives	Benzoic acids and derivatives
neg_937	Morin	Organic compounds	Phenylpropanoids and polyketides	Flavonoids	Flavones
neg_946	Mycophenolic Acid	Organic compounds	Organoheterocyclic compounds	Isocoumarans	Isobenzofuranones
neg_950	Myricetin	Organic compounds	Phenylpropanoids and polyketides	Flavonoids	Flavones
neg_959	N-ACETYL-L-PHENYLALANINE	Organic compounds	Organic acids and derivatives	Carboxylic acids and derivatives	Amino acids, peptides, and analogues
neg_961	N-ACETYLPROLINE	Organic compounds	Organic acids and derivatives	Carboxylic acids and derivatives	Amino acids, peptides, and analogues
neg_963	NADH	Organic compounds	Nucleosides, nucleotides, and analogues	(5''->5'')-dinucleotides	Not Available
neg_965	Naringenin	Organic compounds	Phenylpropanoids and polyketides	Flavonoids	Flavans
neg_967	Nateglinide	Organic compounds	Organic acids and derivatives	Carboxylic acids and derivatives	Amino acids, peptides, and analogues
neg_972	Neoxanthin	Organic compounds	Lipids and lipid-like molecules	Prenol lipids	Tetraterpenoids
neg_978	Niflumic acid	Organic compounds	Benzenoids	Benzene and substituted derivatives	Trifluoromethylbenzenes
neg_979	Nilotinib	Organic compounds	Benzenoids	Benzene and substituted derivatives	Anilides
neg_981	Nitrendipine	Organic compounds	Organoheterocyclic compounds	Pyridines and derivatives	Hydropyridines
neg_982	Nitrofen	Organic compounds	Benzenoids	Benzene and substituted derivatives	Diphenylethers
neg_984	N-Methylvaline	Organic compounds	Organic acids and derivatives	Carboxylic acids and derivatives	Amino acids, peptides, and analogues
neg_994	O-Acetylserine	Organic compounds	Organic acids and derivatives	Carboxylic acids and derivatives	Amino acids, peptides, and analogues
neg_998	Octadecanedioic acid	Organic compounds	Lipids and lipid-like molecules	Fatty Acyls	Fatty acids and conjugates
neg_1000	Oleacein	Organic compounds	Benzenoids	Phenols	Tyrosols and derivatives
neg_1001	Oleic acid	Organic compounds	Lipids and lipid-like molecules	Fatty Acyls	Fatty acids and conjugates
neg_1007	Ornithine	Organic compounds	Organic acids and derivatives	Carboxylic acids and derivatives	Amino acids, peptides, and analogues
neg_1009	Orotic acid	Organic compounds	Organoheterocyclic compounds	Diazines	Pyrimidines and pyrimidine derivatives
neg_1012	Oxalacetic acid	Organic compounds	Organic acids and derivatives	Keto acids and derivatives	Short-chain keto acids and derivatives
neg_1014	Oxfendazole	Organic compounds	Organoheterocyclic compounds	Benzimidazoles	Not Available
neg_1016	Oxytetracycline	Organic compounds	Phenylpropanoids and polyketides	Tetracyclines	Not Available
neg_1018	palmitic acid	Organic compounds	Lipids and lipid-like molecules	Fatty Acyls	Fatty acids and conjugates
neg_1019	P-Anisic acid	Organic compounds	Benzenoids	Benzene and substituted derivatives	Benzoic acids and derivatives
neg_1033	Penciclovir	Organic compounds	Organoheterocyclic compounds	Imidazopyrimidines	Purines and purine derivatives
neg_1051	PHENYLACETIC ACID	Organic compounds	Benzenoids	Benzene and substituted derivatives	Not Available
neg_1054	Phenylacetylglycine	Organic compounds	Organic acids and derivatives	Carboxylic acids and derivatives	Amino acids, peptides, and analogues
neg_1055	Phenylalanine	Organic compounds	Organic acids and derivatives	Carboxylic acids and derivatives	Amino acids, peptides, and analogues
neg_1056	Phenylbutazone	Organic compounds	Benzenoids	Benzene and substituted derivatives	Not Available
neg_1109	PHOSPHOCREATINE	Organic compounds	Organic acids and derivatives	Carboxylic acids and derivatives	Amino acids, peptides, and analogues
neg_1111	Phosphoric acid	Inorganic compounds	Homogeneous non-metal compounds	Non-metal oxoanionic compounds	Non-metal phosphates
neg_1112	Phthalic acid	Organic compounds	Benzenoids	Benzene and substituted derivatives	Benzoic acids and derivatives
neg_1124	PIMELIC ACID	Organic compounds	Lipids and lipid-like molecules	Fatty Acyls	Fatty acids and conjugates
neg_1125	Pimozide	Organic compounds	Benzenoids	Benzene and substituted derivatives	Diphenylmethanes
neg_1129	Piperacillin	Organic compounds	Organic acids and derivatives	Carboxylic acids and derivatives	Amino acids, peptides, and analogues
neg_1130	Piperanine	Organic compounds	Organoheterocyclic compounds	Benzodioxoles	Not Available
neg_1132	Piplartine	Organic compounds	Phenylpropanoids and polyketides	Cinnamic acids and derivatives	Not Available
neg_1138	Procyanidin B2	Organic compounds	Phenylpropanoids and polyketides	Flavonoids	Biflavonoids and polyflavonoids
neg_1143	Propylparaben	Organic compounds	Benzenoids	Benzene and substituted derivatives	Benzoic acids and derivatives
neg_1144	Protocatechuic acid	Organic compounds	Benzenoids	Benzene and substituted derivatives	Benzoic acids and derivatives
neg_1149	Purine	Organic compounds	Organoheterocyclic compounds	Imidazopyrimidines	Purines and purine derivatives
neg_1153	PYRIDOXAL	Organic compounds	Organoheterocyclic compounds	Pyridines and derivatives	Pyridine carboxaldehydes
neg_1154	PYRIDOXINE	Organic compounds	Organoheterocyclic compounds	Pyridines and derivatives	Pyridoxines
neg_1157	Pyrrole-2-carboxylic acid	Organic compounds	Organoheterocyclic compounds	Pyrroles	Pyrrole carboxylic acids and derivatives
neg_1158	Quassin	Organic compounds	Lipids and lipid-like molecules	Prenol lipids	Terpene lactones
neg_1159	Quercetin	Organic compounds	Phenylpropanoids and polyketides	Flavonoids	Flavones
neg_1160	Quercetin 3,4'-diglucoside	Organic compounds	Phenylpropanoids and polyketides	Flavonoids	Flavonoid glycosides
neg_1164	RAFFINOSE	Organic compounds	Organic oxygen compounds	Organooxygen compounds	Carbohydrates and carbohydrate conjugates
neg_1166	rebaudioside A	Organic compounds	Lipids and lipid-like molecules	Prenol lipids	Terpene glycosides
neg_1168	resveratrol	Organic compounds	Phenylpropanoids and polyketides	Stilbenes	Not Available
neg_1171	Rhein	Organic compounds	Benzenoids	Anthracenes	Anthracenecarboxylic acids and derivatives
neg_1175	Riboflavin	Organic compounds	Organoheterocyclic compounds	Pteridines and derivatives	Alloxazines and isoalloxazines
neg_1179	Riluzole	Organic compounds	Organoheterocyclic compounds	Benzothiazoles	Not Available
neg_1186	rosmarinic acid	Organic compounds	Phenylpropanoids and polyketides	Cinnamic acids and derivatives	Hydroxycinnamic acids and derivatives
neg_1191	Rutin	Organic compounds	Phenylpropanoids and polyketides	Flavonoids	Flavonoid glycosides
neg_1197	Salicin	Organic compounds	Organic oxygen compounds	Organooxygen compounds	Carbohydrates and carbohydrate conjugates
neg_1198	Salicylamide	Organic compounds	Benzenoids	Phenols	1-hydroxy-4-unsubstituted benzenoids
neg_1205	Scopoletin	Organic compounds	Phenylpropanoids and polyketides	Coumarins and derivatives	Hydroxycoumarins
neg_1207	sebacic acid	Organic compounds	Lipids and lipid-like molecules	Fatty Acyls	Fatty acids and conjugates
neg_1208	Secoisolariciresinol	Organic compounds	Lignans, neolignans and related compounds	Dibenzylbutane lignans	Dibenzylbutanediol lignans
neg_1215	Shikimic acid	Organic compounds	Organic oxygen compounds	Organooxygen compounds	Alcohols and polyols
neg_1218	Silibinin	Organic compounds	Lignans, neolignans and related compounds	Flavonolignans	Not Available
neg_1221	Sinapic acid	Organic compounds	Phenylpropanoids and polyketides	Cinnamic acids and derivatives	Hydroxycinnamic acids and derivatives
neg_1226	Sissotrin	Organic compounds	Phenylpropanoids and polyketides	Isoflavonoids	Isoflavonoid O-glycosides
neg_1233	Sparfloxacin	Organic compounds	Organoheterocyclic compounds	Quinolines and derivatives	Quinoline carboxylic acids
neg_1235	SPECTINOMYCIN	Organic compounds	Organoheterocyclic compounds	Dioxanes	1,4-dioxanes
neg_1251	STACHYOSE	Organic compounds	Organic oxygen compounds	Organooxygen compounds	Carbohydrates and carbohydrate conjugates
neg_1252	stearic acid	Organic compounds	Lipids and lipid-like molecules	Fatty Acyls	Fatty acids and conjugates
neg_1258	Suberic acid	Organic compounds	Lipids and lipid-like molecules	Fatty Acyls	Fatty acids and conjugates
neg_1263	Sulfacetamide	Organic compounds	Benzenoids	Benzene and substituted derivatives	Benzenesulfonamides
neg_1264	Sulfathiazole	Organic compounds	Benzenoids	Benzene and substituted derivatives	Benzenesulfonamides
neg_1268	Taurine	Organic compounds	Organic acids and derivatives	Organic sulfonic acids and derivatives	Organosulfonic acids and derivatives
neg_1269	Taurocholic acid	Organic compounds	Lipids and lipid-like molecules	Steroids and steroid derivatives	Bile acids, alcohols and derivatives
neg_1270	tauroursodeoxycholic acid	Organic compounds	Lipids and lipid-like molecules	Steroids and steroid derivatives	Bile acids, alcohols and derivatives
neg_1281	Thelephoric acid	Organic compounds	Organoheterocyclic compounds	Benzofurans	Not Available
neg_1282	Thiamine	Organic compounds	Organoheterocyclic compounds	Diazines	Pyrimidines and pyrimidine derivatives
neg_1283	Thiamine monophosphate	Organic compounds	Organoheterocyclic compounds	Diazines	Pyrimidines and pyrimidine derivatives
neg_1284	THIAMINE PYROPHOSPHATE	Organic compounds	Organoheterocyclic compounds	Diazines	Pyrimidines and pyrimidine derivatives
neg_1288	Torasemide	Organic compounds	Organoheterocyclic compounds	Pyridines and derivatives	Pyridinesulfonamides
neg_1290	trans-Cinnamic acid	Organic compounds	Phenylpropanoids and polyketides	Cinnamic acids and derivatives	Cinnamic acids
neg_1292	Trehalose	Organic compounds	Organic oxygen compounds	Organooxygen compounds	Carbohydrates and carbohydrate conjugates
neg_1295	Triamcinolone	Organic compounds	Lipids and lipid-like molecules	Steroids and steroid derivatives	Hydroxysteroids
neg_1296	Trichloroacetic acid	Organic compounds	Organic acids and derivatives	Carboxylic acids and derivatives	Alpha-halocarboxylic acids and derivatives
neg_1297	Tridecanedioic acid	Organic compounds	Lipids and lipid-like molecules	Fatty Acyls	Fatty acids and conjugates
neg_1299	Trifluoroacetic acid	Organic compounds	Organic acids and derivatives	Carboxylic acids and derivatives	Alpha-halocarboxylic acids and derivatives
neg_1305	Tryptophan	Organic compounds	Organoheterocyclic compounds	Indoles and derivatives	Indolyl carboxylic acids and derivatives
neg_1307	Tyramine	Organic compounds	Benzenoids	Benzene and substituted derivatives	Phenethylamines
neg_1308	Tyrosine	Organic compounds	Organic acids and derivatives	Carboxylic acids and derivatives	Amino acids, peptides, and analogues
neg_1317	URIDINE 5'-DIPHOSPHATE	Organic compounds	Nucleosides, nucleotides, and analogues	Pyrimidine nucleotides	Pyrimidine ribonucleotides
neg_1319	URIDINE DIPHOSPHATE GLUCURONIC ACID	Organic compounds	Organoheterocyclic compounds	Lactones	Gamma butyrolactones
neg_1324	Urobilinogen	Organic compounds	Organoheterocyclic compounds	Tetrapyrroles and derivatives	Bilirubins
neg_1325	urocanic acid	Organic compounds	Organoheterocyclic compounds	Azoles	Imidazoles
neg_1327	Vaccenic acid	Organic compounds	Lipids and lipid-like molecules	Fatty Acyls	Fatty acids and conjugates
neg_1328	Valdecoxib	Organic compounds	Benzenoids	Benzene and substituted derivatives	Benzenesulfonamides
neg_1331	Vardenafil	Organic compounds	Benzenoids	Benzene and substituted derivatives	Benzenesulfonamides
neg_1333	Vestitone	Organic compounds	Phenylpropanoids and polyketides	Isoflavonoids	O-methylated isoflavonoids
neg_1336	Voriconazole	Organic compounds	Benzenoids	Benzene and substituted derivatives	Phenylpropanes
neg_1337	Xanthohumol	Organic compounds	Phenylpropanoids and polyketides	Linear 1,3-diarylpropanoids	Chalcones and dihydrochalcones
neg_1338	Xanthosine	Organic compounds	Nucleosides, nucleotides, and analogues	Purine nucleosides	Not Available
neg_1341	XANTHURENIC ACID	Organic compounds	Organoheterocyclic compounds	Quinolines and derivatives	Quinoline carboxylic acids
neg_1344	Zeatin	Organic compounds	Organoheterocyclic compounds	Imidazopyrimidines	Purines and purine derivatives
neg_1346	Zonisamide	Organic compounds	Organoheterocyclic compounds	Benzisoxazoles	Not Available

## Sheet: sheet3-EX_vs_EN
ID	Metabolite	Ontology	VIP_value	P_value	D0_CK_EX	D2_Post_EX	D5_Post_EX	D9_Post_EX	D0_CK_EN	D2_Post_EN	D5_Post_EN	D9_Post_EN
pos_200	2-Methylbenzothiazole	Benzothiazoles	3.7997	0.01068	-0.9613	-1.1478	-1.1971	0.1989	0.2548	1.471	0.9174	0.4642
neg_523	D-(-)-Quinic acid	Quinic acids and derivatives	3.6452	0.002813	-0.8724	-0.5322	-1.2885	-0.6486	1.1536	1.1885	1.062	-0.0623
pos_1111	Herbacetin	Flavonols	4.3906	0.002256	1.4667	0.1951	0.4418	1.2673	-0.6344	-0.6401	-1.0528	-1.0435
pos_1689	Poricoic acid A	Triterpenoids	4.0731	0.0008934	1.3319	1.0099	0.3376	0.7919	-0.4378	-0.8309	-1.3819	-0.8206
neg_1126	Pinoquercetin	Flavonols	4.5605	0.0009938	1.4358	0.982	0.7401	0.3034	-0.9241	-0.3845	-1.1649	-0.9877
neg_513	Cyanidin 3-(2G-glucosylrutinoside)	Anthocyanidin-3-O-glycosides	4.2005	0.001628	1.7742	0.5651	0.6269	0.4437	-0.8816	-0.9861	-0.8158	-0.7264
neg_1159	Quercetin	Flavonols	4.0806	0.0004966	1.476	0.8148	0.7025	0.5267	-0.6884	-0.872	-0.6392	-1.3205
pos_1562	Octyl-methoxycinnamate	Cinnamic acid esters	3.9748	0.004814	1.1334	1.0096	0.8464	0.2712	-0.3241	-0.3544	-0.8775	-1.7045
pos_1376	Mesotrione	Benzoylcyclohexane-1,3-diones	3.7826	0.02609	1.9515	0.9827	0.2509	-0.3122	-0.6821	-0.7188	-0.7262	-0.7459
neg_936	Monomethyl phthalate	Benzoic acid esters	3.7654	0.009416	1.5684	0.9163	0.9198	-0.2698	-0.6876	-0.7419	-0.4623	-1.2429
neg_197	3-Hydroxycinnamic acid	Hydroxycinnamic acids	3.6863	0.009469	1.6185	1.0752	0.664	-0.2242	-1.2284	-0.563	-0.613	-0.729
neg_1191	Rutin	Flavonoid-3-O-glycosides	4.1939	0.001203	1.5039	1.0766	0.7803	0.0817	-0.8774	-0.8309	-0.8662	-0.8679
pos_1834	SkF 83566	Benzazepines	3.8928	0.006	1.8041	0.8578	0.6372	-0.0765	-0.8294	-0.784	-0.7928	-0.8163
neg_464	CGS 15943	Quinazolinamines	3.8834	0.005924	1.6641	0.8505	0.8709	-0.1607	-0.9807	-0.5698	-0.9691	-0.7053
neg_901	Medicagenic acid base + O-Hex	Triterpene saponins	3.7167	9.719e-05	0.698	0.6891	0.9575	1.2692	-1.2068	-1.0551	-0.5601	-0.7917
neg_439	Caffeoyl quinic acid (isomer of 831, 832, 833)	Quinic acids and derivatives	3.6412	0.0005223	0.7781	0.8751	1.433	0.43	-1.1824	-1.1182	-0.5692	-0.6465
neg_194	3-hydroxy-2-octylpentanedioic acid	Medium-chain hydroxy acids and derivatives	4.4013	0.0009698	1.073	0.9556	0.9192	0.5158	-1.3793	-0.5491	-0.2974	-1.2378
neg_812	Isorhamnetin-3-O-rutinoside	Flavonoid-3-O-glycosides	5.8651	7.81e-05	1.2786	1.0439	0.861	0.4394	-1.031	-0.7919	-1.0246	-0.7754
neg_311	7-O-Methylquercetin-3-O-galactoside-6''-rhamnoside	Flavonoid-3-O-glycosides	5.0702	5.186e-06	1.2544	0.8136	0.9376	0.6881	-0.9367	-0.9	-0.9279	-0.9292
neg_911	methoxy-myricetin-3-O-hexosyl-7-O-deoxyhexosyl(1-2)deoxyhexoside	Flavonoid-7-O-glycosides	5.411	1.639e-06	0.8368	1.0273	0.9576	0.8874	-0.8718	-0.6921	-1.072	-1.0732
neg_255	4-Vinylphenol	Styrenes	3.6102	2.461e-05	0.8422	1.2071	0.9499	0.6619	-1.1548	-0.8743	-0.9944	-0.6375
neg_1028	p-Coumaric acid	Hydroxycinnamic acids	4.2618	0.003492	-0.0503	1.2106	0.9946	1.1562	-0.7961	-0.2827	-1.0906	-1.1415
pos_1216	Isorhamnetin 3-sophoroside-7-rhamnoside	Flavonoid-7-O-glycosides	5.5319	0.0008621	0.3635	1.4301	1.1296	0.5512	-0.9437	-0.525	-0.8227	-1.1831
neg_806	Isorhamnetin	Flavonols	4.0618	0.0004996	0.4413	1.5115	0.7281	0.8387	-0.8199	-0.5483	-1.0747	-1.0766
neg_531	Daphnetin	7,8-dihydroxycoumarins	4.0449	0.001262	0.7792	1.5207	0.8431	0.2945	-0.9226	-0.712	-1.2884	-0.5145
neg_368	Aristolochic acid C	Aristolochic acids and derivatives	3.6072	0.003898	0.3712	1.7666	0.4038	0.7528	-1.183	-0.5004	-0.9846	-0.6263
pos_1154	Ilexsaponin A1	Triterpene saponins	3.6496	0.004498	0.7908	0.5191	0.6667	1.2951	-1	-1.634	-0.5533	-0.0844
pos_197	2-methoxy-1-methyl-3-(1-methyl-2,5-dioxo-2,5-dihydro-1h-pyrrol-3-yl)-1h-benzo[f]indole-4,9-dione	Naphthalenes	3.6176	0.007174	1.0374	0.7222	0.0913	1.3384	-0.7104	-1.2936	-1.1934	0.0079
pos_351	5,7-Dimethoxy-2H-chromen-2-one	Coumarins and derivatives	4.0729	0.008208	0.6211	0.2452	1.1508	1.1458	-1.6672	-0.7194	-0.7871	0.0107
neg_610	Esculin	Coumarin glycosides	3.9429	0.004713	0.3924	0.7404	1.3874	0.7439	-1.1542	-0.4982	-1.4916	-0.1201

## Sheet: sheet4-ME_vs_EN
ID	Metabolite	Ontology	VIP_value	P_value	D0_CK_ME	D2_Post_ME	D5_Post_ME	D9_Post_ME	D0_CK_EN	D2_Post_EN	D5_Post_EN	D9_Post_EN
neg_194	3-hydroxy-2-octylpentanedioic acid	Medium-chain hydroxy acids and derivatives	3.7352	0.04591	0.442	1.4751	0.8456	-0.0848	-1.491	-0.1624	0.2403	-1.2646
pos_555	aurapten	Terpene lactones	3.9578	0.01513	0.0056	1.0819	0.8566	1.0809	-0.6967	-0.1974	-0.3131	-1.8179
pos_1268	Lappaconitine	Lappaconitine-type diterpenoid alkaloids	4.1739	0.008516	0.0679	0.7845	1.1071	1.1961	-0.5296	-0.4526	-0.4247	-1.7487
pos_1925	Tolazamide	Benzenesulfonamides	3.5836	0.01946	0.1908	0.7403	1.0064	1.0212	-0.5446	-0.3296	-0.0983	-1.9862
neg_788	Indole-3-acetyl-L-valine	Valine and derivatives	4.0412	0.03703	-0.3746	0.7151	0.9471	1.4694	-0.5073	0.0314	-0.6759	-1.6053
neg_961	N-ACETYLPROLINE	Proline and derivativesProline and derivatives	3.8325	0.03051	-0.4984	0.861	0.9246	1.536	-0.7826	-0.2469	-0.3898	-1.4039
pos_1184	Irigenol	Isoflavones	3.4351	0.01526	-0.3579	0.8384	1.126	1.4165	-0.8996	-0.6286	-0.212	-1.2827
pos_166	2,8-Dimethyl-5,7-dimethoxychromone	Chromones	3.4492	0.001218	0.3709	0.7891	1.3102	0.9709	-1.0625	-0.993	-1.1955	-0.1902
neg_901	Medicagenic acid base + O-Hex	Triterpene saponins	4.3632	0.003076	0.1513	0.6986	0.929	1.5504	-1.2436	-1.038	-0.3668	-0.6809
pos_712	Cuscutamine	Beta carbolines	3.6217	0.001566	0.1702	0.7068	0.9753	1.562	-1.0749	-0.5627	-1.0107	-0.7661
pos_1291	Levetiracetam	Alpha amino acids and derivatives	3.4815	0.01221	0.964	1.1523	0.4444	0.5163	-0.1523	-0.8188	-0.2259	-1.8799
pos_814	Dibenzylamine	Phenylmethylamines	3.4346	0.1254	0.8604	0.53	0.2998	0.5093	0.2969	-0.9063	0.5194	-2.1096
pos_801	Desmedipham	Phenylcarbamic acid esters	4.0229	0.002606	0.5834	0.7653	1.0318	0.9715	-0.67	-1.1948	-0.0078	-1.4795
neg_1089	Phosphatidylcholine lyso 20:5	2-acyl-sn-glycero-3-phosphocholines	3.5	0.003444	0.8543	0.3713	0.8757	1.2117	0.0175	-1.0836	-0.8083	-1.4385
pos_142	2'(R)-Ginsenoside-Rg3	Triterpene saponins	4.3976	0.0864	1.8538	-0.2341	1.3291	-0.5483	-0.6198	-0.5822	-0.5895	-0.609
pos_1689	Poricoic acid A	Triterpenoids	4.3531	0.00659	1.4181	1.0255	0.5574	0.2043	-0.1572	-0.7461	-1.5714	-0.7307
neg_151	2-Oxoglutarate	Gamma-keto acids and derivatives	3.9958	0.003668	0.531	1.1803	1.0245	0.5679	-0.0061	-0.8439	-1.5665	-0.887
pos_1253	Koparin	3'-hydroxy,4'-methoxyisoflavonoids	3.5179	0.009049	1.2204	0.9082	0.2928	0.7217	-0.2128	-0.1704	-1.0664	-1.6935
pos_15	(2R)-7-hydroxy-8-(2-hydroxyethyl)-5-methoxy-2-methyl-2,3-dihydrochromen-4-one	Chromones	3.4657	0.001872	0.9454	0.539	1.3143	0.5951	-0.8003	-0.1361	-1.0616	-1.3958
neg_1072	Phosphatidylcholine 18:0-18:0 / 16:0-20:0	Phosphatidylcholines	3.6103	0.03953	-1.4664	0.0882	-0.8524	-0.5032	-0.1367	0.2515	0.8904	1.7284
pos_300	4_,12-dideoxyphorbol-13-(2,3-dimethyl)butyrate-20-acetate	Tigliane and ingenane diterpenoids	4.6721	0.04704	-0.7351	-0.768	-0.7036	-0.4617	-0.9249	1.183	1.1727	1.2375
pos_1499	N-Cyclohexylformamide	Secondary carboxylic acid amides	3.6551	0.03103	-1.2791	-0.8215	-0.8183	0.1014	-0.4768	1.1037	0.8088	1.3819
neg_1280	Theaflavin Monogallates	Catechins	4.6661	0.01975	-1.4761	-0.6018	0.5157	-1.3923	0.5574	0.9231	0.7874	0.6866
pos_1416	Microcolin F	Hybrid peptides	3.5815	0.19	-0.9381	-0.9341	0.8153	-0.8758	-0.9596	0.9433	1.2044	0.7446
neg_523	D-(-)-Quinic acid	Quinic acids and derivatives	5.211	0.005255	-0.7848	-0.2501	-0.8187	-1.3922	1.129	1.1639	1.0376	-0.0847
neg_42	(S)-MALATE	Beta hydroxy acids and derivatives	3.6831	0.001127	-0.0853	-1.0815	-1.3869	-0.8953	1.1075	0.8283	0.8988	0.6143
neg_495	Coniferylaldehyde	Methoxyphenols	3.4023	0.00744	-0.4857	-0.3728	-1.7995	-0.5244	0.7307	1.0335	1.2112	0.207
neg_658	Flurenol	Fluorenes	3.865	0.003542	-0.5594	-1.3104	-1.3673	-0.0717	0.9357	0.7617	0.3926	1.2188
neg_344	Ambocin	Isoflavonoid O-glycosides	3.8612	0.08484	-0.6676	-0.5608	-0.5443	-0.6369	1.9604	-0.3973	-0.3445	1.1909
pos_1520	N-methyl-10-methoxy-16-epi-pericyclivine N-oxide	Macroline alkaloids	3.7343	0.02581	-0.7459	-0.7392	-0.7506	-0.6407	1.1089	-0.7078	0.9828	1.4924

## Sheet: sheet5-EX_vs_ME
ID	Metabolite	Ontology	VIP_value	P_value	D0_CK_EX	D2_Post_EX	D5_Post_EX	D9_Post_EX	D0_CK_ME	D2_Post_ME	D5_Post_ME	D9_Post_ME
pos_814	Dibenzylamine	Phenylmethylamines	4.0123	0.003667	-0.258	-1.4708	-1.3131	-0.2617	1.212	0.8011	0.515	0.7755
pos_1733	PYROCATECHUIC ACID	Salicylic acids	3.8186	0.04181	-0.7016	-0.6664	-0.6808	-0.6644	-0.6823	1.8359	1.0107	0.5489
pos_1376	Mesotrione	Benzoylcyclohexane-1,3-diones	4.3071	0.03307	1.9632	0.9702	0.2201	-0.3572	-0.7939	-0.4672	-0.7964	-0.7388
pos_698	Coumarin	Coumarins and derivatives	3.8187	0.008882	1.7804	0.9487	0.3371	0.0807	-0.9903	-1.0263	-0.827	-0.3033
neg_1126	Pinoquercetin	Flavonols	4.6755	0.00104	1.4871	0.9916	0.7275	0.2506	-0.9673	-1.1585	-0.8228	-0.5083
neg_197	3-Hydroxycinnamic acid	Hydroxycinnamic acids	4.4777	0.003621	1.5454	1.0777	0.7236	-0.0411	-0.8474	-1.1639	-0.733	-0.5612
neg_936	Monomethyl phthalate	Benzoic acid esters	3.7836	0.01304	1.6118	0.9084	0.9122	-0.3707	-1.0872	-0.9411	-0.4622	-0.5711
neg_1191	Rutin	Flavonoid-3-O-glycosides	4.4844	0.001265	1.5075	1.0769	0.7784	0.0744	-0.8827	-0.8429	-0.8283	-0.8834
pos_1834	SkF 83566	Benzazepines	4.5809	0.006274	1.8087	0.8562	0.6341	-0.0845	-0.82	-0.8159	-0.8229	-0.7556
neg_464	CGS 15943	Quinazolinamines	4.3628	0.003466	1.6431	0.8701	0.8895	-0.0906	-0.8604	-0.8217	-0.8076	-0.8223
pos_1562	Octyl-methoxycinnamate	Cinnamic acid esters	4.3724	0.004449	1.1738	1.0355	0.8533	0.2109	-0.2093	-0.4201	-1.4975	-1.1466
neg_513	Cyanidin 3-(2G-glucosylrutinoside)	Anthocyanidin-3-O-glycosides	4.5022	0.004142	1.7004	0.5471	0.606	0.4313	-1.0949	-0.6914	-1.2269	-0.2717
neg_1159	Quercetin	Flavonols	4.5319	0.000358	1.4637	0.8226	0.7137	0.5433	-0.8526	-0.6058	-0.8087	-1.2761
neg_812	Isorhamnetin-3-O-rutinoside	Flavonoid-3-O-glycosides	6.2594	7.008e-05	1.2877	1.0479	0.8611	0.4305	-0.9393	-1.0284	-0.8174	-0.8421
neg_311	7-O-Methylquercetin-3-O-galactoside-6''-rhamnoside	Flavonoid-3-O-glycosides	5.2261	3.074e-05	1.2709	0.7951	0.929	0.6598	-0.644	-1.0522	-0.8945	-1.0641
neg_1051	PHENYLACETIC ACID	Benzene and substituted derivatives	3.6252	0.02099	0.1673	0.5359	0.1649	2.0694	-0.3761	-1.0271	-0.7984	-0.7358
pos_1111	Herbacetin	Flavonols	5.4383	0.003269	1.3771	0.2625	0.4787	1.2023	-1.1824	-1.1793	-0.7155	-0.2434
pos_114	1COOH-2But-A7EO1	Medium-chain fatty acids	4.0597	0.004172	1.2254	0.4073	0.199	1.4519	-0.486	-1.2405	-1.0926	-0.4647
pos_351	5,7-Dimethoxy-2H-chromen-2-one	Coumarins and derivatives	4.0365	0.01791	0.5395	0.0834	1.1823	1.1762	-1.8258	-0.4785	-0.0843	-0.5927
pos_1743	Quercetin-3,4'-O-di-beta-glucopyranoside	Flavonoid-3-O-glycosides	3.7638	0.03336	0.7945	0.9056	0.5297	0.5635	-1.7382	0.3381	-0.0467	-1.3464
pos_1216	Isorhamnetin 3-sophoroside-7-rhamnoside	Flavonoid-7-O-glycosides	6.7078	0.0005964	0.41	1.395	1.1175	0.5834	-1.0133	-1.0111	-1.0149	-0.4666
neg_531	Daphnetin	7,8-dihydroxycoumarins	3.8138	0.002446	0.7407	1.6605	0.8199	0.1393	-1.0315	-1.0661	-0.6785	-0.5843
neg_610	Esculin	Coumarin glycosides	4.3127	0.001206	0.4079	0.7797	1.4711	0.7835	-0.9754	-1.3676	-0.6537	-0.4455
neg_439	Caffeoyl quinic acid (isomer of 831, 832, 833)	Quinic acids and derivatives	3.8451	0.002474	0.7417	0.8358	1.3778	0.4035	-1.1502	-1.0973	-1.0779	-0.0336
neg_436	Caffeic acid hexoside	Hydroxycinnamic acid glycosides	4.1214	0.001111	0.6815	0.6381	0.7565	1.3744	-1.4137	-0.3836	-0.5483	-1.105
neg_781	hypericin	Benzopyrenes	4.0771	0.000155	0.6834	0.874	0.6466	1.3881	-1.0143	-1.206	-0.6942	-0.6775
pos_1746	Quinapril hydrochloride (Accupril)	Dipeptides	3.8954	0.0005378	1.0206	0.8644	0.2423	1.3867	-1.0219	-1.0152	-0.5596	-0.9173
neg_1028	p-Coumaric acid	Hydroxycinnamic acids	4.4242	0.003565	-0.1591	1.2569	1.0143	1.1958	-0.538	-0.6819	-1.0133	-1.0746
neg_911	methoxy-myricetin-3-O-hexosyl-7-O-deoxyhexosyl(1-2)deoxyhexoside	Flavonoid-7-O-glycosides	5.6683	5.423e-06	0.8265	1.0303	0.9557	0.8806	-0.6634	-0.8698	-0.9431	-1.2168
neg_806	Isorhamnetin	Flavonols	4.4363	0.0004723	0.4459	1.5074	0.7304	0.8401	-0.9301	-1.016	-0.517	-1.0606
