# Supplementary material for: Single-cell and spatial RNA sequencing reveal the spatiotemporal trajectories of fruit senescence
Source: Nat Commun. 2024 Apr 10;15:3108. doi: 10.1038/s41467-024-47329-x (PMC11006883; doi:10.1038/s41467-024-47329-x)
Supplement: Supplementary file 13 — Supplementary Dataset 10 [file 41467_2024_47329_MOESM13_ESM.xlsx]

## Sheet: sheet1_Primers
GeneID	Primer Name	Sequence
HU10G00469	HuCMB1-F	5′-AAGGAGGAGATGCTGCTGGAATCC-3′
	HuCMB1-R	5′-TCTGATGCTGCCCTGCTGTATTGT-3′
HU08G00932	HuMED32-F	5′-GCGGAGGAGTTTGTGGAGTCAG-3′
	HuMED32-R	5′-GCCGGAACCCTGTTGAAGCT-3′
HU05G02127	HuERD6-2-F	5′-AGAAGGTGTCGGAGCAGAGCAA-3′
	HuERD6-2-R	5′-TCAACTTAGCCGCAGTCCCACT-3′
HU08G02237	HuSAG12-F	5′-GACACCGCCTTCACCTTCATCC-3′
	HuSAG12-R	5′-GCCTTCATCAACGCCTCCTCAT-3′
HU11G01228	actin-F	5′-ATCAGCCGAACGGGAAAT-3′
	actin-R	5′-CTCTGGGCAACGGAACCT-3′

## Sheet: sheet2_Expression
Components	Clusters	Gene id	Gene Name	avg_Log2FC	Pvalue	Padjust	pct.1(%)	pct.2(%)	Significant	Regulate	GO id	GO term	GO description	KO id	KO name	KEGG pathway id	KEGG pathway description	eggNOG id	eggNOG functional categories	NR hit name	NR description	Uniprot name	Uniprot description	Pfam	Domain	Domain description
ME	1	HU08G02237	HuSAG12	1.20033	0	0	85.2	31.8	yes	up	GO:0005764;; GO:0051603;; GO:0004197;; GO:0008234;; GO:0005615	cellular_component;;biological_process;;molecular_function;;molecular_function;;cellular_component	lysosome;;proteolysis involved in cellular protein catabolic process;;cysteine-type endopeptidase activity;;cysteine-type peptidase activity;;extracellular space	------	------	------	------	COG4870	O	XP_010686289.1	PREDICTED: senescence-specific cysteine protease SAG12-like [Beta vulgaris subsp. vulgaris]	------	------	PF00112.25;; PF08246.14;; PF03051.17	Peptidase_C1;;Inhibitor_I29;;Peptidase_C1_2	Papain family cysteine protease;;Cathepsin propeptide inhibitor domain (I29);;Peptidase C1-like family
ME	8	HU08G02237	HuSAG12	3.71859	0	0	98.5	35	yes	up	GO:0005764;; GO:0051603;; GO:0004197;; GO:0008234;; GO:0005615	cellular_component;;biological_process;;molecular_function;;molecular_function;;cellular_component	lysosome;;proteolysis involved in cellular protein catabolic process;;cysteine-type endopeptidase activity;;cysteine-type peptidase activity;;extracellular space	------	------	------	------	COG4870	O	XP_010686289.1	PREDICTED: senescence-specific cysteine protease SAG12-like [Beta vulgaris subsp. vulgaris]	------	------	PF00112.25;; PF08246.14;; PF03051.17	Peptidase_C1;;Inhibitor_I29;;Peptidase_C1_2	Papain family cysteine protease;;Cathepsin propeptide inhibitor domain (I29);;Peptidase C1-like family
ME	0	HU08G02237	HuSAG12	-1.02532	3.9526e-12	8.04631e-08	52.6	37	yes	down	GO:0005764;; GO:0051603;; GO:0004197;; GO:0008234;; GO:0005615	cellular_component;;biological_process;;molecular_function;;molecular_function;;cellular_component	lysosome;;proteolysis involved in cellular protein catabolic process;;cysteine-type endopeptidase activity;;cysteine-type peptidase activity;;extracellular space	------	------	------	------	COG4870	O	XP_010686289.1	PREDICTED: senescence-specific cysteine protease SAG12-like [Beta vulgaris subsp. vulgaris]	------	------	PF00112.25;; PF08246.14;; PF03051.17	Peptidase_C1;;Inhibitor_I29;;Peptidase_C1_2	Papain family cysteine protease;;Cathepsin propeptide inhibitor domain (I29);;Peptidase C1-like family
EX	2	HU08G02237	HuSAG12	-3.82555	5.85889e-151	1.19269e-146	11.2	43.2	yes	down	GO:0005764;; GO:0051603;; GO:0004197;; GO:0008234;; GO:0005615	cellular_component;;biological_process;;molecular_function;;molecular_function;;cellular_component	lysosome;;proteolysis involved in cellular protein catabolic process;;cysteine-type endopeptidase activity;;cysteine-type peptidase activity;;extracellular space	------	------	------	------	COG4870	O	XP_010686289.1	PREDICTED: senescence-specific cysteine protease SAG12-like [Beta vulgaris subsp. vulgaris]	------	------	PF00112.25;; PF08246.14;; PF03051.17	Peptidase_C1;;Inhibitor_I29;;Peptidase_C1_2	Papain family cysteine protease;;Cathepsin propeptide inhibitor domain (I29);;Peptidase C1-like family
EX	3	HU08G02237	HuSAG12	-2.19402	2.34276e-62	4.76916e-58	18.7	41.5	yes	down	GO:0005764;; GO:0051603;; GO:0004197;; GO:0008234;; GO:0005615	cellular_component;;biological_process;;molecular_function;;molecular_function;;cellular_component	lysosome;;proteolysis involved in cellular protein catabolic process;;cysteine-type endopeptidase activity;;cysteine-type peptidase activity;;extracellular space	------	------	------	------	COG4870	O	XP_010686289.1	PREDICTED: senescence-specific cysteine protease SAG12-like [Beta vulgaris subsp. vulgaris]	------	------	PF00112.25;; PF08246.14;; PF03051.17	Peptidase_C1;;Inhibitor_I29;;Peptidase_C1_2	Papain family cysteine protease;;Cathepsin propeptide inhibitor domain (I29);;Peptidase C1-like family
EX	5	HU08G02237	HuSAG12	-2.17311	2.0151e-48	4.10214e-44	21.6	41	yes	down	GO:0005764;; GO:0051603;; GO:0004197;; GO:0008234;; GO:0005615	cellular_component;;biological_process;;molecular_function;;molecular_function;;cellular_component	lysosome;;proteolysis involved in cellular protein catabolic process;;cysteine-type endopeptidase activity;;cysteine-type peptidase activity;;extracellular space	------	------	------	------	COG4870	O	XP_010686289.1	PREDICTED: senescence-specific cysteine protease SAG12-like [Beta vulgaris subsp. vulgaris]	------	------	PF00112.25;; PF08246.14;; PF03051.17	Peptidase_C1;;Inhibitor_I29;;Peptidase_C1_2	Papain family cysteine protease;;Cathepsin propeptide inhibitor domain (I29);;Peptidase C1-like family
EX	7	HU08G02237	HuSAG12	-2.23479	1.50845e-56	3.07076e-52	17.8	41.1	yes	down	GO:0005764;; GO:0051603;; GO:0004197;; GO:0008234;; GO:0005615	cellular_component;;biological_process;;molecular_function;;molecular_function;;cellular_component	lysosome;;proteolysis involved in cellular protein catabolic process;;cysteine-type endopeptidase activity;;cysteine-type peptidase activity;;extracellular space	------	------	------	------	COG4870	O	XP_010686289.1	PREDICTED: senescence-specific cysteine protease SAG12-like [Beta vulgaris subsp. vulgaris]	------	------	PF00112.25;; PF08246.14;; PF03051.17	Peptidase_C1;;Inhibitor_I29;;Peptidase_C1_2	Papain family cysteine protease;;Cathepsin propeptide inhibitor domain (I29);;Peptidase C1-like family
EX	9	HU08G02237	HuSAG12	-3.90909	1.40918e-52	2.86867e-48	4.3	40.5	yes	down	GO:0005764;; GO:0051603;; GO:0004197;; GO:0008234;; GO:0005615	cellular_component;;biological_process;;molecular_function;;molecular_function;;cellular_component	lysosome;;proteolysis involved in cellular protein catabolic process;;cysteine-type endopeptidase activity;;cysteine-type peptidase activity;;extracellular space	------	------	------	------	COG4870	O	XP_010686289.1	PREDICTED: senescence-specific cysteine protease SAG12-like [Beta vulgaris subsp. vulgaris]	------	------	PF00112.25;; PF08246.14;; PF03051.17	Peptidase_C1;;Inhibitor_I29;;Peptidase_C1_2	Papain family cysteine protease;;Cathepsin propeptide inhibitor domain (I29);;Peptidase C1-like family
EN	4	HU08G02237	HuSAG12	-2.201	1.80636e-73	3.6772e-69	15.9	41.7	yes	down	GO:0005764;; GO:0051603;; GO:0004197;; GO:0008234;; GO:0005615	cellular_component;;biological_process;;molecular_function;;molecular_function;;cellular_component	lysosome;;proteolysis involved in cellular protein catabolic process;;cysteine-type endopeptidase activity;;cysteine-type peptidase activity;;extracellular space	------	------	------	------	COG4870	O	XP_010686289.1	PREDICTED: senescence-specific cysteine protease SAG12-like [Beta vulgaris subsp. vulgaris]	------	------	PF00112.25;; PF08246.14;; PF03051.17	Peptidase_C1;;Inhibitor_I29;;Peptidase_C1_2	Papain family cysteine protease;;Cathepsin propeptide inhibitor domain (I29);;Peptidase C1-like family
EN	11	HU08G02237	HuSAG12	-0.898905	2.58571e-08	0.000526374	23.6	39.5	yes	down	GO:0005764;; GO:0051603;; GO:0004197;; GO:0008234;; GO:0005615	cellular_component;;biological_process;;molecular_function;;molecular_function;;cellular_component	lysosome;;proteolysis involved in cellular protein catabolic process;;cysteine-type endopeptidase activity;;cysteine-type peptidase activity;;extracellular space	------	------	------	------	COG4870	O	XP_010686289.1	PREDICTED: senescence-specific cysteine protease SAG12-like [Beta vulgaris subsp. vulgaris]	------	------	PF00112.25;; PF08246.14;; PF03051.17	Peptidase_C1;;Inhibitor_I29;;Peptidase_C1_2	Papain family cysteine protease;;Cathepsin propeptide inhibitor domain (I29);;Peptidase C1-like family
VB	10	HU08G02237	HuSAG12	-3.08342	1.4978e-28	3.04907e-24	12	40	yes	down	GO:0005764;; GO:0051603;; GO:0004197;; GO:0008234;; GO:0005615	cellular_component;;biological_process;;molecular_function;;molecular_function;;cellular_component	lysosome;;proteolysis involved in cellular protein catabolic process;;cysteine-type endopeptidase activity;;cysteine-type peptidase activity;;extracellular space	------	------	------	------	COG4870	O	XP_010686289.1	PREDICTED: senescence-specific cysteine protease SAG12-like [Beta vulgaris subsp. vulgaris]	------	------	PF00112.25;; PF08246.14;; PF03051.17	Peptidase_C1;;Inhibitor_I29;;Peptidase_C1_2	Papain family cysteine protease;;Cathepsin propeptide inhibitor domain (I29);;Peptidase C1-like family
Components	Clusters	Gene id	Gene Name	avg_Log2FC	Pvalue	Padjust	pct.1(%)	pct.2(%)	Significant	Regulate	GO id	GO term	GO description	KO id	KO name	KEGG pathway id	KEGG pathway description	eggNOG id	eggNOG functional categories	NR hit name	NR description	Uniprot name	Uniprot description	Pfam	Domain	Domain description
ME	1	HU05G02127	HuERD6-2	-0.51863	6.3115e-17	1.28483e-12	12.3	20.5	yes	down	------	------	------	K19366	SPG20	map04144	Endocytosis	ENOG410ZEPM	S	XP_021851105.1	protein EARLY-RESPONSIVE TO DEHYDRATION 7, chloroplastic-like [Spinacia oleracea]	------	------	PF06911.14	Senescence	Senescence-associated protein
ME	6	HU05G02127	HuERD6-2	-0.521777	4.3507e-08	0.000885672	13.4	19.9	yes	down	------	------	------	K19366	SPG20	map04144	Endocytosis	ENOG410ZEPM	S	XP_021851105.1	protein EARLY-RESPONSIVE TO DEHYDRATION 7, chloroplastic-like [Spinacia oleracea]	------	------	PF06911.14	Senescence	Senescence-associated protein
ME	8	HU05G02127	HuERD6-2	-0.597676	1.44967e-07	0.00295109	13	19.8	yes	down	------	------	------	K19366	SPG20	map04144	Endocytosis	ENOG410ZEPM	S	XP_021851105.1	protein EARLY-RESPONSIVE TO DEHYDRATION 7, chloroplastic-like [Spinacia oleracea]	------	------	PF06911.14	Senescence	Senescence-associated protein
EX	7	HU05G02127	HuERD6-2	0.968398	1.62288e-65	3.3037e-61	38.3	17.7	yes	up	------	------	------	K19366	SPG20	map04144	Endocytosis	ENOG410ZEPM	S	XP_021851105.1	protein EARLY-RESPONSIVE TO DEHYDRATION 7, chloroplastic-like [Spinacia oleracea]	------	------	PF06911.14	Senescence	Senescence-associated protein
EX	3	HU05G02127	HuERD6-2	-0.40786	1.16972e-18	2.3812e-14	9.4	20.4	yes	down	------	------	------	K19366	SPG20	map04144	Endocytosis	ENOG410ZEPM	S	XP_021851105.1	protein EARLY-RESPONSIVE TO DEHYDRATION 7, chloroplastic-like [Spinacia oleracea]	------	------	PF06911.14	Senescence	Senescence-associated protein
EX	5	HU05G02127	HuERD6-2	-0.462028	2.56653e-12	5.22469e-08	11.5	20.1	yes	down	------	------	------	K19366	SPG20	map04144	Endocytosis	ENOG410ZEPM	S	XP_021851105.1	protein EARLY-RESPONSIVE TO DEHYDRATION 7, chloroplastic-like [Spinacia oleracea]	------	------	PF06911.14	Senescence	Senescence-associated protein
EN	4	HU05G02127	HuERD6-2	1.28608	2.03753e-104	4.14779e-100	40.7	17.1	yes	up	------	------	------	K19366	SPG20	map04144	Endocytosis	ENOG410ZEPM	S	XP_021851105.1	protein EARLY-RESPONSIVE TO DEHYDRATION 7, chloroplastic-like [Spinacia oleracea]	------	------	PF06911.14	Senescence	Senescence-associated protein
Components	Clusters	Gene id	Gene Name	avg_Log2FC	Pvalue	Padjust	pct.1(%)	pct.2(%)	Significant	Regulate	GO id	GO term	GO description	KO id	KO name	KEGG pathway id	KEGG pathway description	eggNOG id	eggNOG functional categories	NR hit name	NR description	Uniprot name	Uniprot description	Pfam	Domain	Domain description
ME	0	HU10G00469	HuCMB1	0.504605	3.59167e-91	7.31156e-87	83.7	57.6	yes	up	GO:0003700;; GO:0005634;; GO:0006357;; GO:0045944;; GO:0000977;; GO:0046983;; GO:0000978;; GO:0000981	molecular_function;;cellular_component;;biological_process;;biological_process;;molecular_function;;molecular_function;;molecular_function;;molecular_function	transcription factor activity, sequence-specific DNA binding;;nucleus;;regulation of transcription from RNA polymerase II promoter;;positive regulation of transcription from RNA polymerase II promoter;;RNA polymerase II regulatory region sequence-specific DNA binding;;protein dimerization activity;;RNA polymerase II core promoter proximal region sequence-specific DNA binding;;RNA polymerase II tr…	K09264	K09264	------	------	COG5068	K	XP_010681125.1	PREDICTED: MADS-box protein CMB1 [Beta vulgaris subsp. vulgaris]	------	------	PF01486.19;; PF00319.20	K-box;;SRF-TF	K-box region;;SRF-type transcription factor (DNA-binding and dimerisation domain)
ME	1	HU10G00469	HuCMB1	0.869305	2.24347e-153	4.56703e-149	81	58.3	yes	up	GO:0003700;; GO:0005634;; GO:0006357;; GO:0045944;; GO:0000977;; GO:0046983;; GO:0000978;; GO:0000981	molecular_function;;cellular_component;;biological_process;;biological_process;;molecular_function;;molecular_function;;molecular_function;;molecular_function	transcription factor activity, sequence-specific DNA binding;;nucleus;;regulation of transcription from RNA polymerase II promoter;;positive regulation of transcription from RNA polymerase II promoter;;RNA polymerase II regulatory region sequence-specific DNA binding;;protein dimerization activity;;RNA polymerase II core promoter proximal region sequence-specific DNA binding;;RNA polymerase II tr…	K09264	K09264	------	------	COG5068	K	XP_010681125.1	PREDICTED: MADS-box protein CMB1 [Beta vulgaris subsp. vulgaris]	------	------	PF01486.19;; PF00319.20	K-box;;SRF-TF	K-box region;;SRF-type transcription factor (DNA-binding and dimerisation domain)
ME	6	HU10G00469	HuCMB1	0.487063	8.86185e-41	1.80401e-36	78.6	59.9	yes	up	GO:0003700;; GO:0005634;; GO:0006357;; GO:0045944;; GO:0000977;; GO:0046983;; GO:0000978;; GO:0000981	molecular_function;;cellular_component;;biological_process;;biological_process;;molecular_function;;molecular_function;;molecular_function;;molecular_function	transcription factor activity, sequence-specific DNA binding;;nucleus;;regulation of transcription from RNA polymerase II promoter;;positive regulation of transcription from RNA polymerase II promoter;;RNA polymerase II regulatory region sequence-specific DNA binding;;protein dimerization activity;;RNA polymerase II core promoter proximal region sequence-specific DNA binding;;RNA polymerase II tr…	K09264	K09264	------	------	COG5068	K	XP_010681125.1	PREDICTED: MADS-box protein CMB1 [Beta vulgaris subsp. vulgaris]	------	------	PF01486.19;; PF00319.20	K-box;;SRF-TF	K-box region;;SRF-type transcription factor (DNA-binding and dimerisation domain)
ME	8	HU10G00469	HuCMB1	0.582795	1.39192e-51	2.83353e-47	83.5	59.9	yes	up	GO:0003700;; GO:0005634;; GO:0006357;; GO:0045944;; GO:0000977;; GO:0046983;; GO:0000978;; GO:0000981	molecular_function;;cellular_component;;biological_process;;biological_process;;molecular_function;;molecular_function;;molecular_function;;molecular_function	transcription factor activity, sequence-specific DNA binding;;nucleus;;regulation of transcription from RNA polymerase II promoter;;positive regulation of transcription from RNA polymerase II promoter;;RNA polymerase II regulatory region sequence-specific DNA binding;;protein dimerization activity;;RNA polymerase II core promoter proximal region sequence-specific DNA binding;;RNA polymerase II tr…	K09264	K09264	------	------	COG5068	K	XP_010681125.1	PREDICTED: MADS-box protein CMB1 [Beta vulgaris subsp. vulgaris]	------	------	PF01486.19;; PF00319.20	K-box;;SRF-TF	K-box region;;SRF-type transcription factor (DNA-binding and dimerisation domain)
EX	3	HU10G00469	HuCMB1	-0.62856	2.29621e-44	4.6744e-40	41.4	63.6	yes	down	GO:0003700;; GO:0005634;; GO:0006357;; GO:0045944;; GO:0000977;; GO:0046983;; GO:0000978;; GO:0000981	molecular_function;;cellular_component;;biological_process;;biological_process;;molecular_function;;molecular_function;;molecular_function;;molecular_function	transcription factor activity, sequence-specific DNA binding;;nucleus;;regulation of transcription from RNA polymerase II promoter;;positive regulation of transcription from RNA polymerase II promoter;;RNA polymerase II regulatory region sequence-specific DNA binding;;protein dimerization activity;;RNA polymerase II core promoter proximal region sequence-specific DNA binding;;RNA polymerase II tr…	K09264	K09264	------	------	COG5068	K	XP_010681125.1	PREDICTED: MADS-box protein CMB1 [Beta vulgaris subsp. vulgaris]	------	------	PF01486.19;; PF00319.20	K-box;;SRF-TF	K-box region;;SRF-type transcription factor (DNA-binding and dimerisation domain)
EX	5	HU10G00469	HuCMB1	-0.273793	2.16965e-08	0.000441675	54.8	62.1	yes	down	GO:0003700;; GO:0005634;; GO:0006357;; GO:0045944;; GO:0000977;; GO:0046983;; GO:0000978;; GO:0000981	molecular_function;;cellular_component;;biological_process;;biological_process;;molecular_function;;molecular_function;;molecular_function;;molecular_function	transcription factor activity, sequence-specific DNA binding;;nucleus;;regulation of transcription from RNA polymerase II promoter;;positive regulation of transcription from RNA polymerase II promoter;;RNA polymerase II regulatory region sequence-specific DNA binding;;protein dimerization activity;;RNA polymerase II core promoter proximal region sequence-specific DNA binding;;RNA polymerase II tr…	K09264	K09264	------	------	COG5068	K	XP_010681125.1	PREDICTED: MADS-box protein CMB1 [Beta vulgaris subsp. vulgaris]	------	------	PF01486.19;; PF00319.20	K-box;;SRF-TF	K-box region;;SRF-type transcription factor (DNA-binding and dimerisation domain)
EX	7	HU10G00469	HuCMB1	-0.390902	5.28386e-12	1.07564e-07	55.1	62	yes	down	GO:0003700;; GO:0005634;; GO:0006357;; GO:0045944;; GO:0000977;; GO:0046983;; GO:0000978;; GO:0000981	molecular_function;;cellular_component;;biological_process;;biological_process;;molecular_function;;molecular_function;;molecular_function;;molecular_function	transcription factor activity, sequence-specific DNA binding;;nucleus;;regulation of transcription from RNA polymerase II promoter;;positive regulation of transcription from RNA polymerase II promoter;;RNA polymerase II regulatory region sequence-specific DNA binding;;protein dimerization activity;;RNA polymerase II core promoter proximal region sequence-specific DNA binding;;RNA polymerase II tr…	K09264	K09264	------	------	COG5068	K	XP_010681125.1	PREDICTED: MADS-box protein CMB1 [Beta vulgaris subsp. vulgaris]	------	------	PF01486.19;; PF00319.20	K-box;;SRF-TF	K-box region;;SRF-type transcription factor (DNA-binding and dimerisation domain)
EX	9	HU10G00469	HuCMB1	-1.4115	1.79936e-46	3.66295e-42	32.4	62.5	yes	down	GO:0003700;; GO:0005634;; GO:0006357;; GO:0045944;; GO:0000977;; GO:0046983;; GO:0000978;; GO:0000981	molecular_function;;cellular_component;;biological_process;;biological_process;;molecular_function;;molecular_function;;molecular_function;;molecular_function	transcription factor activity, sequence-specific DNA binding;;nucleus;;regulation of transcription from RNA polymerase II promoter;;positive regulation of transcription from RNA polymerase II promoter;;RNA polymerase II regulatory region sequence-specific DNA binding;;protein dimerization activity;;RNA polymerase II core promoter proximal region sequence-specific DNA binding;;RNA polymerase II tr…	K09264	K09264	------	------	COG5068	K	XP_010681125.1	PREDICTED: MADS-box protein CMB1 [Beta vulgaris subsp. vulgaris]	------	------	PF01486.19;; PF00319.20	K-box;;SRF-TF	K-box region;;SRF-type transcription factor (DNA-binding and dimerisation domain)
VB	10	HU10G00469	HuCMB1	-1.79619	1.16765e-53	2.37699e-49	22.1	62.6	yes	down	GO:0003700;; GO:0005634;; GO:0006357;; GO:0045944;; GO:0000977;; GO:0046983;; GO:0000978;; GO:0000981	molecular_function;;cellular_component;;biological_process;;biological_process;;molecular_function;;molecular_function;;molecular_function;;molecular_function	transcription factor activity, sequence-specific DNA binding;;nucleus;;regulation of transcription from RNA polymerase II promoter;;positive regulation of transcription from RNA polymerase II promoter;;RNA polymerase II regulatory region sequence-specific DNA binding;;protein dimerization activity;;RNA polymerase II core promoter proximal region sequence-specific DNA binding;;RNA polymerase II tr…	K09264	K09264	------	------	COG5068	K	XP_010681125.1	PREDICTED: MADS-box protein CMB1 [Beta vulgaris subsp. vulgaris]	------	------	PF01486.19;; PF00319.20	K-box;;SRF-TF	K-box region;;SRF-type transcription factor (DNA-binding and dimerisation domain)
EN	4	HU10G00469	HuCMB1	-1.82722	2.63009e-176	5.35407e-172	27.7	64.9	yes	down	GO:0003700;; GO:0005634;; GO:0006357;; GO:0045944;; GO:0000977;; GO:0046983;; GO:0000978;; GO:0000981	molecular_function;;cellular_component;;biological_process;;biological_process;;molecular_function;;molecular_function;;molecular_function;;molecular_function	transcription factor activity, sequence-specific DNA binding;;nucleus;;regulation of transcription from RNA polymerase II promoter;;positive regulation of transcription from RNA polymerase II promoter;;RNA polymerase II regulatory region sequence-specific DNA binding;;protein dimerization activity;;RNA polymerase II core promoter proximal region sequence-specific DNA binding;;RNA polymerase II tr…	K09264	K09264	------	------	COG5068	K	XP_010681125.1	PREDICTED: MADS-box protein CMB1 [Beta vulgaris subsp. vulgaris]	------	------	PF01486.19;; PF00319.20	K-box;;SRF-TF	K-box region;;SRF-type transcription factor (DNA-binding and dimerisation domain)
EN	11	HU10G00469	HuCMB1	-2.3825	3.09056e-44	6.29146e-40	18.9	62.2	yes	down	GO:0003700;; GO:0005634;; GO:0006357;; GO:0045944;; GO:0000977;; GO:0046983;; GO:0000978;; GO:0000981	molecular_function;;cellular_component;;biological_process;;biological_process;;molecular_function;;molecular_function;;molecular_function;;molecular_function	transcription factor activity, sequence-specific DNA binding;;nucleus;;regulation of transcription from RNA polymerase II promoter;;positive regulation of transcription from RNA polymerase II promoter;;RNA polymerase II regulatory region sequence-specific DNA binding;;protein dimerization activity;;RNA polymerase II core promoter proximal region sequence-specific DNA binding;;RNA polymerase II tr…	K09264	K09264	------	------	COG5068	K	XP_010681125.1	PREDICTED: MADS-box protein CMB1 [Beta vulgaris subsp. vulgaris]	------	------	PF01486.19;; PF00319.20	K-box;;SRF-TF	K-box region;;SRF-type transcription factor (DNA-binding and dimerisation domain)
Components	Clusters	Gene id	Gene Name	avg_Log2FC	Pvalue	Padjust	pct.1(%)	pct.2(%)	Significant	Regulate	GO id	GO term	GO description	KO id	KO name	KEGG pathway id	KEGG pathway description	eggNOG id	eggNOG functional categories	NR hit name	NR description	Uniprot name	Uniprot description	Pfam	Domain	Domain description
EX	2	HU08G00932	HuMED32	0.225712	5.58636e-09	0.000113721	12.5	8.1	yes	up	GO:0010150;; GO:0016592;; GO:0009631;; GO:0048364;; GO:0006355	biological_process;;cellular_component;;biological_process;;biological_process;;biological_process	leaf senescence;;mediator complex;;cold acclimation;;root development;;regulation of transcription, DNA-templated	------	------	------	------	ENOG4111V2K	S	PSS29412.1	Mediator of RNA polymerase II transcription subunit like [Actinidia chinensis var. chinensis]	------	------	------	------	------
