# Supplementary material for: Single-cell and spatial RNA sequencing reveal the spatiotemporal trajectories of fruit senescence
Source: Nat Commun. 2024 Apr 10;15:3108. doi: 10.1038/s41467-024-47329-x (PMC11006883; doi:10.1038/s41467-024-47329-x)
Supplement: Supplementary file 15 — Source Data [file 41467_2024_47329_MOESM15_ESM.xlsx]

## Sheet: Fig.1c
Clusters	Gene id	avg_Log2FC	Pvalue	Padjust	pct.1(%)	pct.2(%)	Significant	Regulate	GO id	GO term	GO description	KO id	KO name	KEGG pathway id	KEGG pathway description	eggNOG id	eggNOG functional categories	NR hit name	NR description	Uniprot name	Uniprot description	Pfam	Domain	Domain description
0	HU11G01114	3.53004	0	0	58.8	9.7	yes	up	GO:0008270;; GO:0004022;; GO:0016491	molecular_function;;molecular_function;;molecular_function	zinc ion binding;;alcohol dehydrogenase (NAD) activity;;oxidoreductase activity	K18857	ADH1	map00620;; map00010;; map00592;; map00071;; map00350	Pyruvate metabolism;;Glycolysis / Gluconeogenesis;;alpha-Linolenic acid metabolism;;Fatty acid degradation;;Tyrosine metabolism	COG1062	C	XP_010679876.1	PREDICTED: alcohol dehydrogenase 3 [Beta vulgaris subsp. vulgaris]	------	------	PF00107.28;; PF08240.14;; PF16912.7	ADH_zinc_N;;ADH_N;;Glu_dehyd_C	Zinc-binding dehydrogenase;;Alcohol dehydrogenase GroES-like domain;;Glucose dehydrogenase C-terminus
0	HU09G01127	3.4251	0	0	42.2	5.8	yes	up	GO:0008289;; GO:0006869	molecular_function;;biological_process	lipid binding;;lipid transport	------	------	------	------	ENOG410YWBC;; ENOG410YT63	U;;U	XP_021766670.1	non-specific lipid-transfer protein-like [Chenopodium quinoa]	------	------	PF00234.24;; PF14368.8	Tryp_alpha_amyl;;LTP_2	Protease inhibitor/seed storage/LTP family;;Probable lipid transfer
0	HU06G01840	2.72516	0	0	68.4	14.5	yes	up	GO:0016747	molecular_function	transferase activity, transferring acyl groups other than amino-acyl groups	K19861	BEBT, AMAT	------	------	ENOG410YDJK	S	XP_021852926.1	benzyl alcohol O-benzoyltransferase-like [Spinacia oleracea]	------	------	PF02458.17	Transferase	Transferase family
0	HU10G01288	2.18416	0	0	62.8	22.8	yes	up	------	------	------	------	------	------	------	------	------	------	------	------	------	------	------	------
0	HU06G00268	1.91689	0	0	85.7	33.5	yes	up	GO:0016021	cellular_component	integral component of membrane	K23678	PQLC2, SLC66A1, LAAT1	------	------	ENOG4111FM2	S	XP_021758005.1	uncharacterized protein LOC110723038 [Chenopodium quinoa]	------	------	PF04193.16	PQ-loop	PQ loop repeat
0	HU07G00868	1.88231	0	0	35.8	3.3	yes	up	GO:0046872;; GO:0051213;; GO:0016491	molecular_function;;molecular_function;;molecular_function	metal ion binding;;dioxygenase activity;;oxidoreductase activity	K05933	E1.14.17.4	map00270	Cysteine and methionine metabolism	COG3491	S	XP_010677605.1	PREDICTED: 1-aminocyclopropane-1-carboxylate oxidase 5 [Beta vulgaris subsp. vulgaris]	------	------	PF03171.22;; PF14226.8	2OG-FeII_Oxy;;DIOX_N	2OG-Fe(II) oxygenase superfamily;;non-haem dioxygenase in morphine synthesis N-terminal
0	HU07G00451	1.82721	0	0	98.9	79.2	yes	up	------	------	------	------	------	------	------	ENOG410YGUY	S	XP_011092053.1	putative ripening-related protein 1 [Sesamum indicum]	------	------	------	------	------
0	HU06G02330	1.80858	0	0	53.8	12.6	yes	up	GO:0004165;; GO:0016853;; GO:0006635;; GO:0004300;; GO:0005777;; GO:0003824	molecular_function;;molecular_function;;biological_process;;molecular_function;;cellular_component;;molecular_function	dodecenoyl-CoA delta-isomerase activity;;isomerase activity;;fatty acid beta-oxidation;;enoyl-CoA hydratase activity;;peroxisome;;catalytic activity	K07517	ECI1_2	map00071	Fatty acid degradation	ENOG410YFAM	S	BAN15749.1	3- hydroxyacyl-CoA dehydratase [Dianthus caryophyllus]	------	------	PF00378.22;; PF16113.7	ECH_1;;ECH_2	Enoyl-CoA hydratase/isomerase;;Enoyl-CoA hydratase/isomerase
0	HU05G01712	1.78279	6.65605e-242	1.35497e-237	14	0.8	yes	up	GO:0006869	biological_process	lipid transport	------	------	------	------	ENOG410YV7D	U	KMT18592.1	hypothetical protein BVRB_2g027230 [Beta vulgaris subsp. vulgaris]	------	------	PF14368.8;; PF00234.24	LTP_2;;Tryp_alpha_amyl	Probable lipid transfer;;Protease inhibitor/seed storage/LTP family
0	HU06G01379	1.75511	0	0	39.5	6.7	yes	up	------	------	------	------	------	------	------	ENOG410ZAVQ	S	KMS97580.1	hypothetical protein BVRB_5g125510 [Beta vulgaris subsp. vulgaris]	------	------	------	------	------
0	HU08G01635	1.67641	0	0	74.1	28.7	yes	up	GO:0006633;; GO:0031177;; GO:0009507	biological_process;;molecular_function;;cellular_component	fatty acid biosynthetic process;;phosphopantetheine binding;;chloroplast	------	------	------	------	COG0236	I	XP_010674947.1	PREDICTED: acyl carrier protein 2, chloroplastic [Beta vulgaris subsp. vulgaris]	------	------	PF00550.27;; PF14573.8	PP-binding;;PP-binding_2	Phosphopantetheine attachment site;;Acyl-carrier
0	HU08G00067	1.59335	0	0	49.3	12.7	yes	up	------	------	------	------	------	------	------	ENOG410YZKG	S	KNA24892.1	hypothetical protein SOVF_011370 [Spinacia oleracea]	------	------	PF12609.10	DUF3774	Wound-induced protein
0	HU05G02180	1.56634	0	0	71.1	23.4	yes	up	GO:0003700;; GO:0046983;; GO:0005634;; GO:0045944;; GO:0000977	molecular_function;;molecular_function;;cellular_component;;biological_process;;molecular_function	transcription factor activity, sequence-specific DNA binding;;protein dimerization activity;;nucleus;;positive regulation of transcription from RNA polymerase II promoter;;RNA polymerase II regulatory region sequence-specific DNA binding	------	------	------	------	COG5068	K	KAA8546715.1	hypothetical protein F0562_003148 [Nyssa sinensis]	------	------	PF00319.20;; PF01486.19	SRF-TF;;K-box	SRF-type transcription factor (DNA-binding and dimerisation domain);;K-box region
0	HU06G01886	1.54137	0	0	86.5	43.2	yes	up	GO:0046872;; GO:0016491	molecular_function;;molecular_function	metal ion binding;;oxidoreductase activity	K05933	E1.14.17.4	map00270	Cysteine and methionine metabolism	COG3491	S	XP_010686763.1	PREDICTED: 1-aminocyclopropane-1-carboxylate oxidase [Beta vulgaris subsp. vulgaris]	------	------	PF03171.22;; PF14226.8	2OG-FeII_Oxy;;DIOX_N	2OG-Fe(II) oxygenase superfamily;;non-haem dioxygenase in morphine synthesis N-terminal
0	HU10G01921	1.53012	0	0	81	34.2	yes	up	GO:0051259;; GO:0006457;; GO:0042542;; GO:0051082;; GO:0009651;; GO:0009408;; GO:0043621	biological_process;;biological_process;;biological_process;;molecular_function;;biological_process;;biological_process;;molecular_function	protein oligomerization;;protein folding;;response to hydrogen peroxide;;unfolded protein binding;;response to salt stress;;response to heat;;protein self-association	K13993	HSP20	map04141	Protein processing in endoplasmic reticulum	COG0071	O	XP_021719686.1	15.4 kDa class V heat shock protein-like [Chenopodium quinoa]	------	------	PF00011.23;; PF17886.3	HSP20;;ArsA_HSP20	Hsp20/alpha crystallin family;;HSP20-like domain found in ArsA
0	HU09G00011	1.45395	3.64254e-243	7.41511e-239	41.2	11.5	yes	up	------	------	------	------	------	------	------	------	------	------	------	------	------	------	------	------
0	HU11G00352	1.44361	1.20503e-183	2.45309e-179	36.5	11.3	yes	up	GO:0048046;; GO:0005618;; GO:0030145	cellular_component;;cellular_component;;molecular_function	apoplast;;cell wall;;manganese ion binding	------	------	------	------	------	------	XP_021858456.1	auxin-binding protein ABP19a-like [Spinacia oleracea]	------	------	PF00190.24;; PF07883.13	Cupin_1;;Cupin_2	Cupin;;Cupin domain
0	HU03G01935	1.42498	7.07434e-288	1.44012e-283	29.6	4.9	yes	up	GO:0016491	molecular_function	oxidoreductase activity	------	------	------	------	COG1028	S	KMT09666.1	hypothetical protein BVRB_6g131160 [Beta vulgaris subsp. vulgaris]	------	------	PF13561.8;; PF00106.27	adh_short_C2;;adh_short	Enoyl-(Acyl carrier protein) reductase;;short chain dehydrogenase
0	HU08G00805	1.40442	0	0	81.5	38.7	yes	up	GO:0032502	biological_process	developmental process	------	------	------	------	ENOG410YX6S	S	XP_020231988.1	uncharacterized protein LOC109812435 [Cajanus cajan]	------	------	PF09713.12	A_thal_3526	Plant protein 1589 of unknown function (A_thal_3526)
0	HU10G00748	1.39331	0	0	61.4	19.7	yes	up	GO:0046872;; GO:0051213;; GO:0016491	molecular_function;;molecular_function;;molecular_function	metal ion binding;;dioxygenase activity;;oxidoreductase activity	K05933	E1.14.17.4	map00270	Cysteine and methionine metabolism	COG3491	S	XP_010677605.1	PREDICTED: 1-aminocyclopropane-1-carboxylate oxidase 5 [Beta vulgaris subsp. vulgaris]	------	------	PF03171.22;; PF14226.8	2OG-FeII_Oxy;;DIOX_N	2OG-Fe(II) oxygenase superfamily;;non-haem dioxygenase in morphine synthesis N-terminal
0	HU04G00061	1.35557	0	0	32.5	4.8	yes	up	------	------	------	------	------	------	------	ENOG410YRRT	S	XP_010676150.1	PREDICTED: 14 kDa proline-rich protein DC2.15 [Beta vulgaris subsp. vulgaris]	------	------	PF14547.8;; PF14368.8;; PF00234.24	Hydrophob_seed;;LTP_2;;Tryp_alpha_amyl	Hydrophobic seed protein;;Probable lipid transfer;;Protease inhibitor/seed storage/LTP family
0	HU08G01509	1.35233	2.33116e-274	4.74555e-270	48.9	14.5	yes	up	------	------	------	------	------	------	------	ENOG410YZ0W	S	XP_010674069.1	PREDICTED: dormancy-associated protein homolog 3 isoform X2 [Beta vulgaris subsp. vulgaris]	------	------	PF05564.14	Auxin_repressed	Dormancy/auxin associated protein
0	HU04G00305	1.34881	0	0	21.8	1.3	yes	up	------	------	------	------	------	------	------	ENOG410YQDN	S	KNA18861.1	hypothetical protein SOVF_066620 [Spinacia oleracea]	------	------	------	------	------
0	HU04G02001	1.34235	0	0	92.1	59.4	yes	up	GO:0009536;; GO:0015934;; GO:0005840;; GO:0022625;; GO:0003735;; GO:0016740;; GO:0003723;; GO:0002181;; GO:0006412	cellular_component;;cellular_component;;cellular_component;;cellular_component;;molecular_function;;molecular_function;;molecular_function;;biological_process;;biological_process	plastid;;large ribosomal subunit;;ribosome;;cytosolic large ribosomal subunit;;structural constituent of ribosome;;transferase activity;;RNA binding;;cytoplasmic translation;;translation	K02886	RP-L2, MRPL2, rplB	map03010	Ribosome	------	------	VDD65259.1	unnamed protein product [Brassica oleracea]	------	------	PF01097.20	Defensin_2	Arthropod defensin
0	HU06G00422	1.3307	2.94863e-203	6.00253e-199	30.2	7.2	yes	up	GO:0005783;; GO:0006486;; GO:0009570;; GO:0009668;; GO:0016094;; GO:0016765;; GO:0002094;; GO:0009409;; GO:0045547	cellular_component;;biological_process;;cellular_component;;biological_process;;biological_process;;molecular_function;;molecular_function;;biological_process;;molecular_function	endoplasmic reticulum;;protein glycosylation;;chloroplast stroma;;plastid membrane organization;;polyprenol biosynthetic process;;transferase activity, transferring alkyl or aryl (other than methyl) groups;;polyprenyltransferase activity;;response to cold;;dehydrodolichyl diphosphate synthase activity	K11778	DHDDS, RER2, SRT1	map00900	Terpenoid backbone biosynthesis	COG0020	I	XP_021762358.1	uncharacterized protein LOC110727128 [Chenopodium quinoa]	------	------	PF01255.21	Prenyltransf	Putative undecaprenyl diphosphate synthase
0	HU02G03364	1.32553	2.93646e-273	5.97775e-269	39.2	9.3	yes	up	GO:0004252;; GO:0005975;; GO:0005618;; GO:0016021;; GO:0004386;; GO:0003676;; GO:0006465;; GO:0004650;; GO:0005524	molecular_function;;biological_process;;cellular_component;;cellular_component;;molecular_function;;molecular_function;;biological_process;;molecular_function;;molecular_function	serine-type endopeptidase activity;;carbohydrate metabolic process;;cell wall;;integral component of membrane;;helicase activity;;nucleic acid binding;;signal peptide processing;;polygalacturonase activity;;ATP binding	K01184	E3.2.1.15	map00040	Pentose and glucuronate interconversions	COG5434	M	XP_021751957.1	uncharacterized protein LOC110717540 [Chenopodium quinoa]	------	------	PF00295.19;; PF03171.22;; PF14226.8;; PF12708.9;; PF13229.8	Glyco_hydro_28;;2OG-FeII_Oxy;;DIOX_N;;Pectate_lyase_3;;Beta_helix	Glycosyl hydrolases family 28;;2OG-Fe(II) oxygenase superfamily;;non-haem dioxygenase in morphine synthesis N-terminal;;Pectate lyase superfamily protein;;Right handed beta helix region
0	HU03G01777	1.32525	7.95878e-262	1.62017e-257	60.5	23.5	yes	up	GO:0003735;; GO:0022625;; GO:0006412;; GO:0005840	molecular_function;;cellular_component;;biological_process;;cellular_component	structural constituent of ribosome;;cytosolic large ribosomal subunit;;translation;;ribosome	K02903	RP-L28e, RPL28	map03010	Ribosome	ENOG4111T32	J	XP_010690079.1	PREDICTED: 60S ribosomal protein L28-1 [Beta vulgaris subsp. vulgaris]	------	------	PF01778.19	Ribosomal_L28e	Ribosomal L28e protein family
0	HU01G00994	1.27993	1.54343e-164	3.14196e-160	39.8	13.9	yes	up	------	------	------	------	------	------	------	ENOG410YRRT	S	XP_010676150.1	PREDICTED: 14 kDa proline-rich protein DC2.15 [Beta vulgaris subsp. vulgaris]	------	------	PF14547.8;; PF00234.24;; PF14368.8	Hydrophob_seed;;Tryp_alpha_amyl;;LTP_2	Hydrophobic seed protein;;Protease inhibitor/seed storage/LTP family;;Probable lipid transfer
0	HU09G00676	1.27159	5.99928e-252	1.22127e-247	58.2	21.5	yes	up	GO:0015250;; GO:0016021;; GO:0015267	molecular_function;;cellular_component;;molecular_function	water channel activity;;integral component of membrane;;channel activity	K09873	TIP	------	------	COG0580	G	XP_021774558.1	probable aquaporin TIP1-1 [Chenopodium quinoa]	------	------	PF00230.22	MIP	Major intrinsic protein
0	HU08G00085	1.25383	2.08908e-275	4.25274e-271	33.3	6.5	yes	up	------	------	------	------	------	------	------	ENOG410YN13	S	XP_010694296.1	PREDICTED: uncharacterized protein At5g01610 [Beta vulgaris subsp. vulgaris]	------	------	PF04398.14	DUF538	Protein of unknown function, DUF538
0	HU07G01942	1.23555	1.15589e-274	2.35305e-270	26.1	3.8	yes	up	------	------	------	------	------	------	------	ENOG411169J	S	XP_010685303.1	PREDICTED: uncharacterized protein LOC104899744 [Beta vulgaris subsp. vulgaris]	------	------	------	------	------
0	HU01G01899	1.22366	2.1975e-182	4.47345e-178	19.8	3.3	yes	up	------	------	------	------	------	------	------	ENOG410YZKG	S	PIN07191.1	hypothetical protein CDL12_20246 [Handroanthus impetiginosus]	------	------	PF12609.10	DUF3774	Wound-induced protein
0	HU07G00189	1.20519	9.7763e-300	1.99016e-295	86.7	50.9	yes	up	GO:0003735;; GO:0006414;; GO:0005840	molecular_function;;biological_process;;cellular_component	structural constituent of ribosome;;translational elongation;;ribosome	K02942	RP-LP1, RPLP1	map03010	Ribosome	COG2058	J	GFP88755.1	60S acidic ribosomal protein p1 [Phtheirospermum japonicum]	------	------	PF00428.21	Ribosomal_60s	60s Acidic ribosomal protein
0	HU11G01057	1.17301	9.21026e-254	1.87493e-249	19.6	2.1	yes	up	GO:0016021	cellular_component	integral component of membrane	------	------	------	------	------	------	ACU13548.1	unknown [Glycine max]	------	------	PF02496.18	ABA_WDS	ABA/WDS induced protein
0	HU02G00417	1.17157	1.16778e-262	2.37724e-258	62.7	24.1	yes	up	GO:0010582;; GO:0003700;; GO:0005634;; GO:0006357;; GO:0045944;; GO:0000977;; GO:0046983;; GO:0000978;; GO:0000981	biological_process;;molecular_function;;cellular_component;;biological_process;;biological_process;;molecular_function;;molecular_function;;molecular_function;;molecular_function	floral meristem determinacy;;transcription factor activity, sequence-specific DNA binding;;nucleus;;regulation of transcription from RNA polymerase II promoter;;positive regulation of transcription from RNA polymerase II promoter;;RNA polymerase II regulatory region sequence-specific DNA binding;;protein dimerization activity;;RNA polymerase II core promoter proximal region sequence-specific DNA …	K09264	K09264	------	------	COG5068	K	XP_010681126.1	PREDICTED: truncated transcription factor CAULIFLOWER A [Beta vulgaris subsp. vulgaris]	------	------	PF01486.19;; PF00319.20	K-box;;SRF-TF	K-box region;;SRF-type transcription factor (DNA-binding and dimerisation domain)
0	HU08G01407	1.15354	4.24821e-249	8.64808e-245	59.1	22.2	yes	up	GO:0006508;; GO:0005829;; GO:0016920	biological_process;;cellular_component;;molecular_function	proteolysis;;cytosol;;pyroglutamyl-peptidase activity	K01304	pcp	------	------	COG2039	O	XP_010674536.1	PREDICTED: uncharacterized protein LOC104890662 [Beta vulgaris subsp. vulgaris]	------	------	PF01470.19	Peptidase_C15	Pyroglutamyl peptidase
0	HU10G00172	1.13941	6.5203e-228	1.32734e-223	67.2	30.1	yes	up	GO:0003735;; GO:0015934;; GO:0006412	molecular_function;;cellular_component;;biological_process	structural constituent of ribosome;;large ribosomal subunit;;translation	K02900	RP-L27Ae, RPL27A	map03010	Ribosome	COG0200	J	QHO49855.1	60S ribosomal protein [Arachis hypogaea]	------	------	PF00828.21	Ribosomal_L27A	Ribosomal proteins 50S-L15, 50S-L18e, 60S-L27A
0	HU01G00993	1.11932	2.35927e-273	4.80277e-269	26.4	3.9	yes	up	------	------	------	------	------	------	------	ENOG410YRRT	S	XP_010676150.1	PREDICTED: 14 kDa proline-rich protein DC2.15 [Beta vulgaris subsp. vulgaris]	------	------	PF14547.8;; PF14368.8;; PF00234.24	Hydrophob_seed;;LTP_2;;Tryp_alpha_amyl	Hydrophobic seed protein;;Probable lipid transfer;;Protease inhibitor/seed storage/LTP family
0	HU02G01730	1.10302	7.84339e-192	1.59668e-187	18.3	2.6	yes	up	GO:0032450;; GO:0004558;; GO:0005975;; GO:0030246;; GO:0004553	molecular_function;;molecular_function;;biological_process;;molecular_function;;molecular_function	maltose alpha-glucosidase activity;;alpha-1,4-glucosidase activity;;carbohydrate metabolic process;;carbohydrate binding;;hydrolase activity, hydrolyzing O-glycosyl compounds	K01187	malZ	map00500;; map00052	Starch and sucrose metabolism;;Galactose metabolism	COG1501	G	XP_021726756.1	alpha-glucosidase-like [Chenopodium quinoa]	------	------	PF01055.28;; PF16863.7	Glyco_hydro_31;;NtCtMGAM_N	Glycosyl hydrolases family 31;;N-terminal barrel of NtMGAM and CtMGAM, maltase-glucoamylase
0	HU08G01873	1.10091	2.65056e-236	5.39575e-232	73	34.3	yes	up	GO:0003735;; GO:0022625;; GO:0006412;; GO:0005840	molecular_function;;cellular_component;;biological_process;;cellular_component	structural constituent of ribosome;;cytosolic large ribosomal subunit;;translation;;ribosome	K02912	RP-L32e, RPL32	map03010	Ribosome	COG1717	J	XP_031373649.1	60S ribosomal protein L32-1 [Punica granatum]	------	------	PF01655.20	Ribosomal_L32e	Ribosomal protein L32
0	HU07G02352	1.09177	7.94367e-196	1.61709e-191	67.9	35.2	yes	up	GO:0005737;; GO:0004364;; GO:0010731;; GO:0006749;; GO:0016491	cellular_component;;molecular_function;;biological_process;;biological_process;;molecular_function	cytoplasm;;glutathione transferase activity;;protein glutathionylation;;glutathione metabolic process;;oxidoreductase activity	K00799	GST, gst	map00480	Glutathione metabolism	ENOG410XSIX	O	KNA15210.1	hypothetical protein SOVF_100390, partial [Spinacia oleracea]	------	------	PF13417.8;; PF13409.8;; PF13410.8;; PF16865.7;; PF00043.27;; PF02798.22	GST_N_3;;GST_N_2;;GST_C_2;;GST_C_5;;GST_C;;GST_N	Glutathione S-transferase, N-terminal domain;;Glutathione S-transferase, N-terminal domain;;Glutathione S-transferase, C-terminal domain;;Glutathione S-transferase, C-terminal domain;;Glutathione S-transferase, C-terminal domain;;Glutathione S-transferase, N-terminal domain
0	HU11G01040	1.08913	2.82799e-224	5.75693e-220	74.6	37.9	yes	up	GO:0003735;; GO:0006414;; GO:0005840	molecular_function;;biological_process;;cellular_component	structural constituent of ribosome;;translational elongation;;ribosome	K02942	RP-LP1, RPLP1	map03010	Ribosome	ENOG41124K7	J	XP_021737625.1	60S acidic ribosomal protein P3-like [Chenopodium quinoa]	------	------	PF00428.21	Ribosomal_60s	60s Acidic ribosomal protein
0	HU06G02068	1.07372	3.71002e-191	7.55248e-187	73	40	yes	up	GO:0032259;; GO:0008898;; GO:0033528;; GO:0008270;; GO:0047150;; GO:0009086	biological_process;;molecular_function;;biological_process;;molecular_function;;molecular_function;;biological_process	methylation;;S-adenosylmethionine-homocysteine S-methyltransferase activity;;S-methylmethionine cycle;;zinc ion binding;;betaine-homocysteine S-methyltransferase activity;;methionine biosynthetic process	K00547	mmuM, BHMT2	map00270	Cysteine and methionine metabolism	COG2040	E	XP_021595752.1	homocysteine S-methyltransferase 3 isoform X1 [Manihot esculenta]	------	------	PF02574.18	S-methyl_trans	Homocysteine S-methyltransferase
0	HU06G01300	1.06794	2.84119e-187	5.78381e-183	53.9	22.3	yes	up	GO:0004356;; GO:0005737;; GO:0090378;; GO:0005524;; GO:0006542	molecular_function;;cellular_component;;biological_process;;molecular_function;;biological_process	glutamate-ammonia ligase activity;;cytoplasm;;seed trichome elongation;;ATP binding;;glutamine biosynthetic process	K01915	glnA, GLUL	map00630;; map00220;; map00250;; map00910	Glyoxylate and dicarboxylate metabolism;;Arginine biosynthesis;;Alanine, aspartate and glutamate metabolism;;Nitrogen metabolism	COG0174	E	XP_021854934.1	glutamine synthetase cytosolic isozyme 1-1 [Spinacia oleracea]	------	------	PF00120.26;; PF03951.21	Gln-synt_C;;Gln-synt_N	Glutamine synthetase, catalytic domain;;Glutamine synthetase, beta-Grasp domain
0	HU10G00805	1.04876	2.2312e-208	4.54205e-204	67.2	31	yes	up	GO:0003735;; GO:0002181;; GO:0006412;; GO:0003723;; GO:0005840	molecular_function;;biological_process;;biological_process;;molecular_function;;cellular_component	structural constituent of ribosome;;cytoplasmic translation;;translation;;RNA binding;;ribosome	K02891	RP-L22e, RPL22	map03010	Ribosome	ENOG4111UVJ	J	XP_021729570.1	60S ribosomal protein L22-3 [Chenopodium quinoa]	------	------	PF01776.19	Ribosomal_L22e	Ribosomal L22e protein family
0	HU05G01856	1.04844	8.4615e-224	1.72251e-219	22.3	3.4	yes	up	GO:0042626;; GO:0016021;; GO:0005524	molecular_function;;cellular_component;;molecular_function	ATPase activity, coupled to transmembrane movement of substances;;integral component of membrane;;ATP binding	------	------	------	------	COG1131	V	EOX92039.1	White-brown complex protein 11 isoform 1 [Theobroma cacao]	------	------	PF01061.26;; PF00005.29;; PF19055.2;; PF13304.8;; PF03193.18;; PF13555.8;; PF02463.21;; PF03215.17;; PF13191.8	ABC2_membrane;;ABC_tran;;ABC2_membrane_7;;AAA_21;;RsgA_GTPase;;AAA_29;;SMC_N;;Rad17;;AAA_16	ABC-2 type transporter;;ABC transporter;;ABC-2 type transporter;;AAA domain, putative AbiEii toxin, Type IV TA system;;RsgA GTPase;;P-loop containing region of AAA domain;;RecF/RecN/SMC N terminal domain;;Rad17 P-loop domain;;AAA ATPase domain
0	HU02G03366	1.04755	3.85323e-242	7.84402e-238	66.2	26.6	yes	up	GO:0005618;; GO:0005975;; GO:0004650	cellular_component;;biological_process;;molecular_function	cell wall;;carbohydrate metabolic process;;polygalacturonase activity	K01184	E3.2.1.15	map00040	Pentose and glucuronate interconversions	COG5434	M	XP_010671219.1	PREDICTED: probable polygalacturonase At3g15720 [Beta vulgaris subsp. vulgaris]	------	------	PF00295.19	Glyco_hydro_28	Glycosyl hydrolases family 28
0	HU04G00312	1.02669	1.91088e-229	3.88998e-225	26.1	4.6	yes	up	GO:0016020;; GO:0004467;; GO:0016874;; GO:0005783	cellular_component;;molecular_function;;molecular_function;;cellular_component	membrane;;long-chain fatty acid-CoA ligase activity;;ligase activity;;endoplasmic reticulum	K01897	ACSL, fadD	map04146;; map00061;; map00071	Peroxisome;;Fatty acid biosynthesis;;Fatty acid degradation	COG1022	I	XP_021846664.1	long chain acyl-CoA synthetase 4-like [Spinacia oleracea]	------	------	PF00501.30;; PF13193.8	AMP-binding;;AMP-binding_C	AMP-binding enzyme;;AMP-binding enzyme C-terminal domain
0	HU06G00904	1.01891	1.30695e-212	2.66057e-208	75.3	39.5	yes	up	GO:0022627;; GO:0003735;; GO:0000461;; GO:0000447;; GO:0006412;; GO:0005840	cellular_component;;molecular_function;;biological_process;;biological_process;;biological_process;;cellular_component	cytosolic small ribosomal subunit;;structural constituent of ribosome;;endonucleolytic cleavage to generate mature 3'-end of SSU-rRNA from (SSU-rRNA, 5.8S rRNA, LSU-rRNA);;endonucleolytic cleavage in ITS1 to separate SSU-rRNA from 5.8S rRNA and LSU-rRNA from tricistronic rRNA transcript (SSU-rRNA, 5.8S rRNA, LSU-rRNA);;translation;;ribosome	K02971	RP-S21e, RPS21	map03010	Ribosome	ENOG4112266	J	XP_008805749.1	40S ribosomal protein S21 [Phoenix dactylifera]	------	------	PF01249.20	Ribosomal_S21e	Ribosomal protein S21e
0	HU04G01347	1.00967	4.9394e-204	1.00551e-199	17.8	2.2	yes	up	GO:0016021;; GO:0051539;; GO:0005886	cellular_component;;molecular_function;;cellular_component	integral component of membrane;;4 iron, 4 sulfur cluster binding;;plasma membrane	------	------	------	------	ENOG411140T	S	XP_010678315.1	PREDICTED: CASP-like protein 1F2 isoform X1 [Beta vulgaris subsp. vulgaris]	------	------	PF04535.14;; PF01284.25	DUF588;;MARVEL	Domain of unknown function (DUF588);;Membrane-associating domain
0	HU11G00388	1.00907	8.99008e-200	1.83011e-195	33	8.7	yes	up	GO:0005829	cellular_component	cytosol	K09705	K09705	------	------	------	------	XP_021750037.1	uncharacterized protein LOC110715738 [Chenopodium quinoa]	------	------	PF06172.13	Cupin_5	Cupin superfamily (DUF985)
0	HU03G01548	1.00752	1.19904e-184	2.44088e-180	42.6	14.6	yes	up	GO:0006633;; GO:0046872;; GO:0102786;; GO:0045300;; GO:0009507	biological_process;;molecular_function;;molecular_function;;molecular_function;;cellular_component	fatty acid biosynthetic process;;metal ion binding;;stearoyl-[acp] desaturase activity;;acyl-[acyl-carrier-protein] desaturase activity;;chloroplast	K03921	FAB2, SSI2, desA1	map00061;; map01040	Fatty acid biosynthesis;;Biosynthesis of unsaturated fatty acids	ENOG410XPNS	I	XP_021772281.1	stearoyl-[acyl-carrier-protein] 9-desaturase, chloroplastic-like [Chenopodium quinoa]	------	------	PF03405.16	FA_desaturase_2	Fatty acid desaturase
0	HU02G01798	1.00072	2.29656e-221	4.6751e-217	77.7	39.8	yes	up	GO:0016021;; GO:0046872	cellular_component;;molecular_function	integral component of membrane;;metal ion binding	------	------	------	------	ENOG410YWNB;; ENOG4111DYM	S;;U	XP_021282244.1	heavy metal-associated isoprenylated plant protein 39 [Herrania umbratica]	------	------	PF00403.28	HMA	Heavy-metal-associated domain
0	HU02G01931	0.999224	7.50781e-189	1.52837e-184	60	26.5	yes	up	GO:0003735;; GO:0015935;; GO:0022627;; GO:0003723;; GO:0006412	molecular_function;;cellular_component;;cellular_component;;molecular_function;;biological_process	structural constituent of ribosome;;small ribosomal subunit;;cytosolic small ribosomal subunit;;RNA binding;;translation	K02969	RP-S20e, RPS20	map03010	Ribosome	COG0051	J	XP_010038001.1	40S ribosomal protein S20-2 [Eucalyptus grandis]	------	------	PF00338.24	Ribosomal_S10	Ribosomal protein S10p/S20e
0	HU06G02407	0.995082	3.63919e-122	7.4083e-118	24.6	7.3	yes	up	GO:0016021;; GO:0005975;; GO:0004564;; GO:0005775;; GO:0004575	cellular_component;;biological_process;;molecular_function;;cellular_component;;molecular_function	integral component of membrane;;carbohydrate metabolic process;;beta-fructofuranosidase activity;;vacuolar lumen;;sucrose alpha-glucosidase activity	K01193	INV, sacA	map00500;; map00052	Starch and sucrose metabolism;;Galactose metabolism	COG1621	G	XP_010672026.1	PREDICTED: beta-fructofuranosidase, soluble isoenzyme I [Beta vulgaris subsp. vulgaris]	------	------	PF00251.22;; PF08244.14;; PF11837.10	Glyco_hydro_32N;;Glyco_hydro_32C;;DUF3357	Glycosyl hydrolases family 32 N-terminal domain;;Glycosyl hydrolases family 32 C terminal;;Domain of unknown function (DUF3357)
0	HU02G00884	0.99261	1.96249e-189	3.99504e-185	59	25.5	yes	up	GO:0003735;; GO:0022625;; GO:0003723;; GO:0006412	molecular_function;;cellular_component;;molecular_function;;biological_process	structural constituent of ribosome;;cytosolic large ribosomal subunit;;RNA binding;;translation	K02885	RP-L19e, RPL19	map03010	Ribosome	COG2147	J	CAB4112302.1	unnamed protein product [Lactuca saligna]	------	------	PF01280.22	Ribosomal_L19e	Ribosomal protein L19e
0	HU07G02027	0.991194	5.18721e-190	1.05596e-185	62.6	28.3	yes	up	GO:0003735;; GO:0002182;; GO:0022625	molecular_function;;biological_process;;cellular_component	structural constituent of ribosome;;cytoplasmic translational elongation;;cytosolic large ribosomal subunit	K02943	RP-LP2, RPLP2	map03010	Ribosome	COG2058	J	PIN00990.1	60S acidic ribosomal protein P2 [Handroanthus impetiginosus]	------	------	PF00428.21	Ribosomal_60s	60s Acidic ribosomal protein
0	HU06G00820	0.962287	2.56142e-209	5.21428e-205	78.2	43.6	yes	up	GO:0009694;; GO:0009696;; GO:0080032;; GO:0080031;; GO:0080030	biological_process;;biological_process;;molecular_function;;molecular_function;;molecular_function	jasmonic acid metabolic process;;salicylic acid metabolic process;;methyl jasmonate esterase activity;;methyl salicylate esterase activity;;methyl indole-3-acetate esterase activity	------	------	------	------	ENOG4111IVV	S	XP_010680459.1	PREDICTED: salicylic acid-binding protein 2 [Beta vulgaris subsp. vulgaris]	------	------	PF12697.9;; PF00561.22;; PF12146.10	Abhydrolase_6;;Abhydrolase_1;;Hydrolase_4	Alpha/beta hydrolase family;;alpha/beta hydrolase fold;;Serine aminopeptidase, S33
0	HU05G01354	0.961148	3.34982e-182	6.81923e-178	49	18.7	yes	up	GO:0003735;; GO:0006412;; GO:0005840	molecular_function;;biological_process;;cellular_component	structural constituent of ribosome;;translation;;ribosome	K02976	RP-S26e, RPS26	map03010	Ribosome	COG4830	J	XP_021903899.1	40S ribosomal protein S26-1-like [Carica papaya]	------	------	PF01283.21	Ribosomal_S26e	Ribosomal protein S26e
0	HU01G01291	0.958496	3.39294e-214	6.90701e-210	83.9	54.1	yes	up	GO:0020037;; GO:0000302;; GO:0006979;; GO:0042744;; GO:0016688;; GO:0005576;; GO:0034599;; GO:0046872;; GO:0004601;; GO:0009507	molecular_function;;biological_process;;biological_process;;biological_process;;molecular_function;;cellular_component;;biological_process;;molecular_function;;molecular_function;;cellular_component	heme binding;;response to reactive oxygen species;;response to oxidative stress;;hydrogen peroxide catabolic process;;L-ascorbate peroxidase activity;;extracellular region;;cellular response to oxidative stress;;metal ion binding;;peroxidase activity;;chloroplast	K00434	E1.11.1.11	map00480;; map00053	Glutathione metabolism;;Ascorbate and aldarate metabolism	COG0376	P	XP_010689420.1	PREDICTED: L-ascorbate peroxidase, cytosolic [Beta vulgaris subsp. vulgaris]	------	------	PF00141.25	peroxidase	Peroxidase
0	HU08G01784	0.95807	6.74207e-161	1.37248e-156	53	23.3	yes	up	GO:0004739;; GO:0006086;; GO:0006096	molecular_function;;biological_process;;biological_process	pyruvate dehydrogenase (acetyl-transferring) activity;;acetyl-CoA biosynthetic process from pyruvate;;glycolytic process	K00162	PDHB, pdhB	map00020;; map00010;; map00620	Citrate cycle (TCA cycle);;Glycolysis / Gluconeogenesis;;Pyruvate metabolism	COG0022	C	XP_019103004.1	PREDICTED: pyruvate dehydrogenase E1 component subunit beta-3, chloroplastic [Beta vulgaris subsp. vulgaris]	------	------	PF02779.26;; PF02780.22	Transket_pyr;;Transketolase_C	Transketolase, pyrimidine binding domain;;Transketolase, C-terminal domain
0	HU09G01859	0.95738	4.48667e-180	9.13351e-176	58.5	25.6	yes	up	GO:0003735;; GO:0022627;; GO:0015935;; GO:0003723;; GO:0006412	molecular_function;;cellular_component;;cellular_component;;molecular_function;;biological_process	structural constituent of ribosome;;cytosolic small ribosomal subunit;;small ribosomal subunit;;RNA binding;;translation	K02981	RP-S2e, RPS2	map03010	Ribosome	COG0098	J	XP_010666758.1	PREDICTED: 40S ribosomal protein S2-2 [Beta vulgaris subsp. vulgaris]	------	------	PF00333.22;; PF03719.17	Ribosomal_S5;;Ribosomal_S5_C	Ribosomal protein S5, N-terminal domain;;Ribosomal protein S5, C-terminal domain
0	HU06G02228	0.951901	1.38688e-182	2.82327e-178	66.3	32.1	yes	up	GO:0003735;; GO:0006412;; GO:0005840	molecular_function;;biological_process;;cellular_component	structural constituent of ribosome;;translation;;ribosome	K02905	RP-L29e, RPL29	map03010	Ribosome	ENOG4112428	J	XP_010671671.1	PREDICTED: 60S ribosomal protein L29-1 [Beta vulgaris subsp. vulgaris]	------	------	PF01779.19	Ribosomal_L29e	Ribosomal L29e protein family
0	HU06G02518	0.950891	1.60803e-170	3.27348e-166	61.3	28.8	yes	up	GO:0003735;; GO:0002181;; GO:0022625;; GO:0006412;; GO:0005840	molecular_function;;biological_process;;cellular_component;;biological_process;;cellular_component	structural constituent of ribosome;;cytoplasmic translation;;cytosolic large ribosomal subunit;;translation;;ribosome	K02920	RP-L36e, RPL36	map03010	Ribosome	COG5051	J	XP_010696542.1	PREDICTED: 60S ribosomal protein L36-2 [Beta vulgaris subsp. vulgaris]	------	------	PF01158.20	Ribosomal_L36e	Ribosomal protein L36e
0	HU06G00499	0.947763	1.29881e-171	2.64399e-167	59.2	27	yes	up	GO:0042273;; GO:0005840;; GO:0022625;; GO:0003735;; GO:0002181;; GO:0006412	biological_process;;cellular_component;;cellular_component;;molecular_function;;biological_process;;biological_process	ribosomal large subunit biogenesis;;ribosome;;cytosolic large ribosomal subunit;;structural constituent of ribosome;;cytoplasmic translation;;translation	K02917	RP-L35Ae, RPL35A	map03010	Ribosome	COG2451	J	XP_042016141.1	60S ribosomal protein L35a-3-like [Salvia splendens]	------	------	PF01247.20	Ribosomal_L35Ae	Ribosomal protein L35Ae
0	HU11G00183	0.9394	1.34759e-186	2.74328e-182	66.1	31.3	yes	up	GO:0003735;; GO:0000462;; GO:0005840;; GO:0006412;; GO:0022627	molecular_function;;biological_process;;cellular_component;;biological_process;;cellular_component	structural constituent of ribosome;;maturation of SSU-rRNA from tricistronic rRNA transcript (SSU-rRNA, 5.8S rRNA, LSU-rRNA);;ribosome;;translation;;cytosolic small ribosomal subunit	K02995	RP-S8e, RPS8	map03010	Ribosome	COG2007	J	XP_016675987.1	40S ribosomal protein S8 [Gossypium hirsutum]	------	------	PF01201.24	Ribosomal_S8e	Ribosomal protein S8e
0	HU04G00636	0.937242	1.20858e-212	2.4603e-208	86	56.8	yes	up	GO:0008289;; GO:0000062	molecular_function;;molecular_function	lipid binding;;fatty-acyl-CoA binding	K08762	DBI, ACBP	------	------	COG4281	I	XP_021725570.1	acyl-CoA-binding protein-like [Chenopodium quinoa]	------	------	PF00887.21	ACBP	Acyl CoA binding protein
0	HU01G02308	0.935146	2.27642e-178	4.63411e-174	31.3	8.5	yes	up	GO:0003700;; GO:0046983;; GO:0005634;; GO:0045944;; GO:0000977	molecular_function;;molecular_function;;cellular_component;;biological_process;;molecular_function	transcription factor activity, sequence-specific DNA binding;;protein dimerization activity;;nucleus;;positive regulation of transcription from RNA polymerase II promoter;;RNA polymerase II regulatory region sequence-specific DNA binding	K09264	K09264	------	------	COG5068	K	CAA56659.1	SLM5 [Silene latifolia]	------	------	PF01486.19;; PF00319.20;; PF15397.8	K-box;;SRF-TF;;DUF4618	K-box region;;SRF-type transcription factor (DNA-binding and dimerisation domain);;Domain of unknown function (DUF4618)
0	HU02G00903	0.931282	1.07059e-276	2.1794e-272	99.4	91.9	yes	up	------	------	------	------	------	------	------	ENOG410ZEWF	S	ADP23916.1	late embryogenesis abundant protein [Sesuvium portulacastrum]	------	------	PF03242.15	LEA_3	Late embryogenesis abundant protein
0	HU11G00465	0.930305	4.91356e-195	1.00025e-190	36.8	10.4	yes	up	GO:0006886;; GO:0003924;; GO:0030139;; GO:0012505;; GO:0005768;; GO:0005525	biological_process;;molecular_function;;cellular_component;;cellular_component;;cellular_component;;molecular_function	intracellular protein transport;;GTPase activity;;endocytic vesicle;;endomembrane system;;endosome;;GTP binding	K07888;K07889	RAB5B;RAB5C	map04145;; map04144	Phagosome;;Endocytosis	ENOG410YCCP	S	XP_002284542.1	PREDICTED: ras-related protein RHN1 isoform X1 [Vitis vinifera]	------	------	PF00071.24;; PF08477.15;; PF00025.23;; PF03193.18;; PF04670.14	Ras;;Roc;;Arf;;RsgA_GTPase;;Gtr1_RagA	Ras family;;Ras of Complex, Roc, domain of DAPkinase;;ADP-ribosylation factor family;;RsgA GTPase;;Gtr1/RagA G protein conserved region
0	HU09G01247	0.929773	1.64677e-164	3.35233e-160	51.9	21.8	yes	up	GO:0003735;; GO:0016021;; GO:0022625;; GO:0006412;; GO:0005840	molecular_function;;cellular_component;;cellular_component;;biological_process;;cellular_component	structural constituent of ribosome;;integral component of membrane;;cytosolic large ribosomal subunit;;translation;;ribosome	K02929	RP-L44e, RPL44	map03010	Ribosome	COG1631	J	KAE8007867.1	hypothetical protein FH972_004428 [Carpinus fangiana]	------	------	PF00935.21	Ribosomal_L44	Ribosomal protein L44
0	HU08G01428	0.928084	1.92885e-187	3.92656e-183	73.7	38.7	yes	up	GO:0003735;; GO:0002181;; GO:0005840;; GO:0006412;; GO:0022625	molecular_function;;biological_process;;cellular_component;;biological_process;;cellular_component	structural constituent of ribosome;;cytoplasmic translation;;ribosome;;translation;;cytosolic large ribosomal subunit	K02910	RP-L31e, RPL31	map03010	Ribosome	COG2097	J	XP_016540390.1	PREDICTED: 60S ribosomal protein L31 [Capsicum annuum]	------	------	PF01198.21	Ribosomal_L31e	Ribosomal protein L31e
0	HU03G02699	0.923394	1.03513e-147	2.10722e-143	69.3	39.3	yes	up	GO:0019853;; GO:0005737;; GO:0050113;; GO:0019310;; GO:0005506	biological_process;;cellular_component;;molecular_function;;biological_process;;molecular_function	L-ascorbic acid biosynthetic process;;cytoplasm;;inositol oxygenase activity;;inositol catabolic process;;iron ion binding	K00469	MIOX	map00053;; map00562	Ascorbate and aldarate metabolism;;Inositol phosphate metabolism	ENOG410XQ4J	S	XP_021835933.1	inositol oxygenase 1-like isoform X2 [Spinacia oleracea]	------	------	PF05153.17	MIOX	Myo-inositol oxygenase
0	HU06G02262	0.920939	2.35654e-206	4.79721e-202	83.2	49.8	yes	up	GO:0003735;; GO:0070180;; GO:0022625;; GO:0006412;; GO:0005840	molecular_function;;molecular_function;;cellular_component;;biological_process;;cellular_component	structural constituent of ribosome;;large ribosomal subunit rRNA binding;;cytosolic large ribosomal subunit;;translation;;ribosome	K02894	RP-L23e, RPL23	map03010	Ribosome	COG0093	J	RXH71258.1	hypothetical protein DVH24_018613 [Malus domestica]	------	------	PF00238.21	Ribosomal_L14	Ribosomal protein L14p/L23e
0	HU05G00457	0.916598	9.12148e-177	1.85686e-172	69.5	35.8	yes	up	GO:0005840;; GO:0022625;; GO:0003735;; GO:0003723;; GO:0002181;; GO:0006412	cellular_component;;cellular_component;;molecular_function;;molecular_function;;biological_process;;biological_process	ribosome;;cytosolic large ribosomal subunit;;structural constituent of ribosome;;RNA binding;;cytoplasmic translation;;translation	K02877	RP-L15e, RPL15	map03010	Ribosome	COG1632	J	XP_021905623.1	60S ribosomal protein L15-1 isoform X2 [Carica papaya]	------	------	PF00827.19	Ribosomal_L15e	Ribosomal L15
0	HU06G00722	0.915658	5.44525e-159	1.10849e-154	56.3	25.5	yes	up	GO:0005840;; GO:0042254;; GO:0022625;; GO:0003723;; GO:0000470	cellular_component;;biological_process;;cellular_component;;molecular_function;;biological_process	ribosome;;ribosome biogenesis;;cytosolic large ribosomal subunit;;RNA binding;;maturation of LSU-rRNA	K02936	RP-L7Ae, RPL7A	map03010	Ribosome	COG1358	J	XP_010694194.1	PREDICTED: 60S ribosomal protein L7a-2 [Beta vulgaris subsp. vulgaris]	------	------	PF01248.28	Ribosomal_L7Ae	Ribosomal protein L7Ae/L30e/S12e/Gadd45 family
0	HU09G01901	0.915158	2.73728e-175	5.57229e-171	83.2	55.8	yes	up	------	------	------	------	------	------	------	ENOG410Z9AB	S	XP_021839456.1	protein EARLY RESPONSIVE TO DEHYDRATION 15-like [Spinacia oleracea]	------	------	------	------	------
0	HU01G02648	0.909278	4.27971e-161	8.71221e-157	56.2	25.4	yes	up	GO:0003735;; GO:0005840;; GO:0022627;; GO:0008270;; GO:0006412	molecular_function;;cellular_component;;cellular_component;;molecular_function;;biological_process	structural constituent of ribosome;;ribosome;;cytosolic small ribosomal subunit;;zinc ion binding;;translation	K02980	RP-S29e, RPS29	map03010	Ribosome	COG0199	J	RZC90004.1	hypothetical protein C5167_029070 [Papaver somniferum]	------	------	PF00253.23	Ribosomal_S14	Ribosomal protein S14p/S29e
0	HU10G00449	0.905094	5.73691e-145	1.16786e-140	60.3	30.3	yes	up	GO:0016787;; GO:0016021;; GO:0046872;; GO:0003993	molecular_function;;cellular_component;;molecular_function;;molecular_function	hydrolase activity;;integral component of membrane;;metal ion binding;;acid phosphatase activity	K22390	ACP7	------	------	COG1409	S	XP_028066983.1	probable inactive purple acid phosphatase 1 [Camellia sinensis]	------	------	PF00935.21;; PF14008.8;; PF00149.30	Ribosomal_L44;;Metallophos_C;;Metallophos	Ribosomal protein L44;;Iron/zinc purple acid phosphatase-like protein C;;Calcineurin-like phosphoesterase
0	HU06G00648	0.902931	1.21015e-155	2.46351e-151	45.7	17.8	yes	up	GO:0042273;; GO:0015934;; GO:0022625;; GO:0003735;; GO:0003723;; GO:0002181;; GO:0006412	biological_process;;cellular_component;;cellular_component;;molecular_function;;molecular_function;;biological_process;;biological_process	ribosomal large subunit biogenesis;;large ribosomal subunit;;cytosolic large ribosomal subunit;;structural constituent of ribosome;;RNA binding;;cytoplasmic translation;;translation	K02898	RP-L26e, RPL26	map03010	Ribosome	COG0198	J	RRT83120.1	hypothetical protein B296_00007429 [Ensete ventricosum]	------	------	PF16906.7;; PF00467.31	Ribosomal_L26;;KOW	Ribosomal proteins L26 eukaryotic, L24P archaeal;;KOW motif
0	HU01G00590	0.894165	2.6314e-173	5.35674e-169	70.1	36.3	yes	up	GO:0003735;; GO:0022627;; GO:0006412;; GO:0005840	molecular_function;;cellular_component;;biological_process;;cellular_component	structural constituent of ribosome;;cytosolic small ribosomal subunit;;translation;;ribosome	K02951	RP-S12e, RPS12	map03010	Ribosome	COG1358	J	XP_010691599.1	PREDICTED: 40S ribosomal protein S12 [Beta vulgaris subsp. vulgaris]	------	------	PF01248.28	Ribosomal_L7Ae	Ribosomal protein L7Ae/L30e/S12e/Gadd45 family
0	HU02G01052	0.8936	3.61652e-173	7.36214e-169	73.7	39.5	yes	up	GO:0003735;; GO:0022625;; GO:0006412;; GO:0005840	molecular_function;;cellular_component;;biological_process;;cellular_component	structural constituent of ribosome;;cytosolic large ribosomal subunit;;translation;;ribosome	K02901	RP-L27e, RPL27	map03010	Ribosome	COG2163	J	XP_042026033.1	60S ribosomal protein L27-3-like [Salvia splendens]	------	------	PF01777.20;; PF00467.31	Ribosomal_L27e;;KOW	Ribosomal L27e protein family;;KOW motif
0	HU06G00443	0.887401	1.18433e-174	2.41094e-170	78.2	45	yes	up	------	------	------	------	------	------	------	------	------	------	------	------	------	------	------	------
0	HU03G02814	0.880054	8.91693e-128	1.81522e-123	47	20.8	yes	up	GO:0006633;; GO:0000036;; GO:0016297;; GO:0016790;; GO:0009507	biological_process;;molecular_function;;molecular_function;;molecular_function;;cellular_component	fatty acid biosynthetic process;;ACP phosphopantetheine attachment site binding involved in fatty acid biosynthetic process;;acyl-[acyl-carrier-protein] hydrolase activity;;thiolester hydrolase activity;;chloroplast	K10781	FATB	map00061	Fatty acid biosynthesis	COG3884	I	XP_010688133.1	PREDICTED: palmitoyl-acyl carrier protein thioesterase, chloroplastic [Beta vulgaris subsp. vulgaris]	------	------	PF01643.19;; PF12590.10;; PF13279.8	Acyl-ACP_TE;;Acyl-thio_N;;4HBT_2	Acyl-ACP thioesterase;;Acyl-ATP thioesterase;;Thioesterase-like superfamily
0	HU10G01289	0.879786	3.57542e-158	7.27848e-154	18.8	3.5	yes	up	GO:0004013;; GO:0033353;; GO:0005829;; GO:0006730	molecular_function;;biological_process;;cellular_component;;biological_process	adenosylhomocysteinase activity;;S-adenosylmethionine cycle;;cytosol;;one-carbon metabolic process	K01251	E3.3.1.1, ahcY	map00270	Cysteine and methionine metabolism	COG0499	H	KAF7151114.1	hypothetical protein RHSIM_Rhsim02G0062100 [Rhododendron simsii]	------	------	PF05221.19;; PF00670.23;; PF02826.21;; PF07991.14;; PF02882.21	AdoHcyase;;AdoHcyase_NAD;;2-Hacid_dh_C;;IlvN;;THF_DHG_CYH_C	S-adenosyl-L-homocysteine hydrolase;;S-adenosyl-L-homocysteine hydrolase, NAD binding domain;;D-isomer specific 2-hydroxyacid dehydrogenase, NAD binding domain;;Acetohydroxy acid isomeroreductase, NADPH-binding domain;;Tetrahydrofolate dehydrogenase/cyclohydrolase, NAD(P)-binding domain
0	HU02G00160	0.87608	4.35349e-174	8.86239e-170	70.9	36.5	yes	up	GO:0003735;; GO:0016021;; GO:0015934;; GO:0006412	molecular_function;;cellular_component;;cellular_component;;biological_process	structural constituent of ribosome;;integral component of membrane;;large ribosomal subunit;;translation	K02900	RP-L27Ae, RPL27A	map03010	Ribosome	COG0200	J	XP_021768664.1	60S ribosomal protein L27a-3-like [Chenopodium quinoa]	------	------	PF00828.21	Ribosomal_L27A	Ribosomal proteins 50S-L15, 50S-L18e, 60S-L27A
0	HU11G01557	0.874314	4.35816e-225	8.8719e-221	90	60.4	yes	up	GO:0016021	cellular_component	integral component of membrane	------	------	------	------	ENOG410YVT7	S	XP_021767259.1	uncharacterized protein LOC110731687 [Chenopodium quinoa]	------	------	------	------	------
0	HU01G00862	0.873812	1.13309e-157	2.30664e-153	50.4	20.5	yes	up	GO:0003735;; GO:0022625;; GO:0006412;; GO:0005840	molecular_function;;cellular_component;;biological_process;;cellular_component	structural constituent of ribosome;;cytosolic large ribosomal subunit;;translation;;ribosome	K02903	RP-L28e, RPL28	map03010	Ribosome	ENOG4111T32	J	XP_010690079.1	PREDICTED: 60S ribosomal protein L28-1 [Beta vulgaris subsp. vulgaris]	------	------	PF01778.19	Ribosomal_L28e	Ribosomal L28e protein family
0	HU05G00151	0.87372	2.33389e-148	4.7511e-144	27.9	7.9	yes	up	GO:0009941;; GO:0016021	cellular_component;;cellular_component	chloroplast envelope;;integral component of membrane	------	------	------	------	COG2862	S	XP_021753955.1	uncharacterized protein LOC110719350 [Chenopodium quinoa]	------	------	PF03350.18	UPF0114	Uncharacterized protein family, UPF0114
0	HU08G01812	0.863621	1.07558e-155	2.18956e-151	53.1	22.7	yes	up	GO:0003735;; GO:0006412;; GO:0022625	molecular_function;;biological_process;;cellular_component	structural constituent of ribosome;;translation;;cytosolic large ribosomal subunit	K02882	RP-L18Ae, RPL18A	map03010	Ribosome	COG2157	J	XP_021722260.1	60S ribosomal protein L18a-2 [Chenopodium quinoa]	------	------	PF01775.19	Ribosomal_L18A	Ribosomal proteins 50S-L18Ae/60S-L20/60S-L18A
0	HU11G00378	0.863504	2.10608e-157	4.28735e-153	72.8	41.4	yes	up	GO:0003735;; GO:0005840;; GO:0008270;; GO:0006412	molecular_function;;cellular_component;;molecular_function;;biological_process	structural constituent of ribosome;;ribosome;;zinc ion binding;;translation	K02980	RP-S29e, RPS29	map03010	Ribosome	COG0199	J	XP_021749776.1	40S ribosomal protein S29 [Chenopodium quinoa]	------	------	PF00253.23	Ribosomal_S14	Ribosomal protein S14p/S29e
0	HU09G00940	0.863111	2.58257e-146	5.25733e-142	65.6	33.9	yes	up	GO:0045430;; GO:0009813	molecular_function;;biological_process	chalcone isomerase activity;;flavonoid biosynthetic process	K01859	E5.5.1.6	map00941	Flavonoid biosynthesis	ENOG410YEUK	G	XP_021755848.1	chalcone--flavonone isomerase-like isoform X1 [Chenopodium quinoa]	------	------	PF02431.17;; PF16035.7	Chalcone;;Chalcone_2	Chalcone-flavanone isomerase;;Chalcone isomerase like
0	HU02G03038	0.860222	2.39866e-136	4.88295e-132	47.7	20.6	yes	up	GO:0003735;; GO:0000463;; GO:0022625	molecular_function;;biological_process;;cellular_component	structural constituent of ribosome;;maturation of LSU-rRNA from tricistronic rRNA transcript (SSU-rRNA, 5.8S rRNA, LSU-rRNA);;cytosolic large ribosomal subunit	K02937	RP-L7e, RPL7	map03010	Ribosome	COG1841	J	XP_010692954.1	PREDICTED: 60S ribosomal protein L7-2 [Beta vulgaris subsp. vulgaris]	------	------	PF08079.14;; PF00327.22	Ribosomal_L30_N;;Ribosomal_L30	Ribosomal L30 N-terminal domain;;Ribosomal protein L30p/L7e
0	HU06G01237	0.857644	3.16116e-143	6.43517e-139	45.4	18.5	yes	up	GO:0003735;; GO:0006412;; GO:0005840	molecular_function;;biological_process;;cellular_component	structural constituent of ribosome;;translation;;ribosome	K02966	RP-S19e, RPS19	map03010	Ribosome	COG2238	J	XP_024012241.1	40S ribosomal protein S19-3 [Eutrema salsugineum]	------	------	PF01090.21	Ribosomal_S19e	Ribosomal protein S19e
0	HU09G00797	0.855273	1.84699e-145	3.75991e-141	56.2	26.2	yes	up	GO:0003735;; GO:0005840;; GO:0022627;; GO:0006412;; GO:0015935	molecular_function;;cellular_component;;cellular_component;;biological_process;;cellular_component	structural constituent of ribosome;;ribosome;;cytosolic small ribosomal subunit;;translation;;small ribosomal subunit	K02973	RP-S23e, RPS23	map03010	Ribosome	------	------	XP_021856365.1	40S ribosomal protein S23 [Spinacia oleracea]	------	------	PF00164.27	Ribosom_S12_S23	Ribosomal protein S12/S23
0	HU03G01521	0.853661	2.19186e-163	4.46197e-159	61.9	29.1	yes	up	GO:0008948;; GO:0008428;; GO:0046872;; GO:0047443;; GO:0051252	molecular_function;;molecular_function;;molecular_function;;molecular_function;;biological_process	oxaloacetate decarboxylase activity;;ribonuclease inhibitor activity;;metal ion binding;;4-hydroxy-4-methyl-2-oxoglutarate aldolase activity;;regulation of RNA metabolic process	------	------	------	------	COG0684	H	KAF7817762.1	putative 4-hydroxy-4-methyl-2-oxoglutarate aldolase 2 [Senna tora]	------	------	PF03737.17	RraA-like	Aldolase/RraA
0	HU11G00801	0.849991	1.45598e-141	2.96393e-137	27.6	7.9	yes	up	GO:0016301	molecular_function	kinase activity	------	------	------	------	ENOG410ZGQ8	S	XP_010688555.1	PREDICTED: uncharacterized protein At1g15400 [Beta vulgaris subsp. vulgaris]	------	------	PF15697.7	DUF4666	Domain of unknown function (DUF4666)
0	HU05G02121	0.844317	2.79568e-146	5.69117e-142	32	10	yes	up	GO:0016021	cellular_component	integral component of membrane	K19040	ATL76S	------	------	ENOG41121N2	O	DAD40336.1	TPA_asm: hypothetical protein HUJ06_014659 [Nelumbo nucifera]	------	------	PF13639.8;; PF17123.7;; PF12678.9;; PF13923.8;; PF13445.8;; PF00097.27;; PF14446.8;; PF14634.8;; PF17120.7;; PF13920.8;; PF14447.8;; PF12861.9	zf-RING_2;;zf-RING_11;;zf-rbx1;;zf-C3HC4_2;;zf-RING_UBOX;;zf-C3HC4;;Prok-RING_1;;zf-RING_5;;Zn_ribbon_17;;zf-C3HC4_3;;Prok-RING_4;;zf-ANAPC11	Ring finger domain;;RING-like zinc finger;;RING-H2 zinc finger domain;;Zinc finger, C3HC4 type (RING finger);;RING-type zinc-finger;;Zinc finger, C3HC4 type (RING finger);;Prokaryotic RING finger family 1;;zinc-RING finger domain;;Zinc-ribbon, C4HC2 type;;Zinc finger, C3HC4 type (RING finger);;Prokaryotic RING finger family 4;;Anaphase-promoting complex subunit 11 RING-H2 finger
0	HU08G02309	0.840576	1.08075e-133	2.20008e-129	66.5	37.5	yes	up	GO:0046872;; GO:1900150	molecular_function;;biological_process	metal ion binding;;regulation of defense response to fungus	------	------	------	------	ENOG410ZUCS	S	XP_021852054.1	basic proline-rich protein [Spinacia oleracea]	------	------	------	------	------
0	HU10G00807	0.837964	3.62156e-153	7.37241e-149	50.6	21.1	yes	up	GO:0016021;; GO:0008643;; GO:0005886;; GO:0051119	cellular_component;;biological_process;;cellular_component;;molecular_function	integral component of membrane;;carbohydrate transport;;plasma membrane;;sugar transmembrane transporter activity	K15382	SLC50A, SWEET	------	------	ENOG4111M4R	U	KNA07420.1	hypothetical protein SOVF_171620 [Spinacia oleracea]	------	------	PF03083.18	MtN3_slv	Sugar efflux transporter for intercellular exchange
0	HU03G00870	0.831942	1.15202e-139	2.34516e-135	56	26.5	yes	up	GO:0003735;; GO:0006412;; GO:0005840	molecular_function;;biological_process;;cellular_component	structural constituent of ribosome;;translation;;ribosome	K02962	RP-S17e, RPS17	map03010	Ribosome	COG1383	J	XP_010695078.1	PREDICTED: 40S ribosomal protein S17 [Beta vulgaris subsp. vulgaris]	------	------	PF00833.20	Ribosomal_S17e	Ribosomal S17
0	HU07G00647	0.830691	3.84796e-174	7.83329e-170	81.1	49	yes	up	GO:0005743;; GO:0016021;; GO:0008121;; GO:0070469	cellular_component;;cellular_component;;molecular_function;;cellular_component	mitochondrial inner membrane;;integral component of membrane;;ubiquinol-cytochrome-c reductase activity;;respiratory chain	------	------	------	------	ENOG410XZ33	O	XP_010692002.1	PREDICTED: cytochrome b-c1 complex subunit 8 [Beta vulgaris subsp. vulgaris]	------	------	PF10890.10;; PF02939.18	Cyt_b-c1_8;;UcrQ	Cytochrome b-c1 complex subunit 8;;UcrQ family
0	HU07G01469	0.830215	2.18362e-135	4.4452e-131	59.7	30.1	yes	up	GO:0003735;; GO:0022625;; GO:0003723;; GO:0006412	molecular_function;;cellular_component;;molecular_function;;biological_process	structural constituent of ribosome;;cytosolic large ribosomal subunit;;RNA binding;;translation	K02885	RP-L19e, RPL19	map03010	Ribosome	COG2147	J	XP_010696457.1	PREDICTED: 60S ribosomal protein L19-3 [Beta vulgaris subsp. vulgaris]	------	------	PF01280.22	Ribosomal_L19e	Ribosomal protein L19e
0	HU08G00797	0.82992	3.87851e-145	7.89549e-141	59.5	28.5	yes	up	GO:0005840;; GO:0022625;; GO:0003735;; GO:0000463;; GO:0006412;; GO:0003729	cellular_component;;cellular_component;;molecular_function;;biological_process;;biological_process;;molecular_function	ribosome;;cytosolic large ribosomal subunit;;structural constituent of ribosome;;maturation of LSU-rRNA from tricistronic rRNA transcript (SSU-rRNA, 5.8S rRNA, LSU-rRNA);;translation;;mRNA binding	K02918	RP-L35e, RPL35	map03010	Ribosome	COG0255	J	XP_021910348.1	60S ribosomal protein L35 [Carica papaya]	------	------	PF00831.25	Ribosomal_L29	Ribosomal L29 protein
0	HU11G01400	0.82742	7.37285e-153	1.50089e-148	64	31.9	yes	up	GO:0003735;; GO:0006412;; GO:0005840	molecular_function;;biological_process;;cellular_component	structural constituent of ribosome;;translation;;ribosome	K02991	RP-S6e, RPS6	map03010	Ribosome	COG2125	J	OMP01256.1	Ribosomal protein S6e [Corchorus olitorius]	------	------	PF01092.21	Ribosomal_S6e	Ribosomal protein S6e
0	HU11G01317	0.825131	2.73756e-165	5.57285e-161	74.2	40.8	yes	up	GO:0005829;; GO:0042788;; GO:0005854	cellular_component;;cellular_component;;cellular_component	cytosol;;polysomal ribosome;;nascent polypeptide-associated complex	K01527	EGD1, BTF3	------	------	ENOG4111JBG	K	XP_010673263.1	PREDICTED: nascent polypeptide-associated complex subunit beta-like [Beta vulgaris subsp. vulgaris]	------	------	PF01849.20	NAC	NAC domain
0	HU10G01408	0.824407	3.47115e-144	7.06622e-140	44.4	17.6	yes	up	------	------	------	------	------	------	------	------	------	------	------	------	------	------	------	------
0	HU11G01598	0.824234	6.12539e-134	1.24695e-129	53	24.7	yes	up	GO:0003735;; GO:0006414;; GO:0005840	molecular_function;;biological_process;;cellular_component	structural constituent of ribosome;;translational elongation;;ribosome	K02942	RP-LP1, RPLP1	map03010	Ribosome	COG2058	J	KAG8381585.1	hypothetical protein BUALT_Bualt06G0136800 [Buddleja alternifolia]	------	------	PF00428.21	Ribosomal_60s	60s Acidic ribosomal protein
0	HU05G01434	0.823966	1.11508e-120	2.26996e-116	38.8	15.6	yes	up	------	------	------	------	------	------	------	------	------	------	------	------	------	------	------	------
0	HU08G02283	0.822595	2.9773e-103	6.06089e-99	60.4	33.7	yes	up	------	------	------	------	------	------	------	------	------	------	------	------	------	------	------	------
0	HU10G01600	0.816606	4.41433e-152	8.98625e-148	62.8	30.8	yes	up	GO:0003735;; GO:0003723;; GO:0022625;; GO:0006412;; GO:0005840	molecular_function;;molecular_function;;cellular_component;;biological_process;;cellular_component	structural constituent of ribosome;;RNA binding;;cytosolic large ribosomal subunit;;translation;;ribosome	K02868	RP-L11e, RPL11	map03010	Ribosome	------	------	XP_038722431.1	60S ribosomal protein L11-1-like [Tripterygium wilfordii]	------	------	PF00281.21;; PF00673.23	Ribosomal_L5;;Ribosomal_L5_C	Ribosomal protein L5;;ribosomal L5P family C-terminus
0	HU08G01020	0.809215	2.45233e-194	4.9922e-190	90.1	62.3	yes	up	GO:0000028;; GO:0005840;; GO:0003735;; GO:0003723;; GO:0046872;; GO:0006412;; GO:0022627	biological_process;;cellular_component;;molecular_function;;molecular_function;;molecular_function;;biological_process;;cellular_component	ribosomal small subunit assembly;;ribosome;;structural constituent of ribosome;;RNA binding;;metal ion binding;;translation;;cytosolic small ribosomal subunit	K02978	RP-S27e, RPS27	map03010	Ribosome	------	------	XP_027915751.1	40S ribosomal protein S27-2-like [Vigna unguiculata]	------	------	PF01667.19	Ribosomal_S27e	Ribosomal protein S27
0	HU10G02029	0.806546	5.18613e-125	1.05574e-120	69.5	42.5	yes	up	GO:0005773;; GO:0015140;; GO:0016021;; GO:0098656;; GO:0022857	cellular_component;;molecular_function;;cellular_component;;biological_process;;molecular_function	vacuole;;malate transmembrane transporter activity;;integral component of membrane;;anion transmembrane transport;;transmembrane transporter activity	K14445	SLC13A2_3_5	------	------	COG0471	P	XP_021859094.1	tonoplast dicarboxylate transporter [Spinacia oleracea]	------	------	PF00939.21;; PF03600.18	Na_sulph_symp;;CitMHS	Sodium:sulfate symporter transmembrane region;;Citrate transporter
0	HU11G01402	0.806118	8.9662e-140	1.82525e-135	72.1	43.9	yes	up	------	------	------	K06630	YWHAE	------	------	COG5040	T	XP_021743577.1	14-3-3-like protein [Chenopodium quinoa]	------	------	PF00244.22	2014-03-03	14-3-3 protein
0	HU01G01228	0.800039	2.73878e-153	5.57534e-149	74.7	43.4	yes	up	GO:0016021	cellular_component	integral component of membrane	------	------	------	------	ENOG410Z1ES	S	XP_028808455.1	uncharacterized protein LOC114763026 [Prosopis alba]	------	------	------	------	------
0	HU04G01722	0.797728	7.64816e-137	1.55694e-132	60	29.6	yes	up	GO:0005840;; GO:0006886;; GO:0003735;; GO:0031267;; GO:0046872;; GO:0006412	cellular_component;;biological_process;;molecular_function;;molecular_function;;molecular_function;;biological_process	ribosome;;intracellular protein transport;;structural constituent of ribosome;;small GTPase binding;;metal ion binding;;translation	K02977	RP-S27Ae, RPS27A, UBA80	map03010;; map04120	Ribosome;;Ubiquitin mediated proteolysis	COG1998	J	OMO64086.1	Ribosomal protein S27a [Corchorus capsularis]	------	------	PF01599.21	Ribosomal_S27	Ribosomal protein S27a
0	HU05G01504	0.793953	4.29946e-129	8.7524e-125	42.9	17.7	yes	up	GO:0042273;; GO:0005840;; GO:0022625;; GO:0003735;; GO:0002181;; GO:0006412	biological_process;;cellular_component;;cellular_component;;molecular_function;;biological_process;;biological_process	ribosomal large subunit biogenesis;;ribosome;;cytosolic large ribosomal subunit;;structural constituent of ribosome;;cytoplasmic translation;;translation	K02917	RP-L35Ae, RPL35A	map03010	Ribosome	COG2451	J	XP_021755385.1	60S ribosomal protein L35a-3-like [Chenopodium quinoa]	------	------	PF01247.20	Ribosomal_L35Ae	Ribosomal protein L35Ae
0	HU05G00719	0.79209	4.30576e-142	8.76524e-138	68.2	37	yes	up	------	------	------	------	------	------	------	ENOG41122MF	S	XP_021744767.1	macrophage migration inhibitory factor homolog isoform X1 [Chenopodium quinoa]	------	------	PF01187.20	MIF	Macrophage migration inhibitory factor (MIF)
0	HU02G01504	0.788032	4.90267e-136	9.98037e-132	74.5	43.7	yes	up	GO:0016021	cellular_component	integral component of membrane	------	------	------	------	------	------	XP_015876989.1	uncharacterized protein LOC107413533 [Ziziphus jujuba]	------	------	------	------	------
0	HU07G01096	0.784793	3.70219e-143	7.53654e-139	42.6	16.6	yes	up	GO:0016021;; GO:0016740;; GO:0005789	cellular_component;;molecular_function;;cellular_component	integral component of membrane;;transferase activity;;endoplasmic reticulum membrane	------	------	------	------	ENOG410Z9RD	S	XP_039016172.1	dolichyl-diphosphooligosaccharide--protein glycosyltransferase subunit 4C-like [Hibiscus syriacus]	------	------	PF10215.11	Ost4	Oligosaccaryltransferase
0	HU02G01813	0.78102	9.70593e-133	1.97584e-128	71.1	41.1	yes	up	------	------	------	K02896	RP-L24e, RPL24	map03010	Ribosome	COG2075	J	KAF4388070.1	hypothetical protein F8388_014753 [Cannabis sativa]	------	------	PF01246.22	Ribosomal_L24e	Ribosomal protein L24e
0	HU07G02042	0.7702	3.75524e-134	7.64453e-130	52	23.6	yes	up	GO:0003735;; GO:0015934;; GO:0003723;; GO:0006412	molecular_function;;cellular_component;;molecular_function;;biological_process	structural constituent of ribosome;;large ribosomal subunit;;RNA binding;;translation	K02865	RP-L10Ae, RPL10A	map03010	Ribosome	COG0081	J	XP_010686007.1	PREDICTED: 60S ribosomal protein L10a [Beta vulgaris subsp. vulgaris]	------	------	PF00687.23	Ribosomal_L1	Ribosomal protein L1p/L10e family
0	HU01G00224	0.769979	8.39766e-134	1.70951e-129	64	33.9	yes	up	GO:0016021;; GO:0015986;; GO:0015078;; GO:0000276	cellular_component;;biological_process;;molecular_function;;cellular_component	integral component of membrane;;ATP synthesis coupled proton transport;;hydrogen ion transmembrane transporter activity;;mitochondrial proton-transporting ATP synthase complex, coupling factor F(o)	------	------	------	------	ENOG410Z6JS	S	XP_010665866.1	PREDICTED: uncharacterized protein LOC104883110 [Beta vulgaris subsp. vulgaris]	------	------	PF05680.14	ATP-synt_E	ATP synthase E chain
0	HU10G00777	0.769244	2.14896e-130	4.37464e-126	70.1	40.7	yes	up	GO:0016161;; GO:0102229;; GO:0000272	molecular_function;;molecular_function;;biological_process	beta-amylase activity;;amylopectin maltohydrolase activity;;polysaccharide catabolic process	------	------	------	------	ENOG410YC8N	S	XP_010666684.1	PREDICTED: inactive beta-amylase 9 [Beta vulgaris subsp. vulgaris]	------	------	PF01373.19	Glyco_hydro_14	Glycosyl hydrolase family 14
0	HU01G01733	0.76789	2.24202e-125	4.56409e-121	44.9	19.3	yes	up	------	------	------	K09022	ridA, tdcF, RIDA	------	------	COG0251	J	XP_021758922.1	reactive Intermediate Deaminase A, chloroplastic-like [Chenopodium quinoa]	------	------	PF01042.23	Ribonuc_L-PSP	Endoribonuclease L-PSP
0	HU09G00914	0.764185	1.76346e-131	3.58988e-127	67.9	37.2	yes	up	GO:0003735;; GO:0006412;; GO:0005840	molecular_function;;biological_process;;cellular_component	structural constituent of ribosome;;translation;;ribosome	K02957	RP-S15Ae, RPS15A	map03010	Ribosome	COG0096	J	TKY71201.1	40S ribosomal protein S15a-1 [Spatholobus suberectus]	------	------	PF00410.21	Ribosomal_S8	Ribosomal protein S8
0	HU02G01178	0.752956	5.84489e-97	1.18984e-92	43.4	20.8	yes	up	GO:0008652;; GO:0050048;; GO:0052654;; GO:0052655;; GO:0052656;; GO:0009082	biological_process;;molecular_function;;molecular_function;;molecular_function;;molecular_function;;biological_process	cellular amino acid biosynthetic process;;L-leucine:2-oxoglutarate aminotransferase activity;;L-leucine transaminase activity;;L-valine transaminase activity;;L-isoleucine transaminase activity;;branched-chain amino acid biosynthetic process	K00826	E2.6.1.42, ilvE	map00280;; map00270;; map00290;; map00966;; map00770	Valine, leucine and isoleucine degradation;;Cysteine and methionine metabolism;;Valine, leucine and isoleucine biosynthesis;;Glucosinolate biosynthesis;;Pantothenate and CoA biosynthesis	COG0115	E	XP_021836529.1	branched-chain-amino-acid aminotransferase 2, chloroplastic-like isoform X1 [Spinacia oleracea]	------	------	PF01063.21	Aminotran_4	Amino-transferase class IV
0	HU04G00444	0.752113	5.89037e-92	1.1991e-87	17.6	4.9	yes	up	------	------	------	------	------	------	------	ENOG410YW5U	S	XP_021768086.1	M-phase inducer phosphatase-like [Chenopodium quinoa]	------	------	PF04570.16	zf-FLZ	zinc-finger of the FCS-type, C2-C2
0	HU03G00680	0.75012	2.99683e-124	6.10065e-120	61.7	32.9	yes	up	GO:0005737;; GO:0004601;; GO:0042744;; GO:0008379;; GO:0034599;; GO:0045454	cellular_component;;molecular_function;;biological_process;;molecular_function;;biological_process;;biological_process	cytoplasm;;peroxidase activity;;hydrogen peroxide catabolic process;;thioredoxin peroxidase activity;;cellular response to oxidative stress;;cell redox homeostasis	K24140	PRXII	------	------	COG0678	O	NP_001289773.1	peroxiredoxin-2B [Nelumbo nucifera]	------	------	PF08534.12;; PF00578.23	Redoxin;;AhpC-TSA	Redoxin;;AhpC/TSA family
0	HU03G00518	0.748692	2.13775e-119	4.35182e-115	41.2	17.2	yes	up	GO:0003735;; GO:0006412;; GO:0005840	molecular_function;;biological_process;;cellular_component	structural constituent of ribosome;;translation;;ribosome	K02951	RP-S12e, RPS12	map03010	Ribosome	COG1358	J	XP_010691599.1	PREDICTED: 40S ribosomal protein S12 [Beta vulgaris subsp. vulgaris]	------	------	PF01248.28	Ribosomal_L7Ae	Ribosomal protein L7Ae/L30e/S12e/Gadd45 family
0	HU06G02520	0.746317	7.16569e-134	1.45872e-129	18	3.7	yes	up	------	------	------	------	------	------	------	ENOG410YCWK	S	XP_021727505.1	uncharacterized protein At3g49055-like [Chenopodium quinoa]	------	------	------	------	------
0	HU09G00173	0.746032	1.38299e-113	2.81536e-109	47.4	21.9	yes	up	GO:0003735;; GO:0005840;; GO:0003723;; GO:0022625	molecular_function;;cellular_component;;molecular_function;;cellular_component	structural constituent of ribosome;;ribosome;;RNA binding;;cytosolic large ribosomal subunit	K02908	RP-L30e, RPL30	map03010	Ribosome	COG1911	J	XP_016754805.2	60S ribosomal protein L30 [Gossypium hirsutum]	------	------	PF01248.28;; PF13456.8	Ribosomal_L7Ae;;RVT_3	Ribosomal protein L7Ae/L30e/S12e/Gadd45 family;;Reverse transcriptase-like
0	HU04G01869	0.743906	1.14792e-124	2.33682e-120	62.4	32.7	yes	up	GO:0016021;; GO:0005746	cellular_component;;cellular_component	integral component of membrane;;mitochondrial respiratory chain	------	------	------	------	ENOG410YTGP	O	KAF0887727.1	hypothetical protein E2562_003964 [Oryza meyeriana var. granulata]	------	------	------	------	------
0	HU02G03155	0.743364	2.0925e-117	4.2597e-113	42.9	18.1	yes	up	GO:0003735;; GO:0022618;; GO:0022625;; GO:0006412;; GO:0005840	molecular_function;;biological_process;;cellular_component;;biological_process;;cellular_component	structural constituent of ribosome;;ribonucleoprotein complex assembly;;cytosolic large ribosomal subunit;;translation;;ribosome	K02923	RP-L38e, RPL38	map03010	Ribosome	------	------	KAE9601088.1	putative ribosomal protein L38e [Lupinus albus]	------	------	PF01781.20	Ribosomal_L38e	Ribosomal L38e protein family
0	HU02G03326	0.736932	1.10312e-95	2.24562e-91	14.3	3.3	yes	up	------	------	------	------	------	------	------	ENOG410YUYP	S	XP_010670981.1	PREDICTED: uncharacterized protein LOC104887902 [Beta vulgaris subsp. vulgaris]	------	------	------	------	------
0	HU04G00635	0.727862	1.18339e-119	2.40904e-115	54.3	26.6	yes	up	GO:0003735;; GO:0006412;; GO:0005840	molecular_function;;biological_process;;cellular_component	structural constituent of ribosome;;translation;;ribosome	K02873	RP-L13e, RPL13	map03010	Ribosome	COG4352	J	KAF8378978.1	hypothetical protein HHK36_028404 [Tetracentron sinense]	------	------	PF01294.20	Ribosomal_L13e	Ribosomal protein L13e
0	HU06G00388	0.726788	7.87159e-124	1.60242e-119	66.8	37.4	yes	up	GO:0005743;; GO:0016021	cellular_component;;cellular_component	mitochondrial inner membrane;;integral component of membrane	------	------	------	------	ENOG410YT3B	S	KAF0923929.1	hypothetical protein E2562_007767 [Oryza meyeriana var. granulata]	------	------	PF02238.17	COX7a	Cytochrome c oxidase subunit VII
0	HU03G01224	0.72671	6.79222e-168	1.38269e-163	92	66.6	yes	up	------	------	------	------	------	------	------	ENOG4111FVP	S	XP_021742577.1	translationally-controlled tumor protein homolog [Chenopodium quinoa]	------	------	PF00838.19	TCTP	Translationally controlled tumour protein
0	HU10G00257	0.726439	3.64083e-128	7.41163e-124	25.1	7.2	yes	up	GO:0016301;; GO:0010468	molecular_function;;biological_process	kinase activity;;regulation of gene expression	------	------	------	------	ENOG410YMJG	S	KAF8399314.1	hypothetical protein HHK36_015179 [Tetracentron sinense]	------	------	------	------	------
0	HU05G01656	0.724637	1.3761e-146	2.80134e-142	15	2.3	yes	up	GO:0004252;; GO:0016021	molecular_function;;cellular_component	serine-type endopeptidase activity;;integral component of membrane	------	------	------	------	ENOG410ZMR7	S	XP_010692699.1	PREDICTED: uncharacterized protein LOC104905764 [Beta vulgaris subsp. vulgaris]	------	------	PF05512.13	AWPM-19	AWPM-19-like family
0	HU06G00537	0.718689	3.75101e-101	7.63593e-97	41	18.4	yes	up	GO:0005737;; GO:0055129;; GO:0004349;; GO:0004350;; GO:0005524	cellular_component;;biological_process;;molecular_function;;molecular_function;;molecular_function	cytoplasm;;L-proline biosynthetic process;;glutamate 5-kinase activity;;glutamate-5-semialdehyde dehydrogenase activity;;ATP binding	K12657	ALDH18A1, P5CS	map00330	Arginine and proline metabolism	COG0263	E	XP_010691523.1	PREDICTED: delta-1-pyrroline-5-carboxylate synthase isoform X2 [Beta vulgaris subsp. vulgaris]	------	------	PF00696.30;; PF00171.24	AA_kinase;;Aldedh	Amino acid kinase family;;Aldehyde dehydrogenase family
0	HU01G02418	0.717298	4.7937e-111	9.75853e-107	57.7	29.9	yes	up	GO:0003735;; GO:0005840;; GO:0022625;; GO:0042254;; GO:0006412	molecular_function;;cellular_component;;cellular_component;;biological_process;;biological_process	structural constituent of ribosome;;ribosome;;cytosolic large ribosomal subunit;;ribosome biogenesis;;translation	K02915	RP-L34e, RPL34	map03010	Ribosome	COG2174	J	XP_016194266.1	60S ribosomal protein L34 [Arachis ipaensis]	------	------	PF01199.20	Ribosomal_L34e	Ribosomal protein L34e
0	HU08G00574	0.717113	6.59697e-110	1.34295e-105	55	27.9	yes	up	GO:0022627;; GO:0003735;; GO:0000462;; GO:0015935;; GO:0003723;; GO:0006412;; GO:0005840	cellular_component;;molecular_function;;biological_process;;cellular_component;;molecular_function;;biological_process;;cellular_component	cytosolic small ribosomal subunit;;structural constituent of ribosome;;maturation of SSU-rRNA from tricistronic rRNA transcript (SSU-rRNA, 5.8S rRNA, LSU-rRNA);;small ribosomal subunit;;RNA binding;;translation;;ribosome	K02960	RP-S16e, RPS16	map03010	Ribosome	COG0103	J	XP_030523305.1	40S ribosomal protein S16-like [Rhodamnia argentea]	------	------	PF00380.21	Ribosomal_S9	Ribosomal protein S9/S16
0	HU09G00955	0.715404	1.87615e-111	3.81929e-107	45.4	20.5	yes	up	GO:0003735;; GO:0002182;; GO:0022625	molecular_function;;biological_process;;cellular_component	structural constituent of ribosome;;cytoplasmic translational elongation;;cytosolic large ribosomal subunit	K02943	RP-LP2, RPLP2	map03010	Ribosome	COG2058	J	XP_011077887.1	60S acidic ribosomal protein P2B [Sesamum indicum]	------	------	PF00428.21	Ribosomal_60s	60s Acidic ribosomal protein
0	HU11G00070	0.714467	2.33226e-124	4.74779e-120	69.3	39.1	yes	up	------	------	------	K17278	PGRMC1_2	------	------	ENOG4111UG0	S	XP_006450258.1	probable steroid-binding protein 3 [Citrus clementina]	------	------	PF00173.30	Cyt-b5	Cytochrome b5-like Heme/Steroid binding domain
0	HU02G02831	0.714229	1.51826e-116	3.09072e-112	36.5	14.2	yes	up	GO:0005840;; GO:0022625;; GO:0003735;; GO:0003723;; GO:0006412;; GO:0000027	cellular_component;;cellular_component;;molecular_function;;molecular_function;;biological_process;;biological_process	ribosome;;cytosolic large ribosomal subunit;;structural constituent of ribosome;;RNA binding;;translation;;ribosomal large subunit assembly	K02925	RP-L3e, RPL3	map03010	Ribosome	COG0087	J	PON32234.1	Ribosomal protein, partial [Parasponia andersonii]	------	------	PF00297.24	Ribosomal_L3	Ribosomal protein L3
0	HU06G00954	0.713098	1.13922e-109	2.3191e-105	47.2	22.2	yes	up	GO:0005743;; GO:0016021;; GO:0070469	cellular_component;;cellular_component;;cellular_component	mitochondrial inner membrane;;integral component of membrane;;respiratory chain	------	------	------	------	ENOG410ZGZ9	O	KNA06435.1	hypothetical protein SOVF_181170 [Spinacia oleracea]	------	------	------	------	------
0	HU02G03280	0.71262	3.90381e-113	7.94699e-109	60.1	31.6	yes	up	GO:0003735;; GO:0006412;; GO:0005840	molecular_function;;biological_process;;cellular_component	structural constituent of ribosome;;translation;;ribosome	K02905	RP-L29e, RPL29	map03010	Ribosome	ENOG4112428	J	TYG99581.1	hypothetical protein ES288_A10G205900v1 [Gossypium darwinii]	------	------	PF01779.19	Ribosomal_L29e	Ribosomal L29e protein family
0	HU03G01232	0.710977	7.99717e-107	1.62798e-102	33	12.8	yes	up	GO:0003735;; GO:0003723;; GO:0022625;; GO:0006412;; GO:0005840	molecular_function;;molecular_function;;cellular_component;;biological_process;;cellular_component	structural constituent of ribosome;;RNA binding;;cytosolic large ribosomal subunit;;translation;;ribosome	K02883	RP-L18e, RPL18	map03010	Ribosome	COG1727	J	XP_010674074.1	PREDICTED: 60S ribosomal protein L18-2 [Beta vulgaris subsp. vulgaris]	------	------	PF17135.6;; PF00828.21	Ribosomal_L18;;Ribosomal_L27A	Ribosomal protein 60S L18 and 50S L18e;;Ribosomal proteins 50S-L15, 50S-L18e, 60S-L27A
0	HU03G00477	0.71058	1.7321e-100	3.52603e-96	23.5	7.6	yes	up	GO:0008168;; GO:0016021;; GO:0045488	molecular_function;;cellular_component;;biological_process	methyltransferase activity;;integral component of membrane;;pectin metabolic process	K23871	CGR	------	------	ENOG4111QN3	S	XP_010691512.1	PREDICTED: uncharacterized protein At3g49720-like [Beta vulgaris subsp. vulgaris]	------	------	------	------	------
0	HU04G01632	0.709145	3.50687e-120	7.13893e-116	77.1	47.4	yes	up	------	------	------	------	------	------	------	ENOG410ZHAM	S	XP_021765833.1	late embryogenesis abundant protein At5g17165-like [Chenopodium quinoa]	------	------	------	------	------
0	HU11G00131	0.707231	2.68561e-117	5.46709e-113	68.2	38.7	yes	up	GO:0005737;; GO:0003924;; GO:0005634;; GO:0006606;; GO:0006913;; GO:0000054;; GO:0015031;; GO:0005525	cellular_component;;molecular_function;;cellular_component;;biological_process;;biological_process;;biological_process;;biological_process;;molecular_function	cytoplasm;;GTPase activity;;nucleus;;protein import into nucleus;;nucleocytoplasmic transport;;ribosomal subunit export from nucleus;;protein transport;;GTP binding	K07936	RAN	map03008;; map03013	Ribosome biogenesis in eukaryotes;;RNA transport	ENOG410XNRS	S	XP_010670693.1	PREDICTED: GTP-binding nuclear protein Ran-3 [Beta vulgaris subsp. vulgaris]	------	------	PF00071.24;; PF08477.15;; PF00025.23;; PF00910.24	Ras;;Roc;;Arf;;RNA_helicase	Ras family;;Ras of Complex, Roc, domain of DAPkinase;;ADP-ribosylation factor family;;RNA helicase
0	HU04G00192	0.702206	7.31472e-84	1.48906e-79	42.7	21.4	yes	up	GO:0005737;; GO:0004364;; GO:0006749	cellular_component;;molecular_function;;biological_process	cytoplasm;;glutathione transferase activity;;glutathione metabolic process	K00799	GST, gst	map00480	Glutathione metabolism	COG0625	O	XP_021838769.1	glutathione S-transferase T1-like [Spinacia oleracea]	------	------	PF02798.22;; PF13417.8;; PF13410.8;; PF13409.8;; PF14497.8;; PF00043.27	GST_N;;GST_N_3;;GST_C_2;;GST_N_2;;GST_C_3;;GST_C	Glutathione S-transferase, N-terminal domain;;Glutathione S-transferase, N-terminal domain;;Glutathione S-transferase, C-terminal domain;;Glutathione S-transferase, N-terminal domain;;Glutathione S-transferase, C-terminal domain;;Glutathione S-transferase, C-terminal domain
0	HU05G01780	0.701472	2.84675e-110	5.79513e-106	32	11.9	yes	up	GO:0042254;; GO:0022625;; GO:0003723;; GO:0000470	biological_process;;cellular_component;;molecular_function;;biological_process	ribosome biogenesis;;cytosolic large ribosomal subunit;;RNA binding;;maturation of LSU-rRNA	K02936	RP-L7Ae, RPL7A	map03010	Ribosome	COG1358	J	XP_010694194.1	PREDICTED: 60S ribosomal protein L7a-2 [Beta vulgaris subsp. vulgaris]	------	------	PF01248.28	Ribosomal_L7Ae	Ribosomal protein L7Ae/L30e/S12e/Gadd45 family
0	HU02G01739	0.701019	3.81266e-119	7.76142e-115	62.7	33.5	yes	up	GO:0003735;; GO:0000028;; GO:0022627;; GO:0005840;; GO:0003723	molecular_function;;biological_process;;cellular_component;;cellular_component;;molecular_function	structural constituent of ribosome;;ribosomal small subunit assembly;;cytosolic small ribosomal subunit;;ribosome;;RNA binding	K02947	RP-S10e, RPS10	map03010	Ribosome	COG5045	J	XP_021766721.1	40S ribosomal protein S10-1-like [Chenopodium quinoa]	------	------	PF03501.17	S10_plectin	Plectin/S10 domain
0	HU07G00549	0.700861	7.7004e-104	1.56757e-99	57.8	30.9	yes	up	GO:0005840;; GO:0005829;; GO:0003735;; GO:0003723;; GO:0006412;; GO:0015935	cellular_component;;cellular_component;;molecular_function;;molecular_function;;biological_process;;cellular_component	ribosome;;cytosol;;structural constituent of ribosome;;RNA binding;;translation;;small ribosomal subunit	K02964	RP-S18e, RPS18	map03010	Ribosome	------	------	XP_010666932.1	PREDICTED: 40S ribosomal protein S18 [Beta vulgaris subsp. vulgaris]	------	------	PF00416.24	Ribosomal_S13	Ribosomal protein S13/S18
0	HU09G00933	0.70041	3.19282e-100	6.49962e-96	35.9	15.1	yes	up	GO:0005840;; GO:0022625;; GO:0003735;; GO:0000463;; GO:0006412;; GO:0003729	cellular_component;;cellular_component;;molecular_function;;biological_process;;biological_process;;molecular_function	ribosome;;cytosolic large ribosomal subunit;;structural constituent of ribosome;;maturation of LSU-rRNA from tricistronic rRNA transcript (SSU-rRNA, 5.8S rRNA, LSU-rRNA);;translation;;mRNA binding	K02918	RP-L35e, RPL35	map03010	Ribosome	COG0255	J	XP_021910348.1	60S ribosomal protein L35 [Carica papaya]	------	------	PF00831.25	Ribosomal_L29	Ribosomal L29 protein
0	HU02G01383	0.698241	9.37992e-105	1.90947e-100	38.3	16.4	yes	up	GO:0009535;; GO:0016021;; GO:0009706;; GO:0005739	cellular_component;;cellular_component;;cellular_component;;cellular_component	chloroplast thylakoid membrane;;integral component of membrane;;chloroplast inner membrane;;mitochondrion	------	------	------	------	ENOG410YMEN	S	XP_021851018.1	uncharacterized protein LOC110790549 [Spinacia oleracea]	------	------	------	------	------
0	HU05G01068	0.696216	1.27246e-106	2.59035e-102	58	30.8	yes	up	GO:0003735;; GO:0006412;; GO:0005840	molecular_function;;biological_process;;cellular_component	structural constituent of ribosome;;translation;;ribosome	K02974	RP-S24e, RPS24	map03010	Ribosome	COG2004	J	XP_007030636.1	PREDICTED: 40S ribosomal protein S24-1 [Theobroma cacao]	------	------	PF01282.21	Ribosomal_S24e	Ribosomal protein S24e
0	HU08G01819	0.695881	2.49628e-95	5.08168e-91	18.1	5.1	yes	up	GO:0016021	cellular_component	integral component of membrane	------	------	------	------	COG0702;; COG0702	G;;M	XP_021836032.1	uncharacterized protein At2g34460, chloroplastic [Spinacia oleracea]	------	------	PF13460.8;; PF05368.15;; PF01370.23;; PF01073.21;; PF16363.7;; PF04321.19	NAD_binding_10;;NmrA;;Epimerase;;3Beta_HSD;;GDP_Man_Dehyd;;RmlD_sub_bind	NAD(P)H-binding;;NmrA-like family;;NAD dependent epimerase/dehydratase family;;3-beta hydroxysteroid dehydrogenase/isomerase family;;GDP-mannose 4,6 dehydratase;;RmlD substrate binding domain
0	HU06G01736	0.69462	2.15198e-114	4.38078e-110	48.9	22.6	yes	up	GO:0003735;; GO:0022625;; GO:0006412;; GO:0005840	molecular_function;;cellular_component;;biological_process;;cellular_component	structural constituent of ribosome;;cytosolic large ribosomal subunit;;translation;;ribosome	K02901	RP-L27e, RPL27	map03010	Ribosome	COG2163	J	XP_010667820.1	PREDICTED: 60S ribosomal protein L27-3 [Beta vulgaris subsp. vulgaris]	------	------	PF01777.20;; PF00467.31	Ribosomal_L27e;;KOW	Ribosomal L27e protein family;;KOW motif
0	HU03G00703	0.691435	4.1459e-121	8.43981e-117	79.3	52.4	yes	up	GO:1902600;; GO:0042626;; GO:0016471	biological_process;;molecular_function;;cellular_component	hydrogen ion transmembrane transport;;ATPase activity, coupled to transmembrane movement of substances;;vacuolar proton-transporting V-type ATPase complex	K02152	ATPeV1G, ATP6G	map04145;; map00190	Phagosome;;Oxidative phosphorylation	ENOG4111XX0	C	XP_021749669.1	V-type proton ATPase subunit G 1-like [Chenopodium quinoa]	------	------	PF03179.17	V-ATPase_G	Vacuolar (H+)-ATPase G subunit
0	HU09G00747	0.69036	6.51114e-107	1.32547e-102	52.8	26.5	yes	up	GO:0003735;; GO:0006412;; GO:0005840	molecular_function;;biological_process;;cellular_component	structural constituent of ribosome;;translation;;ribosome	K02870	RP-L12e, RPL12	map03010	Ribosome	COG0080	J	XP_031382244.1	60S ribosomal protein L12-1 [Punica granatum]	------	------	PF03946.16;; PF00298.21	Ribosomal_L11_N;;Ribosomal_L11	Ribosomal protein L11, N-terminal domain;;Ribosomal protein L11, RNA binding domain
0	HU01G00285	0.689957	2.01247e-126	4.09679e-122	72.1	40.9	yes	up	GO:0005840	cellular_component	ribosome	K02975	RP-S25e, RPS25	map03010	Ribosome	COG4901	J	Q94G66.1	RecName: Full=40S ribosomal protein S25 [Amaranthus hybridus subsp. cruentus]	------	------	PF03297.17	Ribosomal_S25	S25 ribosomal protein
0	HU05G00516	0.685712	1.18986e-78	2.4222e-74	16.6	5	yes	up	GO:0016021	cellular_component	integral component of membrane	------	------	------	------	ENOG410YMFW	S	KMT09688.1	hypothetical protein BVRB_6g131380 [Beta vulgaris subsp. vulgaris]	------	------	PF11820.10	DUF3339	Protein of unknown function (DUF3339)
0	HU06G00033	0.684737	9.81151e-98	1.99733e-93	29.1	10.9	yes	up	GO:0008526	molecular_function	phosphatidylinositol transporter activity	------	------	------	------	ENOG410Y3Q0	S	XP_021848998.1	CRAL-TRIO domain-containing protein C23B6.04c [Spinacia oleracea]	------	------	PF00650.22;; PF03765.17;; PF13716.8	CRAL_TRIO;;CRAL_TRIO_N;;CRAL_TRIO_2	CRAL/TRIO domain;;CRAL/TRIO, N-terminal domain;;Divergent CRAL/TRIO domain
0	HU02G01506	0.683856	9.45917e-142	1.9256e-137	84.5	56.2	yes	up	GO:0042732;; GO:0033320;; GO:0048040;; GO:0070403;; GO:0005737	biological_process;;biological_process;;molecular_function;;molecular_function;;cellular_component	D-xylose metabolic process;;UDP-D-xylose biosynthetic process;;UDP-glucuronate decarboxylase activity;;NAD+ binding;;cytoplasm	K08678	UXS1, uxs	map00520	Amino sugar and nucleotide sugar metabolism	------	------	XP_021716189.1	UDP-glucuronic acid decarboxylase 5 [Chenopodium quinoa]	------	------	PF16363.7;; PF01370.23;; PF02719.17;; PF07993.14;; PF01073.21;; PF04321.19	GDP_Man_Dehyd;;Epimerase;;Polysacc_synt_2;;NAD_binding_4;;3Beta_HSD;;RmlD_sub_bind	GDP-mannose 4,6 dehydratase;;NAD dependent epimerase/dehydratase family;;Polysaccharide biosynthesis protein;;Male sterility protein;;3-beta hydroxysteroid dehydrogenase/isomerase family;;RmlD substrate binding domain
0	HU07G01913	0.681132	4.20526e-109	8.56065e-105	42.8	18.9	yes	up	GO:0003735;; GO:0000028;; GO:0002181;; GO:0006412;; GO:0022627	molecular_function;;biological_process;;biological_process;;biological_process;;cellular_component	structural constituent of ribosome;;ribosomal small subunit assembly;;cytoplasmic translation;;translation;;cytosolic small ribosomal subunit	K02998	RP-SAe, RPSA	map03010	Ribosome	COG0052	J	XP_010685248.1	PREDICTED: 40S ribosomal protein SA [Beta vulgaris subsp. vulgaris]	------	------	PF00318.22;; PF16122.7	Ribosomal_S2;;40S_SA_C	Ribosomal protein S2;;40S ribosomal protein SA C-terminus
0	HU05G01378	0.680573	2.60659e-98	5.30623e-94	44.5	21.2	yes	up	GO:0003735;; GO:0006412;; GO:0005840	molecular_function;;biological_process;;cellular_component	structural constituent of ribosome;;translation;;ribosome	K02971	RP-S21e, RPS21	map03010	Ribosome	ENOG4112266	J	XP_008805749.1	40S ribosomal protein S21 [Phoenix dactylifera]	------	------	PF01249.20	Ribosomal_S21e	Ribosomal protein S21e
0	HU08G00750	0.679291	7.49487e-100	1.52573e-95	32.9	13.1	yes	up	GO:0003735;; GO:0005840;; GO:0022627;; GO:0006412;; GO:0015935	molecular_function;;cellular_component;;cellular_component;;biological_process;;cellular_component	structural constituent of ribosome;;ribosome;;cytosolic small ribosomal subunit;;translation;;small ribosomal subunit	K02973	RP-S23e, RPS23	map03010	Ribosome	------	------	QHO26303.1	40S ribosomal protein [Arachis hypogaea]	------	------	PF00164.27	Ribosom_S12_S23	Ribosomal protein S12/S23
0	HU11G01080	0.679233	1.42581e-103	2.90252e-99	45.9	21.6	yes	up	GO:0005750;; GO:0008121;; GO:0006122;; GO:0005743;; GO:0009060;; GO:0070469	cellular_component;;molecular_function;;biological_process;;cellular_component;;biological_process;;cellular_component	mitochondrial respiratory chain complex III;;ubiquinol-cytochrome-c reductase activity;;mitochondrial electron transport, ubiquinol to cytochrome c;;mitochondrial inner membrane;;aerobic respiration;;respiratory chain	K00416	QCR6, UQCRH	map00190	Oxidative phosphorylation	ENOG411247S	C	XP_038708416.1	cytochrome b-c1 complex subunit 6-like [Tripterygium wilfordii]	------	------	PF02320.18	UCR_hinge	Ubiquinol-cytochrome C reductase hinge protein
0	HU03G00490	0.678288	2.87837e-107	5.85949e-103	47.4	22.4	yes	up	GO:0015934;; GO:0005840;; GO:0022625;; GO:0003735;; GO:0003723;; GO:0002181;; GO:0006412	cellular_component;;cellular_component;;cellular_component;;molecular_function;;molecular_function;;biological_process;;biological_process	large ribosomal subunit;;ribosome;;cytosolic large ribosomal subunit;;structural constituent of ribosome;;RNA binding;;cytoplasmic translation;;translation	K02938	RP-L8e, RPL8	map03010	Ribosome	COG0090	J	XP_010691536.1	PREDICTED: 60S ribosomal protein L8-1 [Beta vulgaris subsp. vulgaris]	------	------	PF03947.20;; PF00181.25	Ribosomal_L2_C;;Ribosomal_L2	Ribosomal Proteins L2, C-terminal domain;;Ribosomal Proteins L2, RNA binding domain
0	HU01G00011	0.677811	2.05693e-162	4.18729e-158	92.5	69.8	yes	up	------	------	------	------	------	------	------	ENOG410ZEBC	S	KMT01345.1	hypothetical protein BVRB_9g213600 [Beta vulgaris subsp. vulgaris]	------	------	------	------	------
0	HU09G01354	0.675463	1.42742e-105	2.90581e-101	49.7	24.2	yes	up	GO:0005840;; GO:0022625;; GO:0003735;; GO:0003723;; GO:0006412;; GO:0000027	cellular_component;;cellular_component;;molecular_function;;molecular_function;;biological_process;;biological_process	ribosome;;cytosolic large ribosomal subunit;;structural constituent of ribosome;;RNA binding;;translation;;ribosomal large subunit assembly	K02925	RP-L3e, RPL3	map03010	Ribosome	COG0087	J	XP_042486988.1	60S ribosomal protein L3 [Macadamia integrifolia]	------	------	PF00297.24	Ribosomal_L3	Ribosomal protein L3
0	HU10G00850	0.671987	1.08199e-86	2.20261e-82	36.4	16.5	yes	up	GO:0016021	cellular_component	integral component of membrane	------	------	------	------	ENOG41120QE	S	XP_008442705.1	PREDICTED: uncharacterized protein LOC103486497 [Cucumis melo]	------	------	------	------	------
0	HU02G00811	0.67049	3.73361e-117	7.6005e-113	68.7	39.6	yes	up	GO:0006069;; GO:0106322;; GO:0008270;; GO:0106321	biological_process;;deleted;;molecular_function;;deleted	ethanol oxidation;;old GO;;zinc ion binding;;old GO	K00121	frmA, ADH5, adhC	map00010;; map00071;; map00350;; map00620	Glycolysis / Gluconeogenesis;;Fatty acid degradation;;Tyrosine metabolism;;Pyruvate metabolism	COG1062	C	XP_010684796.1	PREDICTED: alcohol dehydrogenase class-3 [Beta vulgaris subsp. vulgaris]	------	------	PF00107.28;; PF08240.14;; PF02254.20	ADH_zinc_N;;ADH_N;;TrkA_N	Zinc-binding dehydrogenase;;Alcohol dehydrogenase GroES-like domain;;TrkA-N domain
0	HU09G01164	0.669129	8.13007e-110	1.65504e-105	35.8	14.2	yes	up	GO:0005840;; GO:0022625;; GO:0003735;; GO:0003723;; GO:0002181;; GO:0006412;; GO:0000027	cellular_component;;cellular_component;;molecular_function;;molecular_function;;biological_process;;biological_process;;biological_process	ribosome;;cytosolic large ribosomal subunit;;structural constituent of ribosome;;RNA binding;;cytoplasmic translation;;translation;;ribosomal large subunit assembly	K02934	RP-L6e, RPL6	map03010	Ribosome	COG2163	J	P34091.1;;-	RecName: Full=60S ribosomal protein L;;AltName: Full=YL16-like [Mesembryanthemum crystallinum]	------	------	PF01159.21;; PF03868.17	Ribosomal_L6e;;Ribosomal_L6e_N	Ribosomal protein L6e;;Ribosomal protein L6, N-terminal domain
0	HU01G02419	0.66797	2.88418e-50	5.87132e-46	25.8	12.5	yes	up	GO:0005737;; GO:0004364;; GO:0006749	cellular_component;;molecular_function;;biological_process	cytoplasm;;glutathione transferase activity;;glutathione metabolic process	K00799	GST, gst	map00480	Glutathione metabolism	ENOG410XSIX	O	XP_021860277.1	glutathione S-transferase U10-like [Spinacia oleracea]	------	------	PF02798.22;; PF13417.8;; PF13409.8	GST_N;;GST_N_3;;GST_N_2	Glutathione S-transferase, N-terminal domain;;Glutathione S-transferase, N-terminal domain;;Glutathione S-transferase, N-terminal domain
0	HU10G00457	0.667898	2.02981e-100	4.13209e-96	46.1	22.2	yes	up	GO:0010005;; GO:0043622	cellular_component;;biological_process	cortical microtubule, transverse to long axis;;cortical microtubule organization	K18635	SPR1	------	------	ENOG410XU77	S	XP_010680669.1	PREDICTED: protein SPIRAL1-like 1 isoform X2 [Beta vulgaris subsp. vulgaris]	------	------	------	------	------
0	HU05G01979	0.667253	3.91877e-100	7.97744e-96	41.6	18.7	yes	up	GO:0042273;; GO:0015934;; GO:0022625;; GO:0003735;; GO:0003723;; GO:0002181;; GO:0006412	biological_process;;cellular_component;;cellular_component;;molecular_function;;molecular_function;;biological_process;;biological_process	ribosomal large subunit biogenesis;;large ribosomal subunit;;cytosolic large ribosomal subunit;;structural constituent of ribosome;;RNA binding;;cytoplasmic translation;;translation	K02898	RP-L26e, RPL26	map03010	Ribosome	------	------	XP_012853951.1	PREDICTED: 60S ribosomal protein L26-1 [Erythranthe guttata]	------	------	PF16906.7;; PF00467.31	Ribosomal_L26;;KOW	Ribosomal proteins L26 eukaryotic, L24P archaeal;;KOW motif
0	HU01G02632	0.665972	6.50657e-101	1.32454e-96	46.7	22.3	yes	up	GO:0003735;; GO:0006412;; GO:0005840	molecular_function;;biological_process;;cellular_component	structural constituent of ribosome;;translation;;ribosome	K02974	RP-S24e, RPS24	map03010	Ribosome	COG2004	J	XP_017974680.1	PREDICTED: 40S ribosomal protein S24-1 isoform X1 [Theobroma cacao]	------	------	PF01282.21	Ribosomal_S24e	Ribosomal protein S24e
0	HU08G00059	0.659023	1.90794e-91	3.884e-87	29.7	11.7	yes	up	------	------	------	------	------	------	------	ENOG410ZBMG	S	XP_010694425.1	PREDICTED: uncharacterized protein LOC104907228 [Beta vulgaris subsp. vulgaris]	------	------	------	------	------
0	HU06G00480	0.657012	4.29521e-100	8.74376e-96	47.3	22.9	yes	up	GO:0070180;; GO:0003735;; GO:0000027;; GO:0022625;; GO:0002181	molecular_function;;molecular_function;;biological_process;;cellular_component;;biological_process	large ribosomal subunit rRNA binding;;structural constituent of ribosome;;ribosomal large subunit assembly;;cytosolic large ribosomal subunit;;cytoplasmic translation	K02941	RP-LP0, RPLP0	map03010	Ribosome	COG0244	J	XP_021863328.1	60S acidic ribosomal protein P0-like [Spinacia oleracea]	------	------	PF00428.21;; PF17777.3;; PF00466.22	Ribosomal_60s;;RL10P_insert;;Ribosomal_L10	60s Acidic ribosomal protein;;Insertion domain in 60S ribosomal protein L10P;;Ribosomal protein L10
0	HU02G01543	0.656149	6.1124e-114	1.2443e-109	50.4	23.3	yes	up	GO:0016740;; GO:0016874	molecular_function;;molecular_function	transferase activity;;ligase activity	------	------	------	------	------	------	XP_021716162.1	putative E3 ubiquitin-protein ligase XBAT31 [Chenopodium quinoa]	------	------	PF12796.9;; PF13637.8;; PF13857.8;; PF00023.32;; PF13606.8	Ank_2;;Ank_4;;Ank_5;;Ank;;Ank_3	Ankyrin repeats (3 copies);;Ankyrin repeats (many copies);;Ankyrin repeats (many copies);;Ankyrin repeat;;Ankyrin repeat
0	HU06G00301	0.655433	2.02327e-75	4.11877e-71	10.5	2.2	yes	up	GO:0042546;; GO:0016762;; GO:0005618;; GO:0030246;; GO:0048046;; GO:0071555;; GO:0006073;; GO:0004553;; GO:0010411	biological_process;;molecular_function;;cellular_component;;molecular_function;;cellular_component;;biological_process;;biological_process;;molecular_function;;biological_process	cell wall biogenesis;;xyloglucan:xyloglucosyl transferase activity;;cell wall;;carbohydrate binding;;apoplast;;cell wall organization;;cellular glucan metabolic process;;hydrolase activity, hydrolyzing O-glycosyl compounds;;xyloglucan metabolic process	K08235	E2.4.1.207	------	------	COG2273	G	KVI08908.1	Concanavalin A-like lectin/glucanase superfamily [Cynara cardunculus var. scolymus]	------	------	PF06955.14	XET_C	Xyloglucan endo-transglycosylase (XET) C-terminus
0	HU03G01577	0.654139	1.00788e-114	2.05174e-110	65	35.3	yes	up	GO:0003746;; GO:0006414;; GO:0005085;; GO:0005853;; GO:0005829	molecular_function;;biological_process;;molecular_function;;cellular_component;;cellular_component	translation elongation factor activity;;translational elongation;;guanyl-nucleotide exchange factor activity;;eukaryotic translation elongation factor 1 complex;;cytosol	K03232	EEF1B	------	------	COG2092	J	XP_021772246.1	elongation factor 1-beta 2-like [Chenopodium quinoa]	------	------	PF00736.21	EF1_GNE	EF-1 guanine nucleotide exchange domain
0	HU11G01325	0.653954	5.70312e-110	1.16098e-105	14	2.8	yes	up	GO:0016272;; GO:0006457;; GO:0051082	cellular_component;;biological_process;;molecular_function	prefoldin complex;;protein folding;;unfolded protein binding	------	------	------	------	------	------	KAF8380789.1	hypothetical protein HHK36_028283 [Tetracentron sinense]	------	------	PF01920.22	Prefoldin_2	Prefoldin subunit
0	HU10G00380	0.653722	8.95781e-102	1.82354e-97	45.9	21.5	yes	up	GO:0006355;; GO:0003677	biological_process;;molecular_function	regulation of transcription, DNA-templated;;DNA binding	------	------	------	------	ENOG410YB53	K	XP_021864198.1	NAC transcription factor 29-like [Spinacia oleracea]	------	------	PF02365.17	NAM	No apical meristem (NAM) protein
0	HU02G01491	0.652727	3.02223e-104	6.15235e-100	47.8	22.6	yes	up	GO:0003735;; GO:0006412;; GO:0005840	molecular_function;;biological_process;;cellular_component	structural constituent of ribosome;;translation;;ribosome	K02957	RP-S15Ae, RPS15A	map03010	Ribosome	COG0096	J	XP_021716205.1	40S ribosomal protein S15a-1-like [Chenopodium quinoa]	------	------	PF00410.21	Ribosomal_S8	Ribosomal protein S8
0	HU02G00446	0.652294	1.35018e-99	2.74856e-95	30.5	11.7	yes	up	GO:0005737;; GO:0009751;; GO:0005741;; GO:0020037;; GO:1900425;; GO:0016021;; GO:0016301;; GO:0006979;; GO:2000031;; GO:0016462;; GO:0042744;; GO:0098542;; GO:1902289;; GO:0010113;; GO:0002237;; GO:0002239;; GO:0046872;; GO:0004601;; GO:0005524	cellular_component;;biological_process;;cellular_component;;molecular_function;;biological_process;;cellular_component;;molecular_function;;biological_process;;biological_process;;molecular_function;;biological_process;;biological_process;;biological_process;;biological_process;;biological_process;;biological_process;;molecular_function;;molecular_function;;molecular_function	cytoplasm;;response to salicylic acid;;mitochondrial outer membrane;;heme binding;;negative regulation of defense response to bacterium;;integral component of membrane;;kinase activity;;response to oxidative stress;;regulation of salicylic acid mediated signaling pathway;;pyrophosphatase activity;;hydrogen peroxide catabolic process;;defense response to other organism;;negative regulation of defe…	K00876	udk, UCK	map00240	Pyrimidine metabolism	------	------	KAB2614235.1	uridine-cytidine kinase C-like [Pyrus ussuriensis x Pyrus communis]	------	------	PF00485.20;; PF01928.23	PRK;;CYTH	Phosphoribulokinase / Uridine kinase family;;CYTH domain
0	HU02G02423	0.652102	3.80776e-111	7.75146e-107	58.6	30.2	yes	up	GO:0003735;; GO:0002182;; GO:0022625	molecular_function;;biological_process;;cellular_component	structural constituent of ribosome;;cytoplasmic translational elongation;;cytosolic large ribosomal subunit	K02943	RP-LP2, RPLP2	map03010	Ribosome	COG2058	J	XP_020552528.1	60S acidic ribosomal protein P2B-like [Sesamum indicum]	------	------	PF00428.21	Ribosomal_60s	60s Acidic ribosomal protein
0	HU01G00999	0.649257	7.05606e-90	1.4364e-85	17.5	4.9	yes	up	------	------	------	------	------	------	------	ENOG410YQBI	S	XP_010668054.1	PREDICTED: glucan endo-1,3-beta-glucosidase [Beta vulgaris subsp. vulgaris]	------	------	PF07983.15	X8	X8 domain
0	HU09G00262	0.64825	2.28667e-97	4.65497e-93	25.4	8.7	yes	up	GO:0015934;; GO:0022625;; GO:0003735;; GO:0003723;; GO:0000470;; GO:0006412	cellular_component;;cellular_component;;molecular_function;;molecular_function;;biological_process;;biological_process	large ribosomal subunit;;cytosolic large ribosomal subunit;;structural constituent of ribosome;;RNA binding;;maturation of LSU-rRNA;;translation	K02865	RP-L10Ae, RPL10A	map03010	Ribosome	COG0081	J	XP_010686007.1	PREDICTED: 60S ribosomal protein L10a [Beta vulgaris subsp. vulgaris]	------	------	PF00687.23	Ribosomal_L1	Ribosomal protein L1p/L10e family
0	HU01G00435	0.645263	1.63801e-56	3.33449e-52	34.7	18.4	yes	up	GO:0016021;; GO:0008324;; GO:0005886	cellular_component;;molecular_function;;cellular_component	integral component of membrane;;cation transmembrane transporter activity;;plasma membrane	K24976	TRK, HKT	------	------	COG0168	P	XP_010690257.1	PREDICTED: probable cation transporter HKT6 [Beta vulgaris subsp. vulgaris]	------	------	PF02386.18	TrkH	Cation transport protein
0	HU10G02001	0.644155	1.69357e-105	3.44759e-101	15.7	3.6	yes	up	GO:0005737;; GO:0047334;; GO:0005524;; GO:0003872;; GO:0046872;; GO:0006002	cellular_component;;molecular_function;;molecular_function;;molecular_function;;molecular_function;;biological_process	cytoplasm;;diphosphate-fructose-6-phosphate 1-phosphotransferase activity;;ATP binding;;6-phosphofructokinase activity;;metal ion binding;;fructose 6-phosphate metabolic process	K00895	pfp, PFP	map00010;; map00030;; map00051	Glycolysis / Gluconeogenesis;;Pentose phosphate pathway;;Fructose and mannose metabolism	COG0205	G	XP_010686769.1	PREDICTED: pyrophosphate--fructose 6-phosphate 1-phosphotransferase subunit beta [Beta vulgaris subsp. vulgaris]	------	------	PF00365.22	PFK	Phosphofructokinase
0	HU11G00132	0.643967	3.97997e-97	8.10202e-93	65.2	38.2	yes	up	GO:0015031;; GO:0005634;; GO:0003924;; GO:0006913;; GO:0005525	biological_process;;cellular_component;;molecular_function;;biological_process;;molecular_function	protein transport;;nucleus;;GTPase activity;;nucleocytoplasmic transport;;GTP binding	K07936	RAN	map03008;; map03013	Ribosome biogenesis in eukaryotes;;RNA transport	ENOG410XNRS	S	XP_010670693.1	PREDICTED: GTP-binding nuclear protein Ran-3 [Beta vulgaris subsp. vulgaris]	------	------	PF00071.24;; PF08477.15;; PF00025.23;; PF00910.24	Ras;;Roc;;Arf;;RNA_helicase	Ras family;;Ras of Complex, Roc, domain of DAPkinase;;ADP-ribosylation factor family;;RNA helicase
0	HU08G01638	0.643774	4.8138e-96	9.79946e-92	51.2	25.7	yes	up	GO:0003735;; GO:0006412;; GO:0005840	molecular_function;;biological_process;;cellular_component	structural constituent of ribosome;;translation;;ribosome	K02920	RP-L36e, RPL36	map03010	Ribosome	COG5051	J	KAE9451651.1	hypothetical protein C3L33_16424, partial [Rhododendron williamsianum]	------	------	PF01158.20	Ribosomal_L36e	Ribosomal protein L36e
0	HU10G01206	0.642258	5.83374e-109	1.18758e-104	73	44.6	yes	up	GO:0005509	molecular_function	calcium ion binding	K02183	CALM	map04626;; map04070;; map04016	Plant-pathogen interaction;;Phosphatidylinositol signaling system;;MAPK signaling pathway - plant	COG5126;; COG5126;; COG5126	D;;T;;Z	KAG6570323.1	Calmodulin-related protein, partial [Cucurbita argyrosperma subsp. sororia]	------	------	PF00036.34;; PF13499.8;; PF13405.8;; PF13833.8;; PF13202.8;; PF14658.8;; PF12763.9;; PF10591.11;; PF08976.13;; PF03672.15;; PF08726.12;; PF00404.20;; PF05042.15;; PF03874.18	EF-hand_1;;EF-hand_7;;EF-hand_6;;EF-hand_8;;EF-hand_5;;EF-hand_9;;EF-hand_4;;SPARC_Ca_bdg;;EF-hand_11;;UPF0154;;EFhand_Ca_insen;;Dockerin_1;;Caleosin;;RNA_pol_Rpb4	EF hand;;EF-hand domain pair;;EF-hand domain;;EF-hand domain pair;;EF hand;;EF-hand domain;;Cytoskeletal-regulatory complex EF hand;;Secreted protein acidic and rich in cysteine Ca binding region;;EF-hand domain;;Uncharacterised protein family (UPF0154);;Ca2+ insensitive EF hand;;Dockerin type I domain;;Caleosin related protein;;RNA polymerase Rpb4
0	HU08G00667	0.641908	3.83632e-91	7.80959e-87	29.3	11.4	yes	up	GO:0005786;; GO:0008312;; GO:0006614	cellular_component;;molecular_function;;biological_process	signal recognition particle, endoplasmic reticulum targeting;;7S RNA binding;;SRP-dependent cotranslational protein targeting to membrane	K03105	SRP19	map03060	Protein export	COG1400	U	XP_022138272.1	signal recognition particle 19 kDa protein [Momordica charantia]	------	------	PF01922.19	SRP19	SRP19 protein
0	HU05G02149	0.639855	3.41208e-109	6.94597e-105	32.9	12.3	yes	up	GO:0009809;; GO:0016616;; GO:0046029;; GO:0045551;; GO:0008270;; GO:0016491	biological_process;;molecular_function;;molecular_function;;molecular_function;;molecular_function;;molecular_function	lignin biosynthetic process;;oxidoreductase activity, acting on the CH-OH group of donors, NAD or NADP as acceptor;;mannitol dehydrogenase activity;;cinnamyl-alcohol dehydrogenase activity;;zinc ion binding;;oxidoreductase activity	------	------	------	------	COG1064	C	P93257.1;;-	RecName: Full=Probable mannitol dehydrogenas;;AltName: Full=NAD-dependent mannitol dehydrogenase [Mesembryanthemum crystallinum]	------	------	PF08240.14;; PF00107.28;; PF02826.21;; PF01262.23;; PF13602.8	ADH_N;;ADH_zinc_N;;2-Hacid_dh_C;;AlaDh_PNT_C;;ADH_zinc_N_2	Alcohol dehydrogenase GroES-like domain;;Zinc-binding dehydrogenase;;D-isomer specific 2-hydroxyacid dehydrogenase, NAD binding domain;;Alanine dehydrogenase/PNT, C-terminal domain;;Zinc-binding dehydrogenase
0	HU09G00623	0.639071	5.99626e-96	1.22066e-91	25.9	9.2	yes	up	GO:0005737;; GO:0004601;; GO:0042744;; GO:0008379;; GO:0034599;; GO:0045454	cellular_component;;molecular_function;;biological_process;;molecular_function;;biological_process;;biological_process	cytoplasm;;peroxidase activity;;hydrogen peroxide catabolic process;;thioredoxin peroxidase activity;;cellular response to oxidative stress;;cell redox homeostasis	------	------	------	------	COG0678	O	XP_030493857.1	peroxiredoxin-2E-2, chloroplastic [Cannabis sativa]	------	------	PF08534.12;; PF00578.23	Redoxin;;AhpC-TSA	Redoxin;;AhpC/TSA family
0	HU02G01107	0.639069	1.24253e-110	2.52942e-106	75	45.5	yes	up	GO:0005737;; GO:0044209;; GO:0005829;; GO:0003999;; GO:0006166;; GO:0006168	cellular_component;;biological_process;;cellular_component;;molecular_function;;biological_process;;biological_process	cytoplasm;;AMP salvage;;cytosol;;adenine phosphoribosyltransferase activity;;purine ribonucleoside salvage;;adenine salvage	K00759	APRT, apt	map00230	Purine metabolism	COG0503	F	ASZ85170.1	adenine phosphoribosyltransferase 1 [Hylocereus polyrhizus]	------	------	PF00156.29;; PF14681.8	Pribosyltran;;UPRTase	Phosphoribosyl transferase domain;;Uracil phosphoribosyltransferase
0	HU11G01112	0.63866	6.39505e-116	1.30184e-111	12.5	2.1	yes	up	GO:0004024;; GO:0005829;; GO:0046294;; GO:0008270;; GO:0051903;; GO:0016491	molecular_function;;cellular_component;;biological_process;;molecular_function;;molecular_function;;molecular_function	alcohol dehydrogenase activity, zinc-dependent;;cytosol;;formaldehyde catabolic process;;zinc ion binding;;S-(hydroxymethyl)glutathione dehydrogenase activity;;oxidoreductase activity	K18857	ADH1	map00620;; map00010;; map00592;; map00071;; map00350	Pyruvate metabolism;;Glycolysis / Gluconeogenesis;;alpha-Linolenic acid metabolism;;Fatty acid degradation;;Tyrosine metabolism	COG1062	C	XP_010679876.1	PREDICTED: alcohol dehydrogenase 3 [Beta vulgaris subsp. vulgaris]	------	------	PF00107.28;; PF08240.14;; PF16912.7	ADH_zinc_N;;ADH_N;;Glu_dehyd_C	Zinc-binding dehydrogenase;;Alcohol dehydrogenase GroES-like domain;;Glucose dehydrogenase C-terminus
0	HU03G01904	0.637744	7.72822e-153	1.57323e-148	11.5	1.1	yes	up	GO:0016021	cellular_component	integral component of membrane	------	------	------	------	ENOG410YRJI	S	XP_010689750.1	PREDICTED: PLASMODESMATA CALLOSE-BINDING PROTEIN 5 isoform X1 [Beta vulgaris subsp. vulgaris]	------	------	PF07983.15	X8	X8 domain
0	HU02G03335	0.637289	6.99913e-99	1.42481e-94	49.4	24.2	yes	up	GO:0042273;; GO:0005840;; GO:0022625;; GO:0003735;; GO:0003723;; GO:0006412	biological_process;;cellular_component;;cellular_component;;molecular_function;;molecular_function;;biological_process	ribosomal large subunit biogenesis;;ribosome;;cytosolic large ribosomal subunit;;structural constituent of ribosome;;RNA binding;;translation	K02875	RP-L14e, RPL14	map03010	Ribosome	COG2163	J	XP_010671006.1	PREDICTED: 60S ribosomal protein L14-1 [Beta vulgaris subsp. vulgaris]	------	------	PF01929.19	Ribosomal_L14e	Ribosomal protein L14
0	HU01G01506	0.636714	1.77974e-94	3.62302e-90	35.5	15	yes	up	GO:0003735;; GO:0006412;; GO:0005840	molecular_function;;biological_process;;cellular_component	structural constituent of ribosome;;translation;;ribosome	K02962	RP-S17e, RPS17	map03010	Ribosome	COG1383	J	XP_010695078.1	PREDICTED: 40S ribosomal protein S17 [Beta vulgaris subsp. vulgaris]	------	------	PF00833.20	Ribosomal_S17e	Ribosomal S17
0	HU03G00175	0.635919	1.04834e-91	2.1341e-87	32.5	13.4	yes	up	GO:0032544;; GO:0009536;; GO:0005840	biological_process;;cellular_component;;cellular_component	plastid translation;;plastid;;ribosome	K19033	PSRP4, RPS31	------	------	ENOG410YZVA	S	XP_021738732.1	30S ribosomal protein S31, mitochondrial-like [Chenopodium quinoa]	------	------	------	------	------
0	HU05G02104	0.633878	2.14905e-94	4.37482e-90	43.5	20.6	yes	up	GO:0005634;; GO:0046982;; GO:0000786;; GO:0003677	cellular_component;;molecular_function;;cellular_component;;molecular_function	nucleus;;protein heterodimerization activity;;nucleosome;;DNA binding	K11253	H3	------	------	COG2036	B	XP_038877458.1	histone H3.3 isoform X1 [Benincasa hispida]	------	------	PF00125.26;; PF15715.7;; PF15630.8;; PF15511.8	Histone;;PAF;;CENP-S;;CENP-T_C	Core histone H2A/H2B/H3/H4;;PCNA-associated factor histone like domain;;CENP-S protein;;Centromere kinetochore component CENP-T histone fold
0	HU08G01503	0.633546	4.38592e-111	8.92842e-107	74.2	46	yes	up	GO:0005737;; GO:0005509	cellular_component;;molecular_function	cytoplasm;;calcium ion binding	------	------	------	------	ENOG4111FVP	S	XP_039029659.1	translationally-controlled tumor protein homolog isoform X1 [Hibiscus syriacus]	------	------	PF00838.19	TCTP	Translationally controlled tumour protein
0	HU01G01280	0.63273	6.3371e-97	1.29004e-92	41.9	19.1	yes	up	GO:0003735;; GO:0006412;; GO:0005840	molecular_function;;biological_process;;cellular_component	structural constituent of ribosome;;translation;;ribosome	K02870	RP-L12e, RPL12	map03010	Ribosome	COG0080	J	THG19964.1	hypothetical protein TEA_009433 [Camellia sinensis var. sinensis]	------	------	PF03946.16;; PF00298.21	Ribosomal_L11_N;;Ribosomal_L11	Ribosomal protein L11, N-terminal domain;;Ribosomal protein L11, RNA binding domain
0	HU02G00721	0.632089	1.10573e-85	2.25092e-81	20.5	6.7	yes	up	GO:0015074;; GO:0008270;; GO:0003676	biological_process;;molecular_function;;molecular_function	DNA integration;;zinc ion binding;;nucleic acid binding	------	------	------	------	------	------	XP_010682039.1	PREDICTED: uncharacterized protein LOC104896948 [Beta vulgaris subsp. vulgaris]	------	------	------	------	------
0	HU04G00604	0.630907	2.53463e-103	5.15974e-99	57.3	29.8	yes	up	GO:0003735;; GO:0003723;; GO:0022625;; GO:0006412;; GO:0005840	molecular_function;;molecular_function;;cellular_component;;biological_process;;cellular_component	structural constituent of ribosome;;RNA binding;;cytosolic large ribosomal subunit;;translation;;ribosome	K02883	RP-L18e, RPL18	map03010	Ribosome	COG1727	J	XP_010684349.1	PREDICTED: 60S ribosomal protein L18-2 [Beta vulgaris subsp. vulgaris]	------	------	PF17135.6;; PF00828.21	Ribosomal_L18;;Ribosomal_L27A	Ribosomal protein 60S L18 and 50S L18e;;Ribosomal proteins 50S-L15, 50S-L18e, 60S-L27A
0	HU03G00867	0.629586	1.3149e-90	2.67675e-86	49.4	25.1	yes	up	GO:0032780;; GO:0042030;; GO:0016021;; GO:0005747;; GO:0005739	biological_process;;molecular_function;;cellular_component;;cellular_component;;cellular_component	negative regulation of ATPase activity;;ATPase inhibitor activity;;integral component of membrane;;mitochondrial respiratory chain complex I;;mitochondrion	K22255	ATPIF1	------	------	ENOG410ZEFY;; ENOG410ZGHI	S;;S	KZV57482.1	hypothetical protein F511_35207 [Dorcoceras hygrometricum]	------	------	PF04568.14	IATP	Mitochondrial ATPase inhibitor, IATP
0	HU05G00769	0.629099	8.36113e-88	1.70208e-83	16.6	4.6	yes	up	------	------	------	------	------	------	------	ENOG410Z5JU	S	XP_010677586.1	PREDICTED: uncharacterized protein LOC104893191 [Beta vulgaris subsp. vulgaris]	------	------	------	------	------
0	HU02G03024	0.625502	1.37001e-101	2.78892e-97	69.1	41.5	yes	up	GO:0022627;; GO:0005634;; GO:0003735;; GO:0003723;; GO:0006412;; GO:0015935	cellular_component;;cellular_component;;molecular_function;;molecular_function;;biological_process;;cellular_component	cytosolic small ribosomal subunit;;nucleus;;structural constituent of ribosome;;RNA binding;;translation;;small ribosomal subunit	K02985	RP-S3e, RPS3	map03010	Ribosome	COG0092	J	XP_031267894.1	40S ribosomal protein S3-3-like [Pistacia vera]	------	------	PF00189.22;; PF07650.19	Ribosomal_S3_C;;KH_2	Ribosomal protein S3, C-terminal domain;;KH domain
0	HU09G01672	0.624891	3.90057e-85	7.9404e-81	59	34.1	yes	up	GO:0032991;; GO:0005829;; GO:0030388;; GO:0004332;; GO:0006096;; GO:0043621	cellular_component;;cellular_component;;biological_process;;molecular_function;;biological_process;;molecular_function	macromolecular complex;;cytosol;;fructose 1,6-bisphosphate metabolic process;;fructose-bisphosphate aldolase activity;;glycolytic process;;protein self-association	K01623	ALDO	map00010;; map00030;; map00051;; map00710	Glycolysis / Gluconeogenesis;;Pentose phosphate pathway;;Fructose and mannose metabolism;;Carbon fixation in photosynthetic organisms	------	------	XP_021764798.1	fructose-bisphosphate aldolase, cytoplasmic isozyme [Chenopodium quinoa]	------	------	PF00274.21	Glycolytic	Fructose-bisphosphate aldolase class-I
0	HU03G02714	0.623397	3.41465e-119	6.9512e-115	81.7	53.2	yes	up	GO:0048046;; GO:0042989;; GO:0005737;; GO:0009826;; GO:0005819;; GO:0005730;; GO:0005618;; GO:0005634;; GO:0003779;; GO:0005856;; GO:0090379;; GO:0090378;; GO:0008154;; GO:0003785;; GO:0010229;; GO:0005886;; GO:0009506;; GO:0009524;; GO:0005829;; GO:0048366;; GO:0048527;; GO:0005938	cellular_component;;biological_process;;cellular_component;;biological_process;;cellular_component;;cellular_component;;cellular_component;;cellular_component;;molecular_function;;cellular_component;;biological_process;;biological_process;;biological_process;;molecular_function;;biological_process;;cellular_component;;cellular_component;;cellular_component;;cellular_component;;biological_process;…	apoplast;;sequestering of actin monomers;;cytoplasm;;unidimensional cell growth;;spindle;;nucleolus;;cell wall;;nucleus;;actin binding;;cytoskeleton;;secondary cell wall biogenesis involved in seed trichome differentiation;;seed trichome elongation;;actin polymerization or depolymerization;;actin monomer binding;;inflorescence development;;plasma membrane;;plasmodesma;;phragmoplast;;cytosol;;leaf…	K05759	PFN	------	------	ENOG41126PD	O	TMW99479.1	hypothetical protein EJD97_002495 [Solanum chilense]	------	------	PF00235.21	Profilin	Profilin
0	HU06G02427	0.62222	1.03032e-94	2.09742e-90	51.7	26.3	yes	up	GO:0070181;; GO:0005840;; GO:0005730;; GO:0003735;; GO:0006412;; GO:0022627	molecular_function;;cellular_component;;cellular_component;;molecular_function;;biological_process;;cellular_component	small ribosomal subunit rRNA binding;;ribosome;;nucleolus;;structural constituent of ribosome;;translation;;cytosolic small ribosomal subunit	K02953	RP-S13e, RPS13	map03010	Ribosome	------	------	XP_007038446.1	PREDICTED: 40S ribosomal protein S13 [Theobroma cacao]	------	------	PF08069.14;; PF00312.24	Ribosomal_S13_N;;Ribosomal_S15	Ribosomal S13/S15 N-terminal domain;;Ribosomal protein S15
0	HU02G00067	0.622168	2.42321e-88	4.93293e-84	53.4	29	yes	up	GO:0003735;; GO:0002181;; GO:0015934;; GO:0006412;; GO:0022625	molecular_function;;biological_process;;cellular_component;;biological_process;;cellular_component	structural constituent of ribosome;;cytoplasmic translation;;large ribosomal subunit;;translation;;cytosolic large ribosomal subunit	K02880	RP-L17e, RPL17	map03010	Ribosome	COG0091	J	XP_007044055.1	PREDICTED: 60S ribosomal protein L17-2 [Theobroma cacao]	------	------	PF00237.21	Ribosomal_L22	Ribosomal protein L22p/L17e
0	HU07G00643	0.620846	1.08613e-99	2.21102e-95	58.2	30.7	yes	up	GO:0003735;; GO:0022625;; GO:0006412;; GO:0005840	molecular_function;;cellular_component;;biological_process;;cellular_component	structural constituent of ribosome;;cytosolic large ribosomal subunit;;translation;;ribosome	K02921	RP-L37Ae, RPL37A	map03010	Ribosome	------	------	EYU42327.1	hypothetical protein MIMGU_mgv1a0171311mg, partial [Erythranthe guttata]	------	------	PF01780.21	Ribosomal_L37ae	Ribosomal L37ae protein family
0	HU02G00779	0.6184	7.19375e-100	1.46443e-95	57.8	30.5	yes	up	GO:0003735;; GO:0015934;; GO:0006412	molecular_function;;cellular_component;;biological_process	structural constituent of ribosome;;large ribosomal subunit;;translation	K02872	RP-L13Ae, RPL13A	map03010	Ribosome	COG0102	J	XP_021720981.1	60S ribosomal protein L13a-4 [Chenopodium quinoa]	------	------	PF00572.20	Ribosomal_L13	Ribosomal protein L13
0	HU08G01805	0.617597	5.77545e-90	1.17571e-85	49.3	25.4	yes	up	GO:0005737;; GO:0051131;; GO:0016272;; GO:0051087;; GO:0051082;; GO:0006457	cellular_component;;biological_process;;cellular_component;;molecular_function;;molecular_function;;biological_process	cytoplasm;;chaperone-mediated protein complex assembly;;prefoldin complex;;chaperone binding;;unfolded protein binding;;protein folding	K04798	pfdB, PFDN6	------	------	COG1382	O	XP_021865948.1	prefoldin subunit 6 [Spinacia oleracea]	------	------	PF01920.22;; PF18052.3	Prefoldin_2;;Rx_N	Prefoldin subunit;;Rx N-terminal domain
0	HU04G00268	0.617587	1.54457e-101	3.14428e-97	69.6	42.4	yes	up	GO:0016021;; GO:0005789	cellular_component;;cellular_component	integral component of membrane;;endoplasmic reticulum membrane	------	------	------	------	ENOG410XPKH	U	XP_010676393.1	PREDICTED: reticulon-like protein B2 [Beta vulgaris subsp. vulgaris]	------	------	PF02453.19	Reticulon	Reticulon
0	HU05G00330	0.617288	1.77358e-85	3.61048e-81	56.7	31.9	yes	up	GO:0000275;; GO:0005743;; GO:0016787;; GO:0046933	cellular_component;;cellular_component;;molecular_function;;molecular_function	mitochondrial proton-transporting ATP synthase complex, catalytic core F(1);;mitochondrial inner membrane;;hydrolase activity;;proton-transporting ATP synthase activity, rotational mechanism	K02135	ATPeF1E, ATP5E, ATP15	map00190	Oxidative phosphorylation	ENOG410Y5P5	C	XP_024031257.1	ATP synthase subunit epsilon, mitochondrial [Morus notabilis]	------	------	PF04627.15	ATP-synt_Eps	Mitochondrial ATP synthase epsilon chain
0	HU07G00734	0.615297	1.20613e-89	2.45531e-85	57.6	32.3	yes	up	GO:0016656;; GO:0043866;; GO:0015035;; GO:0006662	molecular_function;;molecular_function;;molecular_function;;biological_process	monodehydroascorbate reductase (NADH) activity;;adenylyl-sulfate reductase (thioredoxin) activity;;protein disulfide oxidoreductase activity;;glycerol ether metabolic process	K03671	trxA	------	------	COG0526	O	XP_022894533.1	thioredoxin H-type 1-like [Olea europaea var. sylvestris]	------	------	PF00085.22;; PF13899.8;; PF13098.8;; PF13905.8;; PF14595.8	Thioredoxin;;Thioredoxin_7;;Thioredoxin_2;;Thioredoxin_8;;Thioredoxin_9	Thioredoxin;;Thioredoxin-like;;Thioredoxin-like domain;;Thioredoxin-like;;Thioredoxin
0	HU08G01211	0.61369	4.23195e-94	8.61498e-90	71.9	45.4	yes	up	GO:0016021	cellular_component	integral component of membrane	------	------	------	------	ENOG410YZCA	S	XP_002519491.1	uncharacterized protein LOC8284401 [Ricinus communis]	------	------	PF06592.15	DUF1138	Protein of unknown function (DUF1138)
0	HU01G00288	0.611797	2.9263e-92	5.95707e-88	17.9	5.1	yes	up	GO:0046686;; GO:0009807;; GO:0016491;; GO:0050664	biological_process;;biological_process;;molecular_function;;molecular_function	response to cadmium ion;;lignan biosynthetic process;;oxidoreductase activity;;oxidoreductase activity, acting on NAD(P)H, oxygen as acceptor	K23050	PCBER1	------	------	ENOG410Y0DY	S	AYU58886.1	phenylcoumaran benzylic ether reductase-like protein I, partial [Cylindropuntia imbricata]	------	------	PF05368.15;; PF13460.8;; PF01370.23;; PF01073.21;; PF16363.7;; PF03435.20	NmrA;;NAD_binding_10;;Epimerase;;3Beta_HSD;;GDP_Man_Dehyd;;Sacchrp_dh_NADP	NmrA-like family;;NAD(P)H-binding;;NAD dependent epimerase/dehydratase family;;3-beta hydroxysteroid dehydrogenase/isomerase family;;GDP-mannose 4,6 dehydratase;;Saccharopine dehydrogenase NADP binding domain
0	HU06G02037	0.608082	8.07959e-82	1.64476e-77	49.3	26.3	yes	up	------	------	------	------	------	------	------	------	------	------	------	------	------	------	------	------
0	HU03G01042	0.607828	3.10119e-90	6.31308e-86	41.6	19.4	yes	up	GO:0003735;; GO:0006412;; GO:0022627	molecular_function;;biological_process;;cellular_component	structural constituent of ribosome;;translation;;cytosolic small ribosomal subunit	K02984	RP-S3Ae, RPS3A	map03010	Ribosome	COG1890	J	XP_021723273.1	40S ribosomal protein S3a [Chenopodium quinoa]	------	------	PF01015.20	Ribosomal_S3Ae	Ribosomal S3Ae family
0	HU04G01967	0.605604	4.05732e-92	8.25949e-88	38.7	17.4	yes	up	GO:0033499;; GO:0006006;; GO:0019318;; GO:0030246;; GO:0004034	biological_process;;biological_process;;biological_process;;molecular_function;;molecular_function	galactose catabolic process via UDP-galactose;;glucose metabolic process;;hexose metabolic process;;carbohydrate binding;;aldose 1-epimerase activity	K01785	galM, GALM	map00010;; map00052	Glycolysis / Gluconeogenesis;;Galactose metabolism	------	------	XP_021770319.1	aldose 1-epimerase-like isoform X1 [Chenopodium quinoa]	------	------	PF01263.22	Aldose_epim	Aldose 1-epimerase
0	HU10G01306	0.605198	7.2891e-83	1.48384e-78	45.6	23.4	yes	up	GO:0009631;; GO:0034336;; GO:0005739;; GO:0009845;; GO:0003723;; GO:0009414;; GO:0009651;; GO:0003690;; GO:0005507;; GO:0060567;; GO:0003697;; GO:0005524;; GO:0003729	biological_process;;molecular_function;;cellular_component;;biological_process;;molecular_function;;biological_process;;biological_process;;molecular_function;;molecular_function;;biological_process;;molecular_function;;molecular_function;;molecular_function	cold acclimation;;misfolded RNA binding;;mitochondrion;;seed germination;;RNA binding;;response to water deprivation;;response to salt stress;;double-stranded DNA binding;;copper ion binding;;negative regulation of DNA-templated transcription, termination;;single-stranded DNA binding;;ATP binding;;mRNA binding	------	------	------	------	COG0724	S	XP_010673390.1	PREDICTED: glycine-rich RNA-binding protein 2, mitochondrial-like [Beta vulgaris subsp. vulgaris]	------	------	PF00076.24;; PF16367.7	RRM_1;;RRM_7	RNA recognition motif. (a.k.a. RRM, RBD, or RNP domain);;RNA recognition motif
0	HU09G01619	0.602085	2.57538e-90	5.24269e-86	27.3	10.3	yes	up	GO:0005737;; GO:0016272;; GO:0005829;; GO:0044183;; GO:0051082;; GO:0006457	cellular_component;;cellular_component;;cellular_component;;molecular_function;;molecular_function;;biological_process	cytoplasm;;prefoldin complex;;cytosol;;protein binding involved in protein folding;;unfolded protein binding;;protein folding	K09548	PFDN1	------	------	ENOG4111W40;; ENOG4111Q46	O;;O	XP_021605063.1	prefoldin subunit 1 [Manihot esculenta]	------	------	PF01920.22	Prefoldin_2	Prefoldin subunit
0	HU05G00470	0.599045	2.2085e-89	4.49585e-85	56.2	30.8	yes	up	GO:0016021	cellular_component	integral component of membrane	------	------	------	------	------	------	PIN05387.1	hypothetical protein CDL12_22070 [Handroanthus impetiginosus]	------	------	------	------	------
0	HU09G00053	0.598884	6.39573e-91	1.30198e-86	37.9	16.7	yes	up	GO:0005840;; GO:0022625;; GO:0019843;; GO:0003735;; GO:0002181;; GO:0006412	cellular_component;;cellular_component;;molecular_function;;molecular_function;;biological_process;;biological_process	ribosome;;cytosolic large ribosomal subunit;;rRNA binding;;structural constituent of ribosome;;cytoplasmic translation;;translation	K02940	RP-L9e, RPL9	map03010	Ribosome	COG0097	J	XP_038687039.1	60S ribosomal protein L9-like [Tripterygium wilfordii]	------	------	PF00347.25	Ribosomal_L6	Ribosomal protein L6
0	HU03G02278	0.597535	1.15548e-80	2.3522e-76	55.7	31.9	yes	up	GO:0016021	cellular_component	integral component of membrane	------	------	------	------	ENOG4112AUU	S	XP_042944055.1	uncharacterized protein LOC122278050 isoform X1 [Carya illinoinensis]	------	------	------	------	------
0	HU06G02426	0.597121	2.4364e-80	4.95979e-76	36.2	16.6	yes	up	GO:0003735;; GO:0015935;; GO:0022627;; GO:0003723;; GO:0006412	molecular_function;;cellular_component;;cellular_component;;molecular_function;;biological_process	structural constituent of ribosome;;small ribosomal subunit;;cytosolic small ribosomal subunit;;RNA binding;;translation	K02969	RP-S20e, RPS20	map03010	Ribosome	------	------	XP_038711947.1	40S ribosomal protein S20-2-like [Tripterygium wilfordii]	------	------	PF00338.24	Ribosomal_S10	Ribosomal protein S10p/S20e
0	HU07G02142	0.59181	3.12196e-80	6.35537e-76	44.8	22.9	yes	up	GO:0003735;; GO:0005840;; GO:0003723;; GO:0022625	molecular_function;;cellular_component;;molecular_function;;cellular_component	structural constituent of ribosome;;ribosome;;RNA binding;;cytosolic large ribosomal subunit	K02908	RP-L30e, RPL30	map03010	Ribosome	COG1911	J	KAF4360301.1	hypothetical protein F8388_020592, partial [Cannabis sativa]	------	------	PF01248.28	Ribosomal_L7Ae	Ribosomal protein L7Ae/L30e/S12e/Gadd45 family
0	HU06G00594	0.591303	8.58491e-110	1.74763e-105	83.8	60.3	yes	up	GO:0016021	cellular_component	integral component of membrane	------	------	------	------	ENOG41125P8	S	XP_021760074.1	uncharacterized protein LOC110724885 [Chenopodium quinoa]	------	------	PF06522.13	B12D	NADH-ubiquinone reductase complex 1 MLRQ subunit
0	HU05G01771	0.590452	7.57762e-88	1.54258e-83	19.2	5.9	yes	up	GO:0004497;; GO:0010268;; GO:0020037;; GO:0016132;; GO:0016021;; GO:0016705;; GO:0016125;; GO:0005506;; GO:0007275;; GO:0016491	molecular_function;;biological_process;;molecular_function;;biological_process;;cellular_component;;molecular_function;;biological_process;;molecular_function;;biological_process;;molecular_function	monooxygenase activity;;brassinosteroid homeostasis;;heme binding;;brassinosteroid biosynthetic process;;integral component of membrane;;oxidoreductase activity, acting on paired donors, with incorporation or reduction of molecular oxygen;;sterol metabolic process;;iron ion binding;;multicellular organism development;;oxidoreductase activity	K09590	CYP85A1, BR6OX1	map00905	Brassinosteroid biosynthesis	COG2124	Q	XP_021737040.1	cytochrome P450 85A-like [Chenopodium quinoa]	------	------	PF00067.24	p450	Cytochrome P450
0	HU09G00269	0.59014	5.11258e-80	1.04077e-75	29	12	yes	up	GO:0015934;; GO:0022625;; GO:0003735;; GO:0003723;; GO:0000470;; GO:0006412	cellular_component;;cellular_component;;molecular_function;;molecular_function;;biological_process;;biological_process	large ribosomal subunit;;cytosolic large ribosomal subunit;;structural constituent of ribosome;;RNA binding;;maturation of LSU-rRNA;;translation	K02865	RP-L10Ae, RPL10A	map03010	Ribosome	COG0081	J	XP_010686007.1	PREDICTED: 60S ribosomal protein L10a [Beta vulgaris subsp. vulgaris]	------	------	PF00687.23	Ribosomal_L1	Ribosomal protein L1p/L10e family
0	HU01G00855	0.589372	3.36073e-86	6.84144e-82	69.1	42.6	yes	up	GO:0003735;; GO:0022627;; GO:0006412;; GO:0005840	molecular_function;;cellular_component;;biological_process;;cellular_component	structural constituent of ribosome;;cytosolic small ribosomal subunit;;translation;;ribosome	K02983	RP-S30e, RPS30	map03010	Ribosome	ENOG41123KC	J	CBI35991.3	unnamed protein product, partial [Vitis vinifera]	------	------	PF04758.16	Ribosomal_S30	Ribosomal protein S30
0	HU06G01249	0.58906	3.65939e-82	7.44942e-78	42.5	21	yes	up	GO:0005739	cellular_component	mitochondrion	------	------	------	------	ENOG410XWMY	S	XP_021842553.1	uncharacterized protein LOC110782666 [Spinacia oleracea]	------	------	------	------	------
0	HU06G01454	0.588135	5.34528e-78	1.08814e-73	38.1	18.3	yes	up	GO:0016021;; GO:0005886	cellular_component;;cellular_component	integral component of membrane;;plasma membrane	------	------	------	------	------	------	XP_010682987.1	PREDICTED: cysteine-rich and transmembrane domain-containing protein A [Beta vulgaris subsp. vulgaris]	------	------	PF12734.9	CYSTM	Cysteine-rich TM module stress tolerance
0	HU04G00380	0.587936	1.7007e-99	3.46211e-95	52.7	26.6	yes	up	GO:0009570;; GO:0016021;; GO:0016887;; GO:0005524	cellular_component;;cellular_component;;molecular_function;;molecular_function	chloroplast stroma;;integral component of membrane;;ATPase activity;;ATP binding	------	------	------	------	ENOG410YXZV;; COG0185	S;;J	YP_010023702.1	Ycf2 [Selenicereus undatus]	------	------	PF00203.23	Ribosomal_S19	Ribosomal protein S19
0	HU08G02083	0.587874	4.4847e-105	9.1295e-101	14.2	2.9	yes	up	GO:0008194	molecular_function	UDP-glycosyltransferase activity	------	------	------	------	COG1819	S	KNA10550.1	hypothetical protein SOVF_143340 [Spinacia oleracea]	------	------	PF00201.20	UDPGT	UDP-glucoronosyl and UDP-glucosyl transferase
0	HU08G00324	0.585495	7.16505e-85	1.45859e-80	41.3	19.8	yes	up	GO:0003735;; GO:0006412;; GO:0005840	molecular_function;;biological_process;;cellular_component	structural constituent of ribosome;;translation;;ribosome	K02966	RP-S19e, RPS19	map03010	Ribosome	COG2238	J	XP_024012241.1	40S ribosomal protein S19-3 [Eutrema salsugineum]	------	------	PF01090.21	Ribosomal_S19e	Ribosomal protein S19e
0	HU09G01473	0.576664	3.347e-101	6.81349e-97	75.3	48.4	yes	up	GO:0006624;; GO:0051603;; GO:0004197;; GO:0005773	biological_process;;biological_process;;molecular_function;;cellular_component	vacuolar protein processing;;proteolysis involved in cellular protein catabolic process;;cysteine-type endopeptidase activity;;vacuole	K01369	LGMN	------	------	COG5206	O	XP_021739072.1	vacuolar-processing enzyme-like [Chenopodium quinoa]	------	------	PF01650.20	Peptidase_C13	Peptidase C13 family
0	HU11G01270	0.575645	9.27067e-83	1.88723e-78	13.9	3.5	yes	up	GO:0005764;; GO:0051603;; GO:0004197;; GO:0008234;; GO:0005615	cellular_component;;biological_process;;molecular_function;;molecular_function;;cellular_component	lysosome;;proteolysis involved in cellular protein catabolic process;;cysteine-type endopeptidase activity;;cysteine-type peptidase activity;;extracellular space	K01373	CTSF	map04626	Plant-pathogen interaction	COG4870	O	XP_021759875.1	cysteine protease RD19A-like [Chenopodium quinoa]	------	------	PF00112.25;; PF08246.14	Peptidase_C1;;Inhibitor_I29	Papain family cysteine protease;;Cathepsin propeptide inhibitor domain (I29)
0	HU02G03099	0.573175	7.87553e-79	1.60322e-74	37.9	17.9	yes	up	GO:0016021;; GO:0005747	cellular_component;;cellular_component	integral component of membrane;;mitochondrial respiratory chain complex I	------	------	------	------	------	------	TKY44503.1	TOR kinase binding protein [Spatholobus suberectus]	------	------	------	------	------
0	HU11G01324	0.572337	1.56381e-104	3.18344e-100	68.3	39.6	yes	up	GO:0005509;; GO:0048306	molecular_function;;molecular_function	calcium ion binding;;calcium-dependent protein binding	------	------	------	------	ENOG4111ZNK	S	XP_010691925.1	PREDICTED: uncharacterized protein LOC104905174 [Beta vulgaris subsp. vulgaris]	------	------	PF00036.34;; PF13499.8;; PF13833.8	EF-hand_1;;EF-hand_7;;EF-hand_8	EF hand;;EF-hand domain pair;;EF-hand domain pair
0	HU04G01857	0.571311	4.85735e-59	9.88811e-55	15.8	5.5	yes	up	------	------	------	------	------	------	------	ENOG410ZR4Y	T	XP_021770100.1	universal stress protein PHOS32-like [Chenopodium quinoa]	------	------	PF00582.28	Usp	Universal stress protein family
0	HU09G00988	0.569938	8.34612e-85	1.69902e-80	58.5	33.3	yes	up	GO:0005750;; GO:0016021;; GO:0006122	cellular_component;;cellular_component;;biological_process	mitochondrial respiratory chain complex III;;integral component of membrane;;mitochondrial electron transport, ubiquinol to cytochrome c	K00419	QCR9, UCRC	map00190	Oxidative phosphorylation	ENOG410XUZE	C	XP_021844907.1	cytochrome b-c1 complex subunit 9 [Spinacia oleracea]	------	------	PF05365.14	UCR_UQCRX_QCR9	Ubiquinol-cytochrome C reductase, UQCRX/QCR9 like
0	HU01G00839	0.569555	2.73811e-75	5.57398e-71	24.5	9.6	yes	up	GO:0005737;; GO:0006629;; GO:0000302	cellular_component;;biological_process;;biological_process	cytoplasm;;lipid metabolic process;;response to reactive oxygen species	K03098	APOD	------	------	COG3040	M	XP_021899711.1	temperature-induced lipocalin-1 [Carica papaya]	------	------	PF08212.14;; PF00061.25	Lipocalin_2;;Lipocalin	Lipocalin-like domain;;Lipocalin / cytosolic fatty-acid binding protein family
0	HU11G00883	0.56876	4.36909e-78	8.89416e-74	34.4	15.6	yes	up	GO:0003735;; GO:0022625;; GO:0006412;; GO:0005840	molecular_function;;cellular_component;;biological_process;;cellular_component	structural constituent of ribosome;;cytosolic large ribosomal subunit;;translation;;ribosome	K02889	RP-L21e, RPL21	map03010	Ribosome	COG2139	J	XP_010693848.1	PREDICTED: 60S ribosomal protein L21-1 [Beta vulgaris subsp. vulgaris]	------	------	PF01157.20	Ribosomal_L21e	Ribosomal protein L21e
0	HU05G00770	0.56784	1.15468e-80	2.35059e-76	50.3	27	yes	up	GO:0006486;; GO:0006487;; GO:0016021;; GO:0008250;; GO:0016740;; GO:0016757	biological_process;;biological_process;;cellular_component;;cellular_component;;molecular_function;;molecular_function	protein glycosylation;;protein N-linked glycosylation;;integral component of membrane;;oligosaccharyltransferase complex;;transferase activity;;transferase activity, transferring glycosyl groups	K12668	OST2, DAD1	map00510;; map00513;; map04141	N-Glycan biosynthesis;;Various types of N-glycan biosynthesis;;Protein processing in endoplasmic reticulum	ENOG4111Q2I	S	XP_042513428.1	dolichyl-diphosphooligosaccharide--protein glycosyltransferase subunit DAD1 [Macadamia integrifolia]	------	------	PF02109.18	DAD	DAD family
0	HU05G02301	0.567553	7.60851e-68	1.54887e-63	33.6	16.1	yes	up	GO:0005886	cellular_component	plasma membrane	------	------	------	------	ENOG4111ZNT	S	XP_021853759.1	uncharacterized protein LOC110793207 [Spinacia oleracea]	------	------	PF01641.20	SelR	SelR domain
0	HU06G00056	0.567466	1.1253e-78	2.29078e-74	47.6	25.3	yes	up	GO:0005737;; GO:0052546;; GO:0004427;; GO:0005829;; GO:0000287;; GO:0005654;; GO:0006796;; GO:0052386	cellular_component;;biological_process;;molecular_function;;cellular_component;;molecular_function;;cellular_component;;biological_process;;biological_process	cytoplasm;;cell wall pectin metabolic process;;inorganic diphosphatase activity;;cytosol;;magnesium ion binding;;nucleoplasm;;phosphate-containing compound metabolic process;;cell wall thickening	K01507	ppa	map00190	Oxidative phosphorylation	COG0221	C	XP_021839113.1	soluble inorganic pyrophosphatase-like [Spinacia oleracea]	------	------	PF00719.21	Pyrophosphatase	Inorganic pyrophosphatase
0	HU03G02458	0.564853	9.75077e-83	1.98496e-78	30.6	12.9	yes	up	------	------	------	K10639	CCNB1IP1, HEI10	------	------	ENOG410XTEP	S	XP_021736202.1	E3 ubiquitin-protein ligase CCNB1IP1 homolog isoform X3 [Chenopodium quinoa]	------	------	PF14634.8;; PF13920.8;; PF13923.8;; PF14447.8;; PF10158.11;; PF00097.27;; PF13639.8	zf-RING_5;;zf-C3HC4_3;;zf-C3HC4_2;;Prok-RING_4;;LOH1CR12;;zf-C3HC4;;zf-RING_2	zinc-RING finger domain;;Zinc finger, C3HC4 type (RING finger);;Zinc finger, C3HC4 type (RING finger);;Prokaryotic RING finger family 4;;Tumour suppressor protein;;Zinc finger, C3HC4 type (RING finger);;Ring finger domain
0	HU01G02473	0.563029	5.22897e-74	1.06446e-69	32.2	14.5	yes	up	GO:0016021	cellular_component	integral component of membrane	K18181	COX14	------	------	ENOG410Z6EP	S	KGN64278.1	hypothetical protein Csa_014049 [Cucumis sativus]	------	------	------	------	------
0	HU05G00278	0.563012	1.62103e-75	3.29994e-71	37.4	17.9	yes	up	GO:0000064;; GO:1990575;; GO:0016021	molecular_function;;biological_process;;cellular_component	L-ornithine transmembrane transporter activity;;mitochondrial L-ornithine transmembrane transport;;integral component of membrane	K15109	SLC25A20_29, CACT, CACL, CRC1	------	------	ENOG410XS86	S	XP_010055322.1	mitochondrial carnitine/acylcarnitine carrier-like protein [Eucalyptus grandis]	------	------	PF00153.29	Mito_carr	Mitochondrial carrier protein
0	HU04G00090	0.561377	2.96101e-71	6.02773e-67	20.5	7.5	yes	up	GO:0005886;; GO:0031225	cellular_component;;cellular_component	plasma membrane;;anchored component of membrane	------	------	------	------	ENOG410YZ3J	S	XP_021768406.1	lipid transfer-like protein VAS [Chenopodium quinoa]	------	------	PF14368.8	LTP_2	Probable lipid transfer
0	HU10G00686	0.561104	6.83171e-72	1.39073e-67	41.8	21.6	yes	up	GO:0016021;; GO:0005507;; GO:0016491	cellular_component;;molecular_function;;molecular_function	integral component of membrane;;copper ion binding;;oxidoreductase activity	------	------	------	------	COG2132	Q	KAG8366711.1	hypothetical protein BUALT_Bualt17G0107800 [Buddleja alternifolia]	------	------	PF07731.16;; PF07732.17;; PF00394.24	Cu-oxidase_2;;Cu-oxidase_3;;Cu-oxidase	Multicopper oxidase;;Multicopper oxidase;;Multicopper oxidase
0	HU11G01401	0.559734	9.05765e-75	1.84387e-70	32.1	14.4	yes	up	GO:0004674;; GO:0005524	molecular_function;;molecular_function	protein serine/threonine kinase activity;;ATP binding	K14498	SNRK2	map04016;; map04075	MAPK signaling pathway - plant;;Plant hormone signal transduction	COG0515	T	XP_010676031.1	PREDICTED: serine/threonine-protein kinase SAPK2 [Beta vulgaris subsp. vulgaris]	------	------	PF00069.27;; PF07714.19	Pkinase;;PK_Tyr_Ser-Thr	Protein kinase domain;;Protein tyrosine and serine/threonine kinase
0	HU07G00191	0.559689	3.79242e-84	7.72023e-80	26.9	10.4	yes	up	GO:0004739;; GO:0006086;; GO:0043231;; GO:0009941;; GO:0009570;; GO:0006096	molecular_function;;biological_process;;cellular_component;;cellular_component;;cellular_component;;biological_process	pyruvate dehydrogenase (acetyl-transferring) activity;;acetyl-CoA biosynthetic process from pyruvate;;intracellular membrane-bounded organelle;;chloroplast envelope;;chloroplast stroma;;glycolytic process	K00161	PDHA, pdhA	map00020;; map00010;; map00620	Citrate cycle (TCA cycle);;Glycolysis / Gluconeogenesis;;Pyruvate metabolism	COG1071	C	XP_010666479.1	PREDICTED: pyruvate dehydrogenase E1 component subunit alpha-3, chloroplastic [Beta vulgaris subsp. vulgaris]	------	------	PF00676.22;; PF02775.23;; PF00456.23	E1_dh;;TPP_enzyme_C;;Transketolase_N	Dehydrogenase E1 component;;Thiamine pyrophosphate enzyme, C-terminal TPP binding domain;;Transketolase, thiamine diphosphate binding domain
0	HU03G02198	0.559601	8.9396e-79	1.81984e-74	44.9	22.9	yes	up	GO:0009535;; GO:0016787;; GO:0015986;; GO:0022626;; GO:0005730;; GO:0000274;; GO:0000276;; GO:0042788;; GO:0005774;; GO:0003735;; GO:0008270;; GO:0005507;; GO:0015078	cellular_component;;molecular_function;;biological_process;;cellular_component;;cellular_component;;cellular_component;;cellular_component;;cellular_component;;cellular_component;;molecular_function;;molecular_function;;molecular_function;;molecular_function	chloroplast thylakoid membrane;;hydrolase activity;;ATP synthesis coupled proton transport;;cytosolic ribosome;;nucleolus;;mitochondrial proton-transporting ATP synthase, stator stalk;;mitochondrial proton-transporting ATP synthase complex, coupling factor F(o);;polysomal ribosome;;vacuolar membrane;;structural constituent of ribosome;;zinc ion binding;;copper ion binding;;hydrogen ion transmembr…	K02138	ATPeF0D, ATP5H, ATP7	map00190	Oxidative phosphorylation	------	------	KAF7820094.1	ATP synthase subunit d, mitochondrial [Senna tora]	------	------	PF05873.14	Mt_ATP-synt_D	ATP synthase D chain, mitochondrial (ATP5H)
0	HU11G01621	0.559427	8.90443e-77	1.81267e-72	29.8	12.8	yes	up	GO:0016021;; GO:0046872;; GO:0020037	cellular_component;;molecular_function;;molecular_function	integral component of membrane;;metal ion binding;;heme binding	K23490	CYB5	------	------	COG5274;; COG5274	C;;I	XP_021767278.1	cytochrome b5-like [Chenopodium quinoa]	------	------	PF00173.30	Cyt-b5	Cytochrome b5-like Heme/Steroid binding domain
0	HU03G01423	0.559065	2.15736e-76	4.39174e-72	43.2	21.9	yes	up	GO:0003735;; GO:0002181;; GO:0022625;; GO:0006412;; GO:0005840	molecular_function;;biological_process;;cellular_component;;biological_process;;cellular_component	structural constituent of ribosome;;cytoplasmic translation;;cytosolic large ribosomal subunit;;translation;;ribosome	K02910	RP-L31e, RPL31	map03010	Ribosome	COG2097	J	XP_038878471.1	60S ribosomal protein L31 [Benincasa hispida]	------	------	PF01198.21	Ribosomal_L31e	Ribosomal protein L31e
0	HU04G02215	0.558717	6.86939e-79	1.3984e-74	22	7.8	yes	up	GO:0006334;; GO:0005634	biological_process;;cellular_component	nucleosome assembly;;nucleus	K11290	SET, TAF1, I2PP2A	------	------	ENOG410XQRX	S	XP_010695710.1	PREDICTED: NAP1-related protein 2 isoform X2 [Beta vulgaris subsp. vulgaris]	------	------	PF00956.20	NAP	Nucleosome assembly protein (NAP)
0	HU02G00731	0.557687	1.92831e-72	3.92547e-68	27.4	11.6	yes	up	GO:0005794;; GO:0005783;; GO:0005773;; GO:0009620;; GO:0005829;; GO:0003755;; GO:0061077;; GO:0034976	cellular_component;;cellular_component;;cellular_component;;biological_process;;cellular_component;;molecular_function;;biological_process;;biological_process	Golgi apparatus;;endoplasmic reticulum;;vacuole;;response to fungus;;cytosol;;peptidyl-prolyl cis-trans isomerase activity;;chaperone-mediated protein folding;;response to endoplasmic reticulum stress	K09569	FKBP2	------	------	COG0545	O	XP_010685106.1	PREDICTED: peptidyl-prolyl cis-trans isomerase FKBP15-1 [Beta vulgaris subsp. vulgaris]	------	------	PF00254.30	FKBP_C	FKBP-type peptidyl-prolyl cis-trans isomerase
0	HU06G02004	0.555549	1.9582e-91	3.9863e-87	60.9	33.3	yes	up	GO:0003735;; GO:0006412;; GO:0005840	molecular_function;;biological_process;;cellular_component	structural constituent of ribosome;;translation;;ribosome	K02960	RP-S16e, RPS16	map03010	Ribosome	COG0103	J	XP_030523305.1	40S ribosomal protein S16-like [Rhodamnia argentea]	------	------	PF00380.21	Ribosomal_S9	Ribosomal protein S9/S16
0	HU03G00191	0.554533	2.80822e-68	5.7167e-64	40.5	20.9	yes	up	GO:0016021;; GO:0015986;; GO:0015078;; GO:0000276	cellular_component;;biological_process;;molecular_function;;cellular_component	integral component of membrane;;ATP synthesis coupled proton transport;;hydrogen ion transmembrane transporter activity;;mitochondrial proton-transporting ATP synthase complex, coupling factor F(o)	------	------	------	------	ENOG410Z6JS	S	XP_010665866.1	PREDICTED: uncharacterized protein LOC104883110 [Beta vulgaris subsp. vulgaris]	------	------	PF05680.14	ATP-synt_E	ATP synthase E chain
0	HU11G00835	0.553491	4.65455e-74	9.47527e-70	25	9.9	yes	up	------	------	------	------	------	------	------	ENOG410YYV6	S	KAG5565156.1	hypothetical protein RHGRI_001150 [Rhododendron griersonianum]	------	------	PF09495.12	DUF2462	Protein of unknown function (DUF2462)
0	HU03G00750	0.553135	1.45129e-82	2.95439e-78	22.1	7.7	yes	up	GO:0016021;; GO:0006486;; GO:0008250	cellular_component;;biological_process;;cellular_component	integral component of membrane;;protein glycosylation;;oligosaccharyltransferase complex	------	------	------	------	ENOG4111G0G	S	XP_012828668.1	PREDICTED: putative oligosaccharyltransferase complex subunit CG9662 [Erythranthe guttata]	------	------	PF04756.15	OST3_OST6	OST3 / OST6 family, transporter family
0	HU09G01004	0.552722	7.46889e-81	1.52044e-76	49.3	25.7	yes	up	GO:0000387;; GO:0043186;; GO:0071004;; GO:0071011;; GO:0071013;; GO:1990904;; GO:0000398;; GO:0097526;; GO:0003723;; GO:0005689;; GO:0005687;; GO:0005686;; GO:0005685;; GO:0034719;; GO:0005682;; GO:0005681	biological_process;;cellular_component;;cellular_component;;cellular_component;;cellular_component;;cellular_component;;biological_process;;cellular_component;;molecular_function;;cellular_component;;cellular_component;;cellular_component;;cellular_component;;cellular_component;;cellular_component;;cellular_component	spliceosomal snRNP assembly;;P granule;;U2-type prespliceosome;;precatalytic spliceosome;;catalytic step 2 spliceosome;;ribonucleoprotein complex;;mRNA splicing, via spliceosome;;spliceosomal tri-snRNP complex;;RNA binding;;U12-type spliceosomal complex;;U4 snRNP;;U2 snRNP;;U1 snRNP;;SMN-Sm protein complex;;U5 snRNP;;spliceosomal complex	K11099	SNRPG, SMG	map03040	Spliceosome	ENOG41122Q1	K	XP_030511338.1	probable small nuclear ribonucleoprotein G [Rhodamnia argentea]	------	------	PF01423.24	LSM	LSM domain
0	HU07G02334	0.551498	4.44921e-60	9.05727e-56	54.5	33.3	yes	up	GO:0016788	molecular_function	hydrolase activity, acting on ester bonds	------	------	------	------	COG3240	S	XP_010685878.1	PREDICTED: GDSL esterase/lipase At2g30310 [Beta vulgaris subsp. vulgaris]	------	------	PF00657.24;; PF13472.8	Lipase_GDSL;;Lipase_GDSL_2	GDSL-like Lipase/Acylhydrolase;;GDSL-like Lipase/Acylhydrolase family
0	HU03G00356	0.551294	6.97402e-79	1.4197e-74	62.3	37.4	yes	up	GO:0006457;; GO:0003755	biological_process;;molecular_function	protein folding;;peptidyl-prolyl cis-trans isomerase activity	K01802	E5.2.1.8	------	------	COG0652	O	ASZ85182.1	peptidyl-prolyl cis-trans isomerase 1 [Hylocereus polyrhizus]	------	------	PF00160.23	Pro_isomerase	Cyclophilin type peptidyl-prolyl cis-trans isomerase/CLD
0	HU10G01358	0.54971	1.9797e-73	4.03007e-69	59	35.3	yes	up	------	------	------	------	------	------	------	------	------	------	------	------	------	------	------	------
0	HU05G01332	0.549186	1.69047e-79	3.44129e-75	20.4	6.9	yes	up	GO:0009694;; GO:0009696;; GO:0080032;; GO:0080031;; GO:0080030	biological_process;;biological_process;;molecular_function;;molecular_function;;molecular_function	jasmonic acid metabolic process;;salicylic acid metabolic process;;methyl jasmonate esterase activity;;methyl salicylate esterase activity;;methyl indole-3-acetate esterase activity	------	------	------	------	ENOG410YEHV	S	XP_021737910.1	methylesterase 17-like [Chenopodium quinoa]	------	------	PF12697.9;; PF00561.22;; PF12146.10	Abhydrolase_6;;Abhydrolase_1;;Hydrolase_4	Alpha/beta hydrolase family;;alpha/beta hydrolase fold;;Serine aminopeptidase, S33
0	HU08G00600	0.548795	1.62102e-75	3.29992e-71	49.4	26.8	yes	up	GO:0034599;; GO:0005737;; GO:0005739;; GO:0006979;; GO:0005759;; GO:0042744;; GO:0008379;; GO:0046686;; GO:0045454;; GO:0004601	biological_process;;cellular_component;;cellular_component;;biological_process;;cellular_component;;biological_process;;molecular_function;;biological_process;;biological_process;;molecular_function	cellular response to oxidative stress;;cytoplasm;;mitochondrion;;response to oxidative stress;;mitochondrial matrix;;hydrogen peroxide catabolic process;;thioredoxin peroxidase activity;;response to cadmium ion;;cell redox homeostasis;;peroxidase activity	------	------	------	------	COG0678	O	XP_010695279.1	PREDICTED: peroxiredoxin-2F, mitochondrial [Beta vulgaris subsp. vulgaris]	------	------	PF08534.12;; PF00578.23	Redoxin;;AhpC-TSA	Redoxin;;AhpC/TSA family
0	HU07G02209	0.547578	1.63257e-76	3.32343e-72	31.9	14.1	yes	up	------	------	------	K17778	TIM10	------	------	ENOG4112539	O	XP_021720774.1	mitochondrial import inner membrane translocase subunit TIM10-like [Chenopodium quinoa]	------	------	PF02953.17	zf-Tim10_DDP	Tim10/DDP family zinc finger
0	HU08G02206	0.547084	1.96048e-97	3.99096e-93	82.7	56.6	yes	up	GO:0046872;; GO:0048096;; GO:0005634;; GO:0008023;; GO:0006368;; GO:0003746;; GO:0000993	molecular_function;;biological_process;;cellular_component;;cellular_component;;biological_process;;molecular_function;;molecular_function	metal ion binding;;chromatin-mediated maintenance of transcription;;nucleus;;transcription elongation factor complex;;transcription elongation from RNA polymerase II promoter;;translation elongation factor activity;;RNA polymerase II core binding	------	------	------	------	COG4888	S	KAA0058841.1	Transcription elongation factor 1 isoform 2 [Cucumis melo var. makuwa]	------	------	PF05129.15	Elf1	Transcription elongation factor Elf1 like
0	HU05G00137	0.546835	5.30582e-69	1.08011e-64	25.3	10.5	yes	up	GO:0009707;; GO:0015171;; GO:0045037	cellular_component;;molecular_function;;biological_process	chloroplast outer membrane;;amino acid transmembrane transporter activity;;protein import into chloroplast stroma	------	------	------	------	ENOG410YKVU	O	XP_021744755.1	outer envelope pore protein 16, chloroplastic [Chenopodium quinoa]	------	------	PF02466.21	Tim17	Tim17/Tim22/Tim23/Pmp24 family
0	HU04G01502	0.546816	5.20396e-67	1.05937e-62	33.4	16	yes	up	GO:0000028;; GO:0005840;; GO:0003735;; GO:0003723;; GO:0006412;; GO:0022627	biological_process;;cellular_component;;molecular_function;;molecular_function;;biological_process;;cellular_component	ribosomal small subunit assembly;;ribosome;;structural constituent of ribosome;;RNA binding;;translation;;cytosolic small ribosomal subunit	K02966	RP-S19e, RPS19	map03010	Ribosome	COG2238	J	XP_021670750.1	40S ribosomal protein S19-3 [Hevea brasiliensis]	------	------	PF01090.21	Ribosomal_S19e	Ribosomal protein S19e
0	HU01G02140	0.546135	1.95714e-70	3.98416e-66	29.8	13.2	yes	up	GO:0005737;; GO:0005739;; GO:0005524;; GO:0004017	cellular_component;;cellular_component;;molecular_function;;molecular_function	cytoplasm;;mitochondrion;;ATP binding;;adenylate kinase activity	K00939	adk, AK	map00730;; map00230	Thiamine metabolism;;Purine metabolism	COG0563	F	XP_010677901.1	PREDICTED: adenylate kinase 4 [Beta vulgaris subsp. vulgaris]	------	------	PF00406.24;; PF13207.8;; PF05191.16;; PF13671.8	ADK;;AAA_17;;ADK_lid;;AAA_33	Adenylate kinase;;AAA domain;;Adenylate kinase, active site lid;;AAA domain
0	HU09G01767	0.545917	8.42974e-71	1.71604e-66	38.7	19.2	yes	up	GO:0003735;; GO:0022625;; GO:0006412;; GO:0005840	molecular_function;;cellular_component;;biological_process;;cellular_component	structural constituent of ribosome;;cytosolic large ribosomal subunit;;translation;;ribosome	K02889	RP-L21e, RPL21	map03010	Ribosome	COG2139	J	XP_010693848.1	PREDICTED: 60S ribosomal protein L21-1 [Beta vulgaris subsp. vulgaris]	------	------	PF01157.20	Ribosomal_L21e	Ribosomal protein L21e
0	HU04G01651	0.544166	7.82299e-93	1.59253e-88	15	3.7	yes	up	GO:0022857;; GO:0016021	molecular_function;;cellular_component	transmembrane transporter activity;;integral component of membrane	------	------	------	------	ENOG410ZITE	S	KAF7816606.1	UNC93-like protein 1 [Senna tora]	------	------	------	------	------
0	HU08G01562	0.544098	7.06056e-74	1.43732e-69	28.8	12.4	yes	up	GO:0047617;; GO:0003676	molecular_function;;molecular_function	acyl-CoA hydrolase activity;;nucleic acid binding	K17362	ACOT13	------	------	COG2050	Q	XP_010674272.1	PREDICTED: acyl-coenzyme A thioesterase 13 [Beta vulgaris subsp. vulgaris]	------	------	PF03061.24;; PF14539.8	4HBT;;DUF4442	Thioesterase superfamily;;Domain of unknown function (DUF4442)
0	HU10G00799	0.543268	5.69949e-76	1.16025e-71	37.8	18.2	yes	up	GO:0031305;; GO:0033617;; GO:0005746	cellular_component;;biological_process;;cellular_component	integral component of mitochondrial inner membrane;;mitochondrial respiratory chain complex IV assembly;;mitochondrial respiratory chain	------	------	------	------	ENOG410Y8QT	S	XP_016511529.1	PREDICTED: uncharacterized protein LOC107828678 [Nicotiana tabacum]	------	------	PF04588.15	HIG_1_N	Hypoxia induced protein conserved region
0	HU04G01565	0.542889	6.85689e-79	1.39586e-74	38.3	18.1	yes	up	GO:0000028;; GO:0015935;; GO:0003735;; GO:0003723;; GO:0006412;; GO:0022627	biological_process;;cellular_component;;molecular_function;;molecular_function;;biological_process;;cellular_component	ribosomal small subunit assembly;;small ribosomal subunit;;structural constituent of ribosome;;RNA binding;;translation;;cytosolic small ribosomal subunit	K02958	RP-S15e, RPS15	map03010	Ribosome	COG0185	J	XP_021606052.1	40S ribosomal protein S15 [Manihot esculenta]	------	------	PF00203.23	Ribosomal_S19	Ribosomal protein S19
0	HU07G00984	0.542562	1.02715e-45	2.09097e-41	70.4	51.9	yes	up	------	------	------	------	------	------	------	ENOG410Y1IV	S	AAC14177.1	ABA stress ripening protein [Mesembryanthemum crystallinum]	------	------	PF02496.18	ABA_WDS	ABA/WDS induced protein
0	HU02G03311	0.542425	2.36693e-75	4.81835e-71	47.6	25.4	yes	up	GO:0005737;; GO:0005829;; GO:0009615;; GO:0050687;; GO:0005634;; GO:0003743	cellular_component;;cellular_component;;biological_process;;biological_process;;cellular_component;;molecular_function	cytoplasm;;cytosol;;response to virus;;negative regulation of defense response to virus;;nucleus;;translation initiation factor activity	K03259	EIF4E	------	------	COG5053	J	XP_019181316.1	PREDICTED: eukaryotic translation initiation factor [Ipomoea nil]	------	------	PF01652.20	IF4E	Eukaryotic initiation factor 4E
0	HU06G00136	0.54229	2.96588e-72	6.03765e-68	25.2	10.2	yes	up	GO:0005829;; GO:0047134	cellular_component;;molecular_function	cytosol;;protein-disulfide reductase activity	------	------	------	------	ENOG4111Q2V	O	KAF3449991.1	hypothetical protein FNV43_RR06070 [Rhamnella rubrinervis]	------	------	PF06110.13	DUF953	Eukaryotic protein of unknown function (DUF953)
0	HU10G01409	0.541868	2.32643e-28	4.73591e-24	19.2	10.3	yes	up	------	------	------	------	------	------	------	------	------	------	------	------	------	------	------	------
0	HU11G01957	0.539008	1.17087e-75	2.38354e-71	28.1	11.8	yes	up	GO:0005794;; GO:0006888;; GO:0005783;; GO:0030008	cellular_component;;biological_process;;cellular_component;;cellular_component	Golgi apparatus;;ER to Golgi vesicle-mediated transport;;endoplasmic reticulum;;TRAPP complex	K20300	TRAPPC1, BET5	------	------	ENOG4111X41	U	XP_010692095.1	PREDICTED: trafficking protein particle complex subunit 1 [Beta vulgaris subsp. vulgaris]	------	------	PF04099.14;; PF04628.15	Sybindin;;Sedlin_N	Sybindin-like family;;Sedlin, N-terminal conserved region
0	HU06G00901	0.53899	6.26701e-79	1.27578e-74	45.6	23.3	yes	up	GO:0016192;; GO:0006886;; GO:0016020;; GO:0005774;; GO:0019905;; GO:0035494;; GO:0031201;; GO:0005483	biological_process;;biological_process;;cellular_component;;cellular_component;;molecular_function;;biological_process;;cellular_component;;molecular_function	vesicle-mediated transport;;intracellular protein transport;;membrane;;vacuolar membrane;;syntaxin binding;;SNARE complex disassembly;;SNARE complex;;soluble NSF attachment protein activity	K15296	NAPA, SNAPA, SEC17	------	------	ENOG410XPQ6	U	XP_021732581.1	alpha-soluble NSF attachment protein 2-like [Chenopodium quinoa]	------	------	PF14938.8;; PF13424.8;; PF13174.8;; PF13181.8;; PF13432.8;; PF06920.15	SNAP;;TPR_12;;TPR_6;;TPR_8;;TPR_16;;DHR-2	Soluble NSF attachment protein, SNAP;;Tetratricopeptide repeat;;Tetratricopeptide repeat;;Tetratricopeptide repeat;;Tetratricopeptide repeat;;Dock homology region 2
0	HU02G03078	0.538183	1.33119e-74	2.7099e-70	53.3	29.9	yes	up	------	------	------	------	------	------	------	ENOG410YS3T	S	XP_021731583.1	uncharacterized protein LOC110698457 isoform X2 [Chenopodium quinoa]	------	------	------	------	------
0	HU11G01097	0.537852	4.44658e-80	9.0519e-76	36.9	17.2	yes	up	GO:0003723;; GO:0008270	molecular_function;;molecular_function	RNA binding;;zinc ion binding	------	------	------	------	COG0724;; ENOG4111NNM	S;;S	AFK43882.1	unknown [Lotus japonicus]	------	------	PF00076.24;; PF00098.25;; PF13696.8	RRM_1;;zf-CCHC;;zf-CCHC_2	RNA recognition motif. (a.k.a. RRM, RBD, or RNP domain);;Zinc knuckle;;Zinc knuckle
0	HU06G02418	0.53774	5.61699e-94	1.14345e-89	71.3	44.8	yes	up	GO:0004857;; GO:0043086	molecular_function;;biological_process	enzyme inhibitor activity;;negative regulation of catalytic activity	------	------	------	------	ENOG41115R1	S	XP_010672011.1	PREDICTED: 21 kDa protein [Beta vulgaris subsp. vulgaris]	------	------	PF04043.17	PMEI	Plant invertase/pectin methylesterase inhibitor
0	HU01G02742	0.536471	1.2903e-74	2.62667e-70	19.6	6.7	yes	up	GO:0006633;; GO:0009941;; GO:0009570;; GO:0009317;; GO:0003989;; GO:0009507	biological_process;;cellular_component;;cellular_component;;cellular_component;;molecular_function;;cellular_component	fatty acid biosynthetic process;;chloroplast envelope;;chloroplast stroma;;acetyl-CoA carboxylase complex;;acetyl-CoA carboxylase activity;;chloroplast	K02160	accB, bccP	map00640;; map00061;; map00620	Propanoate metabolism;;Fatty acid biosynthesis;;Pyruvate metabolism	COG0511	I	XP_021770162.1	biotin carboxyl carrier protein of acetyl-CoA carboxylase, chloroplastic-like [Chenopodium quinoa]	------	------	PF00364.24;; PF13533.8;; PF13375.8	Biotin_lipoyl;;Biotin_lipoyl_2;;RnfC_N	Biotin-requiring enzyme;;Biotin-lipoyl like;;RnfC Barrel sandwich hybrid domain
0	HU07G00666	0.533278	1.9907e-84	4.05247e-80	38.5	17.5	yes	up	GO:0016126;; GO:0000254;; GO:0016021;; GO:0016020;; GO:0005789;; GO:0005506;; GO:0016491	biological_process;;molecular_function;;cellular_component;;cellular_component;;cellular_component;;molecular_function;;molecular_function	sterol biosynthetic process;;C-4 methylsterol oxidase activity;;integral component of membrane;;membrane;;endoplasmic reticulum membrane;;iron ion binding;;oxidoreductase activity	K15404	K15404, CER1	map00073	Cutin, suberine and wax biosynthesis	ENOG4111G66	S	XP_010691966.1	PREDICTED: protein ECERIFERUM 1 [Beta vulgaris subsp. vulgaris]	------	------	PF12076.10;; PF04116.15	Wax2_C;;FA_hydroxylase	WAX2 C-terminal domain;;Fatty acid hydroxylase superfamily
0	HU09G00083	0.531888	1.59292e-81	3.2427e-77	72.2	46.2	yes	up	GO:0005737;; GO:0031625;; GO:0005840;; GO:0005634;; GO:0019941;; GO:0003735;; GO:0016567;; GO:0031386;; GO:0006412	cellular_component;;molecular_function;;cellular_component;;cellular_component;;biological_process;;molecular_function;;biological_process;;molecular_function;;biological_process	cytoplasm;;ubiquitin protein ligase binding;;ribosome;;nucleus;;modification-dependent protein catabolic process;;structural constituent of ribosome;;protein ubiquitination;;protein tag;;translation	K02927	RP-L40e, RPL40, UBA52	map03010;; map04120	Ribosome;;Ubiquitin mediated proteolysis	COG1552	J	XP_027357815.1	ubiquitin-60S ribosomal protein L40-like [Abrus precatorius]	------	------	PF00240.25;; PF01020.19;; PF11976.10;; PF14560.8	ubiquitin;;Ribosomal_L40e;;Rad60-SLD;;Ubiquitin_2	Ubiquitin family;;Ribosomal L40e family;;Ubiquitin-2 like Rad60 SUMO-like;;Ubiquitin-like domain
0	HU02G00049	0.531042	8.02639e-77	1.63393e-72	67.5	42.6	yes	up	GO:0015031;; GO:0016021;; GO:0005783;; GO:0030968;; GO:0006486	biological_process;;cellular_component;;cellular_component;;biological_process;;biological_process	protein transport;;integral component of membrane;;endoplasmic reticulum;;endoplasmic reticulum unfolded protein response;;protein glycosylation	------	------	------	------	ENOG411221U	U	KYP52927.1	Stress-associated endoplasmic reticulum protein 2 [Cajanus cajan]	------	------	PF06624.14	RAMP4	Ribosome associated membrane protein RAMP4
0	HU06G02061	0.531041	1.00053e-70	2.03678e-66	35.2	16.8	yes	up	GO:0005737;; GO:0051603;; GO:0004175;; GO:0005839;; GO:0043161;; GO:0005634;; GO:0010499;; GO:0004298	cellular_component;;biological_process;;molecular_function;;cellular_component;;biological_process;;cellular_component;;biological_process;;molecular_function	cytoplasm;;proteolysis involved in cellular protein catabolic process;;endopeptidase activity;;proteasome core complex;;proteasome-mediated ubiquitin-dependent protein catabolic process;;nucleus;;proteasomal ubiquitin-independent protein catabolic process;;threonine-type endopeptidase activity	K02734	PSMB2	map03050	Proteasome	COG0638	O	XP_027358360.1	proteasome subunit beta type-2-A [Abrus precatorius]	------	------	PF00227.28	Proteasome	Proteasome subunit
0	HU02G02846	0.529581	5.21745e-66	1.06212e-61	26.5	11.5	yes	up	GO:0006879;; GO:0051536;; GO:0006979;; GO:0010039;; GO:0005634;; GO:0005829	biological_process;;molecular_function;;biological_process;;biological_process;;cellular_component;;cellular_component	cellular iron ion homeostasis;;iron-sulfur cluster binding;;response to oxidative stress;;response to iron ion;;nucleus;;cytosol	------	------	------	------	COG0271	T	OMO55869.1	BolA protein [Corchorus capsularis]	------	------	PF01722.20	BolA	BolA-like protein
0	HU03G02430	0.529096	1.13571e-54	2.31197e-50	60.2	40.2	yes	up	GO:0005764;; GO:0051603;; GO:0004197;; GO:0008234;; GO:0005615	cellular_component;;biological_process;;molecular_function;;molecular_function;;cellular_component	lysosome;;proteolysis involved in cellular protein catabolic process;;cysteine-type endopeptidase activity;;cysteine-type peptidase activity;;extracellular space	K01366	CTSH	------	------	COG4870	O	XP_021714992.1	thiol protease aleurain-like [Chenopodium quinoa]	------	------	PF00112.25;; PF08246.14;; PF03051.17	Peptidase_C1;;Inhibitor_I29;;Peptidase_C1_2	Papain family cysteine protease;;Cathepsin propeptide inhibitor domain (I29);;Peptidase C1-like family
0	HU11G00818	0.528386	7.21057e-68	1.46786e-63	32.5	15.2	yes	up	GO:0046540;; GO:0032040;; GO:0031428;; GO:0005840;; GO:0005730;; GO:0071011;; GO:0030490;; GO:1990904;; GO:0042254;; GO:0000398;; GO:0003723;; GO:0000470	cellular_component;;cellular_component;;cellular_component;;cellular_component;;cellular_component;;cellular_component;;biological_process;;cellular_component;;biological_process;;biological_process;;molecular_function;;biological_process	U4/U6 x U5 tri-snRNP complex;;small-subunit processome;;box C/D snoRNP complex;;ribosome;;nucleolus;;precatalytic spliceosome;;maturation of SSU-rRNA;;ribonucleoprotein complex;;ribosome biogenesis;;mRNA splicing, via spliceosome;;RNA binding;;maturation of LSU-rRNA	K12845	SNU13, NHP2L	map03008;; map03040	Ribosome biogenesis in eukaryotes;;Spliceosome	COG1358	J	CDP10396.1	unnamed protein product [Coffea canephora]	------	------	PF01248.28;; PF15608.8	Ribosomal_L7Ae;;PELOTA_1	Ribosomal protein L7Ae/L30e/S12e/Gadd45 family;;PELOTA RNA binding domain
0	HU06G00669	0.528228	1.2614e-81	2.56784e-77	40.2	19.1	yes	up	GO:0016787	molecular_function	hydrolase activity	------	------	------	------	ENOG4111KDT	S	KNA25868.1	hypothetical protein SOVF_001750 [Spinacia oleracea]	------	------	PF01251.20;; PF12697.9;; PF00561.22;; PF12146.10	Ribosomal_S7e;;Abhydrolase_6;;Abhydrolase_1;;Hydrolase_4	Ribosomal protein S7e;;Alpha/beta hydrolase family;;alpha/beta hydrolase fold;;Serine aminopeptidase, S33
0	HU06G02086	0.52786	8.35601e-73	1.70103e-68	28.1	11.9	yes	up	------	------	------	------	------	------	------	ENOG4112CW3	S	XP_021737091.1	uncharacterized protein LOC110703618 [Chenopodium quinoa]	------	------	------	------	------
0	HU02G00900	0.52751	9.65506e-61	1.96548e-56	35.7	18.3	yes	up	------	------	------	------	------	------	------	ENOG410YRQA	S	XP_021762909.1	uncharacterized protein LOC110727639 [Chenopodium quinoa]	------	------	PF04398.14	DUF538	Protein of unknown function, DUF538
0	HU09G00934	0.527246	9.34507e-69	1.90238e-64	26.8	11.5	yes	up	GO:0005840;; GO:0022625;; GO:0003735;; GO:0000463;; GO:0006412;; GO:0003729	cellular_component;;cellular_component;;molecular_function;;biological_process;;biological_process;;molecular_function	ribosome;;cytosolic large ribosomal subunit;;structural constituent of ribosome;;maturation of LSU-rRNA from tricistronic rRNA transcript (SSU-rRNA, 5.8S rRNA, LSU-rRNA);;translation;;mRNA binding	K02918	RP-L35e, RPL35	map03010	Ribosome	COG0255	J	XP_021910348.1	60S ribosomal protein L35 [Carica papaya]	------	------	PF00831.25	Ribosomal_L29	Ribosomal L29 protein
0	HU01G02063	0.525379	4.48477e-75	9.12964e-71	22.2	8.2	yes	up	GO:0072344;; GO:0005080;; GO:0005829;; GO:0005634;; GO:0043022;; GO:0001934	biological_process;;molecular_function;;cellular_component;;cellular_component;;molecular_function;;biological_process	rescue of stalled ribosome;;protein kinase C binding;;cytosol;;nucleus;;ribosome binding;;positive regulation of protein phosphorylation	K14753	RACK1	------	------	ENOG410XQGZ	S	XP_010678120.1	PREDICTED: guanine nucleotide-binding protein subunit beta-like protein [Beta vulgaris subsp. vulgaris]	------	------	PF00400.34;; PF12894.9;; PF11715.10;; PF08662.13	WD40;;ANAPC4_WD40;;Nup160;;eIF2A	WD domain, G-beta repeat;;Anaphase-promoting complex subunit 4 WD40 domain;;Nucleoporin Nup120/160;;Eukaryotic translation initiation factor eIF2A
0	HU07G02261	0.524916	3.23436e-69	6.58418e-65	39.6	20	yes	up	GO:0004807;; GO:0006096	molecular_function;;biological_process	triose-phosphate isomerase activity;;glycolytic process	K01803	TPI, tpiA	map00010;; map00051;; map00710;; map00562	Glycolysis / Gluconeogenesis;;Fructose and mannose metabolism;;Carbon fixation in photosynthetic organisms;;Inositol phosphate metabolism	------	------	XP_010685754.1	PREDICTED: triosephosphate isomerase, cytosolic [Beta vulgaris subsp. vulgaris]	------	------	PF00121.20	TIM	Triosephosphate isomerase
0	HU04G01941	0.523881	6.82158e-77	1.38867e-72	21.7	7.8	yes	up	GO:0016021;; GO:0009706;; GO:0051742;; GO:0051741;; GO:0032259;; GO:0102550;; GO:0010189	cellular_component;;cellular_component;;molecular_function;;molecular_function;;biological_process;;molecular_function;;biological_process	integral component of membrane;;chloroplast inner membrane;;2-methyl-6-solanyl-1,4-benzoquinone methyltransferase activity;;2-methyl-6-phytyl-1,4-benzoquinone methyltransferase activity;;methylation;;2-methyl-6-geranylgeranyl-1,4-benzoquinol methyltransferase activity;;vitamin E biosynthetic process	K12502	VTE3, APG1	map00130	Ubiquinone and other terpenoid-quinone biosynthesis	COG0500	Q	XP_010679141.1	PREDICTED: 2-methyl-6-phytyl-1,4-hydroquinone methyltransferase, chloroplastic [Beta vulgaris subsp. vulgaris]	------	------	PF08241.14;; PF13649.8;; PF01209.20;; PF13847.8;; PF08242.14;; PF13489.8;; PF00891.20;; PF00398.22	Methyltransf_11;;Methyltransf_25;;Ubie_methyltran;;Methyltransf_31;;Methyltransf_12;;Methyltransf_23;;Methyltransf_2;;RrnaAD	Methyltransferase domain;;Methyltransferase domain;;ubiE/COQ5 methyltransferase family;;Methyltransferase domain;;Methyltransferase domain;;Methyltransferase domain;;O-methyltransferase domain;;Ribosomal RNA adenine dimethylase
0	HU04G01564	0.523408	2.94739e-72	6e-68	35.1	16.6	yes	up	GO:0000028;; GO:0022627;; GO:0003735;; GO:0003723;; GO:0006412;; GO:0015935	biological_process;;cellular_component;;molecular_function;;molecular_function;;biological_process;;cellular_component	ribosomal small subunit assembly;;cytosolic small ribosomal subunit;;structural constituent of ribosome;;RNA binding;;translation;;small ribosomal subunit	K02958	RP-S15e, RPS15	map03010	Ribosome	COG0185	J	XP_034915118.1	40S ribosomal protein S15-like [Populus alba]	------	------	PF00203.23	Ribosomal_S19	Ribosomal protein S19
0	HU01G02378	0.52252	1.79497e-70	3.65401e-66	41.9	21.5	yes	up	GO:0045905;; GO:0003746;; GO:0043022;; GO:0045901;; GO:0003743	biological_process;;molecular_function;;molecular_function;;biological_process;;molecular_function	positive regulation of translational termination;;translation elongation factor activity;;ribosome binding;;positive regulation of translational elongation;;translation initiation factor activity	K03263	EIF5A	------	------	------	------	KAG8496703.1	hypothetical protein CXB51_007814 [Gossypium anomalum]	------	------	PF01287.22	eIF-5a	Eukaryotic elongation factor 5A hypusine, DNA-binding OB fold
0	HU11G01484	0.521623	4.21341e-72	8.57724e-68	43.6	22.7	yes	up	GO:0071569;; GO:1990592;; GO:0005634;; GO:0005737	biological_process;;biological_process;;cellular_component;;cellular_component	protein ufmylation;;protein K69-linked ufmylation;;nucleus;;cytoplasm	K12162	UFM1	------	------	ENOG4111TVI	O	XP_009588001.1	ubiquitin-fold modifier 1 [Nicotiana tomentosiformis]	------	------	PF03671.16	Ufm1	Ubiquitin fold modifier 1 protein
0	HU01G01639	0.521541	1.10821e-72	2.25598e-68	45.6	23.9	yes	up	GO:0003735;; GO:0000462;; GO:0022627;; GO:0006412;; GO:0005840	molecular_function;;biological_process;;cellular_component;;biological_process;;cellular_component	structural constituent of ribosome;;maturation of SSU-rRNA from tricistronic rRNA transcript (SSU-rRNA, 5.8S rRNA, LSU-rRNA);;cytosolic small ribosomal subunit;;translation;;ribosome	K02995	RP-S8e, RPS8	map03010	Ribosome	COG2007	J	TYH35106.1	hypothetical protein ES332_D13G170300v1 [Gossypium tomentosum]	------	------	PF01201.24	Ribosomal_S8e	Ribosomal protein S8e
0	HU01G02531	0.521292	5.46816e-70	1.11315e-65	24.8	10.1	yes	up	GO:0003735;; GO:0006412;; GO:0005840	molecular_function;;biological_process;;cellular_component	structural constituent of ribosome;;translation;;ribosome	K02935	RP-L7, MRPL12, rplL	map03010	Ribosome	COG0222	J	KAB2633357.1	50S ribosomal protein L12 [Pyrus ussuriensis x Pyrus communis]	------	------	PF00542.21	Ribosomal_L12	Ribosomal protein L7/L12 C-terminal domain
0	HU07G00123	0.521213	6.02414e-79	1.22633e-74	36.8	17	yes	up	GO:0016021;; GO:0005789;; GO:1900060;; GO:0035339;; GO:0090156;; GO:0006672	cellular_component;;cellular_component;;biological_process;;cellular_component;;biological_process;;biological_process	integral component of membrane;;endoplasmic reticulum membrane;;negative regulation of ceramide biosynthetic process;;SPOTS complex;;cellular sphingolipid homeostasis;;ceramide metabolic process	------	------	------	------	------	------	XP_021748186.1	ORM1-like protein 3 [Chenopodium quinoa]	------	------	PF04061.16	ORMDL	ORMDL family
0	HU02G00931	0.519961	5.60659e-70	1.14133e-65	34.5	16.3	yes	up	GO:0005829;; GO:0003714;; GO:0005634;; GO:0070370	cellular_component;;molecular_function;;cellular_component;;biological_process	cytosol;;transcription corepressor activity;;nucleus;;cellular heat acclimation	K19765	HSBP1	------	------	------	------	XP_010684507.1	PREDICTED: heat shock factor-binding protein 1 [Beta vulgaris subsp. vulgaris]	------	------	PF06825.14	HSBP1	Heat shock factor binding protein 1
0	HU03G01483	0.519828	6.90395e-77	1.40544e-72	69.8	44.1	yes	up	GO:0016021;; GO:0005746	cellular_component;;cellular_component	integral component of membrane;;mitochondrial respiratory chain	------	------	------	------	ENOG410YTGP	O	XP_010674655.1	PREDICTED: cytochrome c oxidase subunit 5C [Beta vulgaris subsp. vulgaris]	------	------	------	------	------
0	HU06G00578	0.51867	1.29137e-75	2.62884e-71	36.6	17.2	yes	up	GO:0004807;; GO:0019563;; GO:0046166;; GO:0005829;; GO:0006096;; GO:0006094	molecular_function;;biological_process;;biological_process;;cellular_component;;biological_process;;biological_process	triose-phosphate isomerase activity;;glycerol catabolic process;;glyceraldehyde-3-phosphate biosynthetic process;;cytosol;;glycolytic process;;gluconeogenesis	K01803	TPI, tpiA	map00010;; map00051;; map00710;; map00562	Glycolysis / Gluconeogenesis;;Fructose and mannose metabolism;;Carbon fixation in photosynthetic organisms;;Inositol phosphate metabolism	COG0149	G	XP_010690624.1	PREDICTED: triosephosphate isomerase, cytosolic [Beta vulgaris subsp. vulgaris]	------	------	PF00121.20	TIM	Triosephosphate isomerase
0	HU11G00432	0.516388	3.81156e-91	7.7592e-87	11.2	2.1	yes	up	GO:0003860	molecular_function	3-hydroxyisobutyryl-CoA hydrolase activity	K05605	HIBCH	map00280;; map00640;; map00410	Valine, leucine and isoleucine degradation;;Propanoate metabolism;;beta-Alanine metabolism	COG1024	I	XP_010688153.1	PREDICTED: 3-hydroxyisobutyryl-CoA hydrolase-like protein 4, mitochondrial isoform X2 [Beta vulgaris subsp. vulgaris]	------	------	PF16113.7;; PF00378.22	ECH_2;;ECH_1	Enoyl-CoA hydratase/isomerase;;Enoyl-CoA hydratase/isomerase
0	HU01G02628	0.513836	9.70326e-66	1.97529e-61	28	12.4	yes	up	GO:0050661;; GO:0016616;; GO:0051287;; GO:0005829;; GO:0003858;; GO:0006979;; GO:0016491	molecular_function;;molecular_function;;molecular_function;;cellular_component;;molecular_function;;biological_process;;molecular_function	NADP binding;;oxidoreductase activity, acting on the CH-OH group of donors, NAD or NADP as acceptor;;NAD binding;;cytosol;;3-hydroxybutyrate dehydrogenase activity;;response to oxidative stress;;oxidoreductase activity	K18121	GLYR	map00630;; map00650	Glyoxylate and dicarboxylate metabolism;;Butanoate metabolism	COG2084	I	XP_021842845.1	glyoxylate/succinic semialdehyde reductase 1-like [Spinacia oleracea]	------	------	PF03446.17;; PF14833.8;; PF02558.18;; PF01488.22;; PF03807.19	NAD_binding_2;;NAD_binding_11;;ApbA;;Shikimate_DH;;F420_oxidored	NAD binding domain of 6-phosphogluconate dehydrogenase;;NAD-binding of NADP-dependent 3-hydroxyisobutyrate dehydrogenase;;Ketopantoate reductase PanE/ApbA;;Shikimate / quinate 5-dehydrogenase;;NADP oxidoreductase coenzyme F420-dependent
0	HU09G01651	0.513125	3.42692e-70	6.97619e-66	33.1	15.3	yes	up	GO:0005840;; GO:0016021;; GO:0003735;; GO:0015935;; GO:0006412;; GO:0022627	cellular_component;;cellular_component;;molecular_function;;cellular_component;;biological_process;;cellular_component	ribosome;;integral component of membrane;;structural constituent of ribosome;;small ribosomal subunit;;translation;;cytosolic small ribosomal subunit	K02973	RP-S23e, RPS23	map03010	Ribosome	------	------	XP_021856365.1	40S ribosomal protein S23 [Spinacia oleracea]	------	------	PF00164.27	Ribosom_S12_S23	Ribosomal protein S12/S23
0	HU04G01995	0.511612	8.08813e-70	1.6465e-65	19.1	6.7	yes	up	GO:0003735;; GO:0006412;; GO:0005840	molecular_function;;biological_process;;cellular_component	structural constituent of ribosome;;translation;;ribosome	K02974	RP-S24e, RPS24	map03010	Ribosome	COG2004	J	KAA8536959.1	hypothetical protein F0562_029437 [Nyssa sinensis]	------	------	PF01282.21	Ribosomal_S24e	Ribosomal protein S24e
0	HU06G00710	0.509882	5.9663e-91	1.21456e-86	14	3.2	yes	up	GO:0010296;; GO:0016787;; GO:0016021;; GO:0000139;; GO:0005789	molecular_function;;molecular_function;;cellular_component;;cellular_component;;cellular_component	prenylcysteine methylesterase activity;;hydrolase activity;;integral component of membrane;;Golgi membrane;;endoplasmic reticulum membrane	K15889	PCME	map00900	Terpenoid backbone biosynthesis	COG0657	I	XP_010692383.1	PREDICTED: isoprenylcysteine alpha-carbonyl methylesterase ICME [Beta vulgaris subsp. vulgaris]	------	------	PF07859.15;; PF00135.30;; PF00326.23;; PF12146.10;; PF00561.22;; PF01738.20	Abhydrolase_3;;COesterase;;Peptidase_S9;;Hydrolase_4;;Abhydrolase_1;;DLH	alpha/beta hydrolase fold;;Carboxylesterase family;;Prolyl oligopeptidase family;;Serine aminopeptidase, S33;;alpha/beta hydrolase fold;;Dienelactone hydrolase family
0	HU01G00750	0.50979	3.20463e-60	6.52367e-56	17.8	6.6	yes	up	GO:0002181	biological_process	cytoplasmic translation	------	------	------	------	ENOG410ZRWX	S	GFP99666.1	hypothetical protein PHJA_002110700 [Phtheirospermum japonicum]	------	------	PF09072.12	TMA7	Translation machinery associated TMA7
0	HU02G02212	0.509319	4.59643e-76	9.35696e-72	71.4	45.3	yes	up	GO:0015450;; GO:0016021;; GO:0071261;; GO:0005789;; GO:0006605;; GO:0031204;; GO:0008320	molecular_function;;cellular_component;;cellular_component;;cellular_component;;biological_process;;biological_process;;molecular_function	P-P-bond-hydrolysis-driven protein transmembrane transporter activity;;integral component of membrane;;Ssh1 translocon complex;;endoplasmic reticulum membrane;;protein targeting;;posttranslational protein targeting to membrane, translocation;;protein transmembrane transporter activity	K07342	SEC61G, SSS1, secE	map04145;; map03060;; map04141	Phagosome;;Protein export;;Protein processing in endoplasmic reticulum	ENOG4111WJ7	U	TYH48792.1	hypothetical protein ES332_D10G092300v1 [Gossypium tomentosum]	------	------	PF00584.22	SecE	SecE/Sec61-gamma subunits of protein translocation complex
0	HU01G00696	0.508936	5.01395e-61	1.02069e-56	36.9	19.2	yes	up	GO:0004129;; GO:0005740;; GO:0006123	molecular_function;;cellular_component;;biological_process	cytochrome-c oxidase activity;;mitochondrial envelope;;mitochondrial electron transport, cytochrome c to oxygen	K02265	COX5B	map00190	Oxidative phosphorylation	ENOG4111XEM	O	XP_010691199.1	PREDICTED: cytochrome c oxidase subunit 5b-2, mitochondrial [Beta vulgaris subsp. vulgaris]	------	------	PF01215.21;; PF10276.11	COX5B;;zf-CHCC	Cytochrome c oxidase subunit Vb;;Zinc-finger domain
0	HU10G02016	0.507177	1.78093e-62	3.62544e-58	23.8	10	yes	up	GO:0005743;; GO:0016021;; GO:0006850	cellular_component;;cellular_component;;biological_process	mitochondrial inner membrane;;integral component of membrane;;mitochondrial pyruvate transport	K22139	MPC2	------	------	ENOG4111UER	S	XP_008355920.1	mitochondrial pyruvate carrier 4 [Malus domestica]	------	------	PF03650.15	MPC	Mitochondrial pyruvate carriers
0	HU04G01581	0.505558	2.37368e-63	4.8321e-59	43.7	23.8	yes	up	GO:0016021	cellular_component	integral component of membrane	------	------	------	------	ENOG41129VE	S	XP_021853632.1	uncharacterized protein LOC110793105 isoform X2 [Spinacia oleracea]	------	------	------	------	------
0	HU07G00638	0.505441	6.02228e-75	1.22595e-70	52.1	28.7	yes	up	------	------	------	K18185	COX23	------	------	ENOG4112B0H	O	XP_010692017.1	PREDICTED: cytochrome c oxidase-assembly factor COX23, mitochondrial [Beta vulgaris subsp. vulgaris]	------	------	PF06747.15	CHCH	CHCH domain
0	HU11G00078	0.505384	4.36399e-74	8.88378e-70	63.7	39.3	yes	up	GO:0005737;; GO:0004478;; GO:0006556;; GO:0006730;; GO:0046872;; GO:0005524	cellular_component;;molecular_function;;biological_process;;biological_process;;molecular_function;;molecular_function	cytoplasm;;methionine adenosyltransferase activity;;S-adenosylmethionine biosynthetic process;;one-carbon metabolic process;;metal ion binding;;ATP binding	K00789	metK	map00270	Cysteine and methionine metabolism	COG0192	H	XP_021734528.1	S-adenosylmethionine synthase 4 [Chenopodium quinoa]	------	------	PF02773.18;; PF02772.18;; PF00438.22	S-AdoMet_synt_C;;S-AdoMet_synt_M;;S-AdoMet_synt_N	S-adenosylmethionine synthetase, C-terminal domain;;S-adenosylmethionine synthetase, central domain;;S-adenosylmethionine synthetase, N-terminal domain
0	HU03G01516	0.504918	1.01835e-78	2.07306e-74	68.4	42.2	yes	up	GO:0016021	cellular_component	integral component of membrane	------	------	------	------	ENOG41121RP	S	KAG5233042.1	protein METHYLENE BLUE SENSITIVITY [Salix suchowensis]	------	------	PF18414.3	zf_C2H2_10	C2H2 type zinc-finger
0	HU11G00531	0.504822	5.65545e-74	1.15128e-69	44.2	22.7	yes	up	GO:0008097;; GO:0005840;; GO:0022625;; GO:0003735;; GO:0006412;; GO:0000027	molecular_function;;cellular_component;;cellular_component;;molecular_function;;biological_process;;biological_process	5S rRNA binding;;ribosome;;cytosolic large ribosomal subunit;;structural constituent of ribosome;;translation;;ribosomal large subunit assembly	K02932	RP-L5e, RPL5	map03010	Ribosome	COG0256	J	XP_006371546.1	60S ribosomal protein L5 [Populus trichocarpa]	------	------	PF17144.6;; PF14204.8	Ribosomal_L5e;;Ribosomal_L18_c	Ribosomal large subunit proteins 60S L5, and 50S L18;;Ribosomal L18 C-terminal region
0	HU10G00469	0.504605	3.59167e-91	7.31156e-87	83.7	57.6	yes	up	GO:0003700;; GO:0005634;; GO:0006357;; GO:0045944;; GO:0000977;; GO:0046983;; GO:0000978;; GO:0000981	molecular_function;;cellular_component;;biological_process;;biological_process;;molecular_function;;molecular_function;;molecular_function;;molecular_function	transcription factor activity, sequence-specific DNA binding;;nucleus;;regulation of transcription from RNA polymerase II promoter;;positive regulation of transcription from RNA polymerase II promoter;;RNA polymerase II regulatory region sequence-specific DNA binding;;protein dimerization activity;;RNA polymerase II core promoter proximal region sequence-specific DNA binding;;RNA polymerase II tr…	K09264	K09264	------	------	COG5068	K	XP_010681125.1	PREDICTED: MADS-box protein CMB1 [Beta vulgaris subsp. vulgaris]	------	------	PF01486.19;; PF00319.20	K-box;;SRF-TF	K-box region;;SRF-type transcription factor (DNA-binding and dimerisation domain)
0	HU05G01777	0.504437	6.17121e-76	1.25627e-71	60.9	36.1	yes	up	GO:0016491	molecular_function	oxidoreductase activity	------	------	------	------	COG2761	Q	XP_021739390.1	uncharacterized protein LOC110705771 [Chenopodium quinoa]	------	------	PF01323.22	DSBA	DSBA-like thioredoxin domain
0	HU02G00379	0.502835	3.07801e-60	6.2659e-56	20.9	8.4	yes	up	GO:0033617;; GO:0016021;; GO:0005739	biological_process;;cellular_component;;cellular_component	mitochondrial respiratory chain complex IV assembly;;integral component of membrane;;mitochondrion	K18187	PET100F	------	------	------	------	XP_021739986.1	uncharacterized protein LOC110706376 [Chenopodium quinoa]	------	------	PF09803.11	Pet100	Pet100
0	HU02G00314	0.502458	9.97279e-70	2.03016e-65	27	11.4	yes	up	GO:0003735;; GO:0009536;; GO:0015935;; GO:0006412;; GO:0019843	molecular_function;;cellular_component;;cellular_component;;biological_process;;molecular_function	structural constituent of ribosome;;plastid;;small ribosomal subunit;;translation;;rRNA binding	K02997	RP-S9e, RPS9	map03010	Ribosome	------	------	XP_021860148.1	40S ribosomal protein S9-2 [Spinacia oleracea]	------	------	PF01479.27;; PF00163.21	S4;;Ribosomal_S4	S4 domain;;Ribosomal protein S4/S9 N-terminal domain
0	HU04G01168	0.501458	1.84229e-70	3.75036e-66	23.7	9.3	yes	up	GO:0072344;; GO:0005840;; GO:0005080;; GO:0005829;; GO:0005634;; GO:0043022;; GO:0001934	biological_process;;cellular_component;;molecular_function;;cellular_component;;cellular_component;;molecular_function;;biological_process	rescue of stalled ribosome;;ribosome;;protein kinase C binding;;cytosol;;nucleus;;ribosome binding;;positive regulation of protein phosphorylation	K14753	RACK1	------	------	ENOG410XQGZ	S	XP_010678120.1	PREDICTED: guanine nucleotide-binding protein subunit beta-like protein [Beta vulgaris subsp. vulgaris]	------	------	PF00400.34;; PF12894.9;; PF08662.13;; PF11715.10	WD40;;ANAPC4_WD40;;eIF2A;;Nup160	WD domain, G-beta repeat;;Anaphase-promoting complex subunit 4 WD40 domain;;Eukaryotic translation initiation factor eIF2A;;Nucleoporin Nup120/160
0	HU01G00471	0.501075	1.27121e-77	2.58781e-73	11.8	2.7	yes	up	GO:0015976;; GO:0004089;; GO:0008270	biological_process;;molecular_function;;molecular_function	carbon utilization;;carbonate dehydratase activity;;zinc ion binding	K01673	cynT, can	map00910	Nitrogen metabolism	COG0288	P	XP_010691408.1	PREDICTED: beta carbonic anhydrase 5, chloroplastic isoform X1 [Beta vulgaris subsp. vulgaris]	------	------	PF00484.21	Pro_CA	Carbonic anhydrase
0	HU06G00926	0.499984	2.60144e-75	5.29575e-71	17.2	5.4	yes	up	GO:0050308;; GO:0019203;; GO:0008138;; GO:0005983;; GO:2001070;; GO:0046838;; GO:0009507	molecular_function;;molecular_function;;molecular_function;;biological_process;;molecular_function;;biological_process;;cellular_component	sugar-phosphatase activity;;carbohydrate phosphatase activity;;protein tyrosine/serine/threonine phosphatase activity;;starch catabolic process;;starch binding;;phosphorylated carbohydrate dephosphorylation;;chloroplast	------	------	------	------	COG2453	T	XP_010695880.1	PREDICTED: phosphoglucan phosphatase LSF2, chloroplastic [Beta vulgaris subsp. vulgaris]	------	------	PF00782.22	DSPc	Dual specificity phosphatase, catalytic domain
0	HU01G02509	0.498808	4.30585e-71	8.76543e-67	47.2	25.2	yes	up	GO:0004525;; GO:0030422;; GO:0005634;; GO:0031053;; GO:0003725;; GO:0031054;; GO:0006396	molecular_function;;biological_process;;cellular_component;;biological_process;;molecular_function;;biological_process;;biological_process	ribonuclease III activity;;production of siRNA involved in RNA interference;;nucleus;;primary miRNA processing;;double-stranded RNA binding;;pre-miRNA processing;;RNA processing	------	------	------	------	ENOG410YN9Y	S	XP_010678735.1	PREDICTED: protein NUCLEAR FUSION DEFECTIVE 2 [Beta vulgaris subsp. vulgaris]	------	------	PF14622.8	Ribonucleas_3_3	Ribonuclease-III-like
0	HU03G01937	0.49877	2.17749e-70	4.43271e-66	51.2	28.6	yes	up	GO:0009941;; GO:0140021;; GO:0005471;; GO:0005743;; GO:1990544;; GO:0016021	cellular_component;;biological_process;;molecular_function;;cellular_component;;biological_process;;cellular_component	chloroplast envelope;;mitochondrial ADP transmembrane transport;;ATP:ADP antiporter activity;;mitochondrial inner membrane;;mitochondrial ATP transmembrane transport;;integral component of membrane	K05863	SLC25A4S, ANT	------	------	ENOG410XNW0	U	XP_010689049.1	PREDICTED: ADP,ATP carrier protein [Beta vulgaris subsp. vulgaris]	------	------	PF00153.29	Mito_carr	Mitochondrial carrier protein
0	HU06G01917	0.498571	3.65337e-109	7.43717e-105	92.8	75.2	yes	up	GO:0016021;; GO:0016192;; GO:0006886;; GO:0005525	cellular_component;;biological_process;;biological_process;;molecular_function	integral component of membrane;;vesicle-mediated transport;;intracellular protein transport;;GTP binding	K07937	ARF1_2	map04144	Endocytosis	COG1100	S	RYQ89432.1	hypothetical protein Ahy_B09g096084 isoform A [Arachis hypogaea]	------	------	PF00025.23;; PF08477.15;; PF00503.22;; PF09439.12;; PF00071.24;; PF04670.14;; PF01926.25	Arf;;Roc;;G-alpha;;SRPRB;;Ras;;Gtr1_RagA;;MMR_HSR1	ADP-ribosylation factor family;;Ras of Complex, Roc, domain of DAPkinase;;G-protein alpha subunit;;Signal recognition particle receptor beta subunit;;Ras family;;Gtr1/RagA G protein conserved region;;50S ribosome-binding GTPase
0	HU02G01983	0.497442	1.18387e-75	2.41001e-71	62.8	37.4	yes	up	GO:0005737;; GO:0051603;; GO:0004175;; GO:0005839;; GO:0043161;; GO:0005634;; GO:0010499;; GO:0004298	cellular_component;;biological_process;;molecular_function;;cellular_component;;biological_process;;cellular_component;;biological_process;;molecular_function	cytoplasm;;proteolysis involved in cellular protein catabolic process;;endopeptidase activity;;proteasome core complex;;proteasome-mediated ubiquitin-dependent protein catabolic process;;nucleus;;proteasomal ubiquitin-independent protein catabolic process;;threonine-type endopeptidase activity	K02736	PSMB4	map03050	Proteasome	ENOG410YAMA	O	XP_021721734.1	proteasome subunit beta type-4-like [Chenopodium quinoa]	------	------	PF00227.28	Proteasome	Proteasome subunit
0	HU06G02157	0.496627	6.03215e-61	1.22796e-56	38.1	19.9	yes	up	GO:0000502;; GO:0008541;; GO:0043248;; GO:0006406;; GO:0000724	cellular_component;;cellular_component;;biological_process;;biological_process;;biological_process	proteasome complex;;proteasome regulatory particle, lid subcomplex;;proteasome assembly;;mRNA export from nucleus;;double-strand break repair via homologous recombination	K10881	SHFM1, DSS1, RPN15	map03440;; map03050	Homologous recombination;;Proteasome	------	------	XP_021850592.1	protein DSS1 HOMOLOG ON CHROMOSOME V-like [Spinacia oleracea]	------	------	PF05160.15	DSS1_SEM1	DSS1/SEM1 family
0	HU03G02201	0.495649	3.83098e-67	7.79873e-63	51.6	29.7	yes	up	GO:0016126;; GO:0008168;; GO:0032259;; GO:0005783;; GO:0003838	biological_process;;molecular_function;;biological_process;;cellular_component;;molecular_function	sterol biosynthetic process;;methyltransferase activity;;methylation;;endoplasmic reticulum;;sterol 24-C-methyltransferase activity	K00559	SMT1, ERG6	map00100	Steroid biosynthesis	ENOG410XP5G	S	XP_021736207.1	cycloartenol-C-24-methyltransferase-like [Chenopodium quinoa]	------	------	PF08498.12;; PF08241.14;; PF13649.8;; PF13847.8;; PF13489.8;; PF01209.20;; PF02353.22;; PF08242.14	Sterol_MT_C;;Methyltransf_11;;Methyltransf_25;;Methyltransf_31;;Methyltransf_23;;Ubie_methyltran;;CMAS;;Methyltransf_12	Sterol methyltransferase C-terminal;;Methyltransferase domain;;Methyltransferase domain;;Methyltransferase domain;;Methyltransferase domain;;ubiE/COQ5 methyltransferase family;;Mycolic acid cyclopropane synthetase;;Methyltransferase domain
0	HU06G00692	0.49559	1.95117e-76	3.972e-72	52.3	28.5	yes	up	------	------	------	K06630	YWHAE	------	------	COG5040	T	P93259.1;;-	RecName: Full=14-3-3-like protei;;AltName: Full=G-box-binding factor [Mesembryanthemum crystallinum]	------	------	PF00244.22	2014-03-03	14-3-3 protein
0	HU09G00547	0.495178	2.84371e-66	5.78895e-62	21.6	8.4	yes	up	GO:0005794;; GO:0048316;; GO:0005829;; GO:0003714;; GO:0005634;; GO:0043621;; GO:0070370	cellular_component;;biological_process;;cellular_component;;molecular_function;;cellular_component;;molecular_function;;biological_process	Golgi apparatus;;seed development;;cytosol;;transcription corepressor activity;;nucleus;;protein self-association;;cellular heat acclimation	K19765	HSBP1	------	------	ENOG41122JH	S	XP_027121096.1	heat shock factor-binding protein-like [Coffea arabica]	------	------	PF06825.14	HSBP1	Heat shock factor binding protein 1
0	HU03G00935	0.494574	9.69299e-72	1.9732e-67	36.6	17.5	yes	up	GO:0005737;; GO:0005854;; GO:0006612;; GO:0051082	cellular_component;;cellular_component;;biological_process;;molecular_function	cytoplasm;;nascent polypeptide-associated complex;;protein targeting to membrane;;unfolded protein binding	K03626	EGD2, NACA	------	------	COG1308	K	XP_008811774.1	nascent polypeptide-associated complex subunit alpha-like protein 1 [Phoenix dactylifera]	------	------	PF01849.20;; PF19026.2	NAC;;HYPK_UBA	NAC domain;;HYPK UBA domain
0	HU09G01482	0.494297	3.056e-66	6.22109e-62	34.6	16.8	yes	up	GO:0015986;; GO:0015078;; GO:0000276	biological_process;;molecular_function;;cellular_component	ATP synthesis coupled proton transport;;hydrogen ion transmembrane transporter activity;;mitochondrial proton-transporting ATP synthase complex, coupling factor F(o)	K02140	ATPeFG, ATP5L, ATP20	map00190	Oxidative phosphorylation	ENOG4111XRX	I	XP_010693658.1	PREDICTED: uncharacterized protein LOC104906582 [Beta vulgaris subsp. vulgaris]	------	------	PF04718.17	ATP-synt_G	Mitochondrial ATP synthase g subunit
0	HU09G01549	0.49428	1.5178e-69	3.08978e-65	37.3	18.1	yes	up	GO:0003735;; GO:0000463;; GO:0022625	molecular_function;;biological_process;;cellular_component	structural constituent of ribosome;;maturation of LSU-rRNA from tricistronic rRNA transcript (SSU-rRNA, 5.8S rRNA, LSU-rRNA);;cytosolic large ribosomal subunit	K02937	RP-L7e, RPL7	map03010	Ribosome	COG1841	J	XP_010678597.1	PREDICTED: 60S ribosomal protein L7-2 [Beta vulgaris subsp. vulgaris]	------	------	PF08079.14;; PF00327.22	Ribosomal_L30_N;;Ribosomal_L30	Ribosomal L30 N-terminal domain;;Ribosomal protein L30p/L7e
0	HU11G00434	0.493893	9.51329e-51	1.93662e-46	40.2	23.1	yes	up	GO:0009737;; GO:0005730;; GO:0005634;; GO:0003713;; GO:0009414;; GO:0003677;; GO:0009408	biological_process;;cellular_component;;cellular_component;;molecular_function;;biological_process;;molecular_function;;biological_process	response to abscisic acid;;nucleolus;;nucleus;;transcription coactivator activity;;response to water deprivation;;DNA binding;;response to heat	K03627	MBF1	------	------	COG1813	K	XP_021838271.1	multiprotein-bridging factor 1c [Spinacia oleracea]	------	------	PF08523.12;; PF01381.24;; PF12844.9	MBF1;;HTH_3;;HTH_19	Multiprotein bridging factor 1;;Helix-turn-helix;;Helix-turn-helix domain
0	HU03G01766	0.493815	4.95228e-59	1.00813e-54	20.4	8.2	yes	up	GO:0003735;; GO:0005840;; GO:0006412;; GO:0022627	molecular_function;;cellular_component;;biological_process;;cellular_component	structural constituent of ribosome;;ribosome;;translation;;cytosolic small ribosomal subunit	K02983	RP-S30e, RPS30	map03010	Ribosome	ENOG41123KC	J	XP_006858925.1	40S ribosomal protein S30 [Amborella trichopoda]	------	------	PF04758.16	Ribosomal_S30	Ribosomal protein S30
0	HU08G01958	0.493102	1.62464e-66	3.30728e-62	37	18.4	yes	up	GO:0005737;; GO:0046872;; GO:0019243;; GO:0004462	cellular_component;;molecular_function;;biological_process;;molecular_function	cytoplasm;;metal ion binding;;methylglyoxal catabolic process to D-lactate via S-lactoyl-glutathione;;lactoylglutathione lyase activity	K01759	GLO1, gloA	map00620	Pyruvate metabolism	COG0346	E	XP_021719718.1	putative lactoylglutathione lyase [Chenopodium quinoa]	------	------	PF00903.27;; PF13669.8;; PF18029.3;; PF14506.8;; PF13468.8	Glyoxalase;;Glyoxalase_4;;Glyoxalase_6;;CppA_N;;Glyoxalase_3	Glyoxalase/Bleomycin resistance protein/Dioxygenase superfamily;;Glyoxalase/Bleomycin resistance protein/Dioxygenase superfamily;;Glyoxalase-like domain;;CppA N-terminal;;Glyoxalase-like domain
0	HU10G00583	0.492974	6.93034e-92	1.41081e-87	73.1	44.2	yes	up	------	------	------	K06630	YWHAE	------	------	------	------	KAE9466649.1	hypothetical protein C3L33_01403, partial [Rhododendron williamsianum]	------	------	PF00244.22	2014-03-03	14-3-3 protein
0	HU10G00812	0.491497	1.47041e-61	2.99332e-57	35.9	18.1	yes	up	GO:0006886;; GO:0005741;; GO:0016021	biological_process;;cellular_component;;cellular_component	intracellular protein transport;;mitochondrial outer membrane;;integral component of membrane	K17769	TOM22	------	------	ENOG41122K3	U	XP_021853465.1	mitochondrial import receptor subunit TOM9-2-like [Spinacia oleracea]	------	------	PF04281.15	Tom22	Mitochondrial import receptor subunit Tom22
0	HU02G02993	0.488952	8.94848e-67	1.82164e-62	21.5	8.2	yes	up	GO:0102682;; GO:0009691	molecular_function;;biological_process	N6-(Delta2-isopentenyl)-adenosine 5'-monophosphate phosphoribohydrolase activity;;cytokinin biosynthetic process	K22522	LOG	------	------	COG1611	S	XP_021763729.1	cytokinin riboside 5'-monophosphate phosphoribohydrolase LOG8-like [Chenopodium quinoa]	------	------	PF03641.16;; PF18306.3	Lysine_decarbox;;LDcluster4	Possible lysine decarboxylase;;SLOG cluster4 family
0	HU11G01832	0.48676	1.3968e-68	2.84347e-64	54.8	32	yes	up	------	------	------	------	------	------	------	ENOG410Y1GT;; COG5038	S;;S	XP_021748895.1	elicitor-responsive protein 3-like isoform X2 [Chenopodium quinoa]	------	------	PF00168.32	C2	C2 domain
0	HU11G01321	0.48605	2.89805e-56	5.89955e-52	38.2	20.7	yes	up	------	------	------	------	------	------	------	------	------	XP_011004939.1	PREDICTED: glycine-rich protein A3 [Populus euphratica]	------	------	------	------	------
0	HU02G01431	0.485518	6.7132e-78	1.36661e-73	56.9	31.8	yes	up	GO:0005773;; GO:0016491	cellular_component;;molecular_function	vacuole;;oxidoreductase activity	K08059	IFI30, GILT	------	------	ENOG4111IDT	S	XP_002275283.1	PREDICTED: gamma-interferon-inducible lysosomal thiol reductase isoform X4 [Vitis vinifera]	------	------	PF03227.18	GILT	Gamma interferon inducible lysosomal thiol reductase (GILT)
0	HU03G01537	0.485245	3.76637e-60	7.6672e-56	16.4	5.8	yes	up	GO:0006633;; GO:0050897;; GO:0005739;; GO:0031177;; GO:0005759;; GO:0000036;; GO:0000035;; GO:0009507	biological_process;;molecular_function;;cellular_component;;molecular_function;;cellular_component;;molecular_function;;molecular_function;;cellular_component	fatty acid biosynthetic process;;cobalt ion binding;;mitochondrion;;phosphopantetheine binding;;mitochondrial matrix;;ACP phosphopantetheine attachment site binding involved in fatty acid biosynthetic process;;acyl binding;;chloroplast	K03955	NDUFAB1	map00190	Oxidative phosphorylation	COG0236	I	XP_030504239.1	acyl carrier protein 2, mitochondrial [Cannabis sativa]	------	------	PF00550.27;; PF14573.8	PP-binding;;PP-binding_2	Phosphopantetheine attachment site;;Acyl-carrier
0	HU04G01466	0.485117	8.78854e-85	1.78908e-80	37.4	16.6	yes	up	GO:0010582;; GO:0003700;; GO:0005634;; GO:0006357;; GO:0045944;; GO:0000977;; GO:0046983;; GO:0000978;; GO:0000981	biological_process;;molecular_function;;cellular_component;;biological_process;;biological_process;;molecular_function;;molecular_function;;molecular_function;;molecular_function	floral meristem determinacy;;transcription factor activity, sequence-specific DNA binding;;nucleus;;regulation of transcription from RNA polymerase II promoter;;positive regulation of transcription from RNA polymerase II promoter;;RNA polymerase II regulatory region sequence-specific DNA binding;;protein dimerization activity;;RNA polymerase II core promoter proximal region sequence-specific DNA …	K09264	K09264	------	------	COG5068	K	CAA56659.1	SLM5 [Silene latifolia]	------	------	PF01486.19;; PF00319.20	K-box;;SRF-TF	K-box region;;SRF-type transcription factor (DNA-binding and dimerisation domain)
0	HU06G00361	0.484686	9.43561e-63	1.92081e-58	27.9	12.6	yes	up	GO:0042273;; GO:0015934;; GO:0022625;; GO:0003735;; GO:0003723;; GO:0002181;; GO:0006412	biological_process;;cellular_component;;cellular_component;;molecular_function;;molecular_function;;biological_process;;biological_process	ribosomal large subunit biogenesis;;large ribosomal subunit;;cytosolic large ribosomal subunit;;structural constituent of ribosome;;RNA binding;;cytoplasmic translation;;translation	K02898	RP-L26e, RPL26	map03010	Ribosome	------	------	XP_012853951.1	PREDICTED: 60S ribosomal protein L26-1 [Erythranthe guttata]	------	------	PF16906.7;; PF00467.31	Ribosomal_L26;;KOW	Ribosomal proteins L26 eukaryotic, L24P archaeal;;KOW motif
0	HU03G00812	0.484618	8.30233e-63	1.69011e-58	15.8	5.3	yes	up	------	------	------	------	------	------	------	ENOG41122GH	S	XP_021766533.1	UPF0426 protein At1g28150, chloroplastic-like [Chenopodium quinoa]	------	------	------	------	------
0	HU07G00117	0.484453	2.34566e-57	4.77506e-53	25.4	11.4	yes	up	GO:0016021	cellular_component	integral component of membrane	------	------	------	------	------	------	XP_023736924.1	uncharacterized protein LOC111884860 [Lactuca sativa]	------	------	------	------	------
0	HU03G02759	0.483702	5.39753e-62	1.09878e-57	31.6	15.1	yes	up	GO:0046540;; GO:0032040;; GO:0031428;; GO:0005840;; GO:0005730;; GO:0071011;; GO:0030490;; GO:1990904;; GO:0042254;; GO:0000398;; GO:0003723;; GO:0000470	cellular_component;;cellular_component;;cellular_component;;cellular_component;;cellular_component;;cellular_component;;biological_process;;cellular_component;;biological_process;;biological_process;;molecular_function;;biological_process	U4/U6 x U5 tri-snRNP complex;;small-subunit processome;;box C/D snoRNP complex;;ribosome;;nucleolus;;precatalytic spliceosome;;maturation of SSU-rRNA;;ribonucleoprotein complex;;ribosome biogenesis;;mRNA splicing, via spliceosome;;RNA binding;;maturation of LSU-rRNA	K12845	SNU13, NHP2L	map03008;; map03040	Ribosome biogenesis in eukaryotes;;Spliceosome	COG1358	J	XP_028126838.1	NHP2-like protein 1 [Camellia sinensis]	------	------	PF01248.28;; PF15608.8	Ribosomal_L7Ae;;PELOTA_1	Ribosomal protein L7Ae/L30e/S12e/Gadd45 family;;PELOTA RNA binding domain
0	HU07G00257	0.483644	4.05318e-130	8.25107e-126	99.3	88.3	yes	up	------	------	------	------	------	------	------	ENOG41121HN	S	XP_010061999.1	subtilisin-like protease SBT3.11 [Eucalyptus grandis]	------	------	PF05922.18	Inhibitor_I9	Peptidase inhibitor I9
0	HU04G01326	0.48226	1.6404e-61	3.33937e-57	16.4	5.7	yes	up	GO:0051119;; GO:0016021;; GO:0005886;; GO:0008643	molecular_function;;cellular_component;;cellular_component;;biological_process	sugar transmembrane transporter activity;;integral component of membrane;;plasma membrane;;carbohydrate transport	K15382	SLC50A, SWEET	------	------	------	------	XP_021846236.1	bidirectional sugar transporter N3-like [Spinacia oleracea]	------	------	PF03083.18;; PF04193.16	MtN3_slv;;PQ-loop	Sugar efflux transporter for intercellular exchange;;PQ loop repeat
0	HU10G00073	0.481888	2.80221e-68	5.70446e-64	32	14.7	yes	up	GO:0003735;; GO:0002181;; GO:0015934;; GO:0006412;; GO:0022625	molecular_function;;biological_process;;cellular_component;;biological_process;;cellular_component	structural constituent of ribosome;;cytoplasmic translation;;large ribosomal subunit;;translation;;cytosolic large ribosomal subunit	K02880	RP-L17e, RPL17	map03010	Ribosome	COG0091	J	XP_021911999.1	60S ribosomal protein L17-2 [Carica papaya]	------	------	PF00237.21	Ribosomal_L22	Ribosomal protein L22p/L17e
0	HU11G01904	0.481708	5.80965e-62	1.18267e-57	39.9	20.7	yes	up	GO:0005840;; GO:0005829;; GO:0003735;; GO:0003723;; GO:0006412;; GO:0015935	cellular_component;;cellular_component;;molecular_function;;molecular_function;;biological_process;;cellular_component	ribosome;;cytosol;;structural constituent of ribosome;;RNA binding;;translation;;small ribosomal subunit	K02964	RP-S18e, RPS18	map03010	Ribosome	COG0099	J	XP_010666932.1	PREDICTED: 40S ribosomal protein S18 [Beta vulgaris subsp. vulgaris]	------	------	PF00416.24	Ribosomal_S13	Ribosomal protein S13/S18
0	HU04G01605	0.480001	1.34156e-54	2.73102e-50	31.9	16.1	yes	up	------	------	------	K03939	NDUFS6	map00190	Oxidative phosphorylation	ENOG4111W6X	I	XP_021725815.1	NADH dehydrogenase [ubiquinone] iron-sulfur protein 6, mitochondrial [Chenopodium quinoa]	------	------	PF10276.11	zf-CHCC	Zinc-finger domain
0	HU03G01960	0.479781	9.19601e-59	1.87203e-54	42.5	23.3	yes	up	------	------	------	------	------	------	------	ENOG410YC9T	S	KAB1212020.1	hypothetical protein CJ030_MR5G025392 [Morella rubra]	------	------	PF04720.14	PDDEXK_6	PDDEXK-like family of unknown function
0	HU02G02492	0.479731	1.452e-72	2.95583e-68	67.5	42.1	yes	up	GO:0016021	cellular_component	integral component of membrane	------	------	------	------	ENOG41119EZ	S	XP_021765498.1	uncharacterized protein LOC110730022 [Chenopodium quinoa]	------	------	------	------	------
0	HU11G01747	0.479649	5.18864e-61	1.05625e-56	36.5	18.6	yes	up	GO:0046872	molecular_function	metal ion binding	------	------	------	------	COG2608	S	XP_021767143.1	heavy metal-associated isoprenylated plant protein 39-like [Chenopodium quinoa]	------	------	PF00403.28;; PF06459.14	HMA;;RR_TM4-6	Heavy-metal-associated domain;;Ryanodine Receptor TM 4-6
0	HU09G01335	0.479067	1.89311e-59	3.8538e-55	44.7	25	yes	up	GO:0045905;; GO:0003746;; GO:0043022;; GO:0045901;; GO:0003743	biological_process;;molecular_function;;molecular_function;;biological_process;;molecular_function	positive regulation of translational termination;;translation elongation factor activity;;ribosome binding;;positive regulation of translational elongation;;translation initiation factor activity	K03263	EIF5A	------	------	COG0231	J	PON99228.1	Translation elongation factor [Trema orientale]	------	------	PF01287.22	eIF-5a	Eukaryotic elongation factor 5A hypusine, DNA-binding OB fold
0	HU04G01191	0.478181	7.32239e-72	1.49062e-67	10.2	2.2	yes	up	GO:0016021;; GO:0005840	cellular_component;;cellular_component	integral component of membrane;;ribosome	------	------	------	------	------	------	RDX61929.1	hypothetical protein CR513_59794, partial [Mucuna pruriens]	------	------	------	------	------
0	HU07G01606	0.477837	1.88433e-63	3.83593e-59	51.9	29.6	yes	up	GO:0003735;; GO:0015934;; GO:0006412	molecular_function;;cellular_component;;biological_process	structural constituent of ribosome;;large ribosomal subunit;;translation	K02872	RP-L13Ae, RPL13A	map03010	Ribosome	COG0102	J	XP_021720981.1	60S ribosomal protein L13a-4 [Chenopodium quinoa]	------	------	PF00572.20	Ribosomal_L13	Ribosomal protein L13
0	HU01G02150	0.476512	1.47552e-63	3.00371e-59	26.7	11.7	yes	up	GO:0003735;; GO:0015934;; GO:0006412	molecular_function;;cellular_component;;biological_process	structural constituent of ribosome;;large ribosomal subunit;;translation	K02880	RP-L17e, RPL17	map03010	Ribosome	COG0091	J	XP_015894398.1	60S ribosomal protein L17-2 [Ziziphus jujuba]	------	------	PF00237.21	Ribosomal_L22	Ribosomal protein L22p/L17e
0	HU06G01871	0.476191	6.43618e-59	1.31021e-54	34.7	17.6	yes	up	GO:0005737;; GO:0046622;; GO:0005634;; GO:0016021	cellular_component;;biological_process;;cellular_component;;cellular_component	cytoplasm;;positive regulation of organ growth;;nucleus;;integral component of membrane	------	------	------	------	ENOG4111AW2	S	XP_031390560.1	ARGOS-like protein [Punica granatum]	------	------	------	------	------
0	HU11G01803	0.475724	5.46048e-53	1.11159e-48	20.1	8.4	yes	up	------	------	------	------	------	------	------	ENOG410ZS4E	S	XP_027337683.1	uncharacterized protein LOC113851416 [Abrus precatorius]	------	------	------	------	------
0	HU08G00242	0.474423	3.76289e-60	7.66012e-56	45.7	25.4	yes	up	GO:0005737;; GO:0016925;; GO:0031386;; GO:0044389;; GO:0005634	cellular_component;;biological_process;;molecular_function;;molecular_function;;cellular_component	cytoplasm;;protein sumoylation;;protein tag;;ubiquitin-like protein ligase binding;;nucleus	------	------	------	------	------	------	XP_010675753.1	PREDICTED: small ubiquitin-related modifier 1 [Beta vulgaris subsp. vulgaris]	------	------	PF11976.10;; PF00240.25	Rad60-SLD;;ubiquitin	Ubiquitin-2 like Rad60 SUMO-like;;Ubiquitin family
0	HU05G00202	0.474282	1.30198e-58	2.65043e-54	15.9	5.6	yes	up	GO:0016740	molecular_function	transferase activity	------	------	------	------	ENOG410YKCU	S	XP_021852401.1	uncharacterized protein LOC110791937 [Spinacia oleracea]	------	------	PF07719.19;; PF13428.8;; PF13431.8;; PF00515.30;; PF14559.8	TPR_2;;TPR_14;;TPR_17;;TPR_1;;TPR_19	Tetratricopeptide repeat;;Tetratricopeptide repeat;;Tetratricopeptide repeat;;Tetratricopeptide repeat;;Tetratricopeptide repeat
0	HU02G01184	0.471203	4.59753e-77	9.3592e-73	12.4	3	yes	up	GO:0030674;; GO:0016021;; GO:0005783;; GO:0006629;; GO:0005789	molecular_function;;cellular_component;;cellular_component;;biological_process;;cellular_component	protein binding, bridging;;integral component of membrane;;endoplasmic reticulum;;lipid metabolic process;;endoplasmic reticulum membrane	------	------	------	------	ENOG4111J9X	S	XP_011074315.1	ergosterol biosynthetic protein 28 [Sesamum indicum]	------	------	PF03694.15	Erg28	Erg28 like protein
0	HU04G00449	0.47061	6.61176e-65	1.34596e-60	44.9	24.3	yes	up	GO:0045261;; GO:0000275;; GO:0015986;; GO:0046933	cellular_component;;cellular_component;;biological_process;;molecular_function	proton-transporting ATP synthase complex, catalytic core F(1);;mitochondrial proton-transporting ATP synthase complex, catalytic core F(1);;ATP synthesis coupled proton transport;;proton-transporting ATP synthase activity, rotational mechanism	K02134	ATPeF1D, ATP5D, ATP16	map00190	Oxidative phosphorylation	COG0355	C	XP_021768096.1	ATP synthase subunit delta', mitochondrial-like [Chenopodium quinoa]	------	------	PF02823.18	ATP-synt_DE_N	ATP synthase, Delta/Epsilon chain, beta-sandwich domain
0	HU01G02027	0.470025	2.28445e-60	4.65045e-56	45.2	25.3	yes	up	GO:0052852;; GO:0052854;; GO:0008891;; GO:0052853;; GO:0005777;; GO:0009854;; GO:0010181	molecular_function;;molecular_function;;molecular_function;;molecular_function;;cellular_component;;biological_process;;molecular_function	very-long-chain-(S)-2-hydroxy-acid oxidase activity;;medium-chain-(S)-2-hydroxy-acid oxidase activity;;glycolate oxidase activity;;long-chain-(S)-2-hydroxy-long-chain-acid oxidase activity;;peroxisome;;oxidative photosynthetic carbon pathway;;FMN binding	K11517	HAO	map00630;; map04146	Glyoxylate and dicarboxylate metabolism;;Peroxisome	------	------	XP_008372273.2	peroxisomal (S)-2-hydroxy-acid oxidase isoform X1 [Malus domestica]	------	------	PF01070.20;; PF03060.17;; PF00478.27;; PF00977.23;; PF01645.19;; PF04481.14;; PF05690.16	FMN_dh;;NMO;;IMPDH;;His_biosynth;;Glu_synthase;;DUF561;;ThiG	FMN-dependent dehydrogenase;;Nitronate monooxygenase;;IMP dehydrogenase / GMP reductase domain;;Histidine biosynthesis protein;;Conserved region in glutamate synthase;;Protein of unknown function (DUF561);;Thiazole biosynthesis protein ThiG
0	HU10G01360	0.469535	5.46558e-59	1.11263e-54	53.3	32.2	yes	up	------	------	------	------	------	------	------	------	------	------	------	------	------	------	------	------
0	HU07G01668	0.469251	7.36036e-55	1.49835e-50	37.9	20.6	yes	up	------	------	------	------	------	------	------	ENOG410Z1NX	S	XP_009607242.1	wound-induced basic protein [Nicotiana tomentosiformis]	------	------	------	------	------
0	HU01G01437	0.468934	1.08893e-62	2.21673e-58	50.4	29.1	yes	up	GO:0003723;; GO:0003676	molecular_function;;molecular_function	RNA binding;;nucleic acid binding	------	------	------	------	ENOG4111WGZ	S	XP_021853431.1	DEAD-box ATP-dependent RNA helicase 52A-like [Spinacia oleracea]	------	------	PF01918.23;; PF12328.10	Alba;;Rpp20	Alba;;Rpp20 subunit of nuclear RNase MRP and P
0	HU09G00916	0.468604	2.24181e-57	4.56364e-53	33.6	17	yes	up	GO:0005840;; GO:0022625;; GO:0019843;; GO:0003735;; GO:0006412;; GO:0000027	cellular_component;;cellular_component;;molecular_function;;molecular_function;;biological_process;;biological_process	ribosome;;cytosolic large ribosomal subunit;;rRNA binding;;structural constituent of ribosome;;translation;;ribosomal large subunit assembly	K02893	RP-L23Ae, RPL23A	map03010	Ribosome	COG0089	J	XP_010669821.1	PREDICTED: 60S ribosomal protein L23A [Beta vulgaris subsp. vulgaris]	------	------	PF03939.15;; PF00276.22	Ribosomal_L23eN;;Ribosomal_L23	Ribosomal protein L23, N-terminal domain;;Ribosomal protein L23
0	HU08G00585	0.468273	2.1042e-52	4.28352e-48	28.7	14.2	yes	up	GO:0006839;; GO:0017077;; GO:0016021;; GO:1990542;; GO:0031966	biological_process;;molecular_function;;cellular_component;;biological_process;;cellular_component	mitochondrial transport;;oxidative phosphorylation uncoupler activity;;integral component of membrane;;mitochondrial transmembrane transport;;mitochondrial membrane	K15103	UCP2_3, SLC25A8_9	------	------	ENOG410XRV1	O	XP_010678259.1	PREDICTED: mitochondrial uncoupling protein 1 [Beta vulgaris subsp. vulgaris]	------	------	PF00153.29	Mito_carr	Mitochondrial carrier protein
0	HU08G00728	0.467881	8.49524e-53	1.72938e-48	22.1	9.8	yes	up	GO:0003746;; GO:0003924;; GO:0005525	molecular_function;;molecular_function;;molecular_function	translation elongation factor activity;;GTPase activity;;GTP binding	K03231	EEF1A	map03013	RNA transport	COG5256	J	QED12482.1	elongation factor 1-alpha [Selenicereus undatus]	------	------	PF00009.29;; PF03143.19;; PF03144.27;; PF01926.25	GTP_EFTU;;GTP_EFTU_D3;;GTP_EFTU_D2;;MMR_HSR1	Elongation factor Tu GTP binding domain;;Elongation factor Tu C-terminal domain;;Elongation factor Tu domain 2;;50S ribosome-binding GTPase
0	HU10G00022	0.464799	1.03606e-58	2.10911e-54	21.9	9.1	yes	up	------	------	------	------	------	------	------	ENOG410YUDT	S	XP_021723031.1	uncharacterized protein LOC110690491 [Chenopodium quinoa]	------	------	PF09784.11	L31	Mitochondrial ribosomal protein L31
0	HU02G00045	0.464643	2.06039e-69	4.19434e-65	75.5	51.8	yes	up	GO:0044613;; GO:0006913	cellular_component;;biological_process	nuclear pore central transport channel;;nucleocytoplasmic transport	------	------	------	------	ENOG4111QUX	U	XP_010682741.1	PREDICTED: nuclear transport factor 2 [Beta vulgaris subsp. vulgaris]	------	------	PF02136.22	NTF2	Nuclear transport factor 2 (NTF2) domain
0	HU11G01717	0.463841	4.71949e-82	9.60746e-78	89.2	69.3	yes	up	GO:0003743	molecular_function	translation initiation factor activity	K03236	EIF1A	------	------	COG0361	J	KHG13840.1	Eukaryotic translation initiation factor 1A [Gossypium arboreum]	------	------	PF01176.21	eIF-1a	Translation initiation factor 1A / IF-1
0	HU02G01442	0.463611	1.86801e-64	3.8027e-60	13.7	4.1	yes	up	GO:0006633;; GO:0009570;; GO:0005739;; GO:0004314	biological_process;;cellular_component;;cellular_component;;molecular_function	fatty acid biosynthetic process;;chloroplast stroma;;mitochondrion;;[acyl-carrier-protein] S-malonyltransferase activity	K00645	fabD, MCAT, MCT1	map00061	Fatty acid biosynthesis	COG0331	I	XP_010685892.1	PREDICTED: uncharacterized protein LOC104900216 [Beta vulgaris subsp. vulgaris]	------	------	PF00698.23;; PF16073.7	Acyl_transf_1;;SAT	Acyl transferase domain;;Starter unit:ACP transacylase in aflatoxin biosynthesis
0	HU03G02982	0.463447	7.0995e-61	1.44525e-56	36.2	18.5	yes	up	------	------	------	------	------	------	------	ENOG4111DB5	S	XP_010687869.1	PREDICTED: acidic leucine-rich nuclear phosphoprotein 32 family member B [Beta vulgaris subsp. vulgaris]	------	------	PF04147.14	Nop14	Nop14-like family
0	HU06G02111	0.462554	2.81052e-60	5.72138e-56	58.7	36.2	yes	up	GO:0005737;; GO:0005634;; GO:0000398;; GO:0008380;; GO:0006464;; GO:0031386;; GO:0005829	cellular_component;;cellular_component;;biological_process;;biological_process;;biological_process;;molecular_function;;cellular_component	cytoplasm;;nucleus;;mRNA splicing, via spliceosome;;RNA splicing;;cellular protein modification process;;protein tag;;cytosol	K13113	UBL5, HUB1	------	------	ENOG4111UT0	O	KAF7818617.1	Ubiquitin-like protein 5 [Senna tora]	------	------	PF00240.25;; PF14560.8	ubiquitin;;Ubiquitin_2	Ubiquitin family;;Ubiquitin-like domain
0	HU01G02654	0.461817	1.41777e-65	2.88615e-61	19.3	7.1	yes	up	GO:0004034;; GO:0033499;; GO:0019318;; GO:0030246;; GO:0006006;; GO:0005829	molecular_function;;biological_process;;biological_process;;molecular_function;;biological_process;;cellular_component	aldose 1-epimerase activity;;galactose catabolic process via UDP-galactose;;hexose metabolic process;;carbohydrate binding;;glucose metabolic process;;cytosol	K01785	galM, GALM	map00010;; map00052	Glycolysis / Gluconeogenesis;;Galactose metabolism	------	------	XP_021770319.1	aldose 1-epimerase-like isoform X1 [Chenopodium quinoa]	------	------	PF01263.22	Aldose_epim	Aldose 1-epimerase
0	HU11G01908	0.461717	2.54411e-60	5.17904e-56	62	40	yes	up	GO:0016813;; GO:0008783;; GO:0046872;; GO:0033389;; GO:0004053	molecular_function;;molecular_function;;molecular_function;;biological_process;;molecular_function	hydrolase activity, acting on carbon-nitrogen (but not peptide) bonds, in linear amidines;;agmatinase activity;;metal ion binding;;putrescine biosynthetic process from arginine, using agmatinase;;arginase activity	K01476	E3.5.3.1, rocF, arg	map00220;; map00330	Arginine biosynthesis;;Arginine and proline metabolism	COG0010	E	XP_010098932.1	arginase 1, mitochondrial [Morus notabilis]	------	------	PF00491.23	Arginase	Arginase family
0	HU06G01140	0.461436	3.64133e-62	7.41266e-58	59.7	36.3	yes	up	GO:0006662;; GO:0015035	biological_process;;molecular_function	glycerol ether metabolic process;;protein disulfide oxidoreductase activity	K03671	trxA	------	------	COG0526	O	PHT57211.1	Thioredoxin H2 [Capsicum baccatum]	------	------	PF00085.22;; PF13098.8;; PF14595.8;; PF13899.8;; PF13905.8;; PF04756.15	Thioredoxin;;Thioredoxin_2;;Thioredoxin_9;;Thioredoxin_7;;Thioredoxin_8;;OST3_OST6	Thioredoxin;;Thioredoxin-like domain;;Thioredoxin;;Thioredoxin-like;;Thioredoxin-like;;OST3 / OST6 family, transporter family
0	HU09G00087	0.460592	2.29067e-54	4.66312e-50	26.7	12.6	yes	up	GO:0043231;; GO:0020037;; GO:0016021;; GO:0016020;; GO:0046872;; GO:0009055	cellular_component;;molecular_function;;cellular_component;;cellular_component;;molecular_function;;molecular_function	intracellular membrane-bounded organelle;;heme binding;;integral component of membrane;;membrane;;metal ion binding;;electron carrier activity	K23490	CYB5	------	------	COG5274;; COG5274	C;;I	XP_028236170.1	cytochrome b5 [Glycine soja]	------	------	PF00173.30	Cyt-b5	Cytochrome b5-like Heme/Steroid binding domain
0	HU11G00297	0.460202	5.12123e-59	1.04253e-54	34.5	17.6	yes	up	GO:0005737;; GO:0005840;; GO:0002188;; GO:0001731;; GO:0003743;; GO:0003729	cellular_component;;cellular_component;;biological_process;;biological_process;;molecular_function;;molecular_function	cytoplasm;;ribosome;;translation reinitiation;;formation of translation preinitiation complex;;translation initiation factor activity;;mRNA binding	K24272	DENR, TMA22	------	------	COG0023	J	XP_010696502.1	PREDICTED: translation machinery-associated protein 22 [Beta vulgaris subsp. vulgaris]	------	------	PF01253.24	SUI1	Translation initiation factor SUI1
0	HU02G00766	0.459959	1.73542e-54	3.53278e-50	28	13.5	yes	up	GO:0005737;; GO:0016925;; GO:0031386;; GO:0044389;; GO:0005634	cellular_component;;biological_process;;molecular_function;;molecular_function;;cellular_component	cytoplasm;;protein sumoylation;;protein tag;;ubiquitin-like protein ligase binding;;nucleus	------	------	------	------	COG5227	O	KAF8014784.1	hypothetical protein BT93_H0552 [Corymbia citriodora subsp. variegata]	------	------	PF11976.10;; PF00240.25	Rad60-SLD;;ubiquitin	Ubiquitin-2 like Rad60 SUMO-like;;Ubiquitin family
0	HU09G01349	0.459862	1.07818e-64	2.19486e-60	36.4	18.1	yes	up	GO:0046540;; GO:0000387;; GO:0071011;; GO:0003723;; GO:0005687;; GO:0005686;; GO:0005685;; GO:0005682;; GO:0005681	cellular_component;;biological_process;;cellular_component;;molecular_function;;cellular_component;;cellular_component;;cellular_component;;cellular_component;;cellular_component	U4/U6 x U5 tri-snRNP complex;;spliceosomal snRNP assembly;;precatalytic spliceosome;;RNA binding;;U4 snRNP;;U2 snRNP;;U1 snRNP;;U5 snRNP;;spliceosomal complex	K11097	SNRPE, SME	map03040	Spliceosome	COG1958	K	XP_007212317.1	small nuclear ribonucleoprotein E [Prunus persica]	------	------	PF01423.24	LSM	LSM domain
0	HU05G01682	0.459324	1.3527e-66	2.7537e-62	32.1	14.7	yes	up	GO:0032040;; GO:0022627;; GO:0042274;; GO:0003735;; GO:0006364;; GO:0006412;; GO:0005840	cellular_component;;cellular_component;;biological_process;;molecular_function;;biological_process;;biological_process;;cellular_component	small-subunit processome;;cytosolic small ribosomal subunit;;ribosomal small subunit biogenesis;;structural constituent of ribosome;;rRNA processing;;translation;;ribosome	K02993	RP-S7e, RPS7	map03010	Ribosome	ENOG410ZYKB	J	XP_021763572.1	40S ribosomal protein S7-like [Chenopodium quinoa]	------	------	PF01251.20	Ribosomal_S7e	Ribosomal protein S7e
0	HU01G02111	0.459108	8.23656e-56	1.67672e-51	34.4	17.8	yes	up	GO:0005743;; GO:0070469;; GO:0005747	cellular_component;;cellular_component;;cellular_component	mitochondrial inner membrane;;respiratory chain;;mitochondrial respiratory chain complex I	K03966	NDUFB10	map00190	Oxidative phosphorylation	ENOG4111MMM	I	XP_021611601.1	NADH dehydrogenase [ubiquinone] 1 beta subcomplex subunit 10-B-like [Manihot esculenta]	------	------	PF10249.11	NDUFB10	NADH-ubiquinone oxidoreductase subunit 10
0	HU06G01957	0.458909	3.17776e-60	6.46898e-56	19.2	7.4	yes	up	GO:0016787	molecular_function	hydrolase activity	------	------	------	------	COG0412	Q	XP_021751842.1;;-	endo-1,;;,4-beta-D-glucanase-like [Chenopodium quinoa]	------	------	PF01738.20;; PF00561.22;; PF12697.9	DLH;;Abhydrolase_1;;Abhydrolase_6	Dienelactone hydrolase family;;alpha/beta hydrolase fold;;Alpha/beta hydrolase family
0	HU02G02312	0.457593	6.31184e-60	1.2849e-55	30.8	14.8	yes	up	------	------	------	------	------	------	------	------	------	------	------	------	------	------	------	------
0	HU07G01708	0.45693	4.29888e-59	8.75122e-55	52.5	30.8	yes	up	GO:0003735;; GO:0022625;; GO:0006412;; GO:0005840	molecular_function;;cellular_component;;biological_process;;cellular_component	structural constituent of ribosome;;cytosolic large ribosomal subunit;;translation;;ribosome	K02912	RP-L32e, RPL32	map03010	Ribosome	COG1717	J	XP_014497167.1	60S ribosomal protein L32-1 [Vigna radiata var. radiata]	------	------	PF01655.20	Ribosomal_L32e	Ribosomal protein L32
0	HU02G01103	0.455566	5.39564e-77	1.09839e-72	85.9	61.7	yes	up	------	------	------	------	------	------	------	ENOG411250G	S	XP_031384646.1	uncharacterized protein At2g23090-like [Punica granatum]	------	------	PF12907.9;; PF04419.16	zf-met2;;4F5	Zinc-binding;;4F5 protein related disordered region
0	HU05G01608	0.455384	7.36986e-49	1.50028e-44	37.3	20.7	yes	up	------	------	------	------	------	------	------	COG5038;; ENOG410YJ2N	S;;S	XP_021855508.1	elicitor-responsive protein 1 isoform X2 [Spinacia oleracea]	------	------	PF00168.32	C2	C2 domain
0	HU03G01238	0.455096	1.104e-57	2.24741e-53	21.6	9	yes	up	GO:0003735;; GO:0022625;; GO:0003723;; GO:0006412	molecular_function;;cellular_component;;molecular_function;;biological_process	structural constituent of ribosome;;cytosolic large ribosomal subunit;;RNA binding;;translation	K02885	RP-L19e, RPL19	map03010	Ribosome	COG2147	J	XP_027905664.1	60S ribosomal protein L19-1-like [Vigna unguiculata]	------	------	PF01280.22	Ribosomal_L19e	Ribosomal protein L19e
0	HU02G03478	0.454412	2.19953e-57	4.47758e-53	18.3	7	yes	up	GO:0009536;; GO:0015935;; GO:0045903;; GO:0016021;; GO:0019843;; GO:0003735;; GO:0006412;; GO:0022627	cellular_component;;cellular_component;;biological_process;;cellular_component;;molecular_function;;molecular_function;;biological_process;;cellular_component	plastid;;small ribosomal subunit;;positive regulation of translational fidelity;;integral component of membrane;;rRNA binding;;structural constituent of ribosome;;translation;;cytosolic small ribosomal subunit	K02997	RP-S9e, RPS9	map03010	Ribosome	COG0522	J	XP_021722927.1	40S ribosomal protein S9-2 [Chenopodium quinoa]	------	------	PF00163.21	Ribosomal_S4	Ribosomal protein S4/S9 N-terminal domain
0	HU03G01966	0.453364	4.69443e-58	9.55645e-54	27.4	12.6	yes	up	------	------	------	K07466	RFA1, RPA1, rpa	map03430;; map03440;; map03420;; map03030	Mismatch repair;;Homologous recombination;;Nucleotide excision repair;;DNA replication	ENOG4111IKT	S	XP_021842723.1	uncharacterized protein At4g28440-like [Spinacia oleracea]	------	------	------	------	------
0	HU09G01702	0.452531	4.21563e-51	8.58176e-47	35.1	18.9	yes	up	GO:0016021	cellular_component	integral component of membrane	------	------	------	------	ENOG410YDVR	S	XP_021762661.1	putative UPF0481 protein At3g02645 [Chenopodium quinoa]	------	------	PF03140.17;; PF06212.14	DUF247;;GRIM-19	Plant protein of unknown function;;GRIM-19 protein
0	HU04G00314	0.451924	1.36067e-69	2.76991e-65	26.2	10.8	yes	up	GO:0016021;; GO:0030247	cellular_component;;molecular_function	integral component of membrane;;polysaccharide binding	------	------	------	------	ENOG41121N2	O	XP_010676294.1	PREDICTED: RING-H2 finger protein ATL22 [Beta vulgaris subsp. vulgaris]	------	------	PF13947.8;; PF13639.8;; PF12678.9;; PF17123.7;; PF13923.8;; PF00097.27;; PF13445.8;; PF13920.8;; PF12861.9;; PF14634.8;; PF12906.9	GUB_WAK_bind;;zf-RING_2;;zf-rbx1;;zf-RING_11;;zf-C3HC4_2;;zf-C3HC4;;zf-RING_UBOX;;zf-C3HC4_3;;zf-ANAPC11;;zf-RING_5;;RINGv	Wall-associated receptor kinase galacturonan-binding;;Ring finger domain;;RING-H2 zinc finger domain;;RING-like zinc finger;;Zinc finger, C3HC4 type (RING finger);;Zinc finger, C3HC4 type (RING finger);;RING-type zinc-finger;;Zinc finger, C3HC4 type (RING finger);;Anaphase-promoting complex subunit 11 RING-H2 finger;;zinc-RING finger domain;;RING-variant domain
0	HU04G00452	0.451631	3.6637e-57	7.4582e-53	29.8	14.4	yes	up	GO:0000275;; GO:0005743;; GO:0046933	cellular_component;;cellular_component;;molecular_function	mitochondrial proton-transporting ATP synthase complex, catalytic core F(1);;mitochondrial inner membrane;;proton-transporting ATP synthase activity, rotational mechanism	K02135	ATPeF1E, ATP5E, ATP15	map00190	Oxidative phosphorylation	ENOG410Y5P5	C	XP_012078426.1	ATP synthase subunit epsilon, mitochondrial [Jatropha curcas]	------	------	PF04627.15	ATP-synt_Eps	Mitochondrial ATP synthase epsilon chain
0	HU03G02384	0.451365	1.86184e-51	3.79014e-47	17.5	7	yes	up	GO:0031990;; GO:0030880;; GO:0000288;; GO:0006352;; GO:0000419;; GO:0000418;; GO:0005634;; GO:0000932;; GO:0000166;; GO:0005665;; GO:0006367;; GO:0016246;; GO:0045948;; GO:0003899;; GO:0031369;; GO:0010426;; GO:0034402	biological_process;;cellular_component;;biological_process;;biological_process;;cellular_component;;cellular_component;;cellular_component;;cellular_component;;molecular_function;;cellular_component;;biological_process;;biological_process;;biological_process;;molecular_function;;molecular_function;;biological_process;;biological_process	mRNA export from nucleus in response to heat stress;;RNA polymerase complex;;nuclear-transcribed mRNA catabolic process, deadenylation-dependent decay;;DNA-templated transcription, initiation;;DNA-directed RNA polymerase V complex;;DNA-directed RNA polymerase IV complex;;nucleus;;cytoplasmic mRNA processing body;;nucleotide binding;;DNA-directed RNA polymerase II, core complex;;transcription init…	K03012	RPB4, POLR2D	map03020	RNA polymerase	COG5250	K	XP_002310604.1	DNA-directed RNA polymerase II subunit 4 isoform X1 [Populus trichocarpa]	------	------	PF03874.18	RNA_pol_Rpb4	RNA polymerase Rpb4
0	HU03G02073	0.450349	9.75598e-52	1.98602e-47	36.3	19.5	yes	up	GO:0005737;; GO:0005643;; GO:0043547;; GO:0046907	cellular_component;;cellular_component;;biological_process;;biological_process	cytoplasm;;nuclear pore;;positive regulation of GTPase activity;;intracellular transport	K15306	RANBP1	------	------	COG5171	U	KAD3338496.1	hypothetical protein E3N88_34017 [Mikania micrantha]	------	------	PF00638.20;; PF00568.25	Ran_BP1;;WH1	RanBP1 domain;;WH1 domain
0	HU09G01168	0.450308	5.1811e-61	1.05472e-56	22.5	9.2	yes	up	GO:0005840;; GO:0022625;; GO:0003735;; GO:0003723;; GO:0002181;; GO:0006412;; GO:0000027	cellular_component;;cellular_component;;molecular_function;;molecular_function;;biological_process;;biological_process;;biological_process	ribosome;;cytosolic large ribosomal subunit;;structural constituent of ribosome;;RNA binding;;cytoplasmic translation;;translation;;ribosomal large subunit assembly	K02934	RP-L6e, RPL6	map03010	Ribosome	COG2163	J	P34091.1;;-	RecName: Full=60S ribosomal protein L;;AltName: Full=YL16-like [Mesembryanthemum crystallinum]	------	------	PF01159.21;; PF03868.17	Ribosomal_L6e;;Ribosomal_L6e_N	Ribosomal protein L6e;;Ribosomal protein L6, N-terminal domain
0	HU05G00313	0.449695	1.18606e-54	2.41445e-50	19.7	8	yes	up	------	------	------	------	------	------	------	ENOG410YWKP	S	XP_010110500.1	uncharacterized protein LOC21406099 [Morus notabilis]	------	------	------	------	------
0	HU03G00327	0.448793	6.62357e-69	1.34836e-64	12.4	3.3	yes	up	GO:0006633;; GO:0047451;; GO:0008693;; GO:0008659;; GO:0009245;; GO:0005737;; GO:0004317	biological_process;;molecular_function;;molecular_function;;molecular_function;;biological_process;;cellular_component;;molecular_function	fatty acid biosynthetic process;;3-hydroxyoctanoyl-[acyl-carrier-protein] dehydratase activity;;3-hydroxydecanoyl-[acyl-carrier-protein] dehydratase activity;;(3R)-hydroxymyristoyl-[acyl-carrier-protein] dehydratase activity;;lipid A biosynthetic process;;cytoplasm;;3-hydroxypalmitoyl-[acyl-carrier-protein] dehydratase activity	K02372	fabZ	map00780;; map00061	Biotin metabolism;;Fatty acid biosynthesis	COG0764	I	XP_021860106.1	uncharacterized protein LOC110799193 [Spinacia oleracea]	------	------	PF07977.15;; PF01575.21	FabA;;MaoC_dehydratas	FabA-like domain;;MaoC like domain
0	HU02G02135	0.448664	8.05581e-60	1.63992e-55	61	38.5	yes	up	GO:0003735;; GO:0022627;; GO:0006412;; GO:0005840	molecular_function;;cellular_component;;biological_process;;cellular_component	structural constituent of ribosome;;cytosolic small ribosomal subunit;;translation;;ribosome	K02949	RP-S11e, RPS11	map03010	Ribosome	COG0186	J	XP_010432945.1	PREDICTED: 40S ribosomal protein S11-3-like [Camelina sativa]	------	------	PF16205.7;; PF00366.22	Ribosomal_S17_N;;Ribosomal_S17	Ribosomal_S17 N-terminal;;Ribosomal protein S17
0	HU02G02225	0.448342	8.12734e-53	1.65448e-48	24.2	11.1	yes	up	------	------	------	K11368	ENY2, DC6, SUS1	------	------	ENOG4111PHC	K	XP_021863359.1	transcription and mRNA export factor SUS1-like isoform X3 [Spinacia oleracea]	------	------	PF10163.11	EnY2	Transcription factor e(y)2
0	HU11G01983	0.448098	3.53274e-48	7.1916e-44	15.9	6.2	yes	up	GO:0003735;; GO:0006412;; GO:0005840	molecular_function;;biological_process;;cellular_component	structural constituent of ribosome;;translation;;ribosome	K02921	RP-L37Ae, RPL37A	map03010	Ribosome	COG1997	J	EOA28188.1	hypothetical protein CARUB_v10024379mg, partial [Capsella rubella]	------	------	PF01780.21	Ribosomal_L37ae	Ribosomal L37ae protein family
0	HU08G01324	0.447023	2.43697e-59	4.96095e-55	33.1	16.4	yes	up	GO:0005743;; GO:0070469;; GO:0005747	cellular_component;;cellular_component;;cellular_component	mitochondrial inner membrane;;respiratory chain;;mitochondrial respiratory chain complex I	K03946	NDUFA2	map00190	Oxidative phosphorylation	------	------	XP_010692272.1	PREDICTED: NADH dehydrogenase [ubiquinone] 1 alpha subcomplex subunit 2 [Beta vulgaris subsp. vulgaris]	------	------	PF05047.18	L51_S25_CI-B8	Mitochondrial ribosomal protein L51 / S25 / CI-B8 domain
0	HU05G00179	0.445494	9.83631e-60	2.00238e-55	48.9	28.2	yes	up	GO:0003735;; GO:0003723;; GO:0022625;; GO:0006412;; GO:0005840	molecular_function;;molecular_function;;cellular_component;;biological_process;;cellular_component	structural constituent of ribosome;;RNA binding;;cytosolic large ribosomal subunit;;translation;;ribosome	K02873	RP-L13e, RPL13	map03010	Ribosome	COG4352	J	KAF8378978.1	hypothetical protein HHK36_028404 [Tetracentron sinense]	------	------	PF01294.20	Ribosomal_L13e	Ribosomal protein L13e
0	HU10G01515	0.445473	9.25265e-49	1.88356e-44	25	12	yes	up	GO:0005794;; GO:0006891;; GO:0006888;; GO:0005783;; GO:0048193;; GO:0005829;; GO:0033106;; GO:0030008	cellular_component;;biological_process;;biological_process;;cellular_component;;biological_process;;cellular_component;;cellular_component;;cellular_component	Golgi apparatus;;intra-Golgi vesicle-mediated transport;;ER to Golgi vesicle-mediated transport;;endoplasmic reticulum;;Golgi vesicle transport;;cytosol;;cis-Golgi network membrane;;TRAPP complex	K20302	TRAPPC3, BET3	------	------	ENOG410Z1VV	U	XP_021848644.1	trafficking protein particle complex subunit 3 [Spinacia oleracea]	------	------	PF04051.18	TRAPP	Transport protein particle (TRAPP) component
0	HU04G01244	0.444693	1.07587e-66	2.19014e-62	13.5	3.9	yes	up	GO:0050661;; GO:0051287;; GO:0005829;; GO:0016620;; GO:0004365;; GO:0006006;; GO:0006096	molecular_function;;molecular_function;;cellular_component;;molecular_function;;molecular_function;;biological_process;;biological_process	NADP binding;;NAD binding;;cytosol;;oxidoreductase activity, acting on the aldehyde or oxo group of donors, NAD or NADP as acceptor;;glyceraldehyde-3-phosphate dehydrogenase (NAD+) (phosphorylating) activity;;glucose metabolic process;;glycolytic process	K00134	GAPDH, gapA	map00010;; map00710	Glycolysis / Gluconeogenesis;;Carbon fixation in photosynthetic organisms	COG0057	G	ASZ85180.1	glyceraldehyde-3-phosphate dehydrogenase [Hylocereus polyrhizus]	------	------	PF02800.22;; PF00044.26	Gp_dh_C;;Gp_dh_N	Glyceraldehyde 3-phosphate dehydrogenase, C-terminal domain;;Glyceraldehyde 3-phosphate dehydrogenase, NAD binding domain
0	HU02G00026	0.444473	4.61335e-57	9.3914e-53	12.9	4	yes	up	GO:0016810	molecular_function	hydrolase activity, acting on carbon-nitrogen (but not peptide) bonds	------	------	------	------	COG0402	F	XP_021845930.1	uncharacterized protein LOC110785735 [Spinacia oleracea]	------	------	PF01979.22;; PF07969.13	Amidohydro_1;;Amidohydro_3	Amidohydrolase family;;Amidohydrolase family
0	HU04G01677	0.443905	1.15997e-62	2.36136e-58	13.8	4.2	yes	up	GO:0016021;; GO:0022857	cellular_component;;molecular_function	integral component of membrane;;transmembrane transporter activity	------	------	------	------	ENOG410ZITE	S	XP_021840138.1	UNC93-like protein 1 [Spinacia oleracea]	------	------	PF05978.18;; PF07690.18	UNC-93;;MFS_1	Ion channel regulatory protein UNC-93;;Major Facilitator Superfamily
0	HU04G00748	0.443829	6.71832e-49	1.36765e-44	17.8	7.3	yes	up	GO:0016021	cellular_component	integral component of membrane	------	------	------	------	ENOG41125K5	S	XP_010676814.1	PREDICTED: uncharacterized protein LOC104892549 [Beta vulgaris subsp. vulgaris]	------	------	------	------	------
0	HU10G01008	0.443788	7.07484e-52	1.44022e-47	26.5	12.6	yes	up	GO:0003735;; GO:0015934;; GO:0006412;; GO:0005739	molecular_function;;cellular_component;;biological_process;;cellular_component	structural constituent of ribosome;;large ribosomal subunit;;translation;;mitochondrion	K02907	RP-L30, MRPL30, rpmD	map03010	Ribosome	ENOG41129WX	J	OMO83551.1	Ribosomal protein L30, bacterial-type [Corchorus capsularis]	------	------	PF00327.22	Ribosomal_L30	Ribosomal protein L30p/L7e
0	HU03G02790	0.443507	1.55648e-53	3.16854e-49	32.9	16.9	yes	up	GO:0016021	cellular_component	integral component of membrane	------	------	------	------	ENOG410YT9T	S	XP_003524529.1	uncharacterized protein LOC100820016 [Glycine max]	------	------	------	------	------
0	HU05G01397	0.443368	2.56199e-59	5.21544e-55	36.4	18.7	yes	up	GO:0045717;; GO:0009507	biological_process;;cellular_component	negative regulation of fatty acid biosynthetic process;;chloroplast	------	------	------	------	ENOG41120W7	S	XP_021855831.1	uncharacterized protein LOC110795157 [Spinacia oleracea]	------	------	PF00364.24;; PF13533.8	Biotin_lipoyl;;Biotin_lipoyl_2	Biotin-requiring enzyme;;Biotin-lipoyl like
0	HU01G02447	0.443235	5.81178e-50	1.1831e-45	25.6	12.2	yes	up	GO:1902600;; GO:0016021;; GO:0120029;; GO:0016887;; GO:0005886;; GO:0051453;; GO:0008553;; GO:0005524	biological_process;;cellular_component;;biological_process;;molecular_function;;cellular_component;;biological_process;;molecular_function;;molecular_function	hydrogen ion transmembrane transport;;integral component of membrane;;proton export across plasma membrane;;ATPase activity;;plasma membrane;;regulation of intracellular pH;;hydrogen-exporting ATPase activity, phosphorylative mechanism;;ATP binding	K01535	PMA1, PMA2	map00190	Oxidative phosphorylation	COG0474	P	AUS89403.1	H(+)-ATPase 4 [Sesuvium portulacastrum]	------	------	PF00122.22;; PF00702.28;; PF00690.28;; PF08282.14;; PF13246.8	E1-E2_ATPase;;Hydrolase;;Cation_ATPase_N;;Hydrolase_3;;Cation_ATPase	E1-E2 ATPase;;haloacid dehalogenase-like hydrolase;;Cation transporter/ATPase, N-terminus;;haloacid dehalogenase-like hydrolase;;Cation transport ATPase (P-type)
0	HU06G02430	0.442488	5.06426e-72	1.03093e-67	11.4	2.7	yes	up	GO:0003700;; GO:0043565;; GO:0005634	molecular_function;;molecular_function;;cellular_component	transcription factor activity, sequence-specific DNA binding;;sequence-specific DNA binding;;nucleus	------	------	------	------	ENOG410YFS5	K	XP_021289196.1	WRKY transcription factor 44 isoform X2 [Herrania umbratica]	------	------	PF03106.17	WRKY	WRKY DNA -binding domain
0	HU02G02784	0.441237	2.16769e-45	4.41278e-41	23.8	11.6	yes	up	GO:0008270;; GO:0003676	molecular_function;;molecular_function	zinc ion binding;;nucleic acid binding	K14821	BUD20	------	------	COG5112	S	XP_011077321.1	zinc finger protein 593 [Sesamum indicum]	------	------	PF12171.10	zf-C2H2_jaz	Zinc-finger double-stranded RNA-binding
0	HU03G01526	0.441179	1.28377e-56	2.61337e-52	18.8	7.3	yes	up	GO:0005743;; GO:0070469;; GO:0005747	cellular_component;;cellular_component;;cellular_component	mitochondrial inner membrane;;respiratory chain;;mitochondrial respiratory chain complex I	K03946	NDUFA2	map00190	Oxidative phosphorylation	------	------	XP_021756243.1	NADH dehydrogenase [ubiquinone] 1 alpha subcomplex subunit 2-like [Chenopodium quinoa]	------	------	PF05047.18	L51_S25_CI-B8	Mitochondrial ribosomal protein L51 / S25 / CI-B8 domain
0	HU05G00235	0.440809	1.26772e-50	2.58071e-46	32.1	16.7	yes	up	GO:0005829;; GO:0006730;; GO:0004477;; GO:0035999;; GO:0004488	cellular_component;;biological_process;;molecular_function;;biological_process;;molecular_function	cytosol;;one-carbon metabolic process;;methenyltetrahydrofolate cyclohydrolase activity;;tetrahydrofolate interconversion;;methylenetetrahydrofolate dehydrogenase (NADP+) activity	------	------	------	------	COG0190	H	XP_010693049.1	PREDICTED: bifunctional protein FolD 2 [Beta vulgaris subsp. vulgaris]	------	------	PF02882.21;; PF00763.25;; PF02423.17	THF_DHG_CYH_C;;THF_DHG_CYH;;OCD_Mu_crystall	Tetrahydrofolate dehydrogenase/cyclohydrolase, NAD(P)-binding domain;;Tetrahydrofolate dehydrogenase/cyclohydrolase, catalytic domain;;Ornithine cyclodeaminase/mu-crystallin family
0	HU01G02770	0.439894	4.57764e-49	9.3187e-45	17.1	6.9	yes	up	------	------	------	------	------	------	------	ENOG410YVWD	S	XP_021757349.1	uncharacterized protein LOC110722390 [Chenopodium quinoa]	------	------	------	------	------
0	HU06G01308	0.439774	5.21959e-56	1.06255e-51	33.7	17.2	yes	up	GO:0005743;; GO:0005747;; GO:0008137;; GO:0022904	cellular_component;;cellular_component;;molecular_function;;biological_process	mitochondrial inner membrane;;mitochondrial respiratory chain complex I;;NADH dehydrogenase (ubiquinone) activity;;respiratory electron transport chain	K03949	NDUFA5	map00190	Oxidative phosphorylation	ENOG4111V89	I	XP_010693294.1	PREDICTED: probable NADH dehydrogenase [ubiquinone] 1 alpha subcomplex subunit 5, mitochondrial [Beta vulgaris subsp. vulgaris]	------	------	PF04716.16;; PF02260.22	ETC_C1_NDUFA5;;FATC	ETC complex I subunit conserved region;;FATC domain
0	HU05G02270	0.439065	8.88579e-67	1.80888e-62	68	42.6	yes	up	GO:0004129;; GO:0005751;; GO:0030234;; GO:0006123	molecular_function;;cellular_component;;molecular_function;;biological_process	cytochrome-c oxidase activity;;mitochondrial respiratory chain complex IV;;enzyme regulator activity;;mitochondrial electron transport, cytochrome c to oxygen	K02266	COX6A	map00190	Oxidative phosphorylation	ENOG411253X	O	XP_010680777.1	PREDICTED: cytochrome c oxidase subunit 6a, mitochondrial [Beta vulgaris subsp. vulgaris]	------	------	PF02046.17	COX6A	Cytochrome c oxidase subunit VIa
0	HU05G00141	0.437798	5.44339e-46	1.10811e-41	25.8	12.8	yes	up	GO:0005634;; GO:0006357;; GO:0045944	cellular_component;;biological_process;;biological_process	nucleus;;regulation of transcription from RNA polymerase II promoter;;positive regulation of transcription from RNA polymerase II promoter	------	------	------	------	COG5531	B	XP_021726065.1	upstream activation factor subunit UAF30-like [Chenopodium quinoa]	------	------	PF02201.20	SWIB	SWIB/MDM2 domain
0	HU07G00701	0.437197	1.71352e-63	3.48821e-59	28.5	12.9	yes	up	GO:0005829;; GO:0042788;; GO:0005854	cellular_component;;cellular_component;;cellular_component	cytosol;;polysomal ribosome;;nascent polypeptide-associated complex	K01527	EGD1, BTF3	------	------	ENOG4111JBG	K	XP_010673263.1	PREDICTED: nascent polypeptide-associated complex subunit beta-like [Beta vulgaris subsp. vulgaris]	------	------	PF01849.20	NAC	NAC domain
0	HU05G02067	0.436114	2.93007e-62	5.96474e-58	60.4	37.2	yes	up	GO:0006662;; GO:0016671;; GO:0015035;; GO:0008047;; GO:0043085	biological_process;;molecular_function;;molecular_function;;molecular_function;;biological_process	glycerol ether metabolic process;;oxidoreductase activity, acting on a sulfur group of donors, disulfide as acceptor;;protein disulfide oxidoreductase activity;;enzyme activator activity;;positive regulation of catalytic activity	K03671	trxA	------	------	COG0526	O	XP_021274867.1	thioredoxin H-type [Herrania umbratica]	------	------	PF00085.22;; PF13899.8;; PF13098.8;; PF14595.8;; PF13905.8;; PF08534.12	Thioredoxin;;Thioredoxin_7;;Thioredoxin_2;;Thioredoxin_9;;Thioredoxin_8;;Redoxin	Thioredoxin;;Thioredoxin-like;;Thioredoxin-like domain;;Thioredoxin;;Thioredoxin-like;;Redoxin
0	HU05G00714	0.435706	8.67888e-49	1.76676e-44	34.1	18.5	yes	up	------	------	------	------	------	------	------	ENOG4111MYN	S	XP_021744900.1	uncharacterized protein At5g01610-like [Chenopodium quinoa]	------	------	PF04398.14	DUF538	Protein of unknown function, DUF538
0	HU08G00814	0.435092	1.5666e-52	3.18913e-48	29.5	14.6	yes	up	GO:0016021	cellular_component	integral component of membrane	------	------	------	------	ENOG410YWEU	S	XP_010677342.1	PREDICTED: uncharacterized protein LOC104893007 isoform X1 [Beta vulgaris subsp. vulgaris]	------	------	------	------	------
0	HU04G01636	0.434917	8.50494e-54	1.73135e-49	13.4	4.5	yes	up	GO:0003735;; GO:0006412;; GO:0005840	molecular_function;;biological_process;;cellular_component	structural constituent of ribosome;;translation;;ribosome	K02873	RP-L13e, RPL13	map03010	Ribosome	COG4352	J	KAG5558979.1	hypothetical protein RHGRI_008803 [Rhododendron griersonianum]	------	------	PF01294.20	Ribosomal_L13e	Ribosomal protein L13e
0	HU03G01118	0.434601	3.13142e-48	6.37463e-44	32	16.9	yes	up	GO:0003735;; GO:0006412;; GO:0005840	molecular_function;;biological_process;;cellular_component	structural constituent of ribosome;;translation;;ribosome	K02920	RP-L36e, RPL36	map03010	Ribosome	COG5051	J	KAE9451651.1	hypothetical protein C3L33_16424, partial [Rhododendron williamsianum]	------	------	PF01158.20	Ribosomal_L36e	Ribosomal protein L36e
0	HU03G01049	0.434455	1.45598e-51	2.96393e-47	24.9	11.7	yes	up	------	------	------	------	------	------	------	ENOG410YQ2G	O	PON87129.1	PITH domain containing protein [Trema orientale]	------	------	PF06201.15	PITH	PITH domain
0	HU02G02172	0.433673	1.34307e-55	2.73409e-51	45.6	26.1	yes	up	GO:0030941;; GO:0031359;; GO:0045036	molecular_function;;cellular_component;;biological_process	chloroplast targeting sequence binding;;integral component of chloroplast outer membrane;;protein targeting to chloroplast	------	------	------	------	COG0666	S	XP_010686618.1	PREDICTED: ankyrin repeat domain-containing protein 2B [Beta vulgaris subsp. vulgaris]	------	------	PF13637.8;; PF12796.9;; PF13857.8;; PF00023.32;; PF17830.3;; PF13606.8	Ank_4;;Ank_2;;Ank_5;;Ank;;STI1;;Ank_3	Ankyrin repeats (many copies);;Ankyrin repeats (3 copies);;Ankyrin repeats (many copies);;Ankyrin repeat;;STI1 domain;;Ankyrin repeat
0	HU02G00141	0.433328	2.98925e-40	6.08522e-36	12.4	4.7	yes	up	GO:0016021;; GO:0008270	cellular_component;;molecular_function	integral component of membrane;;zinc ion binding	K16285	XERICO	------	------	ENOG41121N2	O	XP_010682265.1	PREDICTED: probable E3 ubiquitin-protein ligase XERICO [Beta vulgaris subsp. vulgaris]	------	------	------	------	------
0	HU05G02140	0.431835	9.70879e-57	1.97642e-52	68.1	44.7	yes	up	GO:0016567;; GO:0006511;; GO:0097602	biological_process;;biological_process;;molecular_function	protein ubiquitination;;ubiquitin-dependent protein catabolic process;;cullin family protein binding	K03094	SKP1, CBF3D	map04120;; map04141	Ubiquitin mediated proteolysis;;Protein processing in endoplasmic reticulum	COG5201	O	OVA09356.1	SKP1 component [Macleaya cordata]	------	------	PF03931.17;; PF01466.21	Skp1_POZ;;Skp1	Skp1 family, tetramerisation domain;;Skp1 family, dimerisation domain
0	HU02G02538	0.431757	8.47622e-55	1.7255e-50	36.6	19.4	yes	up	GO:0016021;; GO:0051539;; GO:0005886	cellular_component;;molecular_function;;cellular_component	integral component of membrane;;4 iron, 4 sulfur cluster binding;;plasma membrane	------	------	------	------	ENOG410YJZ0	S	XP_021765960.1	CASP-like protein 4B1 [Chenopodium quinoa]	------	------	PF04535.14;; PF01284.25	DUF588;;MARVEL	Domain of unknown function (DUF588);;Membrane-associating domain
0	HU08G01878	0.431016	2.10127e-45	4.27755e-41	14	5.3	yes	up	------	------	------	------	------	------	------	ENOG4111B74	S	XP_010667528.1	PREDICTED: protein IWS1 homolog A [Beta vulgaris subsp. vulgaris]	------	------	------	------	------
0	HU05G01886	0.430553	9.50908e-53	1.93576e-48	31.8	16.1	yes	up	GO:0003743	molecular_function	translation initiation factor activity	------	------	------	------	ENOG410Z7Z7	S	XP_021837391.1	uncharacterized protein LOC110777085 [Spinacia oleracea]	------	------	PF07939.13	DUF1685	Protein of unknown function (DUF1685)
0	HU01G02172	0.430491	1.94323e-62	3.95583e-58	46.1	25.3	yes	up	GO:0000502;; GO:0070122;; GO:0008237;; GO:0061578	cellular_component;;molecular_function;;molecular_function;;molecular_function	proteasome complex;;isopeptidase activity;;metallopeptidase activity;;Lys63-specific deubiquitinase activity	K03030	PSMD14, RPN11, POH1	map03050	Proteasome	COG1310	S	XP_021718809.1	26S proteasome non-ATPase regulatory subunit 14 homolog [Chenopodium quinoa]	------	------	PF01398.23;; PF13012.8;; PF14464.8	JAB;;MitMem_reg;;Prok-JAB	JAB1/Mov34/MPN/PAD-1 ubiquitin protease;;Maintenance of mitochondrial structure and function;;Prokaryotic homologs of the JAB domain
0	HU11G00786	0.429337	1.44382e-49	2.93919e-45	31	16	yes	up	GO:0005737;; GO:0006606;; GO:0005634;; GO:0003924;; GO:0006913;; GO:0000054;; GO:0015031;; GO:0016829;; GO:0005525	cellular_component;;biological_process;;cellular_component;;molecular_function;;biological_process;;biological_process;;biological_process;;molecular_function;;molecular_function	cytoplasm;;protein import into nucleus;;nucleus;;GTPase activity;;nucleocytoplasmic transport;;ribosomal subunit export from nucleus;;protein transport;;lyase activity;;GTP binding	K07936	RAN	map03008;; map03013	Ribosome biogenesis in eukaryotes;;RNA transport	ENOG410XNRS	S	XP_023759607.1	GTP-binding nuclear protein Ran1A [Lactuca sativa]	------	------	PF00071.24;; PF08477.15;; PF00025.23;; PF00910.24;; PF01926.25	Ras;;Roc;;Arf;;RNA_helicase;;MMR_HSR1	Ras family;;Ras of Complex, Roc, domain of DAPkinase;;ADP-ribosylation factor family;;RNA helicase;;50S ribosome-binding GTPase
0	HU06G02256	0.429071	2.03222e-48	4.13699e-44	25.1	12	yes	up	GO:0009536;; GO:0015935;; GO:0045903;; GO:0019843;; GO:0003735;; GO:0006412;; GO:0022627	cellular_component;;cellular_component;;biological_process;;molecular_function;;molecular_function;;biological_process;;cellular_component	plastid;;small ribosomal subunit;;positive regulation of translational fidelity;;rRNA binding;;structural constituent of ribosome;;translation;;cytosolic small ribosomal subunit	K02997	RP-S9e, RPS9	map03010	Ribosome	------	------	XP_021860148.1	40S ribosomal protein S9-2 [Spinacia oleracea]	------	------	PF01479.27;; PF00163.21	S4;;Ribosomal_S4	S4 domain;;Ribosomal protein S4/S9 N-terminal domain
0	HU03G00478	0.427809	3.31715e-56	6.75272e-52	17	6.3	yes	up	GO:0020037;; GO:0006123;; GO:0006122;; GO:0005758;; GO:0070469;; GO:0046872;; GO:0009055	molecular_function;;biological_process;;biological_process;;cellular_component;;cellular_component;;molecular_function;;molecular_function	heme binding;;mitochondrial electron transport, cytochrome c to oxygen;;mitochondrial electron transport, ubiquinol to cytochrome c;;mitochondrial intermembrane space;;respiratory chain;;metal ion binding;;electron carrier activity	K08738	CYC	map00190	Oxidative phosphorylation	COG3474	C	XP_011095631.1	cytochrome c [Sesamum indicum]	------	------	PF00034.23;; PF13442.8	Cytochrom_C;;Cytochrome_CBB3	Cytochrome c;;Cytochrome C oxidase, cbb3-type, subunit III
0	HU08G01894	0.427618	2.1235e-52	4.3228e-48	23.4	10.5	yes	up	GO:0016874;; GO:0004112	molecular_function;;molecular_function	ligase activity;;cyclic-nucleotide phosphodiesterase activity	------	------	------	------	ENOG41128FD	S	XP_010687180.1	PREDICTED: cyclic phosphodiesterase [Beta vulgaris subsp. vulgaris]	------	------	PF07823.13;; PF13563.8	CPDase;;2_5_RNA_ligase2	Cyclic phosphodiesterase-like protein;;2'-5' RNA ligase superfamily
0	HU03G02197	0.427348	2.91627e-47	5.93666e-43	44.3	26.3	yes	up	GO:0009535;; GO:0016787;; GO:0015986;; GO:0022626;; GO:0005730;; GO:0000274;; GO:0000276;; GO:0042788;; GO:0005774;; GO:0003735;; GO:0008270;; GO:0005507;; GO:0015078	cellular_component;;molecular_function;;biological_process;;cellular_component;;cellular_component;;cellular_component;;cellular_component;;cellular_component;;cellular_component;;molecular_function;;molecular_function;;molecular_function;;molecular_function	chloroplast thylakoid membrane;;hydrolase activity;;ATP synthesis coupled proton transport;;cytosolic ribosome;;nucleolus;;mitochondrial proton-transporting ATP synthase, stator stalk;;mitochondrial proton-transporting ATP synthase complex, coupling factor F(o);;polysomal ribosome;;vacuolar membrane;;structural constituent of ribosome;;zinc ion binding;;copper ion binding;;hydrogen ion transmembr…	K02138	ATPeF0D, ATP5H, ATP7	map00190	Oxidative phosphorylation	------	------	XP_021295253.1	ATP synthase subunit d, mitochondrial [Herrania umbratica]	------	------	PF05873.14	Mt_ATP-synt_D	ATP synthase D chain, mitochondrial (ATP5H)
0	HU02G03273	0.427062	2.93718e-47	5.97922e-43	34.6	18.9	yes	up	GO:0003700	molecular_function	transcription factor activity, sequence-specific DNA binding	------	------	------	------	------	------	XP_010671685.1	PREDICTED: bZIP transcription factor 53 [Beta vulgaris subsp. vulgaris]	------	------	PF00170.23;; PF07716.17	bZIP_1;;bZIP_2	bZIP transcription factor;;Basic region leucine zipper
0	HU03G01021	0.426805	4.49007e-67	9.14043e-63	45.8	24.2	yes	up	GO:0016021	cellular_component	integral component of membrane	------	------	------	------	ENOG410ZGDG	S	XP_021835640.1	uncharacterized protein LOC110775338 [Spinacia oleracea]	------	------	------	------	------
0	HU03G02979	0.426798	1.60873e-51	3.27488e-47	26.2	12.5	yes	up	GO:0006571;; GO:0004665;; GO:0008977;; GO:0009507	biological_process;;molecular_function;;molecular_function;;cellular_component	tyrosine biosynthetic process;;prephenate dehydrogenase (NADP+) activity;;prephenate dehydrogenase activity;;chloroplast	K15227	TYRAAT	map00400	Phenylalanine, tyrosine and tryptophan biosynthesis	------	------	QOY59747.1	arogenate dehydrogenase 2 [Amaranthus tricolor]	------	------	PF02153.19;; PF03807.19;; PF03446.17;; PF02826.21	PDH;;F420_oxidored;;NAD_binding_2;;2-Hacid_dh_C	Prephenate dehydrogenase;;NADP oxidoreductase coenzyme F420-dependent;;NAD binding domain of 6-phosphogluconate dehydrogenase;;D-isomer specific 2-hydroxyacid dehydrogenase, NAD binding domain
0	HU01G02298	0.426416	1.17998e-58	2.40209e-54	11.2	3.1	yes	up	------	------	------	------	------	------	------	------	------	XP_021757219.1	uncharacterized protein LOC110722248 isoform X2 [Chenopodium quinoa]	------	------	------	------	------
0	HU04G02067	0.425568	1.50992e-50	3.07373e-46	41.8	24	yes	up	------	------	------	------	------	------	------	ENOG41118CH	S	XP_021853058.1	uncharacterized protein LOC110792547 [Spinacia oleracea]	------	------	PF00564.26	PB1	PB1 domain
0	HU08G02110	0.424346	3.44893e-54	7.02099e-50	27.8	13.2	yes	up	GO:0004519;; GO:0046872;; GO:0003676;; GO:0006308	molecular_function;;molecular_function;;molecular_function;;biological_process	endonuclease activity;;metal ion binding;;nucleic acid binding;;DNA catabolic process	K05986	NUCS	------	------	ENOG4111UE2	S	XP_010696599.1	PREDICTED: endonuclease 4 [Beta vulgaris subsp. vulgaris]	------	------	PF02265.18	S1-P1_nuclease	S1/P1 Nuclease
0	HU02G02827	0.423279	5.42685e-41	1.10474e-36	32.2	17.9	yes	up	GO:0006310;; GO:0006281;; GO:0004519;; GO:0005634;; GO:0010332;; GO:0009411;; GO:0009644;; GO:0048476	biological_process;;biological_process;;molecular_function;;cellular_component;;biological_process;;biological_process;;biological_process;;cellular_component	DNA recombination;;DNA repair;;endonuclease activity;;nucleus;;response to gamma radiation;;response to UV;;response to high light intensity;;Holliday junction resolvase complex	------	------	------	------	ENOG4111EDZ;; ENOG410Z0ES	S;;S	XP_010652886.1	PREDICTED: uncharacterized protein LOC104879927 [Vitis vinifera]	------	------	PF12023.10	DUF3511	Domain of unknown function (DUF3511)
0	HU11G01827	0.423146	5.21575e-51	1.06177e-46	33.1	17.4	yes	up	------	------	------	------	------	------	------	ENOG41124MM	S	XP_017415986.1	PREDICTED: uncharacterized protein LOC108326898 [Vigna angularis]	------	------	------	------	------
0	HU03G02631	0.423081	1.59293e-47	3.24272e-43	13.5	4.8	yes	up	GO:0005794;; GO:0006886;; GO:0016192;; GO:0005525	cellular_component;;biological_process;;biological_process;;molecular_function	Golgi apparatus;;intracellular protein transport;;vesicle-mediated transport;;GTP binding	K07942	ARL1	------	------	COG1100	S	XP_021755367.1	ADP-ribosylation factor 1 [Chenopodium quinoa]	------	------	PF00025.23;; PF08477.15;; PF00503.22;; PF00071.24;; PF09439.12;; PF04670.14;; PF01926.25	Arf;;Roc;;G-alpha;;Ras;;SRPRB;;Gtr1_RagA;;MMR_HSR1	ADP-ribosylation factor family;;Ras of Complex, Roc, domain of DAPkinase;;G-protein alpha subunit;;Ras family;;Signal recognition particle receptor beta subunit;;Gtr1/RagA G protein conserved region;;50S ribosome-binding GTPase
0	HU02G03199	0.422846	7.64958e-55	1.55722e-50	25.3	11.5	yes	up	GO:0004585;; GO:0042450;; GO:0016597;; GO:0043231;; GO:0019240	molecular_function;;biological_process;;molecular_function;;cellular_component;;biological_process	ornithine carbamoyltransferase activity;;arginine biosynthetic process via ornithine;;amino acid binding;;intracellular membrane-bounded organelle;;citrulline biosynthetic process	K00611	OTC, argF, argI	map00220	Arginine biosynthesis	COG0078	E	XP_021849452.1	ornithine carbamoyltransferase, chloroplastic [Spinacia oleracea]	------	------	PF00185.26;; PF02729.23	OTCace;;OTCace_N	Aspartate/ornithine carbamoyltransferase, Asp/Orn binding domain;;Aspartate/ornithine carbamoyltransferase, carbamoyl-P binding domain
0	HU09G00954	0.422696	1.73875e-46	3.53957e-42	81	66.2	yes	up	GO:0048046;; GO:0050660;; GO:0005782;; GO:0016021;; GO:0098869;; GO:0016656;; GO:0009507;; GO:0005886;; GO:0046686;; GO:0016491;; GO:0003729	cellular_component;;molecular_function;;cellular_component;;cellular_component;;biological_process;;molecular_function;;cellular_component;;cellular_component;;biological_process;;molecular_function;;molecular_function	apoplast;;flavin adenine dinucleotide binding;;peroxisomal matrix;;integral component of membrane;;cellular oxidant detoxification;;monodehydroascorbate reductase (NADH) activity;;chloroplast;;plasma membrane;;response to cadmium ion;;oxidoreductase activity;;mRNA binding	K08232	E1.6.5.4	map00053	Ascorbate and aldarate metabolism	COG0446	S	CAC82727.1	monodehydroascorbate reductase [Mesembryanthemum crystallinum]	------	------	PF07992.16;; PF00070.29;; PF04820.16	Pyr_redox_2;;Pyr_redox;;Trp_halogenase	Pyridine nucleotide-disulphide oxidoreductase;;Pyridine nucleotide-disulphide oxidoreductase;;Tryptophan halogenase
0	HU05G01732	0.422203	3.58206e-50	7.29199e-46	57.3	36.9	yes	up	GO:0005737;; GO:0035308;; GO:0004864	cellular_component;;biological_process;;molecular_function	cytoplasm;;negative regulation of protein dephosphorylation;;protein phosphatase inhibitor activity	------	------	------	------	ENOG41115QU	S	XP_022855847.1	uncharacterized protein LOC111377046 isoform X1 [Olea europaea var. sylvestris]	------	------	PF04667.19	Endosulfine	cAMP-regulated phosphoprotein/endosulfine conserved region
0	HU10G01571	0.422148	9.53646e-51	1.94134e-46	24.1	11.1	yes	up	------	------	------	------	------	------	------	ENOG410ZDNP;; ENOG41117HZ	S;;S	XP_010684297.1	PREDICTED: uncharacterized protein LOC104898865 [Beta vulgaris subsp. vulgaris]	------	------	------	------	------
0	HU11G00743	0.421695	4.07313e-48	8.29167e-44	35.3	19.3	yes	up	GO:0045277;; GO:0005739	cellular_component;;cellular_component	respiratory chain complex IV;;mitochondrion	K02267	COX6B	map00190	Oxidative phosphorylation	ENOG41121WM	O	XP_035548628.1	cytochrome c oxidase subunit 6b-2 [Juglans regia]	------	------	PF02297.19	COX6B	Cytochrome oxidase c subunit VIb
0	HU05G01952	0.42145	1.14033e-55	2.32136e-51	44.2	24.9	yes	up	GO:0005634;; GO:0006357;; GO:0045944	cellular_component;;biological_process;;biological_process	nucleus;;regulation of transcription from RNA polymerase II promoter;;positive regulation of transcription from RNA polymerase II promoter	------	------	------	------	COG5531	B	XP_010679574.1	PREDICTED: upstream activation factor subunit UAF30 [Beta vulgaris subsp. vulgaris]	------	------	PF02201.20	SWIB	SWIB/MDM2 domain
0	HU07G01062	0.420781	5.3462e-56	1.08833e-51	59.4	37.7	yes	up	GO:0003746;; GO:0004364;; GO:0006749	molecular_function;;molecular_function;;biological_process	translation elongation factor activity;;glutathione transferase activity;;glutathione metabolic process	K03233	EEF1G	------	------	COG0625	O	XP_021746940.1	elongation factor 1-gamma-like [Chenopodium quinoa]	------	------	PF00647.21;; PF02798.22;; PF00043.27;; PF13417.8;; PF13409.8;; PF14497.8;; PF13410.8;; PF18485.3	EF1G;;GST_N;;GST_C;;GST_N_3;;GST_N_2;;GST_C_3;;GST_C_2;;GST_N_5	Elongation factor 1 gamma, conserved domain;;Glutathione S-transferase, N-terminal domain;;Glutathione S-transferase, C-terminal domain;;Glutathione S-transferase, N-terminal domain;;Glutathione S-transferase, N-terminal domain;;Glutathione S-transferase, C-terminal domain;;Glutathione S-transferase, C-terminal domain;;Glutathione S-transferase, N-terminal domain
0	HU11G01405	0.420408	3.50645e-58	7.13809e-54	41.8	22.7	yes	up	GO:0045277;; GO:0005739	cellular_component;;cellular_component	respiratory chain complex IV;;mitochondrion	K02267	COX6B	map00190	Oxidative phosphorylation	ENOG41121WM	O	OMP01272.1	Cytochrome c oxidase, subunit VIb [Corchorus olitorius]	------	------	PF02297.19	COX6B	Cytochrome oxidase c subunit VIb
0	HU10G00064	0.418963	8.96135e-53	1.82426e-48	27.2	13	yes	up	------	------	------	K17616	CTDSPL2	------	------	ENOG41117F2	S	XP_021746619.1	REF/SRPP-like protein At1g67360 [Chenopodium quinoa]	------	------	PF05755.14	REF	Rubber elongation factor protein (REF)
0	HU08G01044	0.418442	1.98447e-53	4.03979e-49	20.4	8.6	yes	up	GO:0005840;; GO:0022625;; GO:0003735;; GO:0003723;; GO:0002181;; GO:0006412;; GO:0000027	cellular_component;;cellular_component;;molecular_function;;molecular_function;;biological_process;;biological_process;;biological_process	ribosome;;cytosolic large ribosomal subunit;;structural constituent of ribosome;;RNA binding;;cytoplasmic translation;;translation;;ribosomal large subunit assembly	K02934	RP-L6e, RPL6	map03010	Ribosome	COG2163	J	XP_010248308.1	PREDICTED: 60S ribosomal protein L6 [Nelumbo nucifera]	------	------	PF01159.21;; PF03868.17	Ribosomal_L6e;;Ribosomal_L6e_N	Ribosomal protein L6e;;Ribosomal protein L6, N-terminal domain
0	HU10G00075	0.418117	5.57067e-42	1.13402e-37	23.6	11.8	yes	up	------	------	------	------	------	------	------	ENOG4110X8D	S	KAA8533300.1	hypothetical protein F0562_033167 [Nyssa sinensis]	------	------	PF01344.27;; PF07646.17;; PF13418.8;; PF13964.8;; PF13854.8;; PF13415.8;; PF00646.35	Kelch_1;;Kelch_2;;Kelch_4;;Kelch_6;;Kelch_5;;Kelch_3;;F-box	Kelch motif;;Kelch motif;;Galactose oxidase, central domain;;Kelch motif;;Kelch motif;;Galactose oxidase, central domain;;F-box domain
0	HU03G01788	0.417808	8.47704e-45	1.72567e-40	15.6	6.3	yes	up	GO:0046872;; GO:0016791	molecular_function;;molecular_function	metal ion binding;;phosphatase activity	K13248	PHOSPHO2	map00750	Vitamin B6 metabolism	ENOG4111NAQ	S	XP_021732785.1	inorganic pyrophosphatase 2-like [Chenopodium quinoa]	------	------	PF06888.14;; PF12710.9	Put_Phosphatase;;HAD	Putative Phosphatase;;haloacid dehalogenase-like hydrolase
0	HU03G00635	0.416952	1.75272e-51	3.56802e-47	23.6	10.8	yes	up	GO:0005737;; GO:0043547;; GO:0046907;; GO:0005643;; GO:0005829;; GO:0015031;; GO:0051028	cellular_component;;biological_process;;biological_process;;cellular_component;;cellular_component;;biological_process;;biological_process	cytoplasm;;positive regulation of GTPase activity;;intracellular transport;;nuclear pore;;cytosol;;protein transport;;mRNA transport	K15304	RANBP3	------	------	------	------	XP_021736811.1	nuclear pore complex protein NUP50A-like [Chenopodium quinoa]	------	------	PF00638.20;; PF08911.13	Ran_BP1;;NUP50	RanBP1 domain;;NUP50 (Nucleoporin 50 kDa)
0	HU04G01836	0.416349	5.40072e-49	1.09942e-44	35.7	19.4	yes	up	GO:0016020;; GO:0006897;; GO:0016192;; GO:0030125	cellular_component;;biological_process;;biological_process;;cellular_component	membrane;;endocytosis;;vesicle-mediated transport;;clathrin vesicle coat	K20069	NECAP1_2	------	------	ENOG41113PS	S	XP_010679319.1	PREDICTED: uncharacterized protein At1g03900 [Beta vulgaris subsp. vulgaris]	------	------	PF07933.16	DUF1681	Protein of unknown function (DUF1681)
0	HU08G01363	0.415722	1.38791e-54	2.82537e-50	54.4	33	yes	up	GO:0016021	cellular_component	integral component of membrane	------	------	------	------	ENOG410Y9A9	S	XP_021734417.1	uncharacterized protein LOC110701135 [Chenopodium quinoa]	------	------	------	------	------
0	HU04G01611	0.415698	2.24546e-54	4.57109e-50	44.1	25	yes	up	GO:0032981;; GO:0050897;; GO:0005743;; GO:0005747;; GO:0070469;; GO:0006979	biological_process;;molecular_function;;cellular_component;;cellular_component;;cellular_component;;biological_process	mitochondrial respiratory chain complex I assembly;;cobalt ion binding;;mitochondrial inner membrane;;mitochondrial respiratory chain complex I;;respiratory chain;;response to oxidative stress	K11352	NDUFA12	map00190	Oxidative phosphorylation	ENOG4111XVR	I	XP_021725808.1	probable NADH dehydrogenase [ubiquinone] 1 alpha subcomplex subunit 12 [Chenopodium quinoa]	------	------	PF05071.18	NDUFA12	NADH ubiquinone oxidoreductase subunit NDUFA12
0	HU01G00539	0.415081	1.86177e-53	3.79e-49	29.9	14.7	yes	up	GO:0015934;; GO:0005840;; GO:0022625;; GO:0003735;; GO:0003723;; GO:0002181;; GO:0006412	cellular_component;;cellular_component;;cellular_component;;molecular_function;;molecular_function;;biological_process;;biological_process	large ribosomal subunit;;ribosome;;cytosolic large ribosomal subunit;;structural constituent of ribosome;;RNA binding;;cytoplasmic translation;;translation	K02938	RP-L8e, RPL8	map03010	Ribosome	COG0090	J	XP_010691536.1	PREDICTED: 60S ribosomal protein L8-1 [Beta vulgaris subsp. vulgaris]	------	------	PF03947.20;; PF00181.25	Ribosomal_L2_C;;Ribosomal_L2	Ribosomal Proteins L2, C-terminal domain;;Ribosomal Proteins L2, RNA binding domain
0	HU08G00962	0.414972	1.63557e-52	3.32954e-48	30.2	15.1	yes	up	GO:0005779;; GO:0016559;; GO:0000422;; GO:0000266;; GO:0016021;; GO:0031307;; GO:0005741	cellular_component;;biological_process;;biological_process;;biological_process;;cellular_component;;cellular_component;;cellular_component	integral component of peroxisomal membrane;;peroxisome fission;;mitophagy;;mitochondrial fission;;integral component of membrane;;integral component of mitochondrial outer membrane;;mitochondrial outer membrane	K17969	FIS1, TTC11, MDV2	------	------	ENOG4111PPH	U	KAA8549850.1	hypothetical protein F0562_001534 [Nyssa sinensis]	------	------	PF14853.8;; PF14852.8;; PF07719.19	Fis1_TPR_C;;Fis1_TPR_N;;TPR_2	Fis1 C-terminal tetratricopeptide repeat;;Fis1 N-terminal tetratricopeptide repeat;;Tetratricopeptide repeat
0	HU06G02199	0.4148	3.36215e-46	6.84433e-42	31.7	16.9	yes	up	GO:0050821;; GO:0005829;; GO:0043066	biological_process;;cellular_component;;biological_process	protein stabilization;;cytosol;;negative regulation of apoptotic process	------	------	------	------	ENOG4111M4G	S	XP_022138777.1	huntingtin-interacting protein K [Momordica charantia]	------	------	PF19026.2	HYPK_UBA	HYPK UBA domain
0	HU08G00147	0.414603	4.83911e-41	9.85098e-37	19.9	9.3	yes	up	------	------	------	------	------	------	------	------	------	XP_021736321.1	uncharacterized protein LOC110702882 [Chenopodium quinoa]	------	------	PF06747.15	CHCH	CHCH domain
0	HU05G00643	0.413833	1.81904e-62	3.70301e-58	13.1	3.9	yes	up	GO:0009249;; GO:0009107;; GO:0051539;; GO:0016992;; GO:0005739;; GO:0009507;; GO:0046872;; GO:0102553;; GO:0102552	biological_process;;biological_process;;molecular_function;;molecular_function;;cellular_component;;cellular_component;;molecular_function;;molecular_function;;molecular_function	protein lipoylation;;lipoate biosynthetic process;;4 iron, 4 sulfur cluster binding;;lipoate synthase activity;;mitochondrion;;chloroplast;;metal ion binding;;lipoyl synthase activity (acting on pyruvate dehydrogenase E2 protein);;lipoyl synthase activity (acting on glycine-cleavage complex H protein	K03644	lipA, LIAS, LIP1, LIP5	map00785	Lipoic acid metabolism	COG0320	H	XP_021863838.1	lipoyl synthase, chloroplastic [Spinacia oleracea]	------	------	PF04055.23;; PF16881.7	Radical_SAM;;LIAS_N	Radical SAM superfamily;;N-terminal domain of lipoyl synthase of Radical_SAM family
0	HU03G01025	0.413585	7.35601e-52	1.49746e-47	35.7	19	yes	up	GO:0005737;; GO:0005874	cellular_component;;cellular_component	cytoplasm;;microtubule	------	------	------	------	ENOG4111824	S	XP_010675113.1	PREDICTED: protein WVD2-like 1 isoform X1 [Beta vulgaris subsp. vulgaris]	------	------	PF06886.13	TPX2	Targeting protein for Xklp2 (TPX2) domain
0	HU01G00890	0.413349	1.53732e-51	3.12953e-47	35.2	18.7	yes	up	GO:1902626;; GO:0022625;; GO:0003735;; GO:0003723;; GO:0006412;; GO:0000027	biological_process;;cellular_component;;molecular_function;;molecular_function;;biological_process;;biological_process	assembly of large subunit precursor of preribosome;;cytosolic large ribosomal subunit;;structural constituent of ribosome;;RNA binding;;translation;;ribosomal large subunit assembly	K02896	RP-L24e, RPL24	map03010	Ribosome	COG2075	J	KCW53437.1	hypothetical protein EUGRSUZ_J02686 [Eucalyptus grandis]	------	------	PF01246.22	Ribosomal_L24e	Ribosomal protein L24e
0	HU09G01582	0.412814	2.69661e-55	5.48948e-51	32.9	16.6	yes	up	GO:0005737;; GO:0051603;; GO:0004175;; GO:0005839;; GO:0043161;; GO:0005634;; GO:0010499;; GO:0004298	cellular_component;;biological_process;;molecular_function;;cellular_component;;biological_process;;cellular_component;;biological_process;;molecular_function	cytoplasm;;proteolysis involved in cellular protein catabolic process;;endopeptidase activity;;proteasome core complex;;proteasome-mediated ubiquitin-dependent protein catabolic process;;nucleus;;proteasomal ubiquitin-independent protein catabolic process;;threonine-type endopeptidase activity	K02738	PSMB6	map03050	Proteasome	ENOG410XS23	O	KAG2699823.1	hypothetical protein I3760_07G206400 [Carya illinoinensis]	------	------	PF00227.28	Proteasome	Proteasome subunit
0	HU10G01767	0.412688	1.61424e-56	3.28612e-52	29	13.9	yes	up	GO:0016021	cellular_component	integral component of membrane	------	------	------	------	ENOG410XQ3V	S	XP_021726361.1	transmembrane protein 184C-like [Chenopodium quinoa]	------	------	PF03619.18	Solute_trans_a	Organic solute transporter Ostalpha
0	HU03G00944	0.412589	4.61792e-52	9.40071e-48	36.8	19.7	yes	up	GO:0016021;; GO:0006979	cellular_component;;biological_process	integral component of membrane;;response to oxidative stress	------	------	------	------	ENOG410Y8SA	S	XP_038978894.1	uncharacterized protein LOC103709389 [Phoenix dactylifera]	------	------	------	------	------
0	HU07G02076	0.411619	2.02358e-58	4.11939e-54	65.3	41.6	yes	up	------	------	------	K10704	UBE2V	------	------	ENOG4111MDW	O	XP_021867046.1	ubiquitin-conjugating enzyme E2 variant 1D-like [Spinacia oleracea]	------	------	PF00179.28	UQ_con	Ubiquitin-conjugating enzyme
0	HU07G00908	0.411041	3.84262e-50	7.82242e-46	43	24.9	yes	up	GO:0008270;; GO:0016491	molecular_function;;molecular_function	zinc ion binding;;oxidoreductase activity	K18857	ADH1	map00620;; map00010;; map00592;; map00071;; map00350	Pyruvate metabolism;;Glycolysis / Gluconeogenesis;;alpha-Linolenic acid metabolism;;Fatty acid degradation;;Tyrosine metabolism	COG1062	C	QED12510.1	alcohol dehydrogenase class-P [Selenicereus undatus]	------	------	PF08240.14;; PF00107.28;; PF16912.7	ADH_N;;ADH_zinc_N;;Glu_dehyd_C	Alcohol dehydrogenase GroES-like domain;;Zinc-binding dehydrogenase;;Glucose dehydrogenase C-terminus
0	HU09G00888	0.410673	3.84733e-44	7.83201e-40	15.8	6.4	yes	up	GO:0016021;; GO:0008194	cellular_component;;molecular_function	integral component of membrane;;UDP-glycosyltransferase activity	------	------	------	------	COG1819	S	XP_021771363.1	UDP-glycosyltransferase 90A1-like [Chenopodium quinoa]	------	------	PF00201.20	UDPGT	UDP-glucoronosyl and UDP-glucosyl transferase
0	HU01G00804	0.410649	3.87396e-51	7.88622e-47	33.5	17.5	yes	up	GO:1902600;; GO:0042626;; GO:0016471	biological_process;;molecular_function;;cellular_component	hydrogen ion transmembrane transport;;ATPase activity, coupled to transmembrane movement of substances;;vacuolar proton-transporting V-type ATPase complex	K02152	ATPeV1G, ATP6G	map04145;; map00190	Phagosome;;Oxidative phosphorylation	ENOG4111XX0	C	XP_010694246.1	PREDICTED: V-type proton ATPase subunit G 1 [Beta vulgaris subsp. vulgaris]	------	------	PF03179.17	V-ATPase_G	Vacuolar (H+)-ATPase G subunit
0	HU10G01205	0.410422	2.89088e-57	5.88496e-53	68.6	45.7	yes	up	GO:0005737;; GO:0005509;; GO:0019904	cellular_component;;molecular_function;;molecular_function	cytoplasm;;calcium ion binding;;protein domain specific binding	K02183	CALM	map04626;; map04070;; map04016	Plant-pathogen interaction;;Phosphatidylinositol signaling system;;MAPK signaling pathway - plant	COG5126;; COG5126;; COG5126	D;;T;;Z	KAG9148313.1	hypothetical protein Leryth_012271 [Lithospermum erythrorhizon]	------	------	PF00036.34;; PF13499.8;; PF13405.8;; PF13833.8;; PF13202.8;; PF14658.8;; PF12763.9;; PF10591.11;; PF08976.13;; PF03672.15;; PF03874.18;; PF00404.20;; PF05042.15	EF-hand_1;;EF-hand_7;;EF-hand_6;;EF-hand_8;;EF-hand_5;;EF-hand_9;;EF-hand_4;;SPARC_Ca_bdg;;EF-hand_11;;UPF0154;;RNA_pol_Rpb4;;Dockerin_1;;Caleosin	EF hand;;EF-hand domain pair;;EF-hand domain;;EF-hand domain pair;;EF hand;;EF-hand domain;;Cytoskeletal-regulatory complex EF hand;;Secreted protein acidic and rich in cysteine Ca binding region;;EF-hand domain;;Uncharacterised protein family (UPF0154);;RNA polymerase Rpb4;;Dockerin type I domain;;Caleosin related protein
0	HU07G02174	0.409166	2.4769e-53	5.04223e-49	26.7	12.6	yes	up	------	------	------	------	------	------	------	ENOG41122WN	S	XP_021720700.1	pleckstrin homology domain-containing protein 1-like [Chenopodium quinoa]	------	------	PF00169.31;; PF15413.8;; PF15410.8;; PF15409.8	PH;;PH_11;;PH_9;;PH_8	PH domain;;Pleckstrin homology domain;;Pleckstrin homology domain;;Pleckstrin homology domain
0	HU02G00646	0.408956	8.21307e-43	1.67194e-38	28.8	15.1	yes	up	GO:0005742;; GO:0016021;; GO:0030150	cellular_component;;cellular_component;;biological_process	mitochondrial outer membrane translocase complex;;integral component of membrane;;protein import into mitochondrial matrix	K17771	TOM7	------	------	ENOG410Y3Q1	U	RWW01923.1	hypothetical protein GW17_00035016 [Ensete ventricosum]	------	------	PF08038.14	Tom7	TOM7 family
0	HU10G00826	0.408296	5.65755e-55	1.15171e-50	29.9	14.5	yes	up	GO:0015986;; GO:0015078;; GO:0000276	biological_process;;molecular_function;;cellular_component	ATP synthesis coupled proton transport;;hydrogen ion transmembrane transporter activity;;mitochondrial proton-transporting ATP synthase complex, coupling factor F(o)	K02140	ATPeFG, ATP5L, ATP20	map00190	Oxidative phosphorylation	------	------	XP_041004938.1	uncharacterized protein LOC121250080 [Juglans microcarpa x Juglans regia]	------	------	PF04718.17	ATP-synt_G	Mitochondrial ATP synthase g subunit
0	HU09G01885	0.407697	1.53869e-46	3.13231e-42	17.4	7.2	yes	up	------	------	------	------	------	------	------	ENOG410YT6I	S	XP_021863365.1	uncharacterized protein LOC110802231 [Spinacia oleracea]	------	------	------	------	------
0	HU08G02077	0.407248	7.46255e-44	1.51915e-39	28.3	14.8	yes	up	GO:0005759;; GO:0051536;; GO:0046872;; GO:0015035;; GO:0005739	cellular_component;;molecular_function;;molecular_function;;molecular_function;;cellular_component	mitochondrial matrix;;iron-sulfur cluster binding;;metal ion binding;;protein disulfide oxidoreductase activity;;mitochondrion	------	------	------	------	COG0278	O	XP_021838159.1	monothiol glutaredoxin-S15, mitochondrial [Spinacia oleracea]	------	------	PF00462.26	Glutaredoxin	Glutaredoxin
0	HU06G02275	0.407182	2.33696e-52	4.75735e-48	28.7	14.1	yes	up	GO:0009941;; GO:0005840;; GO:0009570;; GO:0003735;; GO:0005762;; GO:0006412;; GO:0003729	cellular_component;;cellular_component;;cellular_component;;molecular_function;;cellular_component;;biological_process;;molecular_function	chloroplast envelope;;ribosome;;chloroplast stroma;;structural constituent of ribosome;;mitochondrial large ribosomal subunit;;translation;;mRNA binding	K02902	RP-L28, MRPL28, rpmB	map03010	Ribosome	COG0227	J	XP_021751815.1	50S ribosomal protein L28, chloroplastic [Chenopodium quinoa]	------	------	PF00830.21	Ribosomal_L28	Ribosomal L28 family
0	HU05G02211	0.406263	1.06276e-51	2.16346e-47	21.5	9.3	yes	up	------	------	------	K06630	YWHAE	------	------	COG5040	T	XP_021852319.1	14-3-3-like protein [Spinacia oleracea]	------	------	PF00244.22	2014-03-03	14-3-3 protein
0	HU07G00626	0.406253	5.29653e-54	1.07821e-49	62.1	40	yes	up	GO:0006228;; GO:0006241;; GO:0004550;; GO:0005524;; GO:0046872;; GO:0006183	biological_process;;biological_process;;molecular_function;;molecular_function;;molecular_function;;biological_process	UTP biosynthetic process;;CTP biosynthetic process;;nucleoside diphosphate kinase activity;;ATP binding;;metal ion binding;;GTP biosynthetic process	K00940	ndk, NME	map00240;; map04016;; map00230	Pyrimidine metabolism;;MAPK signaling pathway - plant;;Purine metabolism	COG0105	F	O81372.1;;-;;-;;-;;-	RecName: Full=Nucleoside diphosphate kinase ;;AltName: Full=Nucleoside diphosphate kinase ;;Short=NDK ;;Short=NDP kinase ;;Short=NDPK I [Mesembryanthemum crystallinum]	------	------	PF00334.21	NDK	Nucleoside diphosphate kinase
0	HU04G01498	0.405832	1.61936e-52	3.29653e-48	34.7	18.1	yes	up	GO:0016021	cellular_component	integral component of membrane	K24963	WDR83OS	------	------	ENOG4111WDX	S	XP_010037224.1	protein Asterix [Eucalyptus grandis]	------	------	PF03669.15	UPF0139	Uncharacterised protein family (UPF0139)
0	HU03G00658	0.405112	3.57761e-53	7.28294e-49	19.6	8	yes	up	GO:0005840;; GO:0022625;; GO:0019843;; GO:0003735;; GO:0003723;; GO:0046872;; GO:0006412	cellular_component;;cellular_component;;molecular_function;;molecular_function;;molecular_function;;molecular_function;;biological_process	ribosome;;cytosolic large ribosomal subunit;;rRNA binding;;structural constituent of ribosome;;RNA binding;;metal ion binding;;translation	K02922	RP-L37e, RPL37	map03010	Ribosome	COG2126	J	KAF2323361.1	hypothetical protein GH714_034839 [Hevea brasiliensis]	------	------	------	------	------
0	HU01G01678	0.404209	1.68521e-44	3.43059e-40	15.3	6.1	yes	up	GO:0003824	molecular_function	catalytic activity	------	------	------	------	ENOG410ZXC4	S	PON63942.1	NAD(P)-binding domain containing protein [Trema orientale]	------	------	PF01370.23;; PF13460.8;; PF16363.7	Epimerase;;NAD_binding_10;;GDP_Man_Dehyd	NAD dependent epimerase/dehydratase family;;NAD(P)H-binding;;GDP-mannose 4,6 dehydratase
0	HU10G00477	0.404184	4.90682e-48	9.98882e-44	22.1	10.1	yes	up	GO:0005829;; GO:0046872;; GO:0019478;; GO:0051499	cellular_component;;molecular_function;;biological_process;;molecular_function	cytosol;;metal ion binding;;D-amino acid catabolic process;;D-aminoacyl-tRNA deacylase activity	K09716	dtdA, GEK1	------	------	------	------	XP_010681136.1	PREDICTED: D-aminoacyl-tRNA deacylase isoform X2 [Beta vulgaris subsp. vulgaris]	------	------	PF04414.14	tRNA_deacylase	D-aminoacyl-tRNA deacylase
0	HU02G00980	0.404036	4.78922e-56	9.74941e-52	36	18.7	yes	up	------	------	------	------	------	------	------	ENOG41125I8;; ENOG4111G1D	S;;S	XP_021849168.1	UPF0664 stress-induced protein C29B12.11c [Spinacia oleracea]	------	------	------	------	------
0	HU07G02049	0.403986	2.74209e-52	5.58207e-48	27	12.9	yes	up	GO:0016021;; GO:0005747	cellular_component;;cellular_component	integral component of membrane;;mitochondrial respiratory chain complex I	------	------	------	------	ENOG410Y847	S	XP_010685998.1	PREDICTED: uncharacterized protein At2g27730, mitochondrial [Beta vulgaris subsp. vulgaris]	------	------	------	------	------
0	HU02G01672	0.403767	3.13838e-47	6.3888e-43	42.1	24.6	yes	up	------	------	------	------	------	------	------	ENOG410ZA27	S	XP_021729070.1	uncharacterized protein LOC110696099 [Chenopodium quinoa]	------	------	------	------	------
0	HU03G00529	0.403494	1.00035e-50	2.03642e-46	18.9	7.7	yes	up	GO:0008233;; GO:0101005;; GO:0016579;; GO:0070646	molecular_function;;molecular_function;;biological_process;;biological_process	peptidase activity;;ubiquitinyl hydrolase activity;;protein deubiquitination;;protein modification by small protein removal	K22763	DESI2, PPPDE1	------	------	ENOG4111H3Z	S	XP_021750388.1	deSI-like protein At4g17486 [Chenopodium quinoa]	------	------	PF05903.16	Peptidase_C97	PPPDE putative peptidase domain
0	HU05G00394	0.403158	2.66483e-60	5.4248e-56	43.2	24.8	yes	up	GO:0009570;; GO:0016021;; GO:0016887;; GO:0005524;; GO:0009507	cellular_component;;cellular_component;;molecular_function;;molecular_function;;cellular_component	chloroplast stroma;;integral component of membrane;;ATPase activity;;ATP binding;;chloroplast	------	------	------	------	ENOG410YXZV;; ENOG410YES0	S;;S	YP_010023702.1	Ycf2 [Selenicereus undatus]	------	------	------	------	------
0	HU02G02829	0.403139	2.9769e-53	6.06008e-49	29.3	14.3	yes	up	GO:0046540;; GO:0000387;; GO:0071011;; GO:0016021;; GO:0003723;; GO:0005687;; GO:0005686;; GO:0005685;; GO:0005682;; GO:0005681	cellular_component;;biological_process;;cellular_component;;cellular_component;;molecular_function;;cellular_component;;cellular_component;;cellular_component;;cellular_component;;cellular_component	U4/U6 x U5 tri-snRNP complex;;spliceosomal snRNP assembly;;precatalytic spliceosome;;integral component of membrane;;RNA binding;;U4 snRNP;;U2 snRNP;;U1 snRNP;;U5 snRNP;;spliceosomal complex	K11097	SNRPE, SME	map03040	Spliceosome	COG1958	K	PHT63540.1	Small nuclear ribonucleoprotein E [Capsicum annuum]	------	------	PF01423.24	LSM	LSM domain
0	HU06G00686	0.402578	6.99679e-63	1.42434e-58	69.7	46.2	yes	up	GO:0006633;; GO:0016021;; GO:0102337;; GO:0102336;; GO:0102338;; GO:0102756	biological_process;;cellular_component;;molecular_function;;molecular_function;;molecular_function;;molecular_function	fatty acid biosynthetic process;;integral component of membrane;;3-oxo-cerotoyl-CoA synthase activity;;3-oxo-arachidoyl-CoA synthase activity;;3-oxo-lignoceronyl-CoA synthase activity;;very-long-chain 3-ketoacyl-CoA synthase activity	K15397	KCS	map04626;; map00062	Plant-pathogen interaction;;Fatty acid elongation	ENOG410Y5VH	I	XP_021734943.1	3-ketoacyl-CoA synthase 6-like [Chenopodium quinoa]	------	------	PF08392.14;; PF08541.12;; PF02797.17	FAE1_CUT1_RppA;;ACP_syn_III_C;;Chal_sti_synt_C	FAE1/Type III polyketide synthase-like protein;;3-Oxoacyl-[acyl-carrier-protein (ACP)] synthase III C terminal;;Chalcone and stilbene synthases, C-terminal domain
0	HU05G02286	0.402341	1.52131e-55	3.09694e-51	27.8	13.1	yes	up	GO:0006355;; GO:0005634;; GO:0009734	biological_process;;cellular_component;;biological_process	regulation of transcription, DNA-templated;;nucleus;;auxin-activated signaling pathway	K14484	IAA	map04075	Plant hormone signal transduction	------	------	XP_010683059.1	PREDICTED: auxin-responsive protein IAA9 [Beta vulgaris subsp. vulgaris]	------	------	PF02309.18	AUX_IAA	AUX/IAA family
0	HU10G01845	0.40209	1.33121e-53	2.70994e-49	12.1	3.8	yes	up	GO:0009941;; GO:0003729;; GO:0006397;; GO:0009570;; GO:0016554;; GO:0042803;; GO:1900865	cellular_component;;molecular_function;;biological_process;;cellular_component;;biological_process;;molecular_function;;biological_process	chloroplast envelope;;mRNA binding;;mRNA processing;;chloroplast stroma;;cytidine to uridine editing;;protein homodimerization activity;;chloroplast RNA modification	------	------	------	------	ENOG410YD5Z	S	XP_010665791.1	PREDICTED: DAG protein, chloroplastic [Beta vulgaris subsp. vulgaris]	------	------	------	------	------
0	HU11G01976	0.401094	3.18543e-50	6.48458e-46	37.5	20.5	yes	up	GO:0005737;; GO:0005634;; GO:0003723;; GO:0003729	cellular_component;;cellular_component;;molecular_function;;molecular_function	cytoplasm;;nucleus;;RNA binding;;mRNA binding	K13199	SERBP1	------	------	ENOG410YBHR	S	XP_021865166.1	RGG repeats nuclear RNA binding protein A-like isoform X1 [Spinacia oleracea]	------	------	PF04774.17;; PF09598.12	HABP4_PAI-RBP1;;Stm1_N	Hyaluronan / mRNA binding family;;Stm1
0	HU02G01872	0.400969	4.5176e-55	9.19649e-51	40.6	22	yes	up	GO:0042183;; GO:0009326;; GO:0051287;; GO:0016616;; GO:0005739;; GO:0008863;; GO:0009507	biological_process;;cellular_component;;molecular_function;;molecular_function;;cellular_component;;molecular_function;;cellular_component	formate catabolic process;;formate dehydrogenase complex;;NAD binding;;oxidoreductase activity, acting on the CH-OH group of donors, NAD or NADP as acceptor;;mitochondrion;;formate dehydrogenase (NAD+) activity;;chloroplast	K00122	FDH	map00630	Glyoxylate and dicarboxylate metabolism	COG1052	C	XP_012081743.1	formate dehydrogenase, mitochondrial [Jatropha curcas]	------	------	PF02826.21;; PF00389.32;; PF03446.17	2-Hacid_dh_C;;2-Hacid_dh;;NAD_binding_2	D-isomer specific 2-hydroxyacid dehydrogenase, NAD binding domain;;D-isomer specific 2-hydroxyacid dehydrogenase, catalytic domain;;NAD binding domain of 6-phosphogluconate dehydrogenase
0	HU07G00766	0.400029	3.10719e-58	6.32531e-54	50.9	29.4	yes	up	GO:0033179;; GO:0016021;; GO:0015078;; GO:0046961;; GO:0005774	cellular_component;;cellular_component;;molecular_function;;molecular_function;;cellular_component	proton-transporting V-type ATPase, V0 domain;;integral component of membrane;;hydrogen ion transmembrane transporter activity;;proton-transporting ATPase activity, rotational mechanism;;vacuolar membrane	K02155	ATPeV0C, ATP6L	map04145;; map00190	Phagosome;;Oxidative phosphorylation	------	------	XP_011074644.1	V-type proton ATPase 16 kDa proteolipid subunit [Sesamum indicum]	------	------	PF00137.23	ATP-synt_C	ATP synthase subunit C
0	HU09G00808	0.399273	3.37196e-50	6.8643e-46	26.4	12.7	yes	up	GO:0020037;; GO:0000302;; GO:0006979;; GO:0005576;; GO:0042744;; GO:0016688;; GO:0034599;; GO:0046872;; GO:0004601;; GO:0009507	molecular_function;;biological_process;;biological_process;;cellular_component;;biological_process;;molecular_function;;biological_process;;molecular_function;;molecular_function;;cellular_component	heme binding;;response to reactive oxygen species;;response to oxidative stress;;extracellular region;;hydrogen peroxide catabolic process;;L-ascorbate peroxidase activity;;cellular response to oxidative stress;;metal ion binding;;peroxidase activity;;chloroplast	K00434	E1.11.1.11	map00480;; map00053	Glutathione metabolism;;Ascorbate and aldarate metabolism	COG0376	P	PIN13309.1	L-ascorbate peroxidase [Handroanthus impetiginosus]	------	------	PF00141.25	peroxidase	Peroxidase
0	HU11G00741	0.398436	4.63254e-51	9.43045e-47	47.8	28.2	yes	up	GO:0003824;; GO:0016616	molecular_function;;molecular_function	catalytic activity;;oxidoreductase activity, acting on the CH-OH group of donors, NAD or NADP as acceptor	------	------	------	------	COG0451	M	KAF5956331.1	hypothetical protein HYC85_003556 [Camellia sinensis]	------	------	PF01370.23;; PF01073.21;; PF13460.8	Epimerase;;3Beta_HSD;;NAD_binding_10	NAD dependent epimerase/dehydratase family;;3-beta hydroxysteroid dehydrogenase/isomerase family;;NAD(P)H-binding
0	HU09G00030	0.398112	2.20044e-47	4.47943e-43	33.2	17.8	yes	up	GO:0009865	biological_process	pollen tube adhesion	------	------	------	------	ENOG4111U5X	S	XP_021846293.1	stress-response A/B barrel domain-containing protein HS1 [Spinacia oleracea]	------	------	PF07876.14	Dabb	Stress responsive A/B Barrel Domain
0	HU05G00455	0.397503	7.86858e-52	1.60181e-47	18.6	7.5	yes	up	GO:0005794;; GO:0016021	cellular_component;;cellular_component	Golgi apparatus;;integral component of membrane	------	------	------	------	------	------	PQQ06256.1	uncharacterized protein Pyn_12319 [Prunus yedoensis var. nudiflora]	------	------	------	------	------
0	HU09G01063	0.397314	2.59282e-45	5.27821e-41	17.6	7.5	yes	up	GO:0045454;; GO:0051920	biological_process;;molecular_function	cell redox homeostasis;;peroxiredoxin activity	K03386	PRDX2_4, ahpC	------	------	COG0450	O	XP_010683615.1	PREDICTED: 2-Cys peroxiredoxin BAS1, chloroplastic [Beta vulgaris subsp. vulgaris]	------	------	PF00578.23;; PF08534.12;; PF10417.11	AhpC-TSA;;Redoxin;;1-cysPrx_C	AhpC/TSA family;;Redoxin;;C-terminal domain of 1-Cys peroxiredoxin
0	HU11G00544	0.39695	1.13168e-44	2.30377e-40	25.5	12.7	yes	up	GO:0070979;; GO:0007049;; GO:0005680	biological_process;;biological_process;;cellular_component	protein K11-linked ubiquitination;;cell cycle;;anaphase-promoting complex	K12456	APC13, ANAPC13	map04120	Ubiquitin mediated proteolysis	ENOG410ZCC8	S	XP_010251382.1	PREDICTED: anaphase-promoting complex subunit 13 isoform X3 [Nelumbo nucifera]	------	------	PF05839.13	Apc13p	Apc13p protein
0	HU07G02304	0.395914	5.66741e-46	1.15371e-41	45.6	27.5	yes	up	GO:0005737;; GO:0003779;; GO:0030042;; GO:0015629;; GO:0051015	cellular_component;;molecular_function;;biological_process;;cellular_component;;molecular_function	cytoplasm;;actin binding;;actin filament depolymerization;;actin cytoskeleton;;actin filament binding	K05765	CFL	------	------	ENOG41122P5	S	XP_031268198.1	actin-depolymerizing factor 2 [Pistacia vera]	------	------	PF00241.22	Cofilin_ADF	Cofilin/tropomyosin-type actin-binding protein
0	HU06G00098	0.395903	2.634e-46	5.36204e-42	17.1	7.1	yes	up	GO:0003700;; GO:0005634;; GO:0045944;; GO:0000977;; GO:0003677;; GO:0046983	molecular_function;;cellular_component;;biological_process;;molecular_function;;molecular_function;;molecular_function	transcription factor activity, sequence-specific DNA binding;;nucleus;;positive regulation of transcription from RNA polymerase II promoter;;RNA polymerase II regulatory region sequence-specific DNA binding;;DNA binding;;protein dimerization activity	K09264	K09264	------	------	COG5068	K	XP_021718109.1	LOW QUALITY PROTEIN: MADS-box protein CMB2-like [Chenopodium quinoa]	------	------	PF00319.20;; PF01486.19	SRF-TF;;K-box	SRF-type transcription factor (DNA-binding and dimerisation domain);;K-box region
0	HU08G01458	0.394938	8.34869e-51	1.69954e-46	26	12.4	yes	up	GO:0006355;; GO:0005634;; GO:0046982;; GO:0001228;; GO:0003677	biological_process;;cellular_component;;molecular_function;;molecular_function;;molecular_function	regulation of transcription, DNA-templated;;nucleus;;protein heterodimerization activity;;transcriptional activator activity, RNA polymerase II transcription regulatory region sequence-specific binding;;DNA binding	K08066	NFYC, HAP5	------	------	COG5208	K	XP_021840157.1	nuclear transcription factor Y subunit C-3-like [Spinacia oleracea]	------	------	PF00808.25;; PF00125.26	CBFD_NFYB_HMF;;Histone	Histone-like transcription factor (CBF/NF-Y) and archaeal histone;;Core histone H2A/H2B/H3/H4
0	HU07G00433	0.394503	2.92683e-48	5.95815e-44	24.1	11.3	yes	up	GO:0006952;; GO:0006355;; GO:0003697	biological_process;;biological_process;;molecular_function	defense response;;regulation of transcription, DNA-templated;;single-stranded DNA binding	------	------	------	------	ENOG410XZPW	K	XP_021760852.1	single-stranded DNA-bindig protein WHY2, mitochondrial-like [Chenopodium quinoa]	------	------	PF08536.13	Whirly	Whirly transcription factor
0	HU06G00879	0.393545	3.03529e-46	6.17893e-42	12.8	4.5	yes	up	GO:0015996;; GO:0009941;; GO:0010363;; GO:0009570;; GO:0005829;; GO:0005739;; GO:0098542;; GO:0051743	biological_process;;cellular_component;;biological_process;;cellular_component;;cellular_component;;cellular_component;;biological_process;;molecular_function	chlorophyll catabolic process;;chloroplast envelope;;regulation of plant-type hypersensitive response;;chloroplast stroma;;cytosol;;mitochondrion;;defense response to other organism;;red chlorophyll catabolite reductase activity	K13545	RCCR, ACD2	map00860	Porphyrin and chlorophyll metabolism	ENOG4111JQP	O	XP_021714307.1	red chlorophyll catabolite reductase, chloroplastic-like [Chenopodium quinoa]	------	------	PF06405.13	RCC_reductase	Red chlorophyll catabolite reductase (RCC reductase)
0	HU07G02153	0.392908	6.75593e-43	1.37531e-38	17.9	7.8	yes	up	GO:0071011;; GO:0005686;; GO:0005689;; GO:0000398	cellular_component;;cellular_component;;cellular_component;;biological_process	precatalytic spliceosome;;U2 snRNP;;U12-type spliceosomal complex;;mRNA splicing, via spliceosome	K12834	PHF5A	map03040	Spliceosome	ENOG4111JIM	A	GAY37841.1	hypothetical protein CUMW_032110, partial [Citrus unshiu]	------	------	PF03660.16	PHF5	PHF5-like protein
0	HU01G00726	0.392276	8.55357e-47	1.74125e-42	48	29.1	yes	up	GO:0080037;; GO:2000762	biological_process;;biological_process	negative regulation of cytokinin-activated signaling pathway;;regulation of phenylpropanoid metabolic process	------	------	------	------	ENOG4110X8D	S	XP_010691786.1	PREDICTED: F-box/kelch-repeat protein At1g80440 [Beta vulgaris subsp. vulgaris]	------	------	PF01344.27;; PF13964.8;; PF13418.8;; PF07646.17;; PF13415.8	Kelch_1;;Kelch_6;;Kelch_4;;Kelch_2;;Kelch_3	Kelch motif;;Kelch motif;;Galactose oxidase, central domain;;Kelch motif;;Galactose oxidase, central domain
0	HU01G02394	0.392105	6.23843e-49	1.26996e-44	29.2	14.7	yes	up	GO:0016853;; GO:0006364;; GO:0003755;; GO:0003677	molecular_function;;biological_process;;molecular_function;;molecular_function	isomerase activity;;rRNA processing;;peptidyl-prolyl cis-trans isomerase activity;;DNA binding	K09579	PIN4	------	------	COG0760	O	XP_010678481.1	PREDICTED: peptidyl-prolyl cis-trans isomerase NIMA-interacting 4 [Beta vulgaris subsp. vulgaris]	------	------	PF00639.23;; PF13616.8	Rotamase;;Rotamase_3	PPIC-type PPIASE domain;;PPIC-type PPIASE domain
0	HU01G00968	0.391911	1.02651e-44	2.08967e-40	17	7.1	yes	up	------	------	------	------	------	------	------	ENOG410YJAE	S	XP_020107178.1	uncharacterized protein LOC109723266 [Ananas comosus]	------	------	------	------	------
0	HU01G01128	0.391746	1.66e-53	3.37927e-49	27.9	13.3	yes	up	------	------	------	K07466	RFA1, RPA1, rpa	map03430;; map03440;; map03420;; map03030	Mismatch repair;;Homologous recombination;;Nucleotide excision repair;;DNA replication	ENOG4111IKT	S	XP_010666076.1	PREDICTED: uncharacterized protein At4g28440 [Beta vulgaris subsp. vulgaris]	------	------	------	------	------
0	HU01G00415	0.391059	2.36151e-41	4.80733e-37	13.5	5.2	yes	up	GO:0000722;; GO:0005829;; GO:0005634;; GO:0002949;; GO:0000408	biological_process;;cellular_component;;cellular_component;;biological_process;;cellular_component	telomere maintenance via recombination;;cytosol;;nucleus;;tRNA threonylcarbamoyladenosine modification;;EKC/KEOPS complex	K15901	CGI121, TPRKB	------	------	ENOG4111MCN	S	XP_016721948.1	EKC/KEOPS complex subunit Tprkb [Gossypium hirsutum]	------	------	PF08617.12	CGI-121	Kinase binding protein CGI-121
0	HU02G01125	0.390638	8.63375e-48	1.75757e-43	33.2	17.7	yes	up	GO:0005743;; GO:0070469;; GO:0022900;; GO:0016651	cellular_component;;cellular_component;;biological_process;;molecular_function	mitochondrial inner membrane;;respiratory chain;;electron transport chain;;oxidoreductase activity, acting on NAD(P)H	K03937	NDUFS4	map00190	Oxidative phosphorylation	ENOG4111TR4	C	XP_010687881.1	PREDICTED: NADH dehydrogenase [ubiquinone] iron-sulfur protein 4, mitochondrial [Beta vulgaris subsp. vulgaris]	------	------	PF04800.14	ETC_C1_NDUFA4	ETC complex I subunit conserved region
0	HU06G01905	0.389999	6.40271e-47	1.3034e-42	28.7	14.7	yes	up	GO:0003735;; GO:0005840;; GO:0003723;; GO:0005739;; GO:0006412	molecular_function;;cellular_component;;molecular_function;;cellular_component;;biological_process	structural constituent of ribosome;;ribosome;;RNA binding;;mitochondrion;;translation	K02895	RP-L24, MRPL24, rplX	map03010	Ribosome	------	------	XP_010256119.1	PREDICTED: uncharacterized protein LOC104596582 [Nelumbo nucifera]	------	------	PF17136.6;; PF00467.31	ribosomal_L24;;KOW	Ribosomal proteins 50S L24/mitochondrial 39S L24;;KOW motif
0	HU06G00482	0.389669	3.57251e-39	7.27257e-35	18.2	8.4	yes	up	GO:0006396	biological_process	RNA processing	------	------	------	------	------	------	XP_021863313.1	uncharacterized protein LOC110802187 [Spinacia oleracea]	------	------	PF13431.8;; PF14559.8;; PF00515.30;; PF07719.19;; PF13428.8	TPR_17;;TPR_19;;TPR_1;;TPR_2;;TPR_14	Tetratricopeptide repeat;;Tetratricopeptide repeat;;Tetratricopeptide repeat;;Tetratricopeptide repeat;;Tetratricopeptide repeat
0	HU07G02303	0.389495	5.22825e-67	1.06431e-62	90.9	72.9	yes	up	GO:0005737;; GO:0003779;; GO:0030042;; GO:0015629;; GO:0051015	cellular_component;;molecular_function;;biological_process;;cellular_component;;molecular_function	cytoplasm;;actin binding;;actin filament depolymerization;;actin cytoskeleton;;actin filament binding	K05765	CFL	------	------	ENOG41122P5	S	XP_031268198.1	actin-depolymerizing factor 2 [Pistacia vera]	------	------	PF00241.22	Cofilin_ADF	Cofilin/tropomyosin-type actin-binding protein
0	HU09G00563	0.388786	2.19084e-43	4.4599e-39	20	9.1	yes	up	GO:0003735;; GO:0002181;; GO:0006412;; GO:0003723;; GO:0005840	molecular_function;;biological_process;;biological_process;;molecular_function;;cellular_component	structural constituent of ribosome;;cytoplasmic translation;;translation;;RNA binding;;ribosome	K02891	RP-L22e, RPL22	map03010	Ribosome	ENOG4111UVJ	J	XP_007035624.1	PREDICTED: 60S ribosomal protein L22-3 [Theobroma cacao]	------	------	PF01776.19	Ribosomal_L22e	Ribosomal L22e protein family
0	HU11G01315	0.38825	2.76751e-27	5.63382e-23	86.9	73	yes	up	------	------	------	------	------	------	------	ENOG410ZQMJ;; ENOG410Y72U;; ENOG410Z0MC	K;;S;;S	XP_021735594.1	abscisic stress-ripening protein 3-like [Chenopodium quinoa]	------	------	PF02496.18	ABA_WDS	ABA/WDS induced protein
0	HU03G00218	0.387976	1.25139e-47	2.54746e-43	18.9	8	yes	up	------	------	------	------	------	------	------	ENOG410YWA8	S	XP_039036458.1	protein NONRESPONDING TO OXYLIPINS 2, mitochondrial-like isoform X1 [Hibiscus syriacus]	------	------	------	------	------
0	HU02G00916	0.387908	4.45988e-52	9.07898e-48	80.6	61.9	yes	up	GO:0005634;; GO:0000209;; GO:0016740;; GO:0006511;; GO:0061631;; GO:0005524	cellular_component;;biological_process;;molecular_function;;biological_process;;molecular_function;;molecular_function	nucleus;;protein polyubiquitination;;transferase activity;;ubiquitin-dependent protein catabolic process;;ubiquitin conjugating enzyme activity;;ATP binding	K06689	UBE2D, UBC4, UBC5	map04120;; map04141	Ubiquitin mediated proteolysis;;Protein processing in endoplasmic reticulum	COG5078	O	XP_015644534.1	ubiquitin-conjugating enzyme E2-17 kDa [Oryza sativa Japonica Group]	------	------	PF00179.28	UQ_con	Ubiquitin-conjugating enzyme
0	HU06G00691	0.387313	6.00662e-41	1.22277e-36	17.5	7.8	yes	up	GO:0005739	cellular_component	mitochondrion	K18171	CMC1	------	------	------	------	XP_006482270.1	uncharacterized protein DDB_G0275933 [Citrus sinensis]	------	------	PF08583.12	Cmc1	Cytochrome c oxidase biogenesis protein Cmc1 like
0	HU11G01652	0.387116	2.32521e-39	4.73344e-35	30.6	17	yes	up	GO:0016021	cellular_component	integral component of membrane	------	------	------	------	------	------	XP_010695961.1	PREDICTED: uncharacterized protein LOC104908516 [Beta vulgaris subsp. vulgaris]	------	------	------	------	------
0	HU09G02081	0.385875	5.47454e-60	1.11445e-55	66.1	40.8	yes	up	------	------	------	------	------	------	------	ENOG4111AF1;; ENOG410ZI0Z;; ENOG410ZFCR	S;;S;;S	KAG9129673.1	hypothetical protein Leryth_017750 [Lithospermum erythrorhizon]	------	------	PF04419.16	4F5	4F5 protein related disordered region
0	HU01G01249	0.385578	4.40127e-54	8.95967e-50	52.9	31.6	yes	up	GO:0005737;; GO:0004175;; GO:0005839;; GO:0019773;; GO:0005634;; GO:0010499;; GO:0006511;; GO:0043161	cellular_component;;molecular_function;;cellular_component;;cellular_component;;cellular_component;;biological_process;;biological_process;;biological_process	cytoplasm;;endopeptidase activity;;proteasome core complex;;proteasome core complex, alpha-subunit complex;;nucleus;;proteasomal ubiquitin-independent protein catabolic process;;ubiquitin-dependent protein catabolic process;;proteasome-mediated ubiquitin-dependent protein catabolic process	K02727	PSMA3	map03050	Proteasome	ENOG410XP01	O	XP_021835536.1	proteasome subunit alpha type-3 [Spinacia oleracea]	------	------	PF00227.28;; PF10584.11	Proteasome;;Proteasome_A_N	Proteasome subunit;;Proteasome subunit A N-terminal signature
0	HU09G01159	0.385534	1.75267e-48	3.56792e-44	17.5	7.1	yes	up	GO:0071004;; GO:0071013;; GO:1990904;; GO:0000398;; GO:1990726;; GO:0000956;; GO:0097526;; GO:0003723;; GO:0005689;; GO:0005688;; GO:0005681	cellular_component;;cellular_component;;cellular_component;;biological_process;;cellular_component;;biological_process;;cellular_component;;molecular_function;;cellular_component;;cellular_component;;cellular_component	U2-type prespliceosome;;catalytic step 2 spliceosome;;ribonucleoprotein complex;;mRNA splicing, via spliceosome;;Lsm1-7-Pat1 complex;;nuclear-transcribed mRNA catabolic process;;spliceosomal tri-snRNP complex;;RNA binding;;U12-type spliceosomal complex;;U6 snRNP;;spliceosomal complex	K12626	LSM7	map03018;; map03040	RNA degradation;;Spliceosome	ENOG4111VMJ	K	PIN18760.1	Small Nuclear ribonucleoprotein splicing factor [Handroanthus impetiginosus]	------	------	PF01423.24	LSM	LSM domain
0	HU08G01088	0.384768	2.13943e-45	4.35525e-41	41.8	24.3	yes	up	GO:0003735;; GO:0005829;; GO:0006412;; GO:0022627	molecular_function;;cellular_component;;biological_process;;cellular_component	structural constituent of ribosome;;cytosol;;translation;;cytosolic small ribosomal subunit	K02984	RP-S3Ae, RPS3A	map03010	Ribosome	COG1890	J	XP_021723273.1	40S ribosomal protein S3a [Chenopodium quinoa]	------	------	PF01015.20	Ribosomal_S3Ae	Ribosomal S3Ae family
0	HU11G01178	0.384762	5.11447e-49	1.04115e-44	23	10.5	yes	up	GO:0005737;; GO:0004175;; GO:0005839;; GO:0043161;; GO:0005634;; GO:0010499;; GO:0019774;; GO:0004298	cellular_component;;molecular_function;;cellular_component;;biological_process;;cellular_component;;biological_process;;cellular_component;;molecular_function	cytoplasm;;endopeptidase activity;;proteasome core complex;;proteasome-mediated ubiquitin-dependent protein catabolic process;;nucleus;;proteasomal ubiquitin-independent protein catabolic process;;proteasome core complex, beta-subunit complex;;threonine-type endopeptidase activity	K02735	PSMB3	map03050	Proteasome	ENOG410XSC8	O	XP_021667325.1	proteasome subunit beta type-3-A isoform X1 [Hevea brasiliensis]	------	------	PF00227.28	Proteasome	Proteasome subunit
0	HU06G00929	0.384274	2.9812e-55	6.06883e-51	53.2	31.6	yes	up	GO:0005737;; GO:0004175;; GO:0005839;; GO:0019773;; GO:0005634;; GO:0010499;; GO:0004298;; GO:0006511;; GO:0043161	cellular_component;;molecular_function;;cellular_component;;cellular_component;;cellular_component;;biological_process;;molecular_function;;biological_process;;biological_process	cytoplasm;;endopeptidase activity;;proteasome core complex;;proteasome core complex, alpha-subunit complex;;nucleus;;proteasomal ubiquitin-independent protein catabolic process;;threonine-type endopeptidase activity;;ubiquitin-dependent protein catabolic process;;proteasome-mediated ubiquitin-dependent protein catabolic process	K02728	PSMA4	map03050	Proteasome	------	------	XP_021844790.1	proteasome subunit alpha type-4 [Spinacia oleracea]	------	------	PF00227.28;; PF10584.11	Proteasome;;Proteasome_A_N	Proteasome subunit;;Proteasome subunit A N-terminal signature
0	HU05G01857	0.38365	4.3902e-47	8.93713e-43	24.2	11.4	yes	up	GO:0009507;; GO:0005525	cellular_component;;molecular_function	chloroplast;;GTP binding	K07937	ARF1_2	map04144	Endocytosis	COG1100	S	XP_023004666.1	ADP-ribosylation factor-like isoform X1 [Cucurbita maxima]	------	------	PF00025.23;; PF09439.12;; PF08477.15;; PF00071.24;; PF00503.22;; PF04670.14;; PF01926.25	Arf;;SRPRB;;Roc;;Ras;;G-alpha;;Gtr1_RagA;;MMR_HSR1	ADP-ribosylation factor family;;Signal recognition particle receptor beta subunit;;Ras of Complex, Roc, domain of DAPkinase;;Ras family;;G-protein alpha subunit;;Gtr1/RagA G protein conserved region;;50S ribosome-binding GTPase
0	HU03G02219	0.382965	4.44211e-48	9.0428e-44	13.9	5	yes	up	------	------	------	------	------	------	------	------	------	------	------	------	------	------	------	------
0	HU02G02324	0.382601	2.02592e-48	4.12416e-44	70.4	49.8	yes	up	GO:0031305;; GO:0016021;; GO:0005315;; GO:0035435;; GO:1990547	cellular_component;;cellular_component;;molecular_function;;biological_process;;biological_process	integral component of mitochondrial inner membrane;;integral component of membrane;;inorganic phosphate transmembrane transporter activity;;phosphate ion transmembrane transport;;mitochondrial phosphate ion transmembrane transport	K15102	SLC25A3, PHC, PIC	------	------	ENOG410XPST	S	XP_021642145.1	mitochondrial phosphate carrier protein 3, mitochondrial-like isoform X1 [Hevea brasiliensis]	------	------	PF00153.29	Mito_carr	Mitochondrial carrier protein
0	HU08G01651	0.382316	2.12465e-45	4.32514e-41	12.8	4.6	yes	up	GO:0006633;; GO:0004318	biological_process;;molecular_function	fatty acid biosynthetic process;;enoyl-[acyl-carrier-protein] reductase (NADH) activity	K00208	fabI	map00780;; map00061	Biotin metabolism;;Fatty acid biosynthesis	COG0623	I	XP_021759378.1	enoyl-[acyl-carrier-protein] reductase [NADH] 1, chloroplastic-like [Chenopodium quinoa]	------	------	PF13561.8;; PF00106.27;; PF12241.10	adh_short_C2;;adh_short;;Enoyl_reductase	Enoyl-(Acyl carrier protein) reductase;;short chain dehydrogenase;;Trans-2-enoyl-CoA reductase catalytic region
0	HU01G00233	0.381372	1.66163e-45	3.38258e-41	34.5	19	yes	up	GO:0005743;; GO:0070469;; GO:0005747;; GO:0006120	cellular_component;;cellular_component;;cellular_component;;biological_process	mitochondrial inner membrane;;respiratory chain;;mitochondrial respiratory chain complex I;;mitochondrial electron transport, NADH to ubiquinone	K03965	NDUFB9	map00190	Oxidative phosphorylation	ENOG4111PES	C	XP_021738730.1	NADH dehydrogenase [ubiquinone] 1 beta subcomplex subunit 9-like [Chenopodium quinoa]	------	------	PF05347.17	Complex1_LYR	Complex 1 protein (LYR family)
0	HU07G00578	0.381313	4.11666e-53	8.38028e-49	80.5	58.6	yes	up	GO:0005784;; GO:0006886;; GO:0016020;; GO:0005789;; GO:0031204;; GO:0006616;; GO:0016021	cellular_component;;biological_process;;cellular_component;;cellular_component;;biological_process;;biological_process;;cellular_component	Sec61 translocon complex;;intracellular protein transport;;membrane;;endoplasmic reticulum membrane;;posttranslational protein targeting to membrane, translocation;;SRP-dependent cotranslational protein targeting to membrane, translocation;;integral component of membrane	K09481	SEC61B, SBH2	map04145;; map03060;; map04141	Phagosome;;Protein export;;Protein processing in endoplasmic reticulum	ENOG4111UAR	U	XP_021756367.1	protein transport protein Sec61 subunit beta-like [Chenopodium quinoa]	------	------	PF03911.18	Sec61_beta	Sec61beta family
0	HU02G00229	0.380583	2.42702e-47	4.94068e-43	25.6	12.5	yes	up	------	------	------	K23643	LSM12	------	------	ENOG410Y6A1	S	XP_021842849.1	protein LSM12 homolog [Spinacia oleracea]	------	------	PF09793.11	AD	Anticodon-binding domain
0	HU03G00934	0.380392	9.22477e-48	1.87789e-43	23.6	11.1	yes	up	GO:0005737;; GO:0005854;; GO:0006612;; GO:0051082;; GO:0015031;; GO:0003746	cellular_component;;cellular_component;;biological_process;;molecular_function;;biological_process;;molecular_function	cytoplasm;;nascent polypeptide-associated complex;;protein targeting to membrane;;unfolded protein binding;;protein transport;;translation elongation factor activity	K03626	EGD2, NACA	------	------	COG1308	K	XP_020241973.1	nascent polypeptide-associated complex subunit alpha-like protein 1 [Asparagus officinalis]	------	------	PF01849.20;; PF19026.2	NAC;;HYPK_UBA	NAC domain;;HYPK UBA domain
0	HU10G00595	0.380201	5.3154e-64	1.08206e-59	10.3	2.5	yes	up	GO:0009941;; GO:0016021;; GO:0004742;; GO:0016746;; GO:0009534	cellular_component;;cellular_component;;molecular_function;;molecular_function;;cellular_component	chloroplast envelope;;integral component of membrane;;dihydrolipoyllysine-residue acetyltransferase activity;;transferase activity, transferring acyl groups;;chloroplast thylakoid	K00627	DLAT, aceF, pdhC	map00020;; map00010;; map00620	Citrate cycle (TCA cycle);;Glycolysis / Gluconeogenesis;;Pyruvate metabolism	COG0508	C	XP_021848826.1	dihydrolipoyllysine-residue acetyltransferase component 4 of pyruvate dehydrogenase complex, chloroplastic [Spinacia oleracea]	------	------	PF00198.25;; PF00364.24;; PF02817.19	2-oxoacid_dh;;Biotin_lipoyl;;E3_binding	2-oxoacid dehydrogenases acyltransferase (catalytic domain);;Biotin-requiring enzyme;;e3 binding domain
0	HU06G02650	0.379359	5.86903e-50	1.19476e-45	17.4	6.9	yes	up	GO:0000408;; GO:0045944;; GO:0070525	cellular_component;;biological_process;;biological_process	EKC/KEOPS complex;;positive regulation of transcription from RNA polymerase II promoter;;tRNA threonylcarbamoyladenosine metabolic process	K15902	PCC1, LAGE3	------	------	ENOG41127M7	S	XP_010671430.1	PREDICTED: uncharacterized protein LOC104888231 [Beta vulgaris subsp. vulgaris]	------	------	PF09341.12	Pcc1	Transcription factor Pcc1
0	HU04G01000	0.379076	1.99059e-41	4.05225e-37	41.4	25	yes	up	GO:0031429;; GO:0031118;; GO:0031120;; GO:0070034;; GO:0010197;; GO:0006364;; GO:0034513;; GO:0015030;; GO:0030515;; GO:0001522;; GO:0090661	cellular_component;;biological_process;;biological_process;;molecular_function;;biological_process;;biological_process;;molecular_function;;cellular_component;;molecular_function;;biological_process;;cellular_component	box H/ACA snoRNP complex;;rRNA pseudouridine synthesis;;snRNA pseudouridine synthesis;;telomerase RNA binding;;polar nucleus fusion;;rRNA processing;;box H/ACA snoRNA binding;;Cajal body;;snoRNA binding;;pseudouridine synthesis;;box H/ACA telomerase RNP complex	K11130	NOP10, NOLA3	map03008	Ribosome biogenesis in eukaryotes	COG2260	J	KAG4913253.1	hypothetical protein JHK86_053686 [Glycine max]	------	------	PF04135.14	Nop10p	Nucleolar RNA-binding protein, Nop10p family
0	HU01G01890	0.378809	2.72189e-30	5.54095e-26	15.6	7.5	yes	up	------	------	------	------	------	------	------	ENOG410YZKG	S	XP_010694442.1	PREDICTED: uncharacterized protein LOC104907244 [Beta vulgaris subsp. vulgaris]	------	------	PF12609.10	DUF3774	Wound-induced protein
0	HU07G01214	0.378795	5.39228e-42	1.09771e-37	31.4	17.2	yes	up	GO:0003735;; GO:0006412;; GO:0022625	molecular_function;;biological_process;;cellular_component	structural constituent of ribosome;;translation;;cytosolic large ribosomal subunit	K02882	RP-L18Ae, RPL18A	map03010	Ribosome	COG2157	J	XP_021722260.1	60S ribosomal protein L18a-2 [Chenopodium quinoa]	------	------	PF01775.19	Ribosomal_L18A	Ribosomal proteins 50S-L18Ae/60S-L20/60S-L18A
0	HU04G02062	0.378688	3.92995e-36	8.0002e-32	17.7	8.3	yes	up	GO:0005773;; GO:0016844;; GO:0009058;; GO:0016021	cellular_component;;molecular_function;;biological_process;;cellular_component	vacuole;;strictosidine synthase activity;;biosynthetic process;;integral component of membrane	------	------	------	------	COG3386	G	XP_021731036.1	protein STRICTOSIDINE SYNTHASE-LIKE 7-like [Chenopodium quinoa]	------	------	PF03088.18;; PF08450.14;; PF20067.1	Str_synth;;SGL;;APMAP_N	Strictosidine synthase;;SMP-30/Gluconolactonase/LRE-like region;;Adipocyte plasma membrane-associated protein-like, N-terminal
0	HU09G01994	0.377234	1.86826e-45	3.80322e-41	21.9	10.2	yes	up	GO:0005634;; GO:0000209;; GO:0016740;; GO:0006511;; GO:0061631;; GO:0005524	cellular_component;;biological_process;;molecular_function;;biological_process;;molecular_function;;molecular_function	nucleus;;protein polyubiquitination;;transferase activity;;ubiquitin-dependent protein catabolic process;;ubiquitin conjugating enzyme activity;;ATP binding	K10583	UBE2S, E2EPF	map04120	Ubiquitin mediated proteolysis	COG5078	O	XP_021748999.1	ubiquitin-conjugating enzyme E2 22-like [Chenopodium quinoa]	------	------	PF00179.28	UQ_con	Ubiquitin-conjugating enzyme
0	HU06G00538	0.377128	1.18252e-44	2.40726e-40	21.2	9.8	yes	up	GO:0070131;; GO:0097177;; GO:0005739;; GO:0008494;; GO:0005759;; GO:0003729	biological_process;;molecular_function;;cellular_component;;molecular_function;;cellular_component;;molecular_function	positive regulation of mitochondrial translation;;mitochondrial ribosome binding;;mitochondrion;;translation activator activity;;mitochondrial matrix;;mRNA binding	K15414	C1QBP	------	------	ENOG4111MS5	S	XP_021757259.1	uncharacterized protein At2g39795, mitochondrial-like [Chenopodium quinoa]	------	------	PF02330.18	MAM33	Mitochondrial glycoprotein
0	HU05G00377	0.376612	3.54118e-47	7.20877e-43	23.2	10.8	yes	up	GO:0016021	cellular_component	integral component of membrane	------	------	------	------	ENOG410Z2MV;; ENOG41117ZP;; ENOG41114AW	S;;S;;S	XP_021856007.1	uncharacterized protein LOC110795312 [Spinacia oleracea]	------	------	------	------	------
0	HU05G01774	0.37614	1.50281e-43	3.05927e-39	29.1	15.3	yes	up	GO:0003700;; GO:0046983;; GO:0005634;; GO:0045944;; GO:0000977	molecular_function;;molecular_function;;cellular_component;;biological_process;;molecular_function	transcription factor activity, sequence-specific DNA binding;;protein dimerization activity;;nucleus;;positive regulation of transcription from RNA polymerase II promoter;;RNA polymerase II regulatory region sequence-specific DNA binding	K09264	K09264	------	------	COG5068	K	XP_010694134.1	PREDICTED: developmental protein SEPALLATA 1 isoform X4 [Beta vulgaris subsp. vulgaris]	------	------	PF01486.19;; PF00319.20	K-box;;SRF-TF	K-box region;;SRF-type transcription factor (DNA-binding and dimerisation domain)
0	HU01G01247	0.375738	1.88877e-48	3.84498e-44	21.2	9.4	yes	up	GO:0005737;; GO:0004175;; GO:0005839;; GO:0019773;; GO:0005634;; GO:0010499;; GO:0006511;; GO:0043161	cellular_component;;molecular_function;;cellular_component;;cellular_component;;cellular_component;;biological_process;;biological_process;;biological_process	cytoplasm;;endopeptidase activity;;proteasome core complex;;proteasome core complex, alpha-subunit complex;;nucleus;;proteasomal ubiquitin-independent protein catabolic process;;ubiquitin-dependent protein catabolic process;;proteasome-mediated ubiquitin-dependent protein catabolic process	K02727	PSMA3	map03050	Proteasome	ENOG410XP01	O	XP_010689667.1	PREDICTED: proteasome subunit alpha type-3 [Beta vulgaris subsp. vulgaris]	------	------	PF00227.28;; PF10584.11	Proteasome;;Proteasome_A_N	Proteasome subunit;;Proteasome subunit A N-terminal signature
0	HU01G02149	0.375626	2.04763e-53	4.16836e-49	26	12	yes	up	GO:0005853;; GO:0005829;; GO:0005085;; GO:0003746;; GO:0006414;; GO:0005840	cellular_component;;cellular_component;;molecular_function;;molecular_function;;biological_process;;cellular_component	eukaryotic translation elongation factor 1 complex;;cytosol;;guanyl-nucleotide exchange factor activity;;translation elongation factor activity;;translational elongation;;ribosome	K03232	EEF1B	------	------	COG2092	J	XP_019167084.1	PREDICTED: elongation factor 1-delta-like [Ipomoea nil]	------	------	PF00736.21	EF1_GNE	EF-1 guanine nucleotide exchange domain
0	HU02G00631	0.373278	2.98963e-49	6.08598e-45	70.3	47.4	yes	up	------	------	------	------	------	------	------	ENOG410Y3AQ	S	XP_018859049.1	uncharacterized protein LOC109020967 [Juglans regia]	------	------	------	------	------
0	HU06G02182	0.373207	6.36177e-42	1.29507e-37	40.3	23.8	yes	up	------	------	------	------	------	------	------	------	------	------	------	------	------	------	------	------
0	HU03G00181	0.372968	4.54473e-50	9.2517e-46	37.2	20.3	yes	up	GO:0004032;; GO:0047834;; GO:0047641;; GO:0005829	molecular_function;;molecular_function;;molecular_function;;cellular_component	alditol:NADP+ 1-oxidoreductase activity;;D-threo-aldose 1-dehydrogenase activity;;aldose-6-phosphate reductase (NADPH) activity;;cytosol	------	------	------	------	COG0656	S	XP_021738742.1	NADP-dependent D-sorbitol-6-phosphate dehydrogenase-like [Chenopodium quinoa]	------	------	PF00248.23	Aldo_ket_red	Aldo/keto reductase family
0	HU07G02300	0.37275	2.17246e-44	4.42249e-40	13.7	5.2	yes	up	------	------	------	------	------	------	------	------	------	XP_021720910.1	phosducin-like protein 3 [Chenopodium quinoa]	------	------	PF02114.18	Phosducin	Phosducin
0	HU03G02084	0.372502	1.16842e-44	2.37856e-40	36.6	20.7	yes	up	GO:0016740	molecular_function	transferase activity	------	------	------	------	ENOG410Z6RY	S	XP_010689551.1	PREDICTED: uncharacterized protein LOC104903242 [Beta vulgaris subsp. vulgaris]	------	------	------	------	------
0	HU10G00960	0.372129	7.35724e-50	1.49771e-45	29.3	14.6	yes	up	GO:0004175;; GO:0008236	molecular_function;;molecular_function	endopeptidase activity;;serine-type peptidase activity	K03797	E3.4.21.102, prc, ctpA	------	------	COG0793	M	XP_021740936.1	carboxyl-terminal-processing peptidase 3, chloroplastic-like [Chenopodium quinoa]	------	------	PF03572.20;; PF17820.3;; PF13180.8;; PF00595.26;; PF14685.8	Peptidase_S41;;PDZ_6;;PDZ_2;;PDZ;;Tricorn_PDZ	Peptidase family S41;;PDZ domain;;PDZ domain;;PDZ domain;;Tricorn protease PDZ domain
0	HU02G00726	0.371228	1.17235e-45	2.38655e-41	17.6	7.4	yes	up	GO:0006811;; GO:0042626;; GO:0033176;; GO:0046961;; GO:0005774	biological_process;;molecular_function;;cellular_component;;molecular_function;;cellular_component	ion transport;;ATPase activity, coupled to transmembrane movement of substances;;proton-transporting V-type ATPase complex;;proton-transporting ATPase activity, rotational mechanism;;vacuolar membrane	K02149	ATPeV1D, ATP6M	map04145;; map00190	Phagosome;;Oxidative phosphorylation	COG1394	C	XP_017969875.1	PREDICTED: V-type proton ATPase subunit D [Theobroma cacao]	------	------	PF01813.19	ATP-synt_D	ATP synthase subunit D
0	HU05G01343	0.371048	8.82532e-40	1.79657e-35	13.8	5.5	yes	up	------	------	------	------	------	------	------	ENOG410YTJH	S	XP_021737846.1	uncharacterized protein LOC110704373 [Chenopodium quinoa]	------	------	------	------	------
0	HU03G02625	0.371019	6.647e-41	1.35313e-36	24.6	12.4	yes	up	GO:0003735;; GO:0005840;; GO:0006412;; GO:0019843	molecular_function;;cellular_component;;biological_process;;molecular_function	structural constituent of ribosome;;ribosome;;translation;;rRNA binding	K02933	RP-L6, MRPL6, rplF	map03010	Ribosome	COG0097	J	XP_002455969.1	uncharacterized protein LOC8054402 [Sorghum bicolor]	------	------	PF00347.25	Ribosomal_L6	Ribosomal protein L6
0	HU08G01719	0.369492	2.9821e-45	6.07065e-41	20.3	9.1	yes	up	------	------	------	------	------	------	------	------	------	XP_006359537.1	PREDICTED: uncharacterized protein LOC102593527 [Solanum tuberosum]	------	------	------	------	------
0	HU08G01781	0.369003	4.62828e-45	9.42179e-41	54.9	34.6	yes	up	GO:0005737;; GO:0015631;; GO:0031625;; GO:0005634;; GO:0044548	cellular_component;;molecular_function;;molecular_function;;cellular_component;;molecular_function	cytoplasm;;tubulin binding;;ubiquitin protein ligase binding;;nucleus;;S100 protein binding	K04507	CACYBP, SIP	------	------	ENOG410XSB6	S	XP_021859034.1	calcyclin-binding protein-like [Spinacia oleracea]	------	------	PF04969.18;; PF09032.13	CS;;Siah-Interact_N	CS domain;;Siah interacting protein, N terminal
0	HU02G01598	0.368981	5.96944e-57	1.2152e-52	16	5.6	yes	up	GO:0016491;; GO:0005506;; GO:0016021;; GO:0004497;; GO:0008610	molecular_function;;molecular_function;;cellular_component;;molecular_function;;biological_process	oxidoreductase activity;;iron ion binding;;integral component of membrane;;monooxygenase activity;;lipid biosynthetic process	K14424	SMO2	map00100	Steroid biosynthesis	COG3000	I	XP_010685678.1	PREDICTED: methylsterol monooxygenase 2-2 [Beta vulgaris subsp. vulgaris]	------	------	PF04116.15	FA_hydroxylase	Fatty acid hydroxylase superfamily
0	HU06G00096	0.368793	1.40282e-43	2.85573e-39	14.1	5.4	yes	up	GO:0016021;; GO:0004028;; GO:0006081;; GO:0016620	cellular_component;;molecular_function;;biological_process;;molecular_function	integral component of membrane;;3-chloroallyl aldehyde dehydrogenase activity;;cellular aldehyde metabolic process;;oxidoreductase activity, acting on the aldehyde or oxo group of donors, NAD or NADP as acceptor	K00128	ALDH	map00310;; map00561;; map00280;; map00903;; map00330;; map00053;; map00380;; map00010;; map00620;; map00071;; map00340;; map00770;; map00410	Lysine degradation;;Glycerolipid metabolism;;Valine, leucine and isoleucine degradation;;Limonene and pinene degradation;;Arginine and proline metabolism;;Ascorbate and aldarate metabolism;;Tryptophan metabolism;;Glycolysis / Gluconeogenesis;;Pyruvate metabolism;;Fatty acid degradation;;Histidine metabolism;;Pantothenate and CoA biosynthesis;;beta-Alanine metabolism	COG1012	C	XP_021718107.1	LOW QUALITY PROTEIN: aldehyde dehydrogenase family 3 member F1-like [Chenopodium quinoa]	------	------	PF00171.24	Aldedh	Aldehyde dehydrogenase family
0	HU06G01171	0.368669	3.09906e-49	6.30876e-45	27.8	13.5	yes	up	GO:0015293;; GO:0009734;; GO:0016021;; GO:0006865;; GO:0005774;; GO:0005886	molecular_function;;biological_process;;cellular_component;;biological_process;;cellular_component;;cellular_component	symporter activity;;auxin-activated signaling pathway;;integral component of membrane;;amino acid transport;;vacuolar membrane;;plasma membrane	K15015	SLC32A, VGAT	------	------	COG0814	E	XP_021765872.1	amino acid transporter AVT1I-like [Chenopodium quinoa]	------	------	PF01490.20	Aa_trans	Transmembrane amino acid transporter protein
0	HU01G02490	0.367714	1.36208e-38	2.77279e-34	21.2	10.4	yes	up	GO:0046872;; GO:0051017;; GO:0015629;; GO:0051015;; GO:0005886	molecular_function;;biological_process;;cellular_component;;molecular_function;;cellular_component	metal ion binding;;actin filament bundle assembly;;actin cytoskeleton;;actin filament binding;;plasma membrane	K09377	CSRP	------	------	COG5069;; ENOG41125TA	Z;;S	XP_021718998.1	LIM domain-containing protein WLIM1-like [Chenopodium quinoa]	------	------	PF00412.24	LIM	LIM domain
0	HU11G00063	0.366798	1.26365e-41	2.57241e-37	26.8	14	yes	up	GO:0016021;; GO:0072546;; GO:0005789	cellular_component;;cellular_component;;cellular_component	integral component of membrane;;ER membrane protein complex;;endoplasmic reticulum membrane	K23565	EMC4, TMEM85	------	------	ENOG41118KQ	S	XP_031129583.1	ER membrane protein complex subunit 4 [Ipomoea triloba]	------	------	PF06417.14	DUF1077	Protein of unknown function (DUF1077)
0	HU02G02193	0.366727	2.69041e-49	5.47686e-45	28.5	14.2	yes	up	GO:0000287;; GO:0042709;; GO:0005739;; GO:0006104;; GO:0006099;; GO:0004775;; GO:0004776;; GO:0005524	molecular_function;;cellular_component;;cellular_component;;biological_process;;biological_process;;molecular_function;;molecular_function;;molecular_function	magnesium ion binding;;succinate-CoA ligase complex;;mitochondrion;;succinyl-CoA metabolic process;;tricarboxylic acid cycle;;succinate-CoA ligase (ADP-forming) activity;;succinate-CoA ligase (GDP-forming) activity;;ATP binding	K01900	LSC2	map00020;; map00640	Citrate cycle (TCA cycle);;Propanoate metabolism	COG0045	C	XP_021859950.1	succinate--CoA ligase [ADP-forming] subunit beta, mitochondrial [Spinacia oleracea]	------	------	PF08442.12;; PF00549.21;; PF13549.8	ATP-grasp_2;;Ligase_CoA;;ATP-grasp_5	ATP-grasp domain;;CoA-ligase;;ATP-grasp domain
0	HU09G01692	0.366636	5.41023e-37	1.10136e-32	24.8	13.1	yes	up	------	------	------	------	------	------	------	ENOG41117CW	S	XP_010693975.1	PREDICTED: small acidic protein 1 [Beta vulgaris subsp. vulgaris]	------	------	------	------	------
0	HU06G00775	0.366566	6.8704e-23	1.39861e-18	18.9	10.8	yes	up	GO:0020037;; GO:0004096	molecular_function;;molecular_function	heme binding;;catalase activity	------	------	------	------	------	------	XP_010680569.1	PREDICTED: PLAT domain-containing protein 3 [Beta vulgaris subsp. vulgaris]	------	------	PF01477.25;; PF06232.13	PLAT;;ATS3	PLAT/LH2 domain;;Embryo-specific protein 3, (ATS3)
0	HU07G00646	0.36624	2.58296e-44	5.25814e-40	38.7	22	yes	up	GO:0004674;; GO:0005524;; GO:0004672	molecular_function;;molecular_function;;molecular_function	protein serine/threonine kinase activity;;ATP binding;;protein kinase activity	------	------	------	------	COG0515	T	XP_021756437.1	probable serine/threonine-protein kinase PBL19 [Chenopodium quinoa]	------	------	PF07714.19;; PF00069.27	PK_Tyr_Ser-Thr;;Pkinase	Protein tyrosine and serine/threonine kinase;;Protein kinase domain
0	HU08G00121	0.366005	3.05283e-42	6.21465e-38	52.2	33.3	yes	up	GO:0003723;; GO:0003743	molecular_function;;molecular_function	RNA binding;;translation initiation factor activity	K03113	EIF1, SUI1	------	------	COG0023	J	ABY75806.1	SUI1 A protein [Opuntia streptacantha]	------	------	PF01253.24	SUI1	Translation initiation factor SUI1
0	HU03G00450	0.365638	2.23648e-36	4.5528e-32	17.1	7.9	yes	up	GO:0032970	biological_process	regulation of actin filament-based process	------	------	------	------	ENOG410XR7V	S	XP_010691385.1	PREDICTED: costars family protein [Beta vulgaris subsp. vulgaris]	------	------	PF14705.8	Costars	Costars
0	HU04G02202	0.362169	2.51211e-42	5.11391e-38	53.6	34.3	yes	up	GO:0005737;; GO:0006281;; GO:0043161;; GO:0000209;; GO:0016574;; GO:0016740;; GO:0061631;; GO:0005524	cellular_component;;biological_process;;biological_process;;biological_process;;biological_process;;molecular_function;;molecular_function;;molecular_function	cytoplasm;;DNA repair;;proteasome-mediated ubiquitin-dependent protein catabolic process;;protein polyubiquitination;;histone ubiquitination;;transferase activity;;ubiquitin conjugating enzyme activity;;ATP binding	K10573	UBE2A, UBC2, RAD6A	map04120	Ubiquitin mediated proteolysis	COG5078	O	XP_027369134.1	ubiquitin-conjugating enzyme E2 2 isoform X2 [Abrus precatorius]	------	------	PF00179.28	UQ_con	Ubiquitin-conjugating enzyme
0	HU03G02961	0.361473	1.71516e-46	3.49156e-42	32.7	17.4	yes	up	GO:0090114;; GO:0005783;; GO:0031080;; GO:0005730;; GO:0005643;; GO:0005635;; GO:0006606;; GO:0005198;; GO:0005794;; GO:0015031;; GO:0051028;; GO:0030127	biological_process;;cellular_component;;cellular_component;;cellular_component;;cellular_component;;cellular_component;;biological_process;;molecular_function;;cellular_component;;biological_process;;biological_process;;cellular_component	COPII-coated vesicle budding;;endoplasmic reticulum;;nuclear pore outer ring;;nucleolus;;nuclear pore;;nuclear envelope;;protein import into nucleus;;structural molecule activity;;Golgi apparatus;;protein transport;;mRNA transport;;COPII vesicle coat	K14004	SEC13	map03013;; map04141	RNA transport;;Protein processing in endoplasmic reticulum	ENOG410XPFM	U	XP_021836508.1	protein transport protein SEC13 homolog B [Spinacia oleracea]	------	------	PF00400.34;; PF12894.9	WD40;;ANAPC4_WD40	WD domain, G-beta repeat;;Anaphase-promoting complex subunit 4 WD40 domain
0	HU02G01930	0.36132	3.59468e-38	7.31769e-34	12.6	4.9	yes	up	GO:0000387;; GO:0006884;; GO:0005634;; GO:0034715;; GO:0006821;; GO:0005886;; GO:0005829;; GO:0034709	biological_process;;biological_process;;cellular_component;;cellular_component;;biological_process;;cellular_component;;cellular_component;;cellular_component	spliceosomal snRNP assembly;;cell volume homeostasis;;nucleus;;pICln-Sm protein complex;;chloride transport;;plasma membrane;;cytosol;;methylosome	K05019	CLNS1A	------	------	ENOG4111R94	U	XP_021842088.1	chloride conductance regulatory protein ICln [Spinacia oleracea]	------	------	PF03517.15;; PF11605.10	Voldacs;;Vps36_ESCRT-II	Regulator of volume decrease after cellular swelling;;Vacuolar protein sorting protein 36 Vps36
0	HU02G02166	0.361311	2.2453e-41	4.57076e-37	26.8	13.9	yes	up	GO:0070181;; GO:0005840;; GO:0000028;; GO:0010197;; GO:0003735;; GO:0000462;; GO:0005763;; GO:0048027;; GO:0006412;; GO:0005524	molecular_function;;cellular_component;;biological_process;;biological_process;;molecular_function;;biological_process;;cellular_component;;molecular_function;;biological_process;;molecular_function	small ribosomal subunit rRNA binding;;ribosome;;ribosomal small subunit assembly;;polar nucleus fusion;;structural constituent of ribosome;;maturation of SSU-rRNA from tricistronic rRNA transcript (SSU-rRNA, 5.8S rRNA, LSU-rRNA);;mitochondrial small ribosomal subunit;;mRNA 5'-UTR binding;;translation;;ATP binding	K02948	RP-S11, MRPS11, rpsK	map03010	Ribosome	COG0100	J	XP_021835855.1	probable ribosomal protein S11, mitochondrial [Spinacia oleracea]	------	------	PF00411.21	Ribosomal_S11	Ribosomal protein S11
0	HU05G00710	0.361015	2.97425e-45	6.05468e-41	19.9	8.9	yes	up	GO:0005840;; GO:0019843;; GO:0003735;; GO:0003723;; GO:0006412;; GO:0022627	cellular_component;;molecular_function;;molecular_function;;molecular_function;;biological_process;;cellular_component	ribosome;;rRNA binding;;structural constituent of ribosome;;RNA binding;;translation;;cytosolic small ribosomal subunit	K02987	RP-S4e, RPS4	map03010	Ribosome	COG1471	J	XP_022132117.1	40S ribosomal protein S4-3 [Momordica charantia]	------	------	PF00900.22;; PF16121.7;; PF08071.14;; PF01479.27;; PF00467.31	Ribosomal_S4e;;40S_S4_C;;RS4NT;;S4;;KOW	Ribosomal family S4e;;40S ribosomal protein S4 C-terminus;;RS4NT (NUC023) domain;;S4 domain;;KOW motif
0	HU07G00324	0.360934	6.3794e-52	1.29865e-47	33	16.9	yes	up	GO:0005737;; GO:0006221;; GO:0033862;; GO:0006207;; GO:0005634;; GO:0036430;; GO:0036431;; GO:0005524	cellular_component;;biological_process;;molecular_function;;biological_process;;cellular_component;;molecular_function;;molecular_function;;molecular_function	cytoplasm;;pyrimidine nucleotide biosynthetic process;;UMP kinase activity;;'de novo' pyrimidine nucleobase biosynthetic process;;nucleus;;CMP kinase activity;;dCMP kinase activity;;ATP binding	K13800	CMPK1, UMPK	map00240	Pyrimidine metabolism	COG0563	F	XP_021835169.1	UMP-CMP kinase 3 [Spinacia oleracea]	------	------	PF00406.24;; PF13207.8;; PF13238.8;; PF13671.8;; PF02223.19	ADK;;AAA_17;;AAA_18;;AAA_33;;Thymidylate_kin	Adenylate kinase;;AAA domain;;AAA domain;;AAA domain;;Thymidylate kinase
0	HU03G00082	0.360775	7.11384e-41	1.44816e-36	38.2	22.5	yes	up	GO:0005344;; GO:0046872;; GO:0019825;; GO:0010020;; GO:0020037	molecular_function;;molecular_function;;molecular_function;;biological_process;;molecular_function	oxygen transporter activity;;metal ion binding;;oxygen binding;;chloroplast fission;;heme binding	------	------	------	------	COG1018	C	XP_021850850.1	non-symbiotic hemoglobin 1-like [Spinacia oleracea]	------	------	PF00042.24	Globin	Globin
0	HU07G02043	0.360372	8.59032e-42	1.74873e-37	51.4	32.8	yes	up	GO:0046872;; GO:0051537;; GO:0009536;; GO:0009507;; GO:0009055	molecular_function;;molecular_function;;cellular_component;;cellular_component;;molecular_function	metal ion binding;;2 iron, 2 sulfur cluster binding;;plastid;;chloroplast;;electron carrier activity	K02639	petF	map00195	Photosynthesis	COG0633	C	XP_010686005.1	PREDICTED: ferredoxin, root R-B1 [Beta vulgaris subsp. vulgaris]	------	------	PF00111.29	Fer2	2Fe-2S iron-sulfur cluster binding domain
0	HU11G01493	0.35999	1.28167e-34	2.6091e-30	13.9	6	yes	up	------	------	------	------	------	------	------	------	------	------	------	------	------	------	------	------
0	HU02G02220	0.359981	1.79822e-47	3.66064e-43	37.9	21	yes	up	GO:0005742;; GO:0045040;; GO:0016021	cellular_component;;biological_process;;cellular_component	mitochondrial outer membrane translocase complex;;protein import into mitochondrial outer membrane;;integral component of membrane	------	------	------	------	ENOG4111JA8	U	XP_010680138.1	PREDICTED: mitochondrial import receptor subunit TOM20 [Beta vulgaris subsp. vulgaris]	------	------	PF06552.14;; PF13414.8;; PF00515.30;; PF07719.19;; PF14559.8	TOM20_plant;;TPR_11;;TPR_1;;TPR_2;;TPR_19	Plant specific mitochondrial import receptor subunit TOM20;;TPR repeat;;Tetratricopeptide repeat;;Tetratricopeptide repeat;;Tetratricopeptide repeat
0	HU03G02377	0.359196	9.23652e-51	1.88028e-46	42.5	23.9	yes	up	GO:0005840;; GO:0005634;; GO:0003735;; GO:0015935;; GO:0003723;; GO:0006412;; GO:0022627	cellular_component;;cellular_component;;molecular_function;;cellular_component;;molecular_function;;biological_process;;cellular_component	ribosome;;nucleus;;structural constituent of ribosome;;small ribosomal subunit;;RNA binding;;translation;;cytosolic small ribosomal subunit	K02985	RP-S3e, RPS3	map03010	Ribosome	COG0092	J	XP_031267894.1	40S ribosomal protein S3-3-like [Pistacia vera]	------	------	PF00189.22;; PF07650.19	Ribosomal_S3_C;;KH_2	Ribosomal protein S3, C-terminal domain;;KH domain
0	HU04G01222	0.358693	2.3328e-27	4.74889e-23	10.2	4.3	yes	up	GO:0003700;; GO:0006355;; GO:0046983;; GO:0005634	molecular_function;;biological_process;;molecular_function;;cellular_component	transcription factor activity, sequence-specific DNA binding;;regulation of transcription, DNA-templated;;protein dimerization activity;;nucleus	------	------	------	------	ENOG410YIJY	K	XP_021736342.1	transcription factor BEE 3-like [Chenopodium quinoa]	------	------	PF00010.28	HLH	Helix-loop-helix DNA-binding domain
0	HU03G00479	0.358619	5.40313e-50	1.09991e-45	46.8	27.4	yes	up	GO:0005758;; GO:0070469;; GO:0046872;; GO:0020037;; GO:0009055	cellular_component;;cellular_component;;molecular_function;;molecular_function;;molecular_function	mitochondrial intermembrane space;;respiratory chain;;metal ion binding;;heme binding;;electron carrier activity	K08738	CYC	map00190	Oxidative phosphorylation	COG3474	C	XP_038681070.1	cytochrome c [Tripterygium wilfordii]	------	------	PF00034.23;; PF13442.8	Cytochrom_C;;Cytochrome_CBB3	Cytochrome c;;Cytochrome C oxidase, cbb3-type, subunit III
0	HU02G00887	0.35828	1.84143e-58	3.74861e-54	80.1	58.7	yes	up	GO:0003735;; GO:0006412;; GO:0005840	molecular_function;;biological_process;;cellular_component	structural constituent of ribosome;;translation;;ribosome	K02866	RP-L10e, RPL10	map03010	Ribosome	COG0197	J	PPD85225.1	hypothetical protein GOBAR_DD17824 [Gossypium barbadense]	------	------	PF00252.20	Ribosomal_L16	Ribosomal protein L16p/L10e
0	HU03G01641	0.35788	9.92868e-35	2.02118e-30	35.9	21.5	yes	up	GO:0042626;; GO:0035435;; GO:0016020;; GO:0005315;; GO:0005460;; GO:0012506;; GO:0005524;; GO:0010044	molecular_function;;biological_process;;cellular_component;;molecular_function;;molecular_function;;cellular_component;;molecular_function;;biological_process	ATPase activity, coupled to transmembrane movement of substances;;phosphate ion transmembrane transport;;membrane;;inorganic phosphate transmembrane transporter activity;;UDP-glucose transmembrane transporter activity;;vesicle membrane;;ATP binding;;response to aluminum ion	K02068	STAR1, fetA	------	------	COG1117	P	XP_010675422.1	PREDICTED: ABC transporter I family member 17 [Beta vulgaris subsp. vulgaris]	------	------	PF00005.29;; PF13304.8;; PF02463.21;; PF13604.8;; PF13401.8;; PF13555.8;; PF13191.8;; PF13476.8;; PF13175.8;; PF09818.11	ABC_tran;;AAA_21;;SMC_N;;AAA_30;;AAA_22;;AAA_29;;AAA_16;;AAA_23;;AAA_15;;ABC_ATPase	ABC transporter;;AAA domain, putative AbiEii toxin, Type IV TA system;;RecF/RecN/SMC N terminal domain;;AAA domain;;AAA domain;;P-loop containing region of AAA domain;;AAA ATPase domain;;AAA domain;;AAA ATPase domain;;Predicted ATPase of the ABC class
0	HU02G03195	0.3577	9.02547e-47	1.83731e-42	22.2	10.2	yes	up	------	------	------	K10881	SHFM1, DSS1, RPN15	map03440;; map03050	Homologous recombination;;Proteasome	ENOG410Z6BN	O	XP_021718956.1	protein DELETION OF SUV3 SUPPRESSOR 1(I)-like [Chenopodium quinoa]	------	------	PF05160.15	DSS1_SEM1	DSS1/SEM1 family
0	HU01G01686	0.356237	2.21664e-33	4.51242e-29	39.7	24.9	yes	up	GO:0005737;; GO:0016925;; GO:0031386;; GO:0044389;; GO:0005634	cellular_component;;biological_process;;molecular_function;;molecular_function;;cellular_component	cytoplasm;;protein sumoylation;;protein tag;;ubiquitin-like protein ligase binding;;nucleus	------	------	------	------	COG5227	O	XP_039021447.1	small ubiquitin-related modifier 1-like [Hibiscus syriacus]	------	------	PF11976.10;; PF00240.25	Rad60-SLD;;ubiquitin	Ubiquitin-2 like Rad60 SUMO-like;;Ubiquitin family
0	HU08G00733	0.355701	6.27113e-44	1.27661e-39	52.6	33.4	yes	up	GO:0003746;; GO:0006414;; GO:0003924;; GO:0006412;; GO:0005525	molecular_function;;biological_process;;molecular_function;;biological_process;;molecular_function	translation elongation factor activity;;translational elongation;;GTPase activity;;translation;;GTP binding	K03231	EEF1A	map03013	RNA transport	------	------	RDX67972.1	Elongation factor 1-alpha, partial [Mucuna pruriens]	------	------	PF00009.29;; PF03143.19;; PF03144.27	GTP_EFTU;;GTP_EFTU_D3;;GTP_EFTU_D2	Elongation factor Tu GTP binding domain;;Elongation factor Tu C-terminal domain;;Elongation factor Tu domain 2
0	HU07G00159	0.355588	1.44329e-43	2.9381e-39	10.9	3.6	yes	up	GO:0009733	biological_process	response to auxin	K14488	SAUR	map04075	Plant hormone signal transduction	ENOG410YXA2	S	XP_010692322.1	PREDICTED: auxin-responsive protein SAUR32 [Beta vulgaris subsp. vulgaris]	------	------	PF02519.16	Auxin_inducible	Auxin responsive protein
0	HU07G00652	0.355258	2.17879e-43	4.43536e-39	19.9	9	yes	up	GO:0006457;; GO:0051085;; GO:0051087;; GO:0051082;; GO:0016887;; GO:0005759;; GO:0046872;; GO:0005524	biological_process;;biological_process;;molecular_function;;molecular_function;;molecular_function;;cellular_component;;molecular_function;;molecular_function	protein folding;;chaperone mediated protein folding requiring cofactor;;chaperone binding;;unfolded protein binding;;ATPase activity;;mitochondrial matrix;;metal ion binding;;ATP binding	K04078	groES, HSPE1	------	------	COG0234	O	XP_021756446.1	10 kDa chaperonin 1, chloroplastic-like [Chenopodium quinoa]	------	------	PF00166.23	Cpn10	Chaperonin 10 Kd subunit
0	HU01G01833	0.354284	4.1187e-41	8.38444e-37	42.3	25.4	yes	up	------	------	------	------	------	------	------	------	------	XP_010676023.2	PREDICTED: protein ACCELERATED CELL DEATH 6-like [Beta vulgaris subsp. vulgaris]	------	------	PF13962.8	PGG	Domain of unknown function
0	HU05G00815	0.3535	5.65734e-48	1.15167e-43	79.7	58.3	yes	up	GO:0005737;; GO:0000502;; GO:0005634;; GO:0043248	cellular_component;;cellular_component;;cellular_component;;biological_process	cytoplasm;;proteasome complex;;nucleus;;proteasome assembly	K11599	POMP, UMP1	map03050	Proteasome	ENOG410XUI5	O	KAG7982179.1	hypothetical protein I3843_04G037500 [Carya illinoinensis]	------	------	PF05348.13	UMP1	Proteasome maturation factor UMP1
0	HU10G00589	0.352753	4.064e-51	8.27309e-47	10.1	2.9	yes	up	GO:0009501;; GO:0004373;; GO:0009507;; GO:0019252	cellular_component;;molecular_function;;cellular_component;;biological_process	amyloplast;;glycogen (starch) synthase activity;;chloroplast;;starch biosynthetic process	K13679	WAXY	map00500	Starch and sucrose metabolism	COG0297	G	KAB1215553.1	Granule-bound starch synthase 1, chloroplastic/amyloplastic [Morella rubra]	------	------	PF08323.13;; PF00534.22;; PF13692.8;; PF13439.8	Glyco_transf_5;;Glycos_transf_1;;Glyco_trans_1_4;;Glyco_transf_4	Starch synthase catalytic domain;;Glycosyl transferases group 1;;Glycosyl transferases group 1;;Glycosyltransferase Family 4
0	HU07G00467	0.352454	1.03448e-38	2.10589e-34	17	7.6	yes	up	GO:0016021	cellular_component	integral component of membrane	------	------	------	------	ENOG41124MM	S	XP_010671874.1	PREDICTED: uncharacterized protein LOC104888549 [Beta vulgaris subsp. vulgaris]	------	------	------	------	------
0	HU01G00449	0.352015	2.25505e-41	4.59061e-37	24.9	12.6	yes	up	GO:0000387;; GO:0005829;; GO:0005681	biological_process;;cellular_component;;cellular_component	spliceosomal snRNP assembly;;cytosol;;spliceosomal complex	K11088	SNRPD3, SMD3	map03040	Spliceosome	COG1958	K	XP_021769938.1	small nuclear ribonucleoprotein SmD3b-like [Chenopodium quinoa]	------	------	PF01423.24	LSM	LSM domain
0	HU11G00816	0.351861	1.57114e-38	3.19837e-34	26.3	14	yes	up	GO:0003676	molecular_function	nucleic acid binding	------	------	------	------	ENOG41121TC	S	XP_028779175.1	uncharacterized protein At2g34160-like [Prosopis alba]	------	------	PF01918.23;; PF12328.10	Alba;;Rpp20	Alba;;Rpp20 subunit of nuclear RNase MRP and P
0	HU09G01727	0.351803	3.55165e-38	7.2301e-34	15.3	6.6	yes	up	------	------	------	------	------	------	------	------	------	------	------	------	------	------	------	------
0	HU11G01086	0.351532	5.57715e-47	1.13534e-42	19.5	8.4	yes	up	GO:0004398;; GO:0006580;; GO:0005829;; GO:0016831;; GO:0019752;; GO:0030170;; GO:0005886	molecular_function;;biological_process;;cellular_component;;molecular_function;;biological_process;;molecular_function;;cellular_component	histidine decarboxylase activity;;ethanolamine metabolic process;;cytosol;;carboxy-lyase activity;;carboxylic acid metabolic process;;pyridoxal phosphate binding;;plasma membrane	K25193	SDC	map00564	Glycerophospholipid metabolism	COG0076	E	XP_021844220.1	serine decarboxylase-like [Spinacia oleracea]	------	------	PF00282.21	Pyridoxal_deC	Pyridoxal-dependent decarboxylase conserved domain
0	HU10G00213	0.350969	6.89115e-46	1.40283e-41	40.6	23.1	yes	up	------	------	------	K07466	RFA1, RPA1, rpa	map03430;; map03440;; map03420;; map03030	Mismatch repair;;Homologous recombination;;Nucleotide excision repair;;DNA replication	ENOG4111IKT	S	XP_020089307.1	uncharacterized protein At4g28440-like [Ananas comosus]	------	------	------	------	------
0	HU07G01924	0.35078	7.9942e-40	1.62738e-35	21	10.1	yes	up	GO:0052854;; GO:0052852;; GO:0052853;; GO:0009854;; GO:0010181	molecular_function;;molecular_function;;molecular_function;;biological_process;;molecular_function	medium-chain-(S)-2-hydroxy-acid oxidase activity;;very-long-chain-(S)-2-hydroxy-acid oxidase activity;;long-chain-(S)-2-hydroxy-long-chain-acid oxidase activity;;oxidative photosynthetic carbon pathway;;FMN binding	K11517	HAO	map00630;; map04146	Glyoxylate and dicarboxylate metabolism;;Peroxisome	COG1304	C	XP_010685269.1	PREDICTED: peroxisomal (S)-2-hydroxy-acid oxidase GLO4 isoform X1 [Beta vulgaris subsp. vulgaris]	------	------	PF01070.20;; PF00478.27;; PF05690.16;; PF03060.17;; PF00977.23;; PF01645.19	FMN_dh;;IMPDH;;ThiG;;NMO;;His_biosynth;;Glu_synthase	FMN-dependent dehydrogenase;;IMP dehydrogenase / GMP reductase domain;;Thiazole biosynthesis protein ThiG;;Nitronate monooxygenase;;Histidine biosynthesis protein;;Conserved region in glutamate synthase
0	HU10G01774	0.350718	7.05945e-45	1.43709e-40	58	37.4	yes	up	GO:0015031;; GO:0032509;; GO:0044877;; GO:0000813;; GO:0043328	biological_process;;biological_process;;molecular_function;;cellular_component;;biological_process	protein transport;;endosome transport via multivesicular body sorting pathway;;macromolecular complex binding;;ESCRT I complex;;protein targeting to vacuole involved in ubiquitin-dependent protein catabolic process via the multivesicular body sorting pathway	K12184	VPS28	map04144	Endocytosis	ENOG4111IQ4	U	XP_021599638.1	vacuolar protein sorting-associated protein 28 homolog 2 [Manihot esculenta]	------	------	PF03997.14	VPS28	VPS28 protein
0	HU08G00294	0.349038	3.15801e-42	6.42876e-38	24.8	12.4	yes	up	------	------	------	------	------	------	------	------	------	XP_010675914.1	PREDICTED: uncharacterized protein LOC104891844 [Beta vulgaris subsp. vulgaris]	------	------	------	------	------
0	HU07G00319	0.348658	1.99702e-37	4.06534e-33	27.5	14.9	yes	up	GO:0005737;; GO:0003824;; GO:0009058;; GO:0030170;; GO:0016212	cellular_component;;molecular_function;;biological_process;;molecular_function;;molecular_function	cytoplasm;;catalytic activity;;biosynthetic process;;pyridoxal phosphate binding;;kynurenine-oxoglutarate transaminase activity	K23977	GTK	map00270	Cysteine and methionine metabolism	COG0436	E	XP_010678294.1	PREDICTED: uncharacterized protein LOC104893637 isoform X2 [Beta vulgaris subsp. vulgaris]	------	------	PF00155.23;; PF01053.22;; PF01041.19;; PF00266.21	Aminotran_1_2;;Cys_Met_Meta_PP;;DegT_DnrJ_EryC1;;Aminotran_5	Aminotransferase class I and II;;Cys/Met metabolism PLP-dependent enzyme;;DegT/DnrJ/EryC1/StrS aminotransferase family;;Aminotransferase class-V
0	HU07G01974	0.34833	9.89401e-42	2.01412e-37	19.3	8.8	yes	up	GO:0006891;; GO:0006890;; GO:0006886;; GO:0000139;; GO:0015031;; GO:0030126	biological_process;;biological_process;;biological_process;;cellular_component;;biological_process;;cellular_component	intra-Golgi vesicle-mediated transport;;retrograde vesicle-mediated transport, Golgi to ER;;intracellular protein transport;;Golgi membrane;;protein transport;;COPI vesicle coat	K20472	COPZ, RET3	------	------	COG5541	U	XP_021716483.1	coatomer subunit zeta-3-like [Chenopodium quinoa]	------	------	PF01217.22	Clat_adaptor_s	Clathrin adaptor complex small chain
0	HU07G01449	0.348293	8.9523e-44	1.82242e-39	50.9	31.8	yes	up	GO:0003735;; GO:0000027;; GO:0022625;; GO:0006412;; GO:0005840	molecular_function;;biological_process;;cellular_component;;biological_process;;cellular_component	structural constituent of ribosome;;ribosomal large subunit assembly;;cytosolic large ribosomal subunit;;translation;;ribosome	K02866	RP-L10e, RPL10	map03010	Ribosome	COG0197	J	XP_015961744.1	60S ribosomal protein L10 [Arachis duranensis]	------	------	PF00252.20	Ribosomal_L16	Ribosomal protein L16p/L10e
0	HU02G03380	0.348206	9.35571e-40	1.90454e-35	31.7	17.8	yes	up	GO:0005750;; GO:0009060;; GO:0006122	cellular_component;;biological_process;;biological_process	mitochondrial respiratory chain complex III;;aerobic respiration;;mitochondrial electron transport, ubiquinol to cytochrome c	K00417	QCR7, UQCRB	map00190	Oxidative phosphorylation	------	------	XP_021758140.1	cytochrome b-c1 complex subunit 7-2-like [Chenopodium quinoa]	------	------	------	------	------
0	HU01G02215	0.34783	3.15795e-41	6.42864e-37	12.2	4.5	yes	up	GO:0005743;; GO:0005758;; GO:0072321	cellular_component;;cellular_component;;biological_process	mitochondrial inner membrane;;mitochondrial intermembrane space;;chaperone-mediated protein transport	K17780	TIM8	------	------	ENOG41126D5	O	XP_010678289.1	PREDICTED: mitochondrial import inner membrane translocase subunit TIM8 [Beta vulgaris subsp. vulgaris]	------	------	PF02953.17	zf-Tim10_DDP	Tim10/DDP family zinc finger
0	HU04G01843	0.347579	1.63023e-41	3.31866e-37	12.8	4.8	yes	up	------	------	------	------	------	------	------	ENOG4111GMT	S	XP_010679342.1	PREDICTED: mitochondrial inner membrane protease subunit 2 isoform X2 [Beta vulgaris subsp. vulgaris]	------	------	PF10502.11;; PF00717.25	Peptidase_S26;;Peptidase_S24	Signal peptidase, peptidase S26;;Peptidase S24-like
0	HU07G00653	0.347013	3.06768e-41	6.24487e-37	17.4	7.6	yes	up	GO:0005786;; GO:0045900;; GO:0005829;; GO:0008312;; GO:0006614	cellular_component;;biological_process;;cellular_component;;molecular_function;;biological_process	signal recognition particle, endoplasmic reticulum targeting;;negative regulation of translational elongation;;cytosol;;7S RNA binding;;SRP-dependent cotranslational protein targeting to membrane	K03109	SRP9	map03060	Protein export	ENOG41123E8	U	XP_021865747.1	signal recognition particle 9 kDa protein [Spinacia oleracea]	------	------	PF05486.14	SRP9-21	Signal recognition particle 9 kDa protein (SRP9)
0	HU09G00124	0.346503	1.23877e-34	2.52176e-30	24	12.8	yes	up	------	------	------	------	------	------	------	ENOG41125FV	S	XP_021770797.1	uncharacterized protein LOC110734984 [Chenopodium quinoa]	------	------	PF18126.3	Mitoc_mL59	Mitochondrial ribosomal protein mL59
0	HU02G00329	0.345729	7.06769e-40	1.43877e-35	16.5	7.2	yes	up	GO:0003735;; GO:0016021;; GO:0006412;; GO:0005840	molecular_function;;cellular_component;;biological_process;;cellular_component	structural constituent of ribosome;;integral component of membrane;;translation;;ribosome	------	------	------	------	ENOG410YEEE;; ENOG41117WZ	S;;S	XP_010683190.1	PREDICTED: uncharacterized protein LOC104897920 [Beta vulgaris subsp. vulgaris]	------	------	PF07891.14;; PF01199.20	DUF1666;;Ribosomal_L34e	Protein of unknown function (DUF1666);;Ribosomal protein L34e
0	HU08G02070	0.34554	5.79382e-44	1.17945e-39	46.2	28.1	yes	up	GO:0005829	cellular_component	cytosol	------	------	------	------	ENOG4111SAE	S	XP_021719548.1	non-specific lipid-transfer protein-like 1 [Chenopodium quinoa]	------	------	PF02036.19	SCP2	SCP-2 sterol transfer family
0	HU01G01962	0.344469	5.20834e-44	1.06026e-39	19.8	8.9	yes	up	GO:0036524;; GO:0036529;; GO:0005829;; GO:0006541;; GO:0016740;; GO:0106046;; GO:0005634	molecular_function;;biological_process;;cellular_component;;biological_process;;molecular_function;;biological_process;;cellular_component	protein deglycase activity;;protein deglycation, glyoxal removal;;cytosol;;glutamine metabolic process;;transferase activity;;guanine deglycation, glyoxal removal;;nucleus	K03152	thiJ	------	------	COG0693	S	XP_021719216.1	protein DJ-1 homolog B-like [Chenopodium quinoa]	------	------	PF01965.26;; PF07685.16	DJ-1_PfpI;;GATase_3	DJ-1/PfpI family;;CobB/CobQ-like glutamine amidotransferase domain
0	HU09G01173	0.343955	1.92609e-38	3.92094e-34	30	16.6	yes	up	GO:0005743;; GO:0016021;; GO:0070469	cellular_component;;cellular_component;;cellular_component	mitochondrial inner membrane;;integral component of membrane;;respiratory chain	K03945	NDUFA1	map00190	Oxidative phosphorylation	ENOG410Z9T9	U	XP_010683432.1	PREDICTED: NADH dehydrogenase [ubiquinone] 1 alpha subcomplex subunit 1 [Beta vulgaris subsp. vulgaris]	------	------	PF15879.7	MWFE	NADH-ubiquinone oxidoreductase MWFE subunit
0	HU08G00501	0.343391	1.04514e-39	2.12758e-35	55	36	yes	up	GO:0046872;; GO:0000151	molecular_function;;cellular_component	metal ion binding;;ubiquitin ligase complex	------	------	------	------	ENOG4111VJ1	S	XP_009586618.1	protein yippee-like At5g53940 [Nicotiana tomentosiformis]	------	------	PF03226.16	Yippee-Mis18	Yippee zinc-binding/DNA-binding /Mis18, centromere assembly
0	HU11G00602	0.343282	5.30364e-52	1.07966e-47	11.1	3.3	yes	up	GO:0005634;; GO:0008270;; GO:0009909	cellular_component;;molecular_function;;biological_process	nucleus;;zinc ion binding;;regulation of flower development	------	------	------	------	COG5641	K	XP_021856630.1	zinc finger protein CONSTANS-LIKE 3-like [Spinacia oleracea]	------	------	PF06203.16;; PF00643.26	CCT;;zf-B_box	CCT motif;;B-box zinc finger
0	HU04G00324	0.34315	2.6262e-51	5.34616e-47	10.2	2.9	yes	up	GO:0016787;; GO:0006629	molecular_function;;biological_process	hydrolase activity;;lipid metabolic process	------	------	------	------	ENOG410YP6W	S	XP_021754364.1	GDSL esterase/lipase At4g10955-like [Chenopodium quinoa]	------	------	PF01764.27;; PF11187.10;; PF12697.9	Lipase_3;;DUF2974;;Abhydrolase_6	Lipase (class 3);;Protein of unknown function (DUF2974);;Alpha/beta hydrolase family
0	HU04G01785	0.342879	3.03456e-34	6.17746e-30	16	7.3	yes	up	GO:0016021;; GO:0006888;; GO:0030134;; GO:0030173;; GO:0005789	cellular_component;;biological_process;;cellular_component;;cellular_component;;cellular_component	integral component of membrane;;ER to Golgi vesicle-mediated transport;;ER to Golgi transport vesicle;;integral component of Golgi membrane;;endoplasmic reticulum membrane	K22939	IER3IP1, YOS1	------	------	ENOG410Y6R2	S	GAY48418.1	hypothetical protein CUMW_111490 [Citrus unshiu]	------	------	PF08571.12	Yos1	Yos1-like
0	HU07G02075	0.342431	4.17986e-47	8.50895e-43	71.3	49.1	yes	up	GO:0005634;; GO:0070534;; GO:0006301;; GO:0000209	cellular_component;;biological_process;;biological_process;;biological_process	nucleus;;protein K63-linked ubiquitination;;postreplication repair;;protein polyubiquitination	K10704	UBE2V	------	------	ENOG4111MDW	O	XP_021867046.1	ubiquitin-conjugating enzyme E2 variant 1D-like [Spinacia oleracea]	------	------	PF00179.28	UQ_con	Ubiquitin-conjugating enzyme
0	HU04G01475	0.34131	9.43324e-42	1.92032e-37	44.6	27	yes	up	GO:0043622	biological_process	cortical microtubule organization	K18635	SPR1	------	------	ENOG410XU77	S	GER38596.1	SPIRAL1-like1 [Striga asiatica]	------	------	------	------	------
0	HU10G01648	0.340413	1.17788e-31	2.3978e-27	11.5	4.8	yes	up	------	------	------	------	------	------	------	ENOG410ZH16	S	XP_010686408.1	PREDICTED: protein NUCLEAR FUSION DEFECTIVE 6, chloroplastic/mitochondrial isoform X2 [Beta vulgaris subsp. vulgaris]	------	------	------	------	------
0	HU01G02354	0.340007	1.0734e-46	2.18513e-42	63.4	41.8	yes	up	GO:0016021	cellular_component	integral component of membrane	K24963	WDR83OS	------	------	ENOG4111WDX	S	XP_028080906.1	protein Asterix [Camellia sinensis]	------	------	PF03669.15	UPF0139	Uncharacterised protein family (UPF0139)
0	HU07G00308	0.339825	2.86588e-45	5.83407e-41	43.3	25.3	yes	up	GO:0071569;; GO:1990592;; GO:0005634;; GO:0005737	biological_process;;biological_process;;cellular_component;;cellular_component	protein ufmylation;;protein K69-linked ufmylation;;nucleus;;cytoplasm	K12162	UFM1	------	------	ENOG4111TVI	O	PSS31788.1	Ubiquitin-fold modifier 1 like [Actinidia chinensis var. chinensis]	------	------	PF03671.16	Ufm1	Ubiquitin fold modifier 1 protein
0	HU09G00716	0.339812	4.38482e-43	8.92618e-39	11.2	3.8	yes	up	GO:0008757;; GO:0046983;; GO:0008171;; GO:0032259;; GO:0019438	molecular_function;;molecular_function;;molecular_function;;biological_process;;biological_process	S-adenosylmethionine-dependent methyltransferase activity;;protein dimerization activity;;O-methyltransferase activity;;methylation;;aromatic compound biosynthetic process	------	------	------	------	ENOG410XS7T	S	XP_021715143.1	caffeic acid 3-O-methyltransferase-like [Chenopodium quinoa]	------	------	PF00891.20;; PF08100.13	Methyltransf_2;;Dimerisation	O-methyltransferase domain;;Dimerisation domain
0	HU02G03367	0.339671	2.35533e-37	4.79475e-33	15.2	6.6	yes	up	GO:0046872;; GO:0016491	molecular_function;;molecular_function	metal ion binding;;oxidoreductase activity	------	------	------	------	COG3491	S	XP_021863111.1	1-aminocyclopropane-1-carboxylate oxidase homolog 1-like [Spinacia oleracea]	------	------	PF03171.22;; PF14226.8	2OG-FeII_Oxy;;DIOX_N	2OG-Fe(II) oxygenase superfamily;;non-haem dioxygenase in morphine synthesis N-terminal
0	HU08G01270	0.339259	4.21263e-37	8.57565e-33	35.9	21.2	yes	up	------	------	------	------	------	------	------	ENOG410Y0MN	S	XP_021843361.1	uncharacterized protein LOC110783339 [Spinacia oleracea]	------	------	------	------	------
0	HU03G02289	0.339067	2.80677e-39	5.71374e-35	14.9	6.2	yes	up	GO:0005852;; GO:0016282;; GO:0071541;; GO:0003723;; GO:0033290;; GO:0001732;; GO:0002183;; GO:0003743	cellular_component;;cellular_component;;cellular_component;;molecular_function;;cellular_component;;biological_process;;biological_process;;molecular_function	eukaryotic translation initiation factor 3 complex;;eukaryotic 43S preinitiation complex;;eukaryotic translation initiation factor 3 complex, eIF3m;;RNA binding;;eukaryotic 48S preinitiation complex;;formation of cytoplasmic translation initiation complex;;cytoplasmic translational initiation;;translation initiation factor activity	K03246	EIF3I	------	------	ENOG410XQ3E	J	XP_021751883.1	eukaryotic translation initiation factor 3 subunit I-like [Chenopodium quinoa]	------	------	PF00400.34;; PF12894.9	WD40;;ANAPC4_WD40	WD domain, G-beta repeat;;Anaphase-promoting complex subunit 4 WD40 domain
0	HU11G01473	0.338932	1.1357e-40	2.31195e-36	17.2	7.5	yes	up	GO:0005737;; GO:0006221;; GO:0033862;; GO:0006207;; GO:0005634;; GO:0036430;; GO:0036431;; GO:0004127;; GO:0004017;; GO:0005524	cellular_component;;biological_process;;molecular_function;;biological_process;;cellular_component;;molecular_function;;molecular_function;;molecular_function;;molecular_function;;molecular_function	cytoplasm;;pyrimidine nucleotide biosynthetic process;;UMP kinase activity;;'de novo' pyrimidine nucleobase biosynthetic process;;nucleus;;CMP kinase activity;;dCMP kinase activity;;cytidylate kinase activity;;adenylate kinase activity;;ATP binding	K13800	CMPK1, UMPK	map00240	Pyrimidine metabolism	COG0563	F	XP_021835169.1	UMP-CMP kinase 3 [Spinacia oleracea]	------	------	PF00406.24;; PF13207.8;; PF13671.8;; PF13238.8;; PF02223.19	ADK;;AAA_17;;AAA_33;;AAA_18;;Thymidylate_kin	Adenylate kinase;;AAA domain;;AAA domain;;AAA domain;;Thymidylate kinase
0	HU01G01965	0.338354	5.0865e-47	1.03546e-42	54.1	33.5	yes	up	GO:0006099;; GO:0030060;; GO:0005975;; GO:0006108	biological_process;;molecular_function;;biological_process;;biological_process	tricarboxylic acid cycle;;L-malate dehydrogenase activity;;carbohydrate metabolic process;;malate metabolic process	K00026	MDH2	map00020;; map00630;; map00620;; map00710;; map00270	Citrate cycle (TCA cycle);;Glyoxylate and dicarboxylate metabolism;;Pyruvate metabolism;;Carbon fixation in photosynthetic organisms;;Cysteine and methionine metabolism	COG0039	C	ASL68821.1	malate dehydrogenase [Amaranthus tricolor]	------	------	PF02866.20;; PF00056.25;; PF01073.21	Ldh_1_C;;Ldh_1_N;;3Beta_HSD	lactate/malate dehydrogenase, alpha/beta C-terminal domain;;lactate/malate dehydrogenase, NAD binding domain;;3-beta hydroxysteroid dehydrogenase/isomerase family
0	HU07G01005	0.337608	6.50548e-41	1.32432e-36	16.3	7	yes	up	GO:0003723;; GO:0005730	molecular_function;;cellular_component	RNA binding;;nucleolus	K11884	PNO1, DIM2	------	------	COG1094	S	XP_038706664.1	RNA-binding protein pno1 [Tripterygium wilfordii]	------	------	PF00013.31	KH_1	KH domain
0	HU02G00862	0.337087	1.51457e-34	3.0832e-30	15	6.7	yes	up	GO:0003735;; GO:0005840;; GO:0006412	molecular_function;;cellular_component;;biological_process	structural constituent of ribosome;;ribosome;;translation	------	------	------	------	ENOG410YT8A	S	XP_021722227.1	uncharacterized protein LOC110689748 [Chenopodium quinoa]	------	------	PF01197.20	Ribosomal_L31	Ribosomal protein L31
0	HU10G00697	0.336947	4.2253e-43	8.60145e-39	14.9	5.9	yes	up	------	------	------	------	------	------	------	------	------	XP_010681973.1	PREDICTED: neural Wiskott-Aldrich syndrome protein [Beta vulgaris subsp. vulgaris]	------	------	------	------	------
0	HU11G00047	0.336852	1.54763e-37	3.1505e-33	21.7	10.8	yes	up	GO:0005634;; GO:0006352;; GO:0003743	cellular_component;;biological_process;;molecular_function	nucleus;;DNA-templated transcription, initiation;;translation initiation factor activity	K03134	TAF10	map03022	Basal transcription factors	COG5162	K	XP_007223712.1	transcription initiation factor TFIID subunit 10 [Prunus persica]	------	------	PF03540.15	TFIID_30kDa	Transcription initiation factor TFIID 23-30kDa subunit
0	HU10G00356	0.336549	8.25924e-43	1.68133e-38	30.8	16.3	yes	up	GO:0003735;; GO:0042254;; GO:0022625;; GO:0006412;; GO:0005840	molecular_function;;biological_process;;cellular_component;;biological_process;;cellular_component	structural constituent of ribosome;;ribosome biogenesis;;cytosolic large ribosomal subunit;;translation;;ribosome	K02915	RP-L34e, RPL34	map03010	Ribosome	COG2174	J	XP_028245793.1	60S ribosomal protein L34 [Glycine soja]	------	------	PF01199.20	Ribosomal_L34e	Ribosomal protein L34e
0	HU01G02614	0.336089	1.60715e-36	3.27167e-32	24.6	12.9	yes	up	GO:0000104;; GO:0016021;; GO:0045281;; GO:0005743;; GO:0006099;; GO:0046872;; GO:0009055	molecular_function;;cellular_component;;cellular_component;;cellular_component;;biological_process;;molecular_function;;molecular_function	succinate dehydrogenase activity;;integral component of membrane;;succinate dehydrogenase complex;;mitochondrial inner membrane;;tricarboxylic acid cycle;;metal ion binding;;electron carrier activity	K00236	SDHC, SDH3	map00020;; map00190	Citrate cycle (TCA cycle);;Oxidative phosphorylation	COG2009;; COG0443	C;;O	XP_031371894.1	succinate dehydrogenase cytochrome b560 subunit, mitochondrial-like isoform X1 [Punica granatum]	------	------	PF01127.24	Sdh_cyt	Succinate dehydrogenase/Fumarate reductase transmembrane subunit
0	HU03G00315	0.335941	4.30188e-40	8.75735e-36	15.2	6.3	yes	up	------	------	------	K14396	PABPN1, PABP2	map03015	mRNA surveillance pathway	ENOG4111PFV	S	XP_010690525.1	PREDICTED: polyadenylate-binding protein 3-like isoform X1 [Beta vulgaris subsp. vulgaris]	------	------	PF00076.24	RRM_1	RNA recognition motif. (a.k.a. RRM, RBD, or RNP domain)
0	HU09G01288	0.335663	4.71387e-40	9.59603e-36	32.7	18.4	yes	up	GO:0009555	biological_process	pollen development	------	------	------	------	ENOG410Y0FV	U	XP_021759011.1	probable ATP synthase 24 kDa subunit, mitochondrial [Chenopodium quinoa]	------	------	PF15704.7	Mt_ATP_synt	Mitochondrial ATP synthase subunit
0	HU11G01839	0.33534	4.03942e-37	8.22305e-33	36.8	21.9	yes	up	------	------	------	K03014	RPB6, POLR2F	map03020	RNA polymerase	COG1758	K	XP_021748274.1	DNA-directed RNA polymerases II, IV and V subunit 6A-like [Chenopodium quinoa]	------	------	PF01192.24	RNA_pol_Rpb6	RNA polymerase Rpb6
0	HU03G00809	0.335027	2.62723e-42	5.34826e-38	13.6	5.2	yes	up	GO:0006633;; GO:0003989;; GO:0004075;; GO:0046872;; GO:0005524;; GO:2001295	biological_process;;molecular_function;;molecular_function;;molecular_function;;molecular_function;;biological_process	fatty acid biosynthetic process;;acetyl-CoA carboxylase activity;;biotin carboxylase activity;;metal ion binding;;ATP binding;;malonyl-CoA biosynthetic process	K01961	accC	map00640;; map00061;; map00620	Propanoate metabolism;;Fatty acid biosynthesis;;Pyruvate metabolism	COG0439	I	XP_021867376.1	biotin carboxylase 2, chloroplastic [Spinacia oleracea]	------	------	PF02786.19;; PF00289.24;; PF02785.21;; PF02222.24;; PF07478.15;; PF08443.13	CPSase_L_D2;;Biotin_carb_N;;Biotin_carb_C;;ATP-grasp;;Dala_Dala_lig_C;;RimK	Carbamoyl-phosphate synthase L chain, ATP binding domain;;Biotin carboxylase, N-terminal domain;;Biotin carboxylase C-terminal domain;;ATP-grasp domain;;D-ala D-ala ligase C-terminus;;RimK-like ATP-grasp domain
0	HU07G02306	0.334729	1.42363e-37	2.89808e-33	19.1	9	yes	up	GO:0003735;; GO:0022627;; GO:0006412;; GO:0005840	molecular_function;;cellular_component;;biological_process;;cellular_component	structural constituent of ribosome;;cytosolic small ribosomal subunit;;translation;;ribosome	K02957	RP-S15Ae, RPS15A	map03010	Ribosome	COG0096	J	XP_021716205.1	40S ribosomal protein S15a-1-like [Chenopodium quinoa]	------	------	PF00410.21	Ribosomal_S8	Ribosomal protein S8
0	HU03G00013	0.334006	2.69222e-34	5.48055e-30	19.9	9.9	yes	up	GO:0005509	molecular_function	calcium ion binding	------	------	------	------	ENOG410YKQK	S	XP_041012525.1	sorcin-like [Juglans microcarpa x Juglans regia]	------	------	PF13499.8;; PF00036.34;; PF13405.8;; PF13833.8	EF-hand_7;;EF-hand_1;;EF-hand_6;;EF-hand_8	EF-hand domain pair;;EF hand;;EF-hand domain;;EF-hand domain pair
0	HU10G00336	0.33363	1.18565e-32	2.41363e-28	27.4	15.5	yes	up	GO:0003735;; GO:0009536;; GO:0015935;; GO:0006412;; GO:0019843	molecular_function;;cellular_component;;cellular_component;;biological_process;;molecular_function	structural constituent of ribosome;;plastid;;small ribosomal subunit;;translation;;rRNA binding	K02997	RP-S9e, RPS9	map03010	Ribosome	------	------	XP_021860148.1	40S ribosomal protein S9-2 [Spinacia oleracea]	------	------	PF01479.27;; PF00163.21	S4;;Ribosomal_S4	S4 domain;;Ribosomal protein S4/S9 N-terminal domain
0	HU01G01832	0.333024	3.91049e-41	7.96059e-37	52.6	33.3	yes	up	------	------	------	------	------	------	------	------	------	XP_010676023.2	PREDICTED: protein ACCELERATED CELL DEATH 6-like [Beta vulgaris subsp. vulgaris]	------	------	PF13962.8	PGG	Domain of unknown function
0	HU05G00173	0.332057	3.33601e-34	6.79112e-30	13.9	6	yes	up	GO:0003723	molecular_function	RNA binding	K12741	HNRNPA1_3	map03040	Spliceosome	ENOG4111HJA	S	XP_010677513.1	PREDICTED: UBP1-associated protein 2C [Beta vulgaris subsp. vulgaris]	------	------	PF00076.24;; PF16367.7	RRM_1;;RRM_7	RNA recognition motif. (a.k.a. RRM, RBD, or RNP domain);;RNA recognition motif
0	HU07G00400	0.332011	7.45474e-41	1.51756e-36	27.9	14.6	yes	up	GO:0003735;; GO:0006412;; GO:0005840	molecular_function;;biological_process;;cellular_component	structural constituent of ribosome;;translation;;ribosome	K02991	RP-S6e, RPS6	map03010	Ribosome	------	------	XP_021835051.1	40S ribosomal protein S6-1 [Spinacia oleracea]	------	------	PF01092.21	Ribosomal_S6e	Ribosomal protein S6e
0	HU09G00810	0.331993	1.6367e-38	3.33184e-34	21.5	10.5	yes	up	GO:0003735;; GO:0006412;; GO:0005840	molecular_function;;biological_process;;cellular_component	structural constituent of ribosome;;translation;;ribosome	K02930	RP-L4e, RPL4	map03010	Ribosome	COG0088	J	XP_021866703.1	60S ribosomal protein L4-1-like [Spinacia oleracea]	------	------	PF00573.24;; PF14374.8	Ribosomal_L4;;Ribos_L4_asso_C	Ribosomal protein L4/L1 family;;60S ribosomal protein L4 C-terminal domain
0	HU08G01957	0.331975	1.19592e-36	2.43454e-32	12.8	5.1	yes	up	GO:0019419;; GO:0016671	biological_process;;molecular_function	sulfate reduction;;oxidoreductase activity, acting on a sulfur group of donors, disulfide as acceptor	K05907	APR	map00920	Sulfur metabolism	COG0175	P	XP_010686820.1	PREDICTED: 5'-adenylylsulfate reductase 1, chloroplastic [Beta vulgaris subsp. vulgaris]	------	------	PF01507.21;; PF00085.22	PAPS_reduct;;Thioredoxin	Phosphoadenosine phosphosulfate reductase family;;Thioredoxin
0	HU11G00930	0.331776	8.77071e-43	1.78545e-38	27.8	14.4	yes	up	GO:0005737;; GO:0004175;; GO:0005839;; GO:0019773;; GO:0005634;; GO:0010499;; GO:0006511;; GO:0043161	cellular_component;;molecular_function;;cellular_component;;cellular_component;;cellular_component;;biological_process;;biological_process;;biological_process	cytoplasm;;endopeptidase activity;;proteasome core complex;;proteasome core complex, alpha-subunit complex;;nucleus;;proteasomal ubiquitin-independent protein catabolic process;;ubiquitin-dependent protein catabolic process;;proteasome-mediated ubiquitin-dependent protein catabolic process	K02725	PSMA1	map03050	Proteasome	COG0638	O	XP_010668207.1	PREDICTED: proteasome subunit alpha type-1-A-like [Beta vulgaris subsp. vulgaris]	------	------	PF00227.28;; PF10584.11	Proteasome;;Proteasome_A_N	Proteasome subunit;;Proteasome subunit A N-terminal signature
0	HU10G00203	0.331571	5.8731e-44	1.19559e-39	79	59.6	yes	up	GO:0005525	molecular_function	GTP binding	K07937	ARF1_2	map04144	Endocytosis	COG1100	S	RZB99279.1	ADP-ribosylation factor 2 isoform A [Glycine soja]	------	------	PF00025.23;; PF09439.12;; PF08477.15;; PF00071.24;; PF00503.22;; PF04670.14;; PF01926.25	Arf;;SRPRB;;Roc;;Ras;;G-alpha;;Gtr1_RagA;;MMR_HSR1	ADP-ribosylation factor family;;Signal recognition particle receptor beta subunit;;Ras of Complex, Roc, domain of DAPkinase;;Ras family;;G-protein alpha subunit;;Gtr1/RagA G protein conserved region;;50S ribosome-binding GTPase
0	HU03G02863	0.331505	1.31008e-39	2.66693e-35	43.9	26.8	yes	up	GO:0015031;; GO:0005774;; GO:0005886;; GO:0003924;; GO:0005525	biological_process;;cellular_component;;cellular_component;;molecular_function;;molecular_function	protein transport;;vacuolar membrane;;plasma membrane;;GTPase activity;;GTP binding	K07897	RAB7A	map04145;; map04144	Phagosome;;Endocytosis	ENOG410XNZV	S	P93267.1	RecName: Full=Ras-related protein Rab7A [Mesembryanthemum crystallinum]	------	------	PF00071.24;; PF08477.15;; PF00025.23;; PF01926.25;; PF00009.29;; PF04670.14;; PF03193.18	Ras;;Roc;;Arf;;MMR_HSR1;;GTP_EFTU;;Gtr1_RagA;;RsgA_GTPase	Ras family;;Ras of Complex, Roc, domain of DAPkinase;;ADP-ribosylation factor family;;50S ribosome-binding GTPase;;Elongation factor Tu GTP binding domain;;Gtr1/RagA G protein conserved region;;RsgA GTPase
0	HU06G00965	0.330962	3.82871e-30	7.7941e-26	19.8	10.4	yes	up	GO:0046872;; GO:0004416;; GO:0019243	molecular_function;;molecular_function;;biological_process	metal ion binding;;hydroxyacylglutathione hydrolase activity;;methylglyoxal catabolic process to D-lactate via S-lactoyl-glutathione	K01069	gloB, gloC, HAGH	map00620	Pyruvate metabolism	COG0491	S	XP_021752327.1	hydroxyacylglutathione hydrolase cytoplasmic-like [Chenopodium quinoa]	------	------	PF16123.7;; PF00753.29;; PF12706.9	HAGH_C;;Lactamase_B;;Lactamase_B_2	Hydroxyacylglutathione hydrolase C-terminus;;Metallo-beta-lactamase superfamily;;Beta-lactamase superfamily domain
0	HU06G00341	0.330717	4.49517e-32	9.15081e-28	18.2	9.1	yes	up	GO:0008080;; GO:0031415;; GO:1990189;; GO:0017198;; GO:0018002;; GO:1990190	molecular_function;;cellular_component;;molecular_function;;biological_process;;biological_process;;molecular_function	N-acetyltransferase activity;;NatA complex;;peptide-serine-N-acetyltransferase activity;;N-terminal peptidyl-serine acetylation;;N-terminal peptidyl-glutamic acid acetylation;;peptide-glutamate-N-acetyltransferase activity	K20791	NAA10_11, ARD1_2	------	------	COG0456	S	XP_021739315.1	N-terminal acetyltransferase A complex catalytic subunit NAA10-like [Chenopodium quinoa]	------	------	PF00583.27;; PF13673.9;; PF13508.9;; PF08445.12;; PF13420.9	Acetyltransf_1;;Acetyltransf_10;;Acetyltransf_7;;FR47;;Acetyltransf_4	Acetyltransferase (GNAT) family;;Acetyltransferase (GNAT) domain;;Acetyltransferase (GNAT) domain;;FR47-like protein;;Acetyltransferase (GNAT) domain
0	HU04G00384	0.330233	4.90205e-49	9.97911e-45	48.2	28.3	yes	up	GO:0005737;; GO:0016846;; GO:0003824;; GO:0004123;; GO:0018826;; GO:0019346;; GO:0019343;; GO:0030170;; GO:0016829	cellular_component;;molecular_function;;molecular_function;;molecular_function;;molecular_function;;biological_process;;biological_process;;molecular_function;;molecular_function	cytoplasm;;carbon-sulfur lyase activity;;catalytic activity;;cystathionine gamma-lyase activity;;methionine gamma-lyase activity;;transsulfuration;;cysteine biosynthetic process via cystathionine;;pyridoxal phosphate binding;;lyase activity	K01761	E4.4.1.11	map00270;; map00450	Cysteine and methionine metabolism;;Selenocompound metabolism	COG0626	E	XP_021767917.1	methionine gamma-lyase-like [Chenopodium quinoa]	------	------	PF01053.22;; PF00266.21;; PF00155.23	Cys_Met_Meta_PP;;Aminotran_5;;Aminotran_1_2	Cys/Met metabolism PLP-dependent enzyme;;Aminotransferase class-V;;Aminotransferase class I and II
0	HU09G00688	0.330146	1.5349e-39	3.12459e-35	23.9	12	yes	up	GO:0022890;; GO:0005794;; GO:0072546;; GO:0000139;; GO:0005886;; GO:0005769;; GO:0031901	molecular_function;;cellular_component;;cellular_component;;cellular_component;;cellular_component;;cellular_component;;cellular_component	inorganic cation transmembrane transporter activity;;Golgi apparatus;;ER membrane protein complex;;Golgi membrane;;plasma membrane;;early endosome;;early endosome membrane	K23566	MMGT1, EMG5	------	------	ENOG4111UG5	S	XP_010669526.1	PREDICTED: membrane magnesium transporter [Beta vulgaris subsp. vulgaris]	------	------	PF10270.11	MMgT	Membrane magnesium transporter
0	HU04G00999	0.329954	9.10054e-42	1.8526e-37	34.7	19.6	yes	up	GO:0016020;; GO:0006897;; GO:0016192;; GO:0030125	cellular_component;;biological_process;;biological_process;;cellular_component	membrane;;endocytosis;;vesicle-mediated transport;;clathrin vesicle coat	K20069	NECAP1_2	------	------	ENOG41113PS	S	XP_010679319.1	PREDICTED: uncharacterized protein At1g03900 [Beta vulgaris subsp. vulgaris]	------	------	PF07933.16	DUF1681	Protein of unknown function (DUF1681)
0	HU05G00388	0.329713	2.11185e-34	4.29909e-30	15.6	7.1	yes	up	GO:0005737;; GO:0006511;; GO:0016579;; GO:0004843	cellular_component;;biological_process;;biological_process;;molecular_function	cytoplasm;;ubiquitin-dependent protein catabolic process;;protein deubiquitination;;thiol-dependent ubiquitin-specific protease activity	K05609	UCHL3, YUH1	------	------	ENOG4111HNA	O	XP_010677105.1	PREDICTED: ubiquitin carboxyl-terminal hydrolase 3 [Beta vulgaris subsp. vulgaris]	------	------	PF01088.23	Peptidase_C12	Ubiquitin carboxyl-terminal hydrolase, family 1
0	HU02G01599	0.329303	9.68271e-40	1.97111e-35	32.2	17.9	yes	up	GO:0001732;; GO:0033290;; GO:0005852;; GO:0016282;; GO:0003743	biological_process;;cellular_component;;cellular_component;;cellular_component;;molecular_function	formation of cytoplasmic translation initiation complex;;eukaryotic 48S preinitiation complex;;eukaryotic translation initiation factor 3 complex;;eukaryotic 43S preinitiation complex;;translation initiation factor activity	K03248	EIF3G	------	------	ENOG410Y3CW	J	XP_010685677.1	PREDICTED: eukaryotic translation initiation factor 3 subunit G [Beta vulgaris subsp. vulgaris]	------	------	PF12353.10;; PF00076.24	eIF3g;;RRM_1	Eukaryotic translation initiation factor 3 subunit G;;RNA recognition motif. (a.k.a. RRM, RBD, or RNP domain)
0	HU10G00994	0.329011	5.41184e-43	1.10169e-38	21.2	9.8	yes	up	GO:0003735;; GO:0022627;; GO:0015935;; GO:0003723;; GO:0006412	molecular_function;;cellular_component;;cellular_component;;molecular_function;;biological_process	structural constituent of ribosome;;cytosolic small ribosomal subunit;;small ribosomal subunit;;RNA binding;;translation	K02981	RP-S2e, RPS2	map03010	Ribosome	COG0098	J	XP_010666758.1	PREDICTED: 40S ribosomal protein S2-2 [Beta vulgaris subsp. vulgaris]	------	------	PF00333.22;; PF03719.17	Ribosomal_S5;;Ribosomal_S5_C	Ribosomal protein S5, N-terminal domain;;Ribosomal protein S5, C-terminal domain
0	HU05G00380	0.328437	2.2612e-40	4.60312e-36	35.3	20.1	yes	up	GO:0005737;; GO:0005634;; GO:0003723	cellular_component;;cellular_component;;molecular_function	cytoplasm;;nucleus;;RNA binding	K13199	SERBP1	------	------	ENOG410YBHR	S	XP_010677113.1	PREDICTED: plasminogen activator inhibitor 1 RNA-binding protein [Beta vulgaris subsp. vulgaris]	------	------	PF04774.17;; PF09598.12	HABP4_PAI-RBP1;;Stm1_N	Hyaluronan / mRNA binding family;;Stm1
0	HU07G02109	0.327911	1.9089e-40	3.88595e-36	10.3	3.5	yes	up	------	------	------	K22066	BOLA1	------	------	COG0271	T	XP_010685470.1	PREDICTED: protein BOLA4, chloroplastic/mitochondrial [Beta vulgaris subsp. vulgaris]	------	------	PF01722.20	BolA	BolA-like protein
0	HU05G01337	0.326578	3.13518e-48	6.38229e-44	17.5	7	yes	up	GO:0005743;; GO:0016021;; GO:0070469	cellular_component;;cellular_component;;cellular_component	mitochondrial inner membrane;;integral component of membrane;;respiratory chain	------	------	------	------	ENOG410ZGZ9	O	KMT17428.1	hypothetical protein BVRB_2g038800 [Beta vulgaris subsp. vulgaris]	------	------	------	------	------
0	HU02G03091	0.326214	5.48658e-39	1.1169e-34	21.4	10.4	yes	up	GO:0016021;; GO:0005886	cellular_component;;cellular_component	integral component of membrane;;plasma membrane	------	------	------	------	------	------	XP_021857477.1	uncharacterized protein LOC110796702 [Spinacia oleracea]	------	------	PF06749.14	DUF1218	Protein of unknown function (DUF1218)
0	HU02G00856	0.326098	2.84541e-39	5.79239e-35	25.6	13.3	yes	up	GO:0080156;; GO:0016554;; GO:0005739	biological_process;;biological_process;;cellular_component	mitochondrial mRNA modification;;cytidine to uridine editing;;mitochondrion	------	------	------	------	------	------	XP_010684668.1	PREDICTED: multiple organellar RNA editing factor 2, chloroplastic [Beta vulgaris subsp. vulgaris]	------	------	------	------	------
0	HU07G00529	0.325986	1.27245e-40	2.59032e-36	16.4	7	yes	up	GO:0016021	cellular_component	integral component of membrane	------	------	------	------	COG0398	S	XP_021858927.1	uncharacterized protein LOC110798094 [Spinacia oleracea]	------	------	PF09335.13	SNARE_assoc	SNARE associated Golgi protein
0	HU02G00923	0.325518	6.84775e-43	1.394e-38	57.8	37.6	yes	up	GO:0080037;; GO:0101031;; GO:0010449;; GO:0051085;; GO:0005829;; GO:0051087;; GO:0010628;; GO:0005886;; GO:2000012;; GO:0009408;; GO:0005634;; GO:0051879;; GO:0016021;; GO:0009506	biological_process;;cellular_component;;biological_process;;biological_process;;cellular_component;;molecular_function;;biological_process;;cellular_component;;biological_process;;biological_process;;cellular_component;;molecular_function;;cellular_component;;cellular_component	negative regulation of cytokinin-activated signaling pathway;;chaperone complex;;root meristem growth;;chaperone mediated protein folding requiring cofactor;;cytosol;;chaperone binding;;positive regulation of gene expression;;plasma membrane;;regulation of auxin polar transport;;response to heat;;nucleus;;Hsp90 protein binding;;integral component of membrane;;plasmodesma	------	------	------	------	ENOG41121RT	S	XP_010684508.1	PREDICTED: uncharacterized protein OsI_027940 [Beta vulgaris subsp. vulgaris]	------	------	PF04969.18	CS	CS domain
0	HU08G00530	0.325401	1.90692e-36	3.88191e-32	21	10.4	yes	up	GO:0016021;; GO:0009507	cellular_component;;cellular_component	integral component of membrane;;chloroplast	------	------	------	------	ENOG410Z6YY	S	XP_021719290.1	uncharacterized protein LOC110686970 [Chenopodium quinoa]	------	------	------	------	------
0	HU03G00226	0.324426	9.84909e-30	2.00498e-25	16	7.8	yes	up	GO:0009086;; GO:0046522	biological_process;;molecular_function	methionine biosynthetic process;;S-methyl-5-thioribose kinase activity	K00899	mtnK	map00270	Cysteine and methionine metabolism	COG4857	S	XP_010691663.1	PREDICTED: methylthioribose kinase [Beta vulgaris subsp. vulgaris]	------	------	PF01636.25	APH	Phosphotransferase enzyme family
0	HU03G02199	0.324326	4.49453e-40	9.14951e-36	37.6	21.9	yes	up	GO:0016021;; GO:0016192	cellular_component;;biological_process	integral component of membrane;;vesicle-mediated transport	K08516	YKT6	map04130	SNARE interactions in vesicular transport	COG5143	U	KAD4178169.1	hypothetical protein E3N88_26760 [Mikania micrantha]	------	------	PF00957.23;; PF13774.8	Synaptobrevin;;Longin	Synaptobrevin;;Regulated-SNARE-like domain
0	HU01G02404	0.323076	4.96601e-31	1.01093e-26	12.8	5.6	yes	up	GO:0004519;; GO:0003676	molecular_function;;molecular_function	endonuclease activity;;nucleic acid binding	------	------	------	------	ENOG410YGZE	S	XP_021733857.1	uncharacterized protein LOC110700606 [Chenopodium quinoa]	------	------	PF01844.25;; PF13395.8;; PF14279.8	HNH;;HNH_4;;HNH_5	HNH endonuclease;;HNH endonuclease;;HNH endonuclease
0	HU11G01200	0.322172	4.10633e-32	8.35926e-28	11.8	4.9	yes	up	GO:0008284;; GO:0051445;; GO:0007049;; GO:0007165;; GO:0030332;; GO:0010468;; GO:0000307;; GO:0000082;; GO:0006468;; GO:0005524;; GO:0004674;; GO:0005737;; GO:0051301;; GO:0004693;; GO:0008353;; GO:0005634;; GO:0010389;; GO:0106311;; GO:0106310	biological_process;;biological_process;;biological_process;;biological_process;;molecular_function;;biological_process;;cellular_component;;biological_process;;biological_process;;molecular_function;;molecular_function;;cellular_component;;biological_process;;molecular_function;;molecular_function;;cellular_component;;biological_process;;deleted;;deleted	positive regulation of cell proliferation;;regulation of meiotic cell cycle;;cell cycle;;signal transduction;;cyclin binding;;regulation of gene expression;;cyclin-dependent protein kinase holoenzyme complex;;G1/S transition of mitotic cell cycle;;protein phosphorylation;;ATP binding;;protein serine/threonine kinase activity;;cytoplasm;;cell division;;cyclin-dependent protein serine/threonine kin…	K02206	CDK2	------	------	ENOG410XPP3	T	KAA8521857.1	hypothetical protein F0562_012521 [Nyssa sinensis]	------	------	PF00069.27;; PF07714.19	Pkinase;;PK_Tyr_Ser-Thr	Protein kinase domain;;Protein tyrosine and serine/threonine kinase
0	HU08G01214	0.321724	3.26988e-38	6.65649e-34	39.1	23.3	yes	up	GO:0005794;; GO:0009536;; GO:0016616;; GO:0005829;; GO:0004022;; GO:0003824;; GO:0005886;; GO:0009506	cellular_component;;cellular_component;;molecular_function;;cellular_component;;molecular_function;;molecular_function;;cellular_component;;cellular_component	Golgi apparatus;;plastid;;oxidoreductase activity, acting on the CH-OH group of donors, NAD or NADP as acceptor;;cytosol;;alcohol dehydrogenase (NAD) activity;;catalytic activity;;plasma membrane;;plasmodesma	------	------	------	------	COG0451	M	NP_197445.1	NAD(P)-binding Rossmann-fold superfamily protein [Arabidopsis thaliana]	------	------	PF01370.23;; PF01073.21;; PF07993.14;; PF13460.8;; PF16363.7;; PF05368.15	Epimerase;;3Beta_HSD;;NAD_binding_4;;NAD_binding_10;;GDP_Man_Dehyd;;NmrA	NAD dependent epimerase/dehydratase family;;3-beta hydroxysteroid dehydrogenase/isomerase family;;Male sterility protein;;NAD(P)H-binding;;GDP-mannose 4,6 dehydratase;;NmrA-like family
0	HU06G01058	0.321687	4.97941e-29	1.01366e-24	17.1	8.7	yes	up	GO:0045039;; GO:0016021;; GO:0005744;; GO:0030150	biological_process;;cellular_component;;cellular_component;;biological_process	protein import into mitochondrial inner membrane;;integral component of membrane;;mitochondrial inner membrane presequence translocase complex;;protein import into mitochondrial matrix	------	------	------	------	ENOG411279J	S	EAY79015.1	hypothetical protein OsI_34124 [Oryza sativa Indica Group]	------	------	PF10247.11	Romo1	Reactive mitochondrial oxygen species modulator 1
0	HU06G00421	0.321142	5.68596e-31	1.15749e-26	18.2	9.2	yes	up	GO:0005737;; GO:0019464;; GO:0009249;; GO:0005960;; GO:0005739	cellular_component;;biological_process;;biological_process;;cellular_component;;cellular_component	cytoplasm;;glycine decarboxylation via glycine cleavage system;;protein lipoylation;;glycine cleavage complex;;mitochondrion	K02437	gcvH, GCSH	map00630;; map00260	Glyoxylate and dicarboxylate metabolism;;Glycine, serine and threonine metabolism	COG0509	E	XP_017233204.1	PREDICTED: glycine cleavage system H protein 2, mitochondrial-like isoform X2 [Daucus carota subsp. sativus]	------	------	PF01597.21	GCV_H	Glycine cleavage H-protein
0	HU07G00598	0.320797	5.12844e-43	1.044e-38	20.3	9.3	yes	up	GO:0070072;; GO:0012507;; GO:0033116;; GO:0016021;; GO:0005789	biological_process;;cellular_component;;cellular_component;;cellular_component;;cellular_component	vacuolar proton-transporting V-type ATPase complex assembly;;ER to Golgi transport vesicle membrane;;endoplasmic reticulum-Golgi intermediate compartment membrane;;integral component of membrane;;endoplasmic reticulum membrane	K23952	VMA21	------	------	ENOG4112D64	S	XP_010690058.1	PREDICTED: uncharacterized protein LOC104903676 isoform X1 [Beta vulgaris subsp. vulgaris]	------	------	PF09446.12	VMA21	VMA21-like domain
0	HU03G02761	0.320782	7.1395e-36	1.45339e-31	16.8	7.7	yes	up	GO:0005634;; GO:0003723;; GO:0003676	cellular_component;;molecular_function;;molecular_function	nucleus;;RNA binding;;nucleic acid binding	------	------	------	------	ENOG41121TC	S	XP_021741707.1	uncharacterized protein At2g34160-like isoform X1 [Chenopodium quinoa]	------	------	PF01918.23;; PF12328.10	Alba;;Rpp20	Alba;;Rpp20 subunit of nuclear RNase MRP and P
0	HU10G00049	0.320481	3.93124e-39	8.00282e-35	23.2	11.6	yes	up	GO:0003700;; GO:0005634;; GO:0006357;; GO:0045944;; GO:0000977;; GO:0046983;; GO:0009908;; GO:0000978;; GO:0000981	molecular_function;;cellular_component;;biological_process;;biological_process;;molecular_function;;molecular_function;;biological_process;;molecular_function;;molecular_function	transcription factor activity, sequence-specific DNA binding;;nucleus;;regulation of transcription from RNA polymerase II promoter;;positive regulation of transcription from RNA polymerase II promoter;;RNA polymerase II regulatory region sequence-specific DNA binding;;protein dimerization activity;;flower development;;RNA polymerase II core promoter proximal region sequence-specific DNA binding;;…	------	------	------	------	COG5068	K	PHT68460.1	Agamous-like MADS-box protein AGL9 -like protein [Capsicum annuum]	------	------	PF01486.19;; PF00319.20	K-box;;SRF-TF	K-box region;;SRF-type transcription factor (DNA-binding and dimerisation domain)
0	HU07G02006	0.320177	9.26472e-36	1.88602e-31	23.1	12	yes	up	GO:0030154	biological_process	cell differentiation	------	------	------	------	ENOG4111RV0	S	CAN71449.1	hypothetical protein VITISV_027853 [Vitis vinifera]	------	------	PF19220.2	Crescentin	Crescentin protein
0	HU04G00711	0.31947	3.29048e-37	6.69843e-33	34.7	20.3	yes	up	GO:0003995;; GO:0050660;; GO:0005777	molecular_function;;molecular_function;;cellular_component	acyl-CoA dehydrogenase activity;;flavin adenine dinucleotide binding;;peroxisome	K00232	E1.3.3.6, ACOX1, ACOX3	map00640;; map00592;; map01040;; map00071;; map04146;; map00410	Propanoate metabolism;;alpha-Linolenic acid metabolism;;Biosynthesis of unsaturated fatty acids;;Fatty acid degradation;;Peroxisome;;beta-Alanine metabolism	COG1960	I	XP_010676757.1	PREDICTED: acyl-coenzyme A oxidase 4, peroxisomal [Beta vulgaris subsp. vulgaris]	------	------	PF02771.18;; PF02770.21;; PF00441.26	Acyl-CoA_dh_N;;Acyl-CoA_dh_M;;Acyl-CoA_dh_1	Acyl-CoA dehydrogenase, N-terminal domain;;Acyl-CoA dehydrogenase, middle domain;;Acyl-CoA dehydrogenase, C-terminal domain
0	HU06G01321	0.318867	4.3227e-35	8.79972e-31	12.4	5	yes	up	GO:0002213;; GO:0016298;; GO:0016788;; GO:0016042	biological_process;;molecular_function;;molecular_function;;biological_process	defense response to insect;;lipase activity;;hydrolase activity, acting on ester bonds;;lipid catabolic process	K01052	LIPA	map00100	Steroid biosynthesis	COG0596	S	KAB1211763.1	Triacylglycerol lipase 2 [Morella rubra]	------	------	PF04083.18;; PF00561.22;; PF12146.10;; PF12697.9	Abhydro_lipase;;Abhydrolase_1;;Hydrolase_4;;Abhydrolase_6	Partial alpha/beta-hydrolase lipase region;;alpha/beta hydrolase fold;;Serine aminopeptidase, S33;;Alpha/beta hydrolase family
0	HU09G02006	0.318849	1.43108e-41	2.91324e-37	29.8	15.9	yes	up	GO:0005737;; GO:0016787;; GO:0009150;; GO:0003824;; GO:0047627;; GO:0006790	cellular_component;;molecular_function;;biological_process;;molecular_function;;molecular_function;;biological_process	cytoplasm;;hydrolase activity;;purine ribonucleotide metabolic process;;catalytic activity;;adenylylsulfatase activity;;sulfur compound metabolic process	------	------	------	------	COG0537;; COG0537	F;;G	XP_010673250.1	PREDICTED: 14 kDa zinc-binding protein-like [Beta vulgaris subsp. vulgaris]	------	------	PF01230.25;; PF11969.10	HIT;;DcpS_C	HIT domain;;Scavenger mRNA decapping enzyme C-term binding
0	HU02G01985	0.318642	2.27903e-39	4.63943e-35	31.5	17.4	yes	up	------	------	------	K03873	ELOB, TCEB2	map04120	Ubiquitin mediated proteolysis	ENOG4111UGJ	K	XP_010273690.1	PREDICTED: polyubiquitin 9 [Nelumbo nucifera]	------	------	PF00240.25;; PF11976.10;; PF10302.11	ubiquitin;;Rad60-SLD;;DUF2407	Ubiquitin family;;Ubiquitin-2 like Rad60 SUMO-like;;DUF2407 ubiquitin-like domain
0	HU02G00403	0.317714	6.67228e-36	1.35828e-31	26.7	14.5	yes	up	GO:0010005;; GO:0043622	cellular_component;;biological_process	cortical microtubule, transverse to long axis;;cortical microtubule organization	K18635	SPR1	------	------	ENOG410XU77	S	XP_034932025.1	protein SPIRAL1-like 1 [Populus alba]	------	------	------	------	------
0	HU11G01862	0.317618	1.0053e-51	2.04649e-47	41.1	22.5	yes	up	GO:0046872;; GO:0016491	molecular_function;;molecular_function	metal ion binding;;oxidoreductase activity	------	------	------	------	COG3491	S	XP_021856495.1	1-aminocyclopropane-1-carboxylate oxidase homolog 4-like [Spinacia oleracea]	------	------	PF03171.22;; PF14226.8	2OG-FeII_Oxy;;DIOX_N	2OG-Fe(II) oxygenase superfamily;;non-haem dioxygenase in morphine synthesis N-terminal
0	HU02G02861	0.317574	2.34761e-34	4.77903e-30	14.3	6.2	yes	up	GO:0008233	molecular_function	peptidase activity	K22763	DESI2, PPPDE1	------	------	ENOG4111H3Z	S	XP_021739444.1	deSI-like protein At4g17486 [Chenopodium quinoa]	------	------	PF05903.16	Peptidase_C97	PPPDE putative peptidase domain
0	HU07G01514	0.317504	2.63187e-30	5.35771e-26	12.1	5.2	yes	up	GO:0005840;; GO:0005739	cellular_component;;cellular_component	ribosome;;mitochondrion	K17411	MRPS33	------	------	ENOG4112CQI	S	PSS11073.1	Mitochondrial 37S ribosomal protein [Actinidia chinensis var. chinensis]	------	------	PF08293.13	MRP-S33	Mitochondrial ribosomal subunit S27
0	HU06G00717	0.317466	1.06964e-50	2.17746e-46	51.4	29.7	yes	up	GO:0003700;; GO:0005634;; GO:0006357;; GO:0045944;; GO:0000977;; GO:0046983;; GO:0000978;; GO:0000981	molecular_function;;cellular_component;;biological_process;;biological_process;;molecular_function;;molecular_function;;molecular_function;;molecular_function	transcription factor activity, sequence-specific DNA binding;;nucleus;;regulation of transcription from RNA polymerase II promoter;;positive regulation of transcription from RNA polymerase II promoter;;RNA polymerase II regulatory region sequence-specific DNA binding;;protein dimerization activity;;RNA polymerase II core promoter proximal region sequence-specific DNA binding;;RNA polymerase II tr…	K09264	K09264	------	------	COG5068	K	XP_021739401.1	truncated transcription factor CAULIFLOWER A-like isoform X2 [Chenopodium quinoa]	------	------	PF01486.19;; PF00319.20	K-box;;SRF-TF	K-box region;;SRF-type transcription factor (DNA-binding and dimerisation domain)
0	HU02G02270	0.317183	1.23568e-43	2.51547e-39	24	11.6	yes	up	GO:0003735;; GO:0005840;; GO:0015935;; GO:0006412;; GO:0009507	molecular_function;;cellular_component;;cellular_component;;biological_process;;cellular_component	structural constituent of ribosome;;ribosome;;small ribosomal subunit;;translation;;chloroplast	K02959	RP-S16, MRPS16, rpsP	map03010	Ribosome	COG0228	J	XP_010680033.1	PREDICTED: 30S ribosomal protein S16-2, chloroplastic/mitochondrial [Beta vulgaris subsp. vulgaris]	------	------	PF00886.21	Ribosomal_S16	Ribosomal protein S16
0	HU04G01480	0.316755	1.57583e-31	3.20792e-27	26.6	15.1	yes	up	GO:0005742;; GO:0009536;; GO:0005739	cellular_component;;cellular_component;;cellular_component	mitochondrial outer membrane translocase complex;;plastid;;mitochondrion	------	------	------	------	ENOG410Z8U1	S	PSS07987.1	Mitochondrial import receptor subunit like [Actinidia chinensis var. chinensis]	------	------	------	------	------
0	HU02G00215	0.316596	1.22144e-28	2.48649e-24	11.5	5	yes	up	GO:0016740;; GO:0006596;; GO:0004766	molecular_function;;biological_process;;molecular_function	transferase activity;;polyamine biosynthetic process;;spermidine synthase activity	K00797	speE, SRM, SPE3	map00270;; map00480;; map00330	Cysteine and methionine metabolism;;Glutathione metabolism;;Arginine and proline metabolism	COG0421	E	XP_010682580.1	PREDICTED: spermidine synthase 1 [Beta vulgaris subsp. vulgaris]	------	------	PF01564.19;; PF17284.4;; PF13649.8	Spermine_synth;;Spermine_synt_N;;Methyltransf_25	Spermine/spermidine synthase domain;;Spermidine synthase tetramerisation domain;;Methyltransferase domain
0	HU11G01905	0.316484	7.37906e-39	1.50215e-34	12.8	5	yes	up	GO:0016021	cellular_component	integral component of membrane	K06995	K06995	------	------	COG3450	S	XP_002528178.1	uncharacterized protein LOC8277212 [Ricinus communis]	------	------	PF05899.14;; PF07883.13;; PF06249.14	Cupin_3;;Cupin_2;;EutQ	EutQ-like cupin domain;;Cupin domain;;Ethanolamine utilisation protein EutQ
0	HU02G01515	0.315884	4.15361e-30	8.45551e-26	15.9	7.7	yes	up	GO:0003735;; GO:0032543;; GO:0005739;; GO:0006412	molecular_function;;biological_process;;cellular_component;;biological_process	structural constituent of ribosome;;mitochondrial translation;;mitochondrion;;translation	------	------	------	------	ENOG410YYFI	S	KAA8549252.1	hypothetical protein F0562_000936 [Nyssa sinensis]	------	------	PF16860.7	CX9C	CHCH-CHCH-like Cx9C, IMS import disulfide relay-system,
0	HU03G00158	0.314258	1.84859e-33	3.76317e-29	20.5	10.4	yes	up	GO:0051996;; GO:0004310;; GO:0016021;; GO:0008610	molecular_function;;molecular_function;;cellular_component;;biological_process	squalene synthase activity;;farnesyl-diphosphate farnesyltransferase activity;;integral component of membrane;;lipid biosynthetic process	K00801	FDFT1	map00909;; map00100	Sesquiterpenoid and triterpenoid biosynthesis;;Steroid biosynthesis	COG1562	I	XP_021753508.1	squalene synthase-like isoform X1 [Chenopodium quinoa]	------	------	PF00494.21	SQS_PSY	Squalene/phytoene synthase
0	HU07G00066	0.314179	3.34022e-35	6.79968e-31	22.7	11.8	yes	up	GO:0005634;; GO:0000209;; GO:0016740;; GO:0006511;; GO:0016874;; GO:0061631;; GO:0005524	cellular_component;;biological_process;;molecular_function;;biological_process;;molecular_function;;molecular_function;;molecular_function	nucleus;;protein polyubiquitination;;transferase activity;;ubiquitin-dependent protein catabolic process;;ligase activity;;ubiquitin conjugating enzyme activity;;ATP binding	K06689	UBE2D, UBC4, UBC5	map04120;; map04141	Ubiquitin mediated proteolysis;;Protein processing in endoplasmic reticulum	COG5078	O	NP_001235930.2	ubiquitin-conjugation enzyme [Glycine max]	------	------	PF00179.28	UQ_con	Ubiquitin-conjugating enzyme
0	HU10G00948	0.313976	2.03888e-46	4.15054e-42	51.8	31.1	yes	up	------	------	------	------	------	------	------	ENOG410XW71	S	XP_010672735.1	PREDICTED: uncharacterized protein LOC104889254 [Beta vulgaris subsp. vulgaris]	------	------	------	------	------
0	HU04G00491	0.313863	2.786e-37	5.67146e-33	19.7	9.5	yes	up	------	------	------	------	------	------	------	ENOG4111EDE	S	KMT11692.1	hypothetical protein BVRB_5g106290 [Beta vulgaris subsp. vulgaris]	------	------	------	------	------
0	HU05G00404	0.313358	4.20262e-42	8.55527e-38	10.5	3.4	yes	up	GO:0046872;; GO:0016491	molecular_function;;molecular_function	metal ion binding;;oxidoreductase activity	------	------	------	------	COG3491	S	XP_010677081.1	PREDICTED: 2-oxoglutarate-Fe(II) type oxidoreductase isoform X1 [Beta vulgaris subsp. vulgaris]	------	------	PF14226.8;; PF03171.22	DIOX_N;;2OG-FeII_Oxy	non-haem dioxygenase in morphine synthesis N-terminal;;2OG-Fe(II) oxygenase superfamily
0	HU04G00165	0.313251	7.30525e-46	1.48713e-41	81.1	60	yes	up	GO:0006012;; GO:0005829;; GO:0003978;; GO:0003723;; GO:0006364	biological_process;;cellular_component;;molecular_function;;molecular_function;;biological_process	galactose metabolic process;;cytosol;;UDP-glucose 4-epimerase activity;;RNA binding;;rRNA processing	K01784	galE, GALE	map00520;; map00052	Amino sugar and nucleotide sugar metabolism;;Galactose metabolism	COG1087	M	XP_021754129.1	bifunctional UDP-glucose 4-epimerase and UDP-xylose 4-epimerase 1-like [Chenopodium quinoa]	------	------	PF16363.7;; PF01370.23;; PF02719.17;; PF01073.21;; PF04321.19;; PF00106.27;; PF07993.14;; PF13460.8;; PF08659.12	GDP_Man_Dehyd;;Epimerase;;Polysacc_synt_2;;3Beta_HSD;;RmlD_sub_bind;;adh_short;;NAD_binding_4;;NAD_binding_10;;KR	GDP-mannose 4,6 dehydratase;;NAD dependent epimerase/dehydratase family;;Polysaccharide biosynthesis protein;;3-beta hydroxysteroid dehydrogenase/isomerase family;;RmlD substrate binding domain;;short chain dehydrogenase;;Male sterility protein;;NAD(P)H-binding;;KR domain
0	HU06G00890	0.313058	1.71278e-36	3.4867e-32	12.6	5	yes	up	------	------	------	------	------	------	------	ENOG41120W7	S	XP_021855831.1	uncharacterized protein LOC110795157 [Spinacia oleracea]	------	------	PF00364.24	Biotin_lipoyl	Biotin-requiring enzyme
0	HU11G01990	0.312811	1.4326e-35	2.91635e-31	17.9	8.4	yes	up	GO:0006633;; GO:0000036;; GO:0000035;; GO:0005739	biological_process;;molecular_function;;molecular_function;;cellular_component	fatty acid biosynthetic process;;ACP phosphopantetheine attachment site binding involved in fatty acid biosynthetic process;;acyl binding;;mitochondrion	K03955	NDUFAB1	map00190	Oxidative phosphorylation	COG0236	I	XP_021755187.1	acyl carrier protein 1, mitochondrial-like [Chenopodium quinoa]	------	------	PF00550.27	PP-binding	Phosphopantetheine attachment site
0	HU06G00878	0.312804	8.26617e-36	1.68274e-31	10.1	3.6	yes	up	GO:0015996;; GO:0009941;; GO:0010363;; GO:0009570;; GO:0005829;; GO:0005739;; GO:0098542;; GO:0051743	biological_process;;cellular_component;;biological_process;;cellular_component;;cellular_component;;cellular_component;;biological_process;;molecular_function	chlorophyll catabolic process;;chloroplast envelope;;regulation of plant-type hypersensitive response;;chloroplast stroma;;cytosol;;mitochondrion;;defense response to other organism;;red chlorophyll catabolite reductase activity	K13545	RCCR, ACD2	map00860	Porphyrin and chlorophyll metabolism	ENOG4111JQP	O	XP_021837392.1	red chlorophyll catabolite reductase, chloroplastic [Spinacia oleracea]	------	------	PF06405.13	RCC_reductase	Red chlorophyll catabolite reductase (RCC reductase)
0	HU11G00129	0.31235	1.07155e-44	2.18136e-40	46.1	27.2	yes	up	GO:0005750;; GO:0009060;; GO:0006122	cellular_component;;biological_process;;biological_process	mitochondrial respiratory chain complex III;;aerobic respiration;;mitochondrial electron transport, ubiquinol to cytochrome c	K00417	QCR7, UQCRB	map00190	Oxidative phosphorylation	ENOG4111V1G	C	XP_010670700.1	PREDICTED: cytochrome b-c1 complex subunit 7-2 [Beta vulgaris subsp. vulgaris]	------	------	PF02271.18	UCR_14kD	Ubiquinol-cytochrome C reductase complex 14kD subunit
0	HU08G01391	0.311416	4.95572e-37	1.00884e-32	26.1	13.9	yes	up	GO:0009306;; GO:0016021;; GO:0016192;; GO:0030173;; GO:0000139	biological_process;;cellular_component;;biological_process;;cellular_component;;cellular_component	protein secretion;;integral component of membrane;;vesicle-mediated transport;;integral component of Golgi membrane;;Golgi membrane	------	------	------	------	ENOG4111GAN	U	XP_010674556.1	PREDICTED: Golgi apparatus membrane protein-like protein ECHIDNA [Beta vulgaris subsp. vulgaris]	------	------	PF05832.14	DUF846	Eukaryotic protein of unknown function (DUF846)
0	HU03G00211	0.311333	2.31815e-37	4.71907e-33	12.6	4.9	yes	up	------	------	------	------	------	------	------	COG0526	O	XP_021753440.1	thioredoxin domain-containing protein 9 homolog [Chenopodium quinoa]	------	------	PF00085.22;; PF02114.18	Thioredoxin;;Phosducin	Thioredoxin;;Phosducin
0	HU05G00042	0.311119	6.66911e-29	1.35763e-24	13.4	6.2	yes	up	GO:0006228;; GO:0006241;; GO:0004550;; GO:0006183;; GO:0005524	biological_process;;biological_process;;molecular_function;;biological_process;;molecular_function	UTP biosynthetic process;;CTP biosynthetic process;;nucleoside diphosphate kinase activity;;GTP biosynthetic process;;ATP binding	K00940	ndk, NME	map00240;; map04016;; map00230	Pyrimidine metabolism;;MAPK signaling pathway - plant;;Purine metabolism	COG0105	F	XP_019261349.1	PREDICTED: nucleoside diphosphate kinase 3-like [Nicotiana attenuata]	------	------	PF00334.21	NDK	Nucleoside diphosphate kinase
0	HU02G01099	0.311109	7.75806e-34	1.57931e-29	14.9	6.7	yes	up	GO:0016021;; GO:0016020;; GO:0043231;; GO:0020037;; GO:0009055	cellular_component;;cellular_component;;cellular_component;;molecular_function;;molecular_function	integral component of membrane;;membrane;;intracellular membrane-bounded organelle;;heme binding;;electron carrier activity	------	------	------	------	------	------	RZC67003.1	hypothetical protein C5167_010692 [Papaver somniferum]	------	------	------	------	------
0	HU09G01642	0.309869	1.43372e-30	2.91863e-26	10.5	4.2	yes	up	GO:0030150;; GO:0001405;; GO:0001671	biological_process;;cellular_component;;molecular_function	protein import into mitochondrial matrix;;presequence translocase-associated import motor;;ATPase activator activity	K09539	DNAJC19	------	------	COG2214	O	XP_030451046.1	mitochondrial import inner membrane translocase subunit TIM14-1 isoform X2 [Syzygium oleosum]	------	------	PF00226.33;; PF03656.15	DnaJ;;Pam16	DnaJ domain;;Pam16
0	HU06G01043	0.308873	2.23116e-38	4.54197e-34	28.3	15.2	yes	up	GO:0005829;; GO:0010181;; GO:0050136;; GO:0008753	cellular_component;;molecular_function;;molecular_function;;molecular_function	cytosol;;FMN binding;;NADH dehydrogenase (quinone) activity;;NADPH dehydrogenase (quinone) activity	K19784	chrR, NQR	------	------	COG0431	S	XP_010670492.1	PREDICTED: NADPH:quinone oxidoreductase [Beta vulgaris subsp. vulgaris]	------	------	PF03358.17;; PF02525.19	FMN_red;;Flavodoxin_2	NADPH-dependent FMN reductase;;Flavodoxin-like fold
0	HU06G00035	0.308858	1.33061e-37	2.70871e-33	16.1	7.1	yes	up	GO:0003735;; GO:0006412;; GO:0005739;; GO:0005840	molecular_function;;biological_process;;cellular_component;;cellular_component	structural constituent of ribosome;;translation;;mitochondrion;;ribosome	------	------	------	------	COG0090	J	XP_010679723.1	PREDICTED: uncharacterized protein LOC104895025 [Beta vulgaris subsp. vulgaris]	------	------	PF00181.25	Ribosomal_L2	Ribosomal Proteins L2, RNA binding domain
0	HU10G01317	0.308422	4.49774e-41	9.15604e-37	32.3	17.7	yes	up	------	------	------	------	------	------	------	ENOG410XRZ5	S	XP_010688616.1	PREDICTED: uncharacterized protein LOC104902519 [Beta vulgaris subsp. vulgaris]	------	------	PF13181.8;; PF07719.19	TPR_8;;TPR_2	Tetratricopeptide repeat;;Tetratricopeptide repeat
0	HU05G00195	0.307898	1.99149e-37	4.05408e-33	22.1	11	yes	up	GO:0016021	cellular_component	integral component of membrane	------	------	------	------	ENOG410YM35	S	PSR91377.1	Cadmium-induced protein [Actinidia chinensis var. chinensis]	------	------	------	------	------
0	HU03G00945	0.307861	3.36582e-47	6.85179e-43	79.4	57.8	yes	up	GO:0016021	cellular_component	integral component of membrane	------	------	------	------	ENOG410ZDKI	S	XP_021742717.1	uncharacterized protein LOC110708799 [Chenopodium quinoa]	------	------	------	------	------
0	HU04G00323	0.30777	3.90545e-51	7.95033e-47	78.5	58	yes	up	GO:0006012;; GO:0005829;; GO:0003978;; GO:0003723;; GO:0006364	biological_process;;cellular_component;;molecular_function;;molecular_function;;biological_process	galactose metabolic process;;cytosol;;UDP-glucose 4-epimerase activity;;RNA binding;;rRNA processing	K01784	galE, GALE	map00520;; map00052	Amino sugar and nucleotide sugar metabolism;;Galactose metabolism	COG1087	M	ASZ85198.1	UDP-glucose 4-epimerase 1 [Hylocereus polyrhizus]	------	------	PF16363.7;; PF01370.23;; PF01073.21;; PF02719.17;; PF04321.19;; PF08659.12;; PF00106.27;; PF13460.8;; PF07993.14;; PF13649.8	GDP_Man_Dehyd;;Epimerase;;3Beta_HSD;;Polysacc_synt_2;;RmlD_sub_bind;;KR;;adh_short;;NAD_binding_10;;NAD_binding_4;;Methyltransf_25	GDP-mannose 4,6 dehydratase;;NAD dependent epimerase/dehydratase family;;3-beta hydroxysteroid dehydrogenase/isomerase family;;Polysaccharide biosynthesis protein;;RmlD substrate binding domain;;KR domain;;short chain dehydrogenase;;NAD(P)H-binding;;Male sterility protein;;Methyltransferase domain
0	HU05G00576	0.307456	1.5075e-28	3.06881e-24	13.4	6.2	yes	up	GO:0010214;; GO:0010089;; GO:0005634;; GO:0010192;; GO:0080112;; GO:0080001;; GO:0006355;; GO:0006357;; GO:0045892;; GO:0003677;; GO:0000978;; GO:0000981;; GO:2000652	biological_process;;biological_process;;cellular_component;;biological_process;;biological_process;;biological_process;;biological_process;;biological_process;;biological_process;;molecular_function;;molecular_function;;molecular_function;;biological_process	seed coat development;;xylem development;;nucleus;;mucilage biosynthetic process;;seed growth;;mucilage extrusion from seed coat;;regulation of transcription, DNA-templated;;regulation of transcription from RNA polymerase II promoter;;negative regulation of transcription, DNA-templated;;DNA binding;;RNA polymerase II core promoter proximal region sequence-specific DNA binding;;RNA polymerase II t…	------	------	------	------	ENOG410XPMQ	K	ARA90441.1	KNOX-containing KNAT7-like protein [Pachycereus pringlei]	------	------	PF03791.15;; PF05920.13;; PF03790.15;; PF00046.31	KNOX2;;Homeobox_KN;;KNOX1;;Homeodomain	KNOX2 domain;;Homeobox KN domain;;KNOX1 domain;;Homeodomain
0	HU06G01712	0.307395	4.17139e-32	8.49171e-28	16.1	7.6	yes	up	GO:0016021;; GO:0016874	cellular_component;;molecular_function	integral component of membrane;;ligase activity	------	------	------	------	ENOG41122Y4	S	XP_021741269.1	uncharacterized protein LOC110707560 [Chenopodium quinoa]	------	------	PF13563.8	2_5_RNA_ligase2	2'-5' RNA ligase superfamily
0	HU06G01026	0.307382	1.96323e-29	3.99654e-25	20.9	11.3	yes	up	GO:0005743;; GO:0070469;; GO:0005747	cellular_component;;cellular_component;;cellular_component	mitochondrial inner membrane;;respiratory chain;;mitochondrial respiratory chain complex I	K03950	NDUFA6	map00190	Oxidative phosphorylation	ENOG4111S2F	I	XP_021752891.1	NADH dehydrogenase [ubiquinone] 1 alpha subcomplex subunit 6-like [Chenopodium quinoa]	------	------	------	------	------
0	HU01G02536	0.30731	5.79192e-37	1.17906e-32	13.8	5.7	yes	up	GO:0031969;; GO:0005794;; GO:0022857;; GO:0015297;; GO:0016021	cellular_component;;cellular_component;;molecular_function;;molecular_function;;cellular_component	chloroplast membrane;;Golgi apparatus;;transmembrane transporter activity;;antiporter activity;;integral component of membrane	K15283	SLC35E1	------	------	ENOG410XP1S	S	AAF86907.1	phosphoenolpyruvate/phosphate translocator precursor [Mesembryanthemum crystallinum]	------	------	PF03151.18;; PF00892.22	TPT;;EamA	Triose-phosphate Transporter family;;EamA-like transporter family
0	HU09G00459	0.306242	1.22954e-34	2.50297e-30	66.8	47.7	yes	up	GO:0016021	cellular_component	integral component of membrane	K24205	TMBIM, LFG	------	------	COG0670	S	XP_021862259.1	BI1-like protein [Spinacia oleracea]	------	------	PF01027.22	Bax1-I	Inhibitor of apoptosis-promoting Bax1
[truncated: 15,006 more rows]

## Sheet: Fig.2d
SciBet					SingleR
Barcode	Seurat_clusters	sciBet_celltype			Barcode	Seurat_clusters	SingleR_celltype
CK_AAACCCAAGAGTTGTA-1	3	EX			CK_AAACCCAAGAGTTGTA-1	3	EX
CK_AAACCCACACACTGGC-1	5	EX			CK_AAACCCACACACTGGC-1	5	ENF
CK_AAACGAAAGGTTCCGC-1	4	ENF			CK_AAACGAAAGGTTCCGC-1	4	ENF
CK_AAACGAAAGTTCCGGC-1	3	EX			CK_AAACGAAAGTTCCGGC-1	3	EX
CK_AAACGAACACACCTGG-1	7	ENF			CK_AAACGAACACACCTGG-1	7	ENF
[truncated: 13,311 more rows]

## Sheet: Fig.3a
Fig. 3A
[truncated: 11 more rows]

## Sheet: Fig.3ce
Fig. 3C
[truncated: 39 more rows]

## Sheet: Fig.3f
Subclusters	Gene id	avg_Log2FC	Pvalue	Padjust	pct.1(%)	pct.2(%)	Significant	Regulate
[truncated: 9,432 more rows]

[truncated: 12 more sheets: Fig.4afg, Fig.4j, Fig.5a, Fig.5c, Fig.5de, Fig.5f, SupFig. 3e, SupFig.4f, SupFig.4h, SupFig. 4i, SupFig.5bc, SupFig.5f]
